# Supplementary material for: Machine-Learning Prediction of Extracellular Vesicle Protein Sorting Expands the Characterization of Secretory Functions in Mucor circinelloides
Source: J Fungi (Basel). 2026 Jun 17;12(6):442. doi: 10.3390/jof12060442 (PMC13301921; doi:10.3390/jof12060442)
Supplement: Supplementary file 1 [file jof-12-00442-s001.zip]

Archive with 7 entries (7 files):
- Supplementary Figures.pdf
- Table S1_SecSPI_predicted.xlsx
- Table S2_CAZymes_predicted.xlsx
- Table S3_nonclassical_predicted.xlsx
- Table S4_EV_predicted (2).xlsx
- Table S5_high_confidence_human_EV_dataset.xlsx
- Table S6_orthogroups_EV_validation.xlsx
