# Supplementary material for: Machine-Learning Prediction of Extracellular Vesicle Protein Sorting Expands the Characterization of Secretory Functions in Mucor circinelloides
Source: J Fungi (Basel). 2026 Jun 17;12(6):442. doi: 10.3390/jof12060442 (PMC13301921; doi:10.3390/jof12060442)
Supplement: Supplementary file 1 [file jof-12-00442-s001.zip › Table S1_SecSPI_predicted.xlsx]

## Sheet: Sec-SPI_predicted_total
Protein_ID	Prediction	SP(Sec/SPI)	OTHER	Cleavage Site Position
EPB93008	SP(Sec/SPI)	0.998938	0.001062	CS pos: 19-20. ANA-QN. Pr: 0.9510
EPB92933	SP(Sec/SPI)	0.998338	0.001662	CS pos: 20-21. VNA-SK. Pr: 0.9633
EPB93095	SP(Sec/SPI)	0.998986	0.001014	CS pos: 21-22. VQA-DE. Pr: 0.9823
EPB93091	SP(Sec/SPI)	0.99535	0.00465	CS pos: 21-22. SQA-LP. Pr: 0.8873
EPB92931	SP(Sec/SPI)	0.971545	0.028455	CS pos: 21-22. TSA-NS. Pr: 0.6332
EPB93015	SP(Sec/SPI)	0.994709	0.005291	CS pos: 22-23. VSA-GI. Pr: 0.8494
EPB92938	SP(Sec/SPI)	0.991168	0.008832	CS pos: 21-22. VSA-SP. Pr: 0.8466
EPB93068	SP(Sec/SPI)	0.989147	0.010853	CS pos: 22-23. VFG-DK. Pr: 0.9631
EPB93104	SP(Sec/SPI)	0.972326	0.027674	CS pos: 24-25. VYS-QQ. Pr: 0.8237
EPB93070	SP(Sec/SPI)	0.973552	0.026448	CS pos: 24-25. VSA-TS. Pr: 0.7502
EPB93035	SP(Sec/SPI)	0.939877	0.060123	CS pos: 21-22. VQA-AT. Pr: 0.8103
EPB93016	SP(Sec/SPI)	0.997213	0.002787	CS pos: 24-25. TLA-QE. Pr: 0.9614
EPB93066	SP(Sec/SPI)	0.524437	0.475563	CS pos: 30-31. LNA-FY. Pr: 0.4936
EPB92973	SP(Sec/SPI)	0.976067	0.023933	CS pos: 20-21. VQG-LQ. Pr: 0.9458
EPB92783	SP(Sec/SPI)	0.991052	0.008948	CS pos: 23-24. IQA-QD. Pr: 0.9403
EPB92866	SP(Sec/SPI)	0.99347	0.00653	CS pos: 20-21. ASA-GL. Pr: 0.8469
EPB92851	SP(Sec/SPI)	0.976217	0.023783	CS pos: 19-20. VAA-AP. Pr: 0.3998
EPB92857	SP(Sec/SPI)	0.519991	0.480009	CS pos: 34-35. IQS-RS. Pr: 0.2921
EPB92867	SP(Sec/SPI)	0.995463	0.004537	CS pos: 21-22. VAA-DT. Pr: 0.8319
EPB92790	SP(Sec/SPI)	0.991978	0.008022	CS pos: 21-22. TNA-QT. Pr: 0.8487
EPB92796	SP(Sec/SPI)	0.994368	0.005632	CS pos: 23-24. INA-QT. Pr: 0.8758
EPB92925	SP(Sec/SPI)	0.997884	0.002116	CS pos: 19-20. VNA-QI. Pr: 0.9683
EPB92782	SP(Sec/SPI)	0.964896	0.035104	CS pos: 24-25. LHA-AD. Pr: 0.5653
EPB92892	SP(Sec/SPI)	0.901075	0.098925	CS pos: 23-24. TYA-FN. Pr: 0.8756
EPB92780	SP(Sec/SPI)	0.998456	0.001544	CS pos: 22-23. ARA-IP. Pr: 0.7821
EPB92784	SP(Sec/SPI)	0.967973	0.032027	CS pos: 20-21. CYA-VY. Pr: 0.8705
EPB92798	SP(Sec/SPI)	0.992669	0.007331	CS pos: 23-24. TNA-QS. Pr: 0.8011
EPB92865	SP(Sec/SPI)	0.994575	0.005425	CS pos: 20-21. TTA-SD. Pr: 0.6116
EPB92886	SP(Sec/SPI)	0.996196	0.003804	CS pos: 24-25. VQA-AD. Pr: 0.9516
EPB92904	SP(Sec/SPI)	0.918419	0.081581	CS pos: 16-17. AYC-SK. Pr: 0.6813
EPB92733	SP(Sec/SPI)	0.914425	0.085575	CS pos: 29-30. VKA-TA. Pr: 0.6574
EPB92711	SP(Sec/SPI)	0.993337	0.006663	CS pos: 21-22. VLA-SP. Pr: 0.8770
EPB92645	SP(Sec/SPI)	0.998546	0.001454	CS pos: 20-21. AQA-AV. Pr: 0.4649
EPB92694	SP(Sec/SPI)	0.992794	0.007206	CS pos: 17-18. ISA-AP. Pr: 0.7497
EPB92676	SP(Sec/SPI)	0.982045	0.017955	CS pos: 19-20. VSA-SL. Pr: 0.7336
EPB92745	SP(Sec/SPI)	0.984557	0.015443	CS pos: 18-19. LHC-YK. Pr: 0.8335
EPB92517	SP(Sec/SPI)	0.990639	0.009361	CS pos: 24-25. LQA-EK. Pr: 0.9009
EPB92503	SP(Sec/SPI)	0.544758	0.455242	CS pos: 29-30. AAA-FE. Pr: 0.3715
EPB92590	SP(Sec/SPI)	0.822508	0.177492	CS pos: 27-28. ILA-QQ. Pr: 0.6572
EPB92547	SP(Sec/SPI)	0.948805	0.051195	CS pos: 21-22. SFS-GP. Pr: 0.7563
EPB92537	SP(Sec/SPI)	0.981401	0.018599	CS pos: 22-23. AFA-SK. Pr: 0.9278
EPB92631	SP(Sec/SPI)	0.994896	0.005104	CS pos: 19-20. VSA-AP. Pr: 0.7367
EPB92558	SP(Sec/SPI)	0.993358	0.006642	CS pos: 21-22. VNA-SG. Pr: 0.8466
EPB92572	SP(Sec/SPI)	0.998629	0.001371	CS pos: 19-20. VHA-AP. Pr: 0.9095
EPB92374	SP(Sec/SPI)	0.976146	0.023854	CS pos: 20-21. VFT-AK. Pr: 0.5134
EPB92447	SP(Sec/SPI)	0.995516	0.004484	CS pos: 22-23. ISA-IP. Pr: 0.8386
EPB92462	SP(Sec/SPI)	0.849743	0.150257	CS pos: 26-27. SKA-TT. Pr: 0.5305
EPB92436	SP(Sec/SPI)	0.99331	0.00669	CS pos: 22-23. ISA-IP. Pr: 0.8257
EPB92477	SP(Sec/SPI)	0.958279	0.041721	CS pos: 17-18. VVA-ES. Pr: 0.4710
EPB92415	SP(Sec/SPI)	0.997517	0.002483	CS pos: 20-21. CKA-AI. Pr: 0.9186
EPB92402	SP(Sec/SPI)	0.993425	0.006575	CS pos: 18-19. AFA-AV. Pr: 0.7680
EPB92321	SP(Sec/SPI)	0.998964	0.001036	CS pos: 19-20. AQA-KN. Pr: 0.9612
EPB92242	SP(Sec/SPI)	0.881284	0.118716	CS pos: 21-22. AEA-VT. Pr: 0.7828
EPB92293	SP(Sec/SPI)	0.997633	0.002367	CS pos: 19-20. VQA-SA. Pr: 0.5920
EPB92249	SP(Sec/SPI)	0.967821	0.032179	CS pos: 25-26. VDA-RN. Pr: 0.8385
EPB92227	SP(Sec/SPI)	0.96056	0.03944	CS pos: 21-22. AAA-SS. Pr: 0.4870
EPB92246	SP(Sec/SPI)	0.996333	0.003667	CS pos: 23-24. VYA-VD. Pr: 0.7985
EPB92285	SP(Sec/SPI)	0.996081	0.003919	CS pos: 20-21. ASA-NF. Pr: 0.5481
EPB92281	SP(Sec/SPI)	0.983522	0.016478	CS pos: 20-21. VNA-AP. Pr: 0.9425
EPB92247	SP(Sec/SPI)	0.945215	0.054785	CS pos: 17-18. VSS-YS. Pr: 0.2798
EPB92245	SP(Sec/SPI)	0.99802	0.00198	CS pos: 22-23. ARA-IP. Pr: 0.7840
EPB92294	SP(Sec/SPI)	0.994541	0.005459	CS pos: 26-27. VEA-AP. Pr: 0.9445
EPB92338	SP(Sec/SPI)	0.98071	0.01929	CS pos: 19-20. ASA-QL. Pr: 0.6386
EPB92178	SP(Sec/SPI)	0.992935	0.007065	CS pos: 20-21. ATA-VT. Pr: 0.8825
EPB92195	SP(Sec/SPI)	0.743799	0.256201	CS pos: 22-23. YQA-AN. Pr: 0.1391
EPB92150	SP(Sec/SPI)	0.998002	0.001998	CS pos: 18-19. ALA-GP. Pr: 0.9539
EPB92114	SP(Sec/SPI)	0.999012	0.000988	CS pos: 18-19. VSA-QN. Pr: 0.8802
EPB92160	SP(Sec/SPI)	0.599735	0.400265	CS pos: 23-24. CLA-IN. Pr: 0.2950
EPB92190	SP(Sec/SPI)	0.997485	0.002515	CS pos: 20-21. THA-QD. Pr: 0.9428
EPB92196	SP(Sec/SPI)	0.856888	0.143112	CS pos: 21-22. STA-AT. Pr: 0.5197
EPB92136	SP(Sec/SPI)	0.997491	0.002509	CS pos: 19-20. AHA-GP. Pr: 0.9531
EPB92170	SP(Sec/SPI)	0.992923	0.007077	CS pos: 21-22. TQA-FY. Pr: 0.8843
EPB92095	SP(Sec/SPI)	0.994401	0.005599	CS pos: 23-24. SSG-DR. Pr: 0.4762
EPB91983	SP(Sec/SPI)	0.99675	0.00325	CS pos: 19-20. SIA-IA. Pr: 0.3138
EPB92042	SP(Sec/SPI)	0.996972	0.003028	CS pos: 23-24. CRA-SH. Pr: 0.9761
EPB92082	SP(Sec/SPI)	0.952456	0.047544	CS pos: 18-19. VLA-GS. Pr: 0.4233
EPB92050	SP(Sec/SPI)	0.985407	0.014593	CS pos: 24-25. VDA-YQ. Pr: 0.8956
EPB92048	SP(Sec/SPI)	0.992067	0.007933	CS pos: 17-18. VSS-LP. Pr: 0.8913
EPB91884	SP(Sec/SPI)	0.984236	0.015764	CS pos: 21-22. VLA-SS. Pr: 0.5975
EPB91940	SP(Sec/SPI)	0.964173	0.035827	CS pos: 21-22. TFA-KK. Pr: 0.8894
EPB91904	SP(Sec/SPI)	0.990496	0.009504	CS pos: 20-21. TEA-AA. Pr: 0.8051
EPB91960	SP(Sec/SPI)	0.934863	0.065137	CS pos: 19-20. VSA-AT. Pr: 0.7432
EPB91964	SP(Sec/SPI)	0.930765	0.069235	CS pos: 24-25. ANA-QN. Pr: 0.7852
EPB91885	SP(Sec/SPI)	0.998909	0.001091	CS pos: 21-22. VHG-RC. Pr: 0.9529
EPB91939	SP(Sec/SPI)	0.896336	0.103664	CS pos: 18-19. VIA-YK. Pr: 0.7478
EPB91883	SP(Sec/SPI)	0.994019	0.005981	CS pos: 24-25. VLA-DE. Pr: 0.9104
EPB91932	SP(Sec/SPI)	0.983229	0.016771	CS pos: 20-21. ASA-AY. Pr: 0.6484
EPB91859	SP(Sec/SPI)	0.995998	0.004002	CS pos: 20-21. AFA-AP. Pr: 0.9441
EPB91789	SP(Sec/SPI)	0.989665	0.010335	CS pos: 21-22. VSA-DF. Pr: 0.9214
EPB91839	SP(Sec/SPI)	0.992784	0.007216	CS pos: 19-20. VVA-DQ. Pr: 0.9294
EPB91780	SP(Sec/SPI)	0.999384	0.000616	CS pos: 20-21. ISA-QT. Pr: 0.4859
EPB91779	SP(Sec/SPI)	0.986214	0.013786	CS pos: 21-22. TSA-AK. Pr: 0.7806
EPB91684	SP(Sec/SPI)	0.999474	0.000526	CS pos: 20-21. VSA-EQ. Pr: 0.9445
EPB91672	SP(Sec/SPI)	0.997179	0.002821	CS pos: 19-20. VSA-FD. Pr: 0.7643
EPB91686	SP(Sec/SPI)	0.993057	0.006943	CS pos: 21-22. VLA-DT. Pr: 0.7059
EPB91648	SP(Sec/SPI)	0.760299	0.239701	CS pos: 19-20. LRA-FQ. Pr: 0.4158
EPB91619	SP(Sec/SPI)	0.97948	0.02052	CS pos: 22-23. IQA-QQ. Pr: 0.9257
EPB91571	SP(Sec/SPI)	0.989157	0.010843	CS pos: 18-19. VTA-QI. Pr: 0.8159
EPB91655	SP(Sec/SPI)	0.986426	0.013574	CS pos: 20-21. VLA-IT. Pr: 0.6351
EPB91583	SP(Sec/SPI)	0.610481	0.389519	CS pos: 32-33. VSA-AD. Pr: 0.4715
EPB91638	SP(Sec/SPI)	0.997552	0.002448	CS pos: 21-22. TLA-NP. Pr: 0.8462
EPB91598	SP(Sec/SPI)	0.996392	0.003608	CS pos: 20-21. STA-LP. Pr: 0.6900
EPB91597	SP(Sec/SPI)	0.623485	0.376515	CS pos: 24-25. IIA-IQ. Pr: 0.2333
EPB91561	SP(Sec/SPI)	0.997178	0.002822	CS pos: 24-25. ATA-IV. Pr: 0.7113
EPB91563	SP(Sec/SPI)	0.995207	0.004793	CS pos: 22-23. CDG-YA. Pr: 0.4885
EPB91584	SP(Sec/SPI)	0.951864	0.048136	CS pos: 22-23. AHA-GH. Pr: 0.6968
EPB91606	SP(Sec/SPI)	0.976833	0.023167	CS pos: 20-21. TMA-LQ. Pr: 0.8758
EPB91574	SP(Sec/SPI)	0.995789	0.004211	CS pos: 20-21. ANA-AT. Pr: 0.8516
EPB91604	SP(Sec/SPI)	0.995249	0.004751	CS pos: 21-22. VKA-AT. Pr: 0.9025
EPB91484	SP(Sec/SPI)	0.985105	0.014895	CS pos: 23-24. AQA-AP. Pr: 0.8184
EPB91513	SP(Sec/SPI)	0.994388	0.005612	CS pos: 21-22. VEC-QP. Pr: 0.9542
EPB91482	SP(Sec/SPI)	0.996343	0.003657	CS pos: 22-23. AQA-AP. Pr: 0.7619
EPB91498	SP(Sec/SPI)	0.987189	0.012811	CS pos: 19-20. VSA-QQ. Pr: 0.8730
EPB91496	SP(Sec/SPI)	0.985105	0.014895	CS pos: 23-24. AQA-AP. Pr: 0.8184
EPB91512	SP(Sec/SPI)	0.97722	0.02278	CS pos: 24-25. ASA-YL. Pr: 0.6454
EPB91385	SP(Sec/SPI)	0.998353	0.001647	CS pos: 19-20. VNA-IP. Pr: 0.9788
EPB91450	SP(Sec/SPI)	0.980312	0.019688	CS pos: 22-23. VNC-KP. Pr: 0.5406
EPB91375	SP(Sec/SPI)	0.92289	0.07711	CS pos: 20-21. AYG-FE. Pr: 0.7765
EPB91459	SP(Sec/SPI)	0.998764	0.001236	CS pos: 20-21. VIA-AP. Pr: 0.9434
EPB91446	SP(Sec/SPI)	0.909204	0.090796	CS pos: 23-24. VSA-AG. Pr: 0.4794
EPB91329	SP(Sec/SPI)	0.990652	0.009348	CS pos: 21-22. TYA-SV. Pr: 0.9655
EPB91316	SP(Sec/SPI)	0.990953	0.009047	CS pos: 19-20. ALA-LN. Pr: 0.8956
EPB91327	SP(Sec/SPI)	0.646583	0.353417	CS pos: 19-20. ILA-QQ. Pr: 0.5406
EPB91307	SP(Sec/SPI)	0.997433	0.002567	CS pos: 22-23. VNA-YP. Pr: 0.8208
EPB91339	SP(Sec/SPI)	0.994467	0.005533	CS pos: 21-22. SSA-AP. Pr: 0.9132
EPB91286	SP(Sec/SPI)	0.996041	0.003959	CS pos: 18-19. VSA-QN. Pr: 0.9142
EPB91290	SP(Sec/SPI)	0.989985	0.010015	CS pos: 19-20. AYA-QE. Pr: 0.8901
EPB91306	SP(Sec/SPI)	0.961753	0.038247	CS pos: 23-24. TKA-GI. Pr: 0.8221
EPB91192	SP(Sec/SPI)	0.977023	0.022977	CS pos: 23-24. SIA-AL. Pr: 0.3963
EPB91253	SP(Sec/SPI)	0.97481	0.02519	CS pos: 21-22. VSA-AT. Pr: 0.7007
EPB91218	SP(Sec/SPI)	0.982834	0.017166	CS pos: 17-18. VVA-QT. Pr: 0.2952
EPB91263	SP(Sec/SPI)	0.79599	0.20401	CS pos: 21-22. AEA-VS. Pr: 0.6275
EPB91186	SP(Sec/SPI)	0.998606	0.001394	CS pos: 23-24. AMA-AP. Pr: 0.9772
EPB91193	SP(Sec/SPI)	0.984593	0.015407	CS pos: 23-24. ATT-SP. Pr: 0.6978
EPB91250	SP(Sec/SPI)	0.666047	0.333953	CS pos: 22-23. ADA-YG. Pr: 0.3960
EPB91235	SP(Sec/SPI)	0.993165	0.006835	CS pos: 19-20. VYT-LP. Pr: 0.8235
EPB91170	SP(Sec/SPI)	0.62541	0.37459	CS pos: 20-21. FLG-YD. Pr: 0.2409
EPB91121	SP(Sec/SPI)	0.88232	0.11768	CS pos: 28-29. TDA-AS. Pr: 0.8033
EPB91153	SP(Sec/SPI)	0.99312	0.00688	CS pos: 20-21. VQA-SS. Pr: 0.9312
EPB91126	SP(Sec/SPI)	0.965175	0.034825	CS pos: 22-23. VDS-LT. Pr: 0.5148
EPB91074	SP(Sec/SPI)	0.986166	0.013834	CS pos: 22-23. ATA-IY. Pr: 0.7473
EPB91046	SP(Sec/SPI)	0.948622	0.051378	CS pos: 20-21. ALA-AP. Pr: 0.7707
EPB91090	SP(Sec/SPI)	0.753667	0.246333	CS pos: 22-23. LEA-IK. Pr: 0.5448
EPB91031	SP(Sec/SPI)	0.996254	0.003746	CS pos: 18-19. VNA-HP. Pr: 0.7569
EPB91026	SP(Sec/SPI)	0.999213	0.000787	CS pos: 20-21. VQA-SI. Pr: 0.7349
EPB91041	SP(Sec/SPI)	0.979786	0.020214	CS pos: 21-22. VNA-VT. Pr: 0.7423
EPB90946	SP(Sec/SPI)	0.985994	0.014006	CS pos: 23-24. AMA-AP. Pr: 0.6213
EPB90974	SP(Sec/SPI)	0.99568	0.00432	CS pos: 20-21. VSA-YQ. Pr: 0.7416
EPB90961	SP(Sec/SPI)	0.996945	0.003055	CS pos: 19-20. VNA-AN. Pr: 0.9614
EPB90962	SP(Sec/SPI)	0.997137	0.002863	CS pos: 18-19. TFA-LP. Pr: 0.8996
EPB90991	SP(Sec/SPI)	0.993427	0.006573	CS pos: 24-25. VHG-FC. Pr: 0.9810
EPB90987	SP(Sec/SPI)	0.966724	0.033276	CS pos: 17-18. YHA-SP. Pr: 0.6763
EPB90964	SP(Sec/SPI)	0.967794	0.032206	CS pos: 25-26. VMA-KQ. Pr: 0.8121
EPB90931	SP(Sec/SPI)	0.99372	0.00628	CS pos: 25-26. AHA-QS. Pr: 0.8484
EPB90948	SP(Sec/SPI)	0.978186	0.021814	CS pos: 21-22. IMA-AP. Pr: 0.5190
EPB90933	SP(Sec/SPI)	0.976769	0.023231	CS pos: 26-27. VAA-TP. Pr: 0.6745
EPB90856	SP(Sec/SPI)	0.991535	0.008465	CS pos: 19-20. AIA-QN. Pr: 0.9181
EPB90863	SP(Sec/SPI)	0.995795	0.004205	CS pos: 20-21. ASA-AP. Pr: 0.7897
EPB90845	SP(Sec/SPI)	0.904967	0.095033	CS pos: 19-20. VYA-AT. Pr: 0.7048
EPB90855	SP(Sec/SPI)	0.992649	0.007351	CS pos: 19-20. AVA-QT. Pr: 0.7922
EPB90847	SP(Sec/SPI)	0.992841	0.007159	CS pos: 24-25. AQA-DP. Pr: 0.7157
EPB90757	SP(Sec/SPI)	0.763154	0.236846	CS pos: 16-17. GKT-AP. Pr: 0.4581
EPB90773	SP(Sec/SPI)	0.997762	0.002238	CS pos: 21-22. TLA-MS. Pr: 0.8626
EPB90802	SP(Sec/SPI)	0.998364	0.001636	CS pos: 19-20. IHA-ES. Pr: 0.8663
EPB90789	SP(Sec/SPI)	0.988359	0.011641	CS pos: 20-21. STA-TP. Pr: 0.8382
EPB90803	SP(Sec/SPI)	0.969136	0.030864	CS pos: 26-27. VQA-AI. Pr: 0.8548
EPB90818	SP(Sec/SPI)	0.997163	0.002837	CS pos: 20-21. VFA-AE. Pr: 0.9354
EPB90756	SP(Sec/SPI)	0.990722	0.009278	CS pos: 16-17. SEA-YL. Pr: 0.8307
EPB90765	SP(Sec/SPI)	0.898164	0.101836	CS pos: 24-25. VEG-WT. Pr: 0.5549
EPB90815	SP(Sec/SPI)	0.938837	0.061163	CS pos: 24-25. IHA-RP. Pr: 0.7945
EPB90728	SP(Sec/SPI)	0.870708	0.129292	CS pos: 22-23. TAT-LP. Pr: 0.4238
EPB90688	SP(Sec/SPI)	0.970147	0.029853	CS pos: 25-26. ANA-MK. Pr: 0.8405
EPB90713	SP(Sec/SPI)	0.999834	0.000166	CS pos: 22-23. VDA-AC. Pr: 0.9741
EPB90741	SP(Sec/SPI)	0.999067	0.000933	CS pos: 19-20. SYA-AT. Pr: 0.9536
EPB90667	SP(Sec/SPI)	0.993087	0.006913	CS pos: 19-20. VSA-ET. Pr: 0.8710
EPB90691	SP(Sec/SPI)	0.998714	0.001286	CS pos: 18-19. SIA-QD. Pr: 0.9029
EPB90645	SP(Sec/SPI)	0.999042	0.000958	CS pos: 17-18. AIA-ST. Pr: 0.7020
EPB90618	SP(Sec/SPI)	0.99182	0.00818	CS pos: 22-23. VSA-AP. Pr: 0.8205
EPB90659	SP(Sec/SPI)	0.715671	0.284329	CS pos: 21-22. ICA-QQ. Pr: 0.4870
EPB90666	SP(Sec/SPI)	0.997518	0.002482	CS pos: 20-21. VNA-QQ. Pr: 0.9635
EPB90654	SP(Sec/SPI)	0.991298	0.008702	CS pos: 18-19. CSA-AK. Pr: 0.8525
EPB90538	SP(Sec/SPI)	0.595219	0.404781	CS pos: 22-23. ANA-LW. Pr: 0.5369
EPB90518	SP(Sec/SPI)	0.839617	0.160383	CS pos: 22-23. CLA-QW. Pr: 0.4666
EPB90468	SP(Sec/SPI)	0.882059	0.117941	CS pos: 19-20. VAA-GP. Pr: 0.5871
EPB90488	SP(Sec/SPI)	0.997158	0.002842	CS pos: 25-26. VTA-KH. Pr: 0.9519
EPB90515	SP(Sec/SPI)	0.986741	0.013259	CS pos: 25-26. VLA-AN. Pr: 0.9159
EPB90376	SP(Sec/SPI)	0.701333	0.298667	CS pos: 24-25. VLS-EE. Pr: 0.2843
EPB90432	SP(Sec/SPI)	0.922094	0.077906	CS pos: 19-20. TFA-SV. Pr: 0.4468
EPB90436	SP(Sec/SPI)	0.995672	0.004328	CS pos: 24-25. VVA-ET. Pr: 0.7851
EPB90292	SP(Sec/SPI)	0.948678	0.051322	CS pos: 21-22. IHA-YY. Pr: 0.9362
EPB90297	SP(Sec/SPI)	0.997603	0.002397	CS pos: 19-20. VSA-QD. Pr: 0.9107
EPB90296	SP(Sec/SPI)	0.987757	0.012243	CS pos: 19-20. VAA-YP. Pr: 0.8611
EPB90360	SP(Sec/SPI)	0.735503	0.264497	CS pos: 29-30. TTA-RR. Pr: 0.5218
EPB90350	SP(Sec/SPI)	0.968127	0.031873	CS pos: 19-20. TFG-QI. Pr: 0.8525
EPB90238	SP(Sec/SPI)	0.994041	0.005959	CS pos: 19-20. ANG-EI. Pr: 0.9411
EPB90235	SP(Sec/SPI)	0.932884	0.067116	CS pos: 18-19. VIA-GS. Pr: 0.3087
EPB90222	SP(Sec/SPI)	0.768228	0.231772	CS pos: 21-22. IWA-IC. Pr: 0.3013
EPB90275	SP(Sec/SPI)	0.931044	0.068956	CS pos: 27-28. ADA-AV. Pr: 0.6552
EPB90271	SP(Sec/SPI)	0.981925	0.018075	CS pos: 20-21. ISA-LK. Pr: 0.8256
EPB90158	SP(Sec/SPI)	0.896622	0.103378	CS pos: 18-19. VYG-AA. Pr: 0.6426
EPB90146	SP(Sec/SPI)	0.655675	0.344325	CS pos: 20-21. SHQ-IN. Pr: 0.3063
EPB90149	SP(Sec/SPI)	0.626444	0.373556	CS pos: 27-28. SNG-WV. Pr: 0.3970
EPB90193	SP(Sec/SPI)	0.737388	0.262612	CS pos: 29-30. ISA-ST. Pr: 0.5928
EPB90065	SP(Sec/SPI)	0.996775	0.003225	CS pos: 18-19. VIC-QE. Pr: 0.7646
EPB90095	SP(Sec/SPI)	0.984339	0.015661	CS pos: 24-25. SQA-AV. Pr: 0.7862
EPB90080	SP(Sec/SPI)	0.97094	0.02906	CS pos: 25-26. VDA-KS. Pr: 0.6107
EPB90067	SP(Sec/SPI)	0.994813	0.005187	CS pos: 22-23. AFA-QS. Pr: 0.5699
EPB90064	SP(Sec/SPI)	0.877952	0.122048	CS pos: 20-21. VLG-KG. Pr: 0.6357
EPB90128	SP(Sec/SPI)	0.997534	0.002466	CS pos: 19-20. ANA-AA. Pr: 0.5743
EPB90042	SP(Sec/SPI)	0.751326	0.248674	CS pos: 26-27. GTT-FD. Pr: 0.2723
EPB90005	SP(Sec/SPI)	0.997051	0.002949	CS pos: 19-20. VLA-QD. Pr: 0.9543
EPB90060	SP(Sec/SPI)	0.863925	0.136075	CS pos: 26-27. TDA-HL. Pr: 0.6031
EPB90008	SP(Sec/SPI)	0.839578	0.160422	CS pos: 22-23. ADA-FG. Pr: 0.4736
EPB90032	SP(Sec/SPI)	0.616844	0.383156	CS pos: 22-23. IRA-IQ. Pr: 0.5105
EPB89972	SP(Sec/SPI)	0.993543	0.006457	CS pos: 22-23. VSA-AS. Pr: 0.9092
EPB89982	SP(Sec/SPI)	0.997988	0.002012	CS pos: 19-20. AQA-AR. Pr: 0.8522
EPB89914	SP(Sec/SPI)	0.998918	0.001082	CS pos: 16-17. SNA-LV. Pr: 0.4522
EPB89868	SP(Sec/SPI)	0.997612	0.002388	CS pos: 18-19. ASA-KP. Pr: 0.9290
EPB89891	SP(Sec/SPI)	0.990492	0.009508	CS pos: 20-21. AFA-SK. Pr: 0.8541
EPB89896	SP(Sec/SPI)	0.955541	0.044459	CS pos: 23-24. TLA-WQ. Pr: 0.7223
EPB89905	SP(Sec/SPI)	0.629259	0.370741	CS pos: 22-23. VYR-QQ. Pr: 0.2295
EPB89885	SP(Sec/SPI)	0.980872	0.019128	CS pos: 20-21. TWA-NA. Pr: 0.5590
EPB89897	SP(Sec/SPI)	0.753175	0.246825	CS pos: 22-23. IRT-AP. Pr: 0.4288
EPB89834	SP(Sec/SPI)	0.998217	0.001783	CS pos: 24-25. INA-SP. Pr: 0.9462
EPB89813	SP(Sec/SPI)	0.994104	0.005896	CS pos: 17-18. AMA-FE. Pr: 0.8945
EPB89853	SP(Sec/SPI)	0.998043	0.001957	CS pos: 19-20. ASA-AL. Pr: 0.6217
EPB89854	SP(Sec/SPI)	0.987999	0.012001	CS pos: 18-19. STA-FP. Pr: 0.4540
EPB89798	SP(Sec/SPI)	0.989985	0.010015	CS pos: 23-24. TNA-HV. Pr: 0.8389
EPB89769	SP(Sec/SPI)	0.973034	0.026966	CS pos: 20-21. VSA-RS. Pr: 0.8171
EPB89771	SP(Sec/SPI)	0.995225	0.004775	CS pos: 20-21. VAA-DT. Pr: 0.5153
EPB89744	SP(Sec/SPI)	0.980336	0.019664	CS pos: 18-19. IVC-HI. Pr: 0.4763
EPB89770	SP(Sec/SPI)	0.995788	0.004212	CS pos: 20-21. VAA-DT. Pr: 0.5142
EPB89745	SP(Sec/SPI)	0.994307	0.005693	CS pos: 15-16. ALA-AQ. Pr: 0.8171
EPB89674	SP(Sec/SPI)	0.976989	0.023011	CS pos: 20-21. VYA-ST. Pr: 0.7465
EPB89719	SP(Sec/SPI)	0.97816	0.02184	CS pos: 21-22. VSA-AL. Pr: 0.5356
EPB89624	SP(Sec/SPI)	0.818928	0.181072	CS pos: 19-20. VCS-YR. Pr: 0.3631
EPB89639	SP(Sec/SPI)	0.993828	0.006172	CS pos: 20-21. VSA-GP. Pr: 0.7936
EPB89601	SP(Sec/SPI)	0.669241	0.330759	CS pos: 16-17. GNT-SP. Pr: 0.2537
EPB89612	SP(Sec/SPI)	0.987128	0.012872	CS pos: 19-20. VDA-GI. Pr: 0.9721
EPB89536	SP(Sec/SPI)	0.963911	0.036089	CS pos: 18-19. IQA-YV. Pr: 0.8828
EPB89577	SP(Sec/SPI)	0.860358	0.139642	CS pos: 25-26. VWA-GV. Pr: 0.4892
EPB89553	SP(Sec/SPI)	0.993685	0.006315	CS pos: 20-21. SEA-AV. Pr: 0.8547
EPB89539	SP(Sec/SPI)	0.993702	0.006298	CS pos: 19-20. AAA-AS. Pr: 0.4156
EPB89552	SP(Sec/SPI)	0.979796	0.020204	CS pos: 20-21. VMA-QE. Pr: 0.8365
EPB89463	SP(Sec/SPI)	0.9981	0.0019	CS pos: 19-20. VKA-DV. Pr: 0.9885
EPB89491	SP(Sec/SPI)	0.64635	0.35365	CS pos: 23-24. LQS-HF. Pr: 0.3026
EPB89477	SP(Sec/SPI)	0.982911	0.017089	CS pos: 22-23. TDC-ID. Pr: 0.5883
EPB89479	SP(Sec/SPI)	0.592153	0.407847	CS pos: 20-21. NKA-VV. Pr: 0.1493
EPB89406	SP(Sec/SPI)	0.684944	0.315056	CS pos: 22-23. CSQ-ML. Pr: 0.2704
EPB89392	SP(Sec/SPI)	0.99715	0.00285	CS pos: 21-22. ALA-AP. Pr: 0.9477
EPB89436	SP(Sec/SPI)	0.998667	0.001333	CS pos: 21-22. ALA-AP. Pr: 0.9671
EPB89433	SP(Sec/SPI)	0.99715	0.00285	CS pos: 21-22. ALA-AP. Pr: 0.9477
EPB89439	SP(Sec/SPI)	0.52011	0.47989	CS pos: 26-27. SSA-SS. Pr: 0.2249
EPB89405	SP(Sec/SPI)	0.960405	0.039595	CS pos: 22-23. AVS-TG. Pr: 0.3771
EPB89327	SP(Sec/SPI)	0.989708	0.010292	CS pos: 23-24. ASS-AP. Pr: 0.8584
EPB89329	SP(Sec/SPI)	0.997905	0.002095	CS pos: 19-20. VEA-KT. Pr: 0.9420
EPB89317	SP(Sec/SPI)	0.99985	0.00015	CS pos: 19-20. VQA-AA. Pr: 0.7200
EPB89278	SP(Sec/SPI)	0.993013	0.006987	CS pos: 21-22. VSA-QQ. Pr: 0.7853
EPB89240	SP(Sec/SPI)	0.991641	0.008359	CS pos: 19-20. VGA-VE. Pr: 0.8445
EPB89196	SP(Sec/SPI)	0.993914	0.006086	CS pos: 22-23. VQA-AS. Pr: 0.9012
EPB89200	SP(Sec/SPI)	0.997633	0.002367	CS pos: 21-22. VAA-QA. Pr: 0.6655
EPB89194	SP(Sec/SPI)	0.992793	0.007207	CS pos: 22-23. VES-RS. Pr: 0.6806
EPB89224	SP(Sec/SPI)	0.974584	0.025416	CS pos: 27-28. IHA-QL. Pr: 0.9168
EPB89204	SP(Sec/SPI)	0.994786	0.005214	CS pos: 24-25. VQA-AC. Pr: 0.8589
EPB89236	SP(Sec/SPI)	0.996617	0.003383	CS pos: 19-20. VKA-LP. Pr: 0.8881
EPB89221	SP(Sec/SPI)	0.97233	0.02767	CS pos: 19-20. CSA-SD. Pr: 0.8008
EPB89235	SP(Sec/SPI)	0.99592	0.00408	CS pos: 21-22. VRA-QL. Pr: 0.9476
EPB89166	SP(Sec/SPI)	0.751827	0.248173	CS pos: 20-21. INA-LD. Pr: 0.5143
EPB89181	SP(Sec/SPI)	0.95583	0.04417	CS pos: 21-22. IHC-QD. Pr: 0.8545
EPB89153	SP(Sec/SPI)	0.9997	0.0003	CS pos: 20-21. ITA-DQ. Pr: 0.4654
EPB89064	SP(Sec/SPI)	0.920808	0.079192	CS pos: 21-22. VSA-TS. Pr: 0.7476
EPB89068	SP(Sec/SPI)	0.694875	0.305125	CS pos: 21-22. GEA-IS. Pr: 0.2395
EPB89079	SP(Sec/SPI)	0.99096	0.00904	CS pos: 19-20. AQA-AT. Pr: 0.8806
EPB89087	SP(Sec/SPI)	0.993252	0.006748	CS pos: 17-18. TEA-YF. Pr: 0.9741
EPB89043	SP(Sec/SPI)	0.601416	0.398584	CS pos: 18-19. VMA-QS. Pr: 0.3225
EPB89060	SP(Sec/SPI)	0.992185	0.007815	CS pos: 23-24. SQA-AP. Pr: 0.9140
EPB88972	SP(Sec/SPI)	0.999372	0.000628	CS pos: 20-21. AFA-AN. Pr: 0.9378
EPB88977	SP(Sec/SPI)	0.983671	0.016329	CS pos: 22-23. SSA-SN. Pr: 0.4665
EPB88881	SP(Sec/SPI)	0.996085	0.003915	CS pos: 23-24. SQA-LP. Pr: 0.9170
EPB88882	SP(Sec/SPI)	0.994892	0.005108	CS pos: 21-22. SDA-AT. Pr: 0.9269
EPB88886	SP(Sec/SPI)	0.997498	0.002502	CS pos: 20-21. VSS-IS. Pr: 0.8564
EPB88818	SP(Sec/SPI)	0.995744	0.004256	CS pos: 18-19. VSA-AP. Pr: 0.8469
EPB88854	SP(Sec/SPI)	0.989051	0.010949	CS pos: 24-25. VLA-VT. Pr: 0.6158
EPB88809	SP(Sec/SPI)	0.992246	0.007754	CS pos: 23-24. AVA-DV. Pr: 0.9117
EPB88783	SP(Sec/SPI)	0.996804	0.003196	CS pos: 19-20. AFA-DL. Pr: 0.9298
EPB88779	SP(Sec/SPI)	0.999105	0.000895	CS pos: 21-22. VLA-DV. Pr: 0.9839
EPB88789	SP(Sec/SPI)	0.998537	0.001463	CS pos: 20-21. VYG-QP. Pr: 0.9671
EPB88784	SP(Sec/SPI)	0.982517	0.017483	CS pos: 17-18. CAA-EL. Pr: 0.5843
EPB88702	SP(Sec/SPI)	0.994962	0.005038	CS pos: 19-20. TMA-LP. Pr: 0.7639
EPB88628	SP(Sec/SPI)	0.960316	0.039684	CS pos: 22-23. SLA-MR. Pr: 0.8024
EPB88576	SP(Sec/SPI)	0.994717	0.005283	CS pos: 18-19. VNA-AA. Pr: 0.7735
EPB88594	SP(Sec/SPI)	0.900292	0.099708	CS pos: 18-19. VKA-TT. Pr: 0.5502
EPB88593	SP(Sec/SPI)	0.940027	0.059973	CS pos: 23-24. VYS-ND. Pr: 0.8192
EPB88536	SP(Sec/SPI)	0.997208	0.002792	CS pos: 20-21. AIA-DT. Pr: 0.9179
EPB88540	SP(Sec/SPI)	0.995826	0.004174	CS pos: 17-18. ANA-VP. Pr: 0.7985
EPB88549	SP(Sec/SPI)	0.99027	0.00973	CS pos: 20-21. ASA-AT. Pr: 0.8518
EPB88563	SP(Sec/SPI)	0.989523	0.010477	CS pos: 18-19. SIA-AV. Pr: 0.3763
EPB88457	SP(Sec/SPI)	0.720569	0.279431	CS pos: 28-29. TDA-AV. Pr: 0.3869
EPB88505	SP(Sec/SPI)	0.933042	0.066958	CS pos: 20-21. VAA-KG. Pr: 0.5390
EPB88447	SP(Sec/SPI)	0.99818	0.00182	CS pos: 20-21. ASA-KP. Pr: 0.8974
EPB88503	SP(Sec/SPI)	0.999603	0.000397	CS pos: 20-21. ASA-AK. Pr: 0.6522
EPB88461	SP(Sec/SPI)	0.727319	0.272681	CS pos: 25-26. AFA-QG. Pr: 0.4129
EPB88458	SP(Sec/SPI)	0.9989	0.0011	CS pos: 23-24. VQG-SS. Pr: 0.9117
EPB88484	SP(Sec/SPI)	0.973328	0.026672	CS pos: 21-22. TQA-LY. Pr: 0.9615
EPB88413	SP(Sec/SPI)	0.998904	0.001096	CS pos: 17-18. VNA-AN. Pr: 0.9398
EPB88377	SP(Sec/SPI)	0.994469	0.005531	CS pos: 20-21. VYA-IE. Pr: 0.9817
EPB88284	SP(Sec/SPI)	0.996295	0.003705	CS pos: 20-21. SQA-AN. Pr: 0.7858
EPB88307	SP(Sec/SPI)	0.995076	0.004924	CS pos: 20-21. ALA-AD. Pr: 0.5697
EPB88315	SP(Sec/SPI)	0.976058	0.023942	CS pos: 21-22. TMA-EK. Pr: 0.8839
EPB88313	SP(Sec/SPI)	0.98124	0.01876	CS pos: 20-21. VNA-LD. Pr: 0.9509
EPB88310	SP(Sec/SPI)	0.9851	0.0149	CS pos: 20-21. SLG-QL. Pr: 0.8493
EPB88306	SP(Sec/SPI)	0.98835	0.01165	CS pos: 21-22. AAA-KE. Pr: 0.8361
EPB88308	SP(Sec/SPI)	0.992702	0.007298	CS pos: 21-22. TYG-NT. Pr: 0.6288
EPB88267	SP(Sec/SPI)	0.993362	0.006638	CS pos: 19-20. TFA-DV. Pr: 0.9216
EPB88218	SP(Sec/SPI)	0.857021	0.142979	CS pos: 25-26. TEA-ES. Pr: 0.5447
EPB88276	SP(Sec/SPI)	0.99944	0.00056	CS pos: 23-24. TEA-RP. Pr: 0.9789
EPB88167	SP(Sec/SPI)	0.981737	0.018263	CS pos: 22-23. VYA-AP. Pr: 0.8234
EPB88173	SP(Sec/SPI)	0.947328	0.052672	CS pos: 19-20. VLA-AN. Pr: 0.6189
EPB88164	SP(Sec/SPI)	0.964337	0.035663	CS pos: 18-19. VSA-SK. Pr: 0.8235
EPB88190	SP(Sec/SPI)	0.994727	0.005273	CS pos: 20-21. ISA-AP. Pr: 0.8624
EPB88174	SP(Sec/SPI)	0.925643	0.074357	CS pos: 20-21. TMA-LN. Pr: 0.4235
EPB88149	SP(Sec/SPI)	0.988726	0.011274	CS pos: 16-17. ASA-KD. Pr: 0.9070
EPB88131	SP(Sec/SPI)	0.88728	0.11272	CS pos: 24-25. VQP-QL. Pr: 0.4290
EPB88140	SP(Sec/SPI)	0.969607	0.030393	CS pos: 19-20. IYA-AR. Pr: 0.9209
EPB88147	SP(Sec/SPI)	0.515488	0.484512	CS pos: 26-27. LSA-RE. Pr: 0.3892
EPB88062	SP(Sec/SPI)	0.746867	0.253133	CS pos: 23-24. VMA-IA. Pr: 0.3624
EPB88057	SP(Sec/SPI)	0.995321	0.004679	CS pos: 17-18. SYA-AL. Pr: 0.7825
EPB88009	SP(Sec/SPI)	0.925218	0.074782	CS pos: 21-22. ALG-AL. Pr: 0.2662
EPB87995	SP(Sec/SPI)	0.986813	0.013187	CS pos: 19-20. AAA-QQ. Pr: 0.4983
EPB87928	SP(Sec/SPI)	0.985705	0.014295	CS pos: 17-18. ASA-ST. Pr: 0.7468
EPB87936	SP(Sec/SPI)	0.994523	0.005477	CS pos: 22-23. VHA-QS. Pr: 0.9415
EPB87927	SP(Sec/SPI)	0.995294	0.004706	CS pos: 27-28. AQA-QS. Pr: 0.9479
EPB87941	SP(Sec/SPI)	0.969747	0.030253	CS pos: 19-20. AKA-DT. Pr: 0.7985
EPB87948	SP(Sec/SPI)	0.934889	0.065111	CS pos: 27-28. TQA-DF. Pr: 0.4865
EPB87943	SP(Sec/SPI)	0.99985	0.00015	CS pos: 22-23. AEA-AS. Pr: 0.9538
EPB87970	SP(Sec/SPI)	0.981158	0.018842	CS pos: 22-23. VSA-AV. Pr: 0.8348
EPB87979	SP(Sec/SPI)	0.841788	0.158212	CS pos: 16-17. SYA-AV. Pr: 0.6396
EPB87929	SP(Sec/SPI)	0.694496	0.305504	CS pos: 21-22. VMA-SS. Pr: 0.2388
EPB87944	SP(Sec/SPI)	0.982216	0.017784	CS pos: 18-19. VLC-VV. Pr: 0.4465
EPB87897	SP(Sec/SPI)	0.99567	0.00433	CS pos: 20-21. VLC-QT. Pr: 0.7866
EPB87894	SP(Sec/SPI)	0.997066	0.002934	CS pos: 20-21. VLC-QT. Pr: 0.7814
EPB87812	SP(Sec/SPI)	0.949826	0.050174	CS pos: 24-25. VVA-KE. Pr: 0.7747
EPB87838	SP(Sec/SPI)	0.987775	0.012225	CS pos: 17-18. VFA-MP. Pr: 0.9380
EPB87816	SP(Sec/SPI)	0.997845	0.002155	CS pos: 21-22. VNA-FN. Pr: 0.9731
EPB87865	SP(Sec/SPI)	0.888735	0.111265	CS pos: 27-28. TTS-VP. Pr: 0.5800
EPB87817	SP(Sec/SPI)	0.813942	0.186058	CS pos: 20-21. VTC-LY. Pr: 0.7205
EPB87819	SP(Sec/SPI)	0.977803	0.022197	CS pos: 22-23. VDA-AP. Pr: 0.8530
EPB87834	SP(Sec/SPI)	0.882446	0.117554	CS pos: 25-26. AAA-SV. Pr: 0.3717
EPB87789	SP(Sec/SPI)	0.995176	0.004824	CS pos: 21-22. LSA-VP. Pr: 0.6160
EPB87773	SP(Sec/SPI)	0.943117	0.056883	CS pos: 19-20. VTA-SS. Pr: 0.5152
EPB87782	SP(Sec/SPI)	0.968075	0.031925	CS pos: 24-25. AAA-AP. Pr: 0.8471
EPB87785	SP(Sec/SPI)	0.80568	0.19432	CS pos: 27-28. VSA-TG. Pr: 0.5801
EPB87780	SP(Sec/SPI)	0.993802	0.006198	CS pos: 25-26. AQA-SP. Pr: 0.5443
EPB87788	SP(Sec/SPI)	0.991953	0.008047	CS pos: 19-20. VHA-AS. Pr: 0.7325
EPB87784	SP(Sec/SPI)	0.972898	0.027102	CS pos: 24-25. VSA-RK. Pr: 0.8950
EPB87786	SP(Sec/SPI)	0.957105	0.042895	CS pos: 20-21. DSA-DR. Pr: 0.2873
EPB87790	SP(Sec/SPI)	0.992251	0.007749	CS pos: 20-21. VFA-GE. Pr: 0.9027
EPB87761	SP(Sec/SPI)	0.96428	0.03572	CS pos: 25-26. VSA-AV. Pr: 0.8256
EPB87748	SP(Sec/SPI)	0.995407	0.004593	CS pos: 18-19. ATA-QF. Pr: 0.8260
EPB87765	SP(Sec/SPI)	0.998689	0.001311	CS pos: 22-23. VNA-QQ. Pr: 0.8846
EPB87769	SP(Sec/SPI)	0.977781	0.022219	CS pos: 21-22. VSA-DY. Pr: 0.9058
EPB87707	SP(Sec/SPI)	0.738999	0.261001	CS pos: 17-18. ALG-FD. Pr: 0.6675
EPB87708	SP(Sec/SPI)	0.985951	0.014049	CS pos: 21-22. VLA-ER. Pr: 0.9522
EPB87680	SP(Sec/SPI)	0.990643	0.009357	CS pos: 21-22. TYA-AT. Pr: 0.8405
EPB87725	SP(Sec/SPI)	0.733467	0.266533	CS pos: 27-28. SNG-WV. Pr: 0.4513
EPB87674	SP(Sec/SPI)	0.995099	0.004901	CS pos: 20-21. VLG-AE. Pr: 0.5638
EPB87620	SP(Sec/SPI)	0.996398	0.003602	CS pos: 19-20. ISA-VV. Pr: 0.2790
EPB87619	SP(Sec/SPI)	0.998919	0.001081	CS pos: 21-22. SLQ-QE. Pr: 0.4415
EPB87629	SP(Sec/SPI)	0.995567	0.004433	CS pos: 19-20. VTA-RP. Pr: 0.8705
EPB87627	SP(Sec/SPI)	0.992793	0.007207	CS pos: 18-19. AHS-FE. Pr: 0.8381
EPB87601	SP(Sec/SPI)	0.998095	0.001905	CS pos: 23-24. IQA-QF. Pr: 0.9823
EPB87568	SP(Sec/SPI)	0.997502	0.002498	CS pos: 21-22. VSA-DV. Pr: 0.8958
EPB87540	SP(Sec/SPI)	0.999637	0.000363	CS pos: 20-21. ASA-KD. Pr: 0.8971
EPB87571	SP(Sec/SPI)	0.998079	0.001921	CS pos: 23-24. VSA-KA. Pr: 0.5717
EPB87478	SP(Sec/SPI)	0.997711	0.002289	CS pos: 19-20. VNA-AA. Pr: 0.5943
EPB87482	SP(Sec/SPI)	0.998067	0.001933	CS pos: 19-20. IHC-QI. Pr: 0.9796
EPB87491	SP(Sec/SPI)	0.99262	0.00738	CS pos: 20-21. TEA-KS. Pr: 0.8996
EPB87505	SP(Sec/SPI)	0.992655	0.007345	CS pos: 20-21. AAA-AA. Pr: 0.3551
EPB87522	SP(Sec/SPI)	0.995101	0.004899	CS pos: 23-24. AKA-TE. Pr: 0.7954
EPB87509	SP(Sec/SPI)	0.985628	0.014372	CS pos: 19-20. LLA-AV. Pr: 0.4742
EPB87437	SP(Sec/SPI)	0.81452	0.18548	CS pos: 22-23. AVA-GD. Pr: 0.3732
EPB87467	SP(Sec/SPI)	0.96423	0.03577	CS pos: 21-22. ALA-DT. Pr: 0.6507
EPB87474	SP(Sec/SPI)	0.996561	0.003439	CS pos: 19-20. VLA-VP. Pr: 0.9223
EPB87397	SP(Sec/SPI)	0.993325	0.006675	CS pos: 20-21. ALA-AV. Pr: 0.7627
EPB87409	SP(Sec/SPI)	0.993309	0.006691	CS pos: 24-25. IFA-EQ. Pr: 0.9408
EPB87412	SP(Sec/SPI)	0.994084	0.005916	CS pos: 22-23. VHA-YC. Pr: 0.9650
EPB87348	SP(Sec/SPI)	0.974835	0.025165	CS pos: 22-23. VLS-NA. Pr: 0.3698
EPB87359	SP(Sec/SPI)	0.986383	0.013617	CS pos: 20-21. VSC-TS. Pr: 0.8523
EPB87295	SP(Sec/SPI)	0.980996	0.019004	CS pos: 23-24. VNA-YG. Pr: 0.7340
EPB87288	SP(Sec/SPI)	0.999494	0.000506	CS pos: 21-22. AQS-QA. Pr: 0.5885
EPB87253	SP(Sec/SPI)	0.847588	0.152412	CS pos: 26-27. ITA-QV. Pr: 0.3190
EPB87243	SP(Sec/SPI)	0.998379	0.001621	CS pos: 23-24. AHA-GV. Pr: 0.9778
EPB87241	SP(Sec/SPI)	0.839969	0.160031	CS pos: 25-26. THA-FP. Pr: 0.6912
EPB87208	SP(Sec/SPI)	0.747447	0.252553	CS pos: 24-25. VST-AP. Pr: 0.5429
EPB87191	SP(Sec/SPI)	0.990815	0.009185	CS pos: 20-21. ASA-SQ. Pr: 0.7259
EPB87173	SP(Sec/SPI)	0.9868	0.0132	CS pos: 21-22. TQG-AP. Pr: 0.8001
EPB87137	SP(Sec/SPI)	0.995276	0.004724	CS pos: 20-21. ASA-QQ. Pr: 0.7690
EPB87099	SP(Sec/SPI)	0.993613	0.006387	CS pos: 23-24. TIA-AP. Pr: 0.8504
EPB87067	SP(Sec/SPI)	0.999716	0.000284	CS pos: 19-20. VSA-ED. Pr: 0.8533
EPB87060	SP(Sec/SPI)	0.999387	0.000613	CS pos: 21-22. VLA-QN. Pr: 0.9628
EPB86998	SP(Sec/SPI)	0.809814	0.190186	CS pos: 19-20. SSG-RE. Pr: 0.3999
EPB87005	SP(Sec/SPI)	0.991873	0.008127	CS pos: 23-24. AHS-QP. Pr: 0.8604
EPB86977	SP(Sec/SPI)	0.93184	0.06816	CS pos: 27-28. SNG-WV. Pr: 0.6106
EPB87009	SP(Sec/SPI)	0.564354	0.435646	CS pos: 23-24. TQA-FG. Pr: 0.3571
EPB86984	SP(Sec/SPI)	0.991343	0.008657	CS pos: 23-24. AQA-AT. Pr: 0.8560
EPB86942	SP(Sec/SPI)	0.997306	0.002694	CS pos: 19-20. TWA-IE. Pr: 0.9830
EPB86935	SP(Sec/SPI)	0.99852	0.00148	CS pos: 19-20. VQA-GR. Pr: 0.9698
EPB86932	SP(Sec/SPI)	0.997486	0.002514	CS pos: 20-21. CSA-GL. Pr: 0.8491
EPB86934	SP(Sec/SPI)	0.993326	0.006674	CS pos: 20-21. VFA-ED. Pr: 0.9555
EPB86885	SP(Sec/SPI)	0.997474	0.002526	CS pos: 19-20. ANA-AA. Pr: 0.5725
EPB86851	SP(Sec/SPI)	0.995305	0.004695	CS pos: 18-19. VNA-VP. Pr: 0.8676
EPB86827	SP(Sec/SPI)	0.995708	0.004292	CS pos: 19-20. ANA-AT. Pr: 0.8617
EPB86828	SP(Sec/SPI)	0.995708	0.004292	CS pos: 19-20. ANA-AT. Pr: 0.8617
EPB86803	SP(Sec/SPI)	0.95562	0.04438	CS pos: 25-26. SVA-LP. Pr: 0.5951
EPB86702	SP(Sec/SPI)	0.996869	0.003131	CS pos: 19-20. AFA-SP. Pr: 0.8973
EPB86709	SP(Sec/SPI)	0.997318	0.002682	CS pos: 21-22. VKA-DS. Pr: 0.9135
EPB86734	SP(Sec/SPI)	0.810316	0.189684	CS pos: 25-26. VNA-AA. Pr: 0.5665
EPB86700	SP(Sec/SPI)	0.999617	0.000383	CS pos: 20-21. VSA-AP. Pr: 0.9147
EPB86710	SP(Sec/SPI)	0.98839	0.01161	CS pos: 20-21. VFA-QQ. Pr: 0.8814
EPB86666	SP(Sec/SPI)	0.99852	0.00148	CS pos: 21-22. VQA-AT. Pr: 0.9283
EPB86648	SP(Sec/SPI)	0.988874	0.011126	CS pos: 17-18. VLA-HV. Pr: 0.8597
EPB86576	SP(Sec/SPI)	0.922478	0.077522	CS pos: 23-24. SKA-TA. Pr: 0.4437
EPB86572	SP(Sec/SPI)	0.98915	0.01085	CS pos: 18-19. ALA-TV. Pr: 0.6779
EPB86587	SP(Sec/SPI)	0.920589	0.079411	CS pos: 24-25. TLA-YQ. Pr: 0.7964
EPB86563	SP(Sec/SPI)	0.995248	0.004752	CS pos: 18-19. VSA-TP. Pr: 0.6533
EPB86546	SP(Sec/SPI)	0.993091	0.006909	CS pos: 21-22. VQA-QS. Pr: 0.7124
EPB86547	SP(Sec/SPI)	0.63756	0.36244	CS pos: 22-23. ASS-AV. Pr: 0.3013
EPB86562	SP(Sec/SPI)	0.99708	0.00292	CS pos: 18-19. VSA-KP. Pr: 0.8220
EPB86539	SP(Sec/SPI)	0.984303	0.015697	CS pos: 21-22. VFA-AP. Pr: 0.9080
EPB86531	SP(Sec/SPI)	0.99237	0.00763	CS pos: 21-22. IYA-LP. Pr: 0.9267
EPB86528	SP(Sec/SPI)	0.999332	0.000668	CS pos: 24-25. VSA-SC. Pr: 0.6577
EPB86496	SP(Sec/SPI)	0.996892	0.003108	CS pos: 17-18. AFA-AP. Pr: 0.5865
EPB86483	SP(Sec/SPI)	0.999135	0.000865	CS pos: 23-24. SQA-AT. Pr: 0.9020
EPB86476	SP(Sec/SPI)	0.99544	0.00456	CS pos: 22-23. VAA-AP. Pr: 0.8370
EPB86475	SP(Sec/SPI)	0.99923	0.00077	CS pos: 19-20. IQA-AD. Pr: 0.9213
EPB86436	SP(Sec/SPI)	0.944814	0.055186	CS pos: 18-19. INA-IK. Pr: 0.7250
EPB86378	SP(Sec/SPI)	0.980428	0.019572	CS pos: 19-20. VYA-SS. Pr: 0.5503
EPB86355	SP(Sec/SPI)	0.666005	0.333995	CS pos: 20-21. SNA-LL. Pr: 0.4054
EPB86360	SP(Sec/SPI)	0.96892	0.03108	CS pos: 25-26. SSA-LG. Pr: 0.6630
EPB86332	SP(Sec/SPI)	0.992617	0.007383	CS pos: 19-20. VNA-AA. Pr: 0.6765
EPB86320	SP(Sec/SPI)	0.952211	0.047789	CS pos: 20-21. VNV-TT. Pr: 0.2150
EPB86268	SP(Sec/SPI)	0.985647	0.014353	CS pos: 20-21. ALC-NR. Pr: 0.8922
EPB86269	SP(Sec/SPI)	0.988778	0.011222	CS pos: 18-19. ASA-FT. Pr: 0.7379
EPB86273	SP(Sec/SPI)	0.989636	0.010364	CS pos: 19-20. AVA-QS. Pr: 0.7514
EPB86307	SP(Sec/SPI)	0.790737	0.209263	CS pos: 24-25. AVA-NV. Pr: 0.3192
EPB86304	SP(Sec/SPI)	0.98397	0.01603	CS pos: 27-28. AHA-AP. Pr: 0.9000
EPB86264	SP(Sec/SPI)	0.994893	0.005107	CS pos: 18-19. TQC-QQ. Pr: 0.7598
EPB86301	SP(Sec/SPI)	0.880877	0.119123	CS pos: 23-24. VLS-KP. Pr: 0.6746
EPB86303	SP(Sec/SPI)	0.977194	0.022806	CS pos: 25-26. VQA-KV. Pr: 0.4341
EPB86258	SP(Sec/SPI)	0.99774	0.00226	CS pos: 18-19. VSA-AP. Pr: 0.8355
EPB86251	SP(Sec/SPI)	0.990944	0.009056	CS pos: 20-21. AHA-TD. Pr: 0.7017
EPB86239	SP(Sec/SPI)	0.995826	0.004174	CS pos: 21-22. IMA-QE. Pr: 0.9259
EPB86197	SP(Sec/SPI)	0.83733	0.16267	CS pos: 21-22. VNA-KS. Pr: 0.7687
EPB86118	SP(Sec/SPI)	0.964642	0.035358	CS pos: 27-28. AHA-AP. Pr: 0.8793
EPB86115	SP(Sec/SPI)	0.997082	0.002918	CS pos: 19-20. VHA-SL. Pr: 0.9675
EPB86092	SP(Sec/SPI)	0.994389	0.005611	CS pos: 19-20. VSA-FN. Pr: 0.7107
EPB86070	SP(Sec/SPI)	0.647355	0.352645	CS pos: 17-18. ITA-LP. Pr: 0.3433
EPB86075	SP(Sec/SPI)	0.995299	0.004701	CS pos: 18-19. VKA-TV. Pr: 0.8939
EPB86076	SP(Sec/SPI)	0.995218	0.004782	CS pos: 18-19. VKA-AV. Pr: 0.9154
EPB86039	SP(Sec/SPI)	0.959077	0.040923	CS pos: 27-28. AEA-VK. Pr: 0.8854
EPB86036	SP(Sec/SPI)	0.995178	0.004822	CS pos: 26-27. VQA-AA. Pr: 0.7002
EPB86017	SP(Sec/SPI)	0.975619	0.024381	CS pos: 23-24. VEA-GK. Pr: 0.9264
EPB86033	SP(Sec/SPI)	0.977207	0.022793	CS pos: 22-23. VSA-AK. Pr: 0.6851
EPB85998	SP(Sec/SPI)	0.995968	0.004032	CS pos: 21-22. AQA-YF. Pr: 0.9449
EPB85966	SP(Sec/SPI)	0.850559	0.149441	CS pos: 23-24. SHQ-YN. Pr: 0.4372
EPB85968	SP(Sec/SPI)	0.732548	0.267452	CS pos: 21-22. VTS-SK. Pr: 0.2630
EPB85969	SP(Sec/SPI)	0.970114	0.029886	CS pos: 19-20. KFS-QE. Pr: 0.4789
EPB85986	SP(Sec/SPI)	0.985624	0.014376	CS pos: 21-22. VSA-DF. Pr: 0.9091
EPB86007	SP(Sec/SPI)	0.993087	0.006913	CS pos: 19-20. VSA-ET. Pr: 0.8710
EPB85932	SP(Sec/SPI)	0.978939	0.021061	CS pos: 26-27. LHA-EE. Pr: 0.9235
EPB85941	SP(Sec/SPI)	0.97645	0.02355	CS pos: 20-21. VYA-MP. Pr: 0.8559
EPB85945	SP(Sec/SPI)	0.994472	0.005528	CS pos: 20-21. VAC-TP. Pr: 0.4978
EPB85879	SP(Sec/SPI)	0.889658	0.110342	CS pos: 26-27. VSG-PQ. Pr: 0.3658
EPB85881	SP(Sec/SPI)	0.993049	0.006951	CS pos: 19-20. VSS-AP. Pr: 0.8274
EPB85856	SP(Sec/SPI)	0.995204	0.004796	CS pos: 22-23. ASA-LV. Pr: 0.9223
EPB85865	SP(Sec/SPI)	0.993009	0.006991	CS pos: 18-19. ALA-IQ. Pr: 0.8548
EPB85834	SP(Sec/SPI)	0.983467	0.016533	CS pos: 17-18. IHC-QQ. Pr: 0.6613
EPB85832	SP(Sec/SPI)	0.938398	0.061602	CS pos: 21-22. VMA-QS. Pr: 0.7427
EPB85757	SP(Sec/SPI)	0.999185	0.000815	CS pos: 24-25. ASA-AA. Pr: 0.8606
EPB85765	SP(Sec/SPI)	0.990345	0.009655	CS pos: 21-22. VQA-AF. Pr: 0.9041
EPB85713	SP(Sec/SPI)	0.998385	0.001615	CS pos: 18-19. VNA-YN. Pr: 0.9783
EPB85697	SP(Sec/SPI)	0.985876	0.014124	CS pos: 20-21. VSA-IK. Pr: 0.9310
EPB85700	SP(Sec/SPI)	0.958655	0.041345	CS pos: 21-22. TEA-TP. Pr: 0.8057
EPB85670	SP(Sec/SPI)	0.989746	0.010254	CS pos: 19-20. VSA-AT. Pr: 0.6519
EPB85677	SP(Sec/SPI)	0.997822	0.002178	CS pos: 18-19. ATA-VP. Pr: 0.9435
EPB85652	SP(Sec/SPI)	0.674706	0.325294	CS pos: 27-28. TFA-LM. Pr: 0.3872
EPB85595	SP(Sec/SPI)	0.995757	0.004243	CS pos: 21-22. VLA-AD. Pr: 0.9046
EPB85617	SP(Sec/SPI)	0.999706	0.000294	CS pos: 19-20. VQA-QC. Pr: 0.8695
EPB85609	SP(Sec/SPI)	0.983538	0.016462	CS pos: 18-19. VSA-MT. Pr: 0.7971
EPB85607	SP(Sec/SPI)	0.944203	0.055797	CS pos: 19-20. VLC-AV. Pr: 0.6279
EPB85558	SP(Sec/SPI)	0.994886	0.005114	CS pos: 19-20. CLA-QK. Pr: 0.9054
EPB85512	SP(Sec/SPI)	0.996051	0.003949	CS pos: 21-22. VDA-AP. Pr: 0.9113
EPB85516	SP(Sec/SPI)	0.997618	0.002382	CS pos: 24-25. VAA-AS. Pr: 0.6635
EPB85529	SP(Sec/SPI)	0.985776	0.014224	CS pos: 23-24. VNA-AD. Pr: 0.9388
EPB85530	SP(Sec/SPI)	0.999004	0.000996	CS pos: 19-20. VLA-AD. Pr: 0.9590
EPB85509	SP(Sec/SPI)	0.850046	0.149954	CS pos: 18-19. VVC-SH. Pr: 0.3450
EPB85515	SP(Sec/SPI)	0.99668	0.00332	CS pos: 24-25. VSA-AP. Pr: 0.9533
EPB85523	SP(Sec/SPI)	0.989893	0.010107	CS pos: 18-19. IQA-QN. Pr: 0.8445
EPB85535	SP(Sec/SPI)	0.997232	0.002768	CS pos: 18-19. ALA-KE. Pr: 0.9559
EPB85468	SP(Sec/SPI)	0.983063	0.016937	CS pos: 19-20. VAA-QL. Pr: 0.6963
EPB85497	SP(Sec/SPI)	0.807117	0.192883	CS pos: 21-22. VYA-TP. Pr: 0.6125
EPB85467	SP(Sec/SPI)	0.998524	0.001476	CS pos: 21-22. AFA-QE. Pr: 0.9706
EPB85483	SP(Sec/SPI)	0.981228	0.018772	CS pos: 18-19. VDA-KW. Pr: 0.9642
EPB85495	SP(Sec/SPI)	0.981027	0.018973	CS pos: 19-20. ALS-FK. Pr: 0.8287
EPB85472	SP(Sec/SPI)	0.963047	0.036953	CS pos: 22-23. VTA-NV. Pr: 0.6820
EPB85449	SP(Sec/SPI)	0.991642	0.008358	CS pos: 18-19. ASA-LQ. Pr: 0.8602
EPB85404	SP(Sec/SPI)	0.647847	0.352153	CS pos: 21-22. ADA-FG. Pr: 0.3423
EPB85384	SP(Sec/SPI)	0.992597	0.007403	CS pos: 22-23. SSA-IV. Pr: 0.8906
EPB85379	SP(Sec/SPI)	0.99594	0.00406	CS pos: 19-20. ALS-VE. Pr: 0.6211
EPB85338	SP(Sec/SPI)	0.564815	0.435185	CS pos: 24-25. ATG-LN. Pr: 0.2660
EPB85357	SP(Sec/SPI)	0.975151	0.024849	CS pos: 26-27. AAA-IA. Pr: 0.3831
EPB85296	SP(Sec/SPI)	0.996665	0.003335	CS pos: 21-22. TSA-AP. Pr: 0.6513
EPB85284	SP(Sec/SPI)	0.854905	0.145095	CS pos: 22-23. IQA-AI. Pr: 0.7546
EPB85238	SP(Sec/SPI)	0.996973	0.003027	CS pos: 20-21. CYA-DK. Pr: 0.9899
EPB85214	SP(Sec/SPI)	0.996975	0.003025	CS pos: 19-20. ANA-AA. Pr: 0.5489
EPB85216	SP(Sec/SPI)	0.986424	0.013576	CS pos: 23-24. ITA-QL. Pr: 0.7603
EPB85183	SP(Sec/SPI)	0.998512	0.001488	CS pos: 19-20. VNA-QV. Pr: 0.9494
EPB85110	SP(Sec/SPI)	0.596635	0.403365	CS pos: 23-24. SST-YE. Pr: 0.2381
EPB85077	SP(Sec/SPI)	0.993218	0.006782	CS pos: 21-22. ASA-AP. Pr: 0.4819
EPB85098	SP(Sec/SPI)	0.610933	0.389067	CS pos: 17-18. VSA-FY. Pr: 0.2262
EPB85082	SP(Sec/SPI)	0.762453	0.237547	CS pos: 21-22. SRG-EH. Pr: 0.2778
EPB85085	SP(Sec/SPI)	0.992175	0.007825	CS pos: 20-21. VLA-KK. Pr: 0.8711
EPB85043	SP(Sec/SPI)	0.638555	0.361445	CS pos: 26-27. AYG-AY. Pr: 0.3458
EPB85059	SP(Sec/SPI)	0.879998	0.120002	CS pos: 21-22. TEA-VS. Pr: 0.7055
EPB85064	SP(Sec/SPI)	0.995979	0.004021	CS pos: 19-20. CEG-ST. Pr: 0.5841
EPB85000	SP(Sec/SPI)	0.993428	0.006572	CS pos: 18-19. VCA-NT. Pr: 0.7427
EPB84961	SP(Sec/SPI)	0.997945	0.002055	CS pos: 20-21. VKA-EC. Pr: 0.9438
EPB84991	SP(Sec/SPI)	0.988119	0.011881	CS pos: 22-23. VLG-HY. Pr: 0.6484
EPB84959	SP(Sec/SPI)	0.993143	0.006857	CS pos: 23-24. VGA-QV. Pr: 0.8867
EPB84977	SP(Sec/SPI)	0.989821	0.010179	CS pos: 22-23. AQA-TA. Pr: 0.8415
EPB84942	SP(Sec/SPI)	0.98773	0.01227	CS pos: 22-23. VSA-NS. Pr: 0.8290
EPB84958	SP(Sec/SPI)	0.99308	0.00692	CS pos: 21-22. VSC-NT. Pr: 0.7222
EPB84895	SP(Sec/SPI)	0.956826	0.043174	CS pos: 25-26. ARA-NV. Pr: 0.7146
EPB84820	SP(Sec/SPI)	0.978505	0.021495	CS pos: 24-25. CHG-LR. Pr: 0.7349
EPB84811	SP(Sec/SPI)	0.999464	0.000536	CS pos: 21-22. ADA-AS. Pr: 0.9252
EPB84758	SP(Sec/SPI)	0.996667	0.003333	CS pos: 23-24. TTA-QE. Pr: 0.8649
EPB84755	SP(Sec/SPI)	0.993536	0.006464	CS pos: 19-20. VSA-ET. Pr: 0.8754
EPB84745	SP(Sec/SPI)	0.999305	0.000695	CS pos: 21-22. VYA-AD. Pr: 0.9771
EPB84762	SP(Sec/SPI)	0.989465	0.010535	CS pos: 20-21. TLA-QT. Pr: 0.8733
EPB84722	SP(Sec/SPI)	0.570525	0.429475	CS pos: 26-27. CAA-AV. Pr: 0.2780
EPB84732	SP(Sec/SPI)	0.986554	0.013446	CS pos: 19-20. IHA-ST. Pr: 0.3553
EPB84666	SP(Sec/SPI)	0.990471	0.009529	CS pos: 20-21. VLA-QG. Pr: 0.7505
EPB84673	SP(Sec/SPI)	0.993928	0.006072	CS pos: 20-21. VHA-EP. Pr: 0.8496
EPB84679	SP(Sec/SPI)	0.707164	0.292836	CS pos: 35-36. VTA-DV. Pr: 0.5943
EPB84676	SP(Sec/SPI)	0.96533	0.03467	CS pos: 20-21. AWA-LE. Pr: 0.9013
EPB84687	SP(Sec/SPI)	0.996081	0.003919	CS pos: 21-22. AYA-KA. Pr: 0.6993
EPB84643	SP(Sec/SPI)	0.986366	0.013634	CS pos: 20-21. VSA-CE. Pr: 0.8260
EPB84661	SP(Sec/SPI)	0.774356	0.225644	CS pos: 32-33. VFA-DE. Pr: 0.7604
EPB84598	SP(Sec/SPI)	0.693038	0.306962	CS pos: 23-24. AIE-KS. Pr: 0.1102
EPB84597	SP(Sec/SPI)	0.99144	0.00856	CS pos: 20-21. ASA-QQ. Pr: 0.8468
EPB84579	SP(Sec/SPI)	0.956308	0.043692	CS pos: 27-28. INA-TE. Pr: 0.5560
EPB84519	SP(Sec/SPI)	0.996526	0.003474	CS pos: 21-22. VSA-QS. Pr: 0.7869
EPB84492	SP(Sec/SPI)	0.996815	0.003185	CS pos: 19-20. VSA-FN. Pr: 0.8658
EPB84487	SP(Sec/SPI)	0.95228	0.04772	CS pos: 17-18. VIS-SP. Pr: 0.6344
EPB84454	SP(Sec/SPI)	0.994207	0.005793	CS pos: 24-25. SQA-LP. Pr: 0.8799
EPB84467	SP(Sec/SPI)	0.854351	0.145649	CS pos: 18-19. LSA-AP. Pr: 0.4431
EPB84391	SP(Sec/SPI)	0.997118	0.002882	CS pos: 21-22. VNA-AP. Pr: 0.8905
EPB84359	SP(Sec/SPI)	0.993865	0.006135	CS pos: 17-18. VTA-EQ. Pr: 0.9250
EPB84282	SP(Sec/SPI)	0.974163	0.025837	CS pos: 21-22. SYC-QL. Pr: 0.8854
EPB84289	SP(Sec/SPI)	0.941629	0.058371	CS pos: 18-19. ITA-AP. Pr: 0.6547
EPB84276	SP(Sec/SPI)	0.974268	0.025732	CS pos: 27-28. NGA-KG. Pr: 0.1688
EPB84286	SP(Sec/SPI)	0.964245	0.035755	CS pos: 22-23. VSA-SP. Pr: 0.5150
EPB84247	SP(Sec/SPI)	0.998132	0.001868	CS pos: 20-21. IHA-QG. Pr: 0.6670
EPB84255	SP(Sec/SPI)	0.998073	0.001927	CS pos: 19-20. ASC-SP. Pr: 0.7594
EPB84252	SP(Sec/SPI)	0.940189	0.059811	CS pos: 23-24. CSA-AV. Pr: 0.3886
EPB84248	SP(Sec/SPI)	0.99706	0.00294	CS pos: 20-21. ASA-SP. Pr: 0.6284
EPB84208	SP(Sec/SPI)	0.99233	0.00767	CS pos: 19-20. TLA-DF. Pr: 0.8860
EPB84235	SP(Sec/SPI)	0.971913	0.028087	CS pos: 15-16. IHA-QQ. Pr: 0.8482
EPB84236	SP(Sec/SPI)	0.97721	0.02279	CS pos: 23-24. VAA-QA. Pr: 0.2389
EPB84176	SP(Sec/SPI)	0.953593	0.046407	CS pos: 24-25. VDA-HF. Pr: 0.9017
EPB84157	SP(Sec/SPI)	0.997767	0.002233	CS pos: 16-17. AFA-VD. Pr: 0.8494
EPB84119	SP(Sec/SPI)	0.998433	0.001567	CS pos: 26-27. AQA-SN. Pr: 0.5287
EPB84124	SP(Sec/SPI)	0.794201	0.205799	CS pos: 33-34. VEA-SS. Pr: 0.6666
EPB84131	SP(Sec/SPI)	0.967948	0.032052	CS pos: 25-26. SNA-FS. Pr: 0.6984
EPB84078	SP(Sec/SPI)	0.518451	0.481549	CS pos: 24-25. AVG-IK. Pr: 0.3808
EPB84105	SP(Sec/SPI)	0.998787	0.001213	CS pos: 19-20. SQA-SY. Pr: 0.9551
EPB84045	SP(Sec/SPI)	0.998899	0.001101	CS pos: 18-19. AAA-QN. Pr: 0.8738
EPB84047	SP(Sec/SPI)	0.989471	0.010529	CS pos: 18-19. AQG-GL. Pr: 0.8565
EPB84023	SP(Sec/SPI)	0.987854	0.012146	CS pos: 18-19. ASA-LV. Pr: 0.7378
EPB84036	SP(Sec/SPI)	0.893086	0.106914	CS pos: 23-24. TYA-EP. Pr: 0.7874
EPB84009	SP(Sec/SPI)	0.997107	0.002893	CS pos: 17-18. SQA-MY. Pr: 0.9370
EPB84000	SP(Sec/SPI)	0.985265	0.014735	CS pos: 19-20. AMA-LK. Pr: 0.7804
EPB83974	SP(Sec/SPI)	0.99633	0.00367	CS pos: 25-26. ALA-VP. Pr: 0.9380
EPB83950	SP(Sec/SPI)	0.998933	0.001067	CS pos: 18-19. VSA-AP. Pr: 0.9118
EPB83932	SP(Sec/SPI)	0.985624	0.014376	CS pos: 21-22. VSA-DF. Pr: 0.9091
EPB83902	SP(Sec/SPI)	0.995861	0.004139	CS pos: 19-20. SLA-AQ. Pr: 0.7980
EPB83891	SP(Sec/SPI)	0.969957	0.030043	CS pos: 19-20. ISA-QQ. Pr: 0.6785
EPB83855	SP(Sec/SPI)	0.992831	0.007169	CS pos: 20-21. SQA-LP. Pr: 0.8042
EPB83834	SP(Sec/SPI)	0.995793	0.004207	CS pos: 21-22. VQA-KL. Pr: 0.9641
EPB83817	SP(Sec/SPI)	0.996706	0.003294	CS pos: 21-22. VSA-EP. Pr: 0.9074
EPB83747	SP(Sec/SPI)	0.963333	0.036667	CS pos: 19-20. VMA-SS. Pr: 0.6879
EPB83758	SP(Sec/SPI)	0.998932	0.001068	CS pos: 18-19. VSA-MP. Pr: 0.8108
EPB83686	SP(Sec/SPI)	0.999537	0.000463	CS pos: 18-19. AHA-QE. Pr: 0.9697
EPB83702	SP(Sec/SPI)	0.842014	0.157986	CS pos: 31-32. VKA-WT. Pr: 0.7347
EPB83677	SP(Sec/SPI)	0.996818	0.003182	CS pos: 22-23. AEA-AI. Pr: 0.9652
EPB83656	SP(Sec/SPI)	0.970175	0.029825	CS pos: 19-20. AFA-QI. Pr: 0.8349
EPB83655	SP(Sec/SPI)	0.976388	0.023612	CS pos: 22-23. AQS-GN. Pr: 0.5411
EPB83620	SP(Sec/SPI)	0.993543	0.006457	CS pos: 21-22. AQA-QD. Pr: 0.9547
EPB83623	SP(Sec/SPI)	0.999083	0.000917	CS pos: 23-24. SLA-SP. Pr: 0.9563
EPB83638	SP(Sec/SPI)	0.993679	0.006321	CS pos: 22-23. TTA-DS. Pr: 0.4381
EPB83604	SP(Sec/SPI)	0.995545	0.004455	CS pos: 20-21. TSA-AP. Pr: 0.6841
EPB83556	SP(Sec/SPI)	0.998651	0.001349	CS pos: 20-21. AAA-EP. Pr: 0.6092
EPB83538	SP(Sec/SPI)	0.993878	0.006122	CS pos: 20-21. VSA-IP. Pr: 0.8663
EPB83553	SP(Sec/SPI)	0.716586	0.283414	CS pos: 24-25. AYS-TY. Pr: 0.5563
EPB83524	SP(Sec/SPI)	0.989858	0.010142	CS pos: 17-18. VES-KH. Pr: 0.9473
EPB83490	SP(Sec/SPI)	0.976382	0.023618	CS pos: 24-25. VSA-QD. Pr: 0.8842
EPB83494	SP(Sec/SPI)	0.894679	0.105321	CS pos: 26-27. AST-AP. Pr: 0.6374
EPB83463	SP(Sec/SPI)	0.997595	0.002405	CS pos: 22-23. VQA-AN. Pr: 0.9303
EPB83431	SP(Sec/SPI)	0.991245	0.008755	CS pos: 20-21. VQG-LI. Pr: 0.9195
EPB83371	SP(Sec/SPI)	0.99889	0.00111	CS pos: 21-22. ASA-VD. Pr: 0.6294
EPB83353	SP(Sec/SPI)	0.990795	0.009205	CS pos: 20-21. TEA-AV. Pr: 0.9260
EPB83338	SP(Sec/SPI)	0.98982	0.01018	CS pos: 20-21. VLA-AP. Pr: 0.7205
EPB83304	SP(Sec/SPI)	0.874996	0.125004	CS pos: 20-21. VHC-QQ. Pr: 0.6635
EPB83306	SP(Sec/SPI)	0.547363	0.452637	CS pos: 22-23. VFS-MI. Pr: 0.3153
EPB83310	SP(Sec/SPI)	0.951452	0.048548	CS pos: 19-20. AVS-EI. Pr: 0.7592
EPB83317	SP(Sec/SPI)	0.996404	0.003596	CS pos: 19-20. TIA-WD. Pr: 0.9179
EPB83311	SP(Sec/SPI)	0.997766	0.002234	CS pos: 20-21. TSG-LQ. Pr: 0.5645
EPB83261	SP(Sec/SPI)	0.994369	0.005631	CS pos: 18-19. VSA-EV. Pr: 0.9536
EPB83247	SP(Sec/SPI)	0.989348	0.010652	CS pos: 22-23. AVA-NE. Pr: 0.5440
EPB83215	SP(Sec/SPI)	0.964091	0.035909	CS pos: 24-25. VSA-VV. Pr: 0.5555
EPB83195	SP(Sec/SPI)	0.996394	0.003606	CS pos: 17-18. IHA-IV. Pr: 0.8010
EPB83175	SP(Sec/SPI)	0.998068	0.001932	CS pos: 22-23. TLA-QT. Pr: 0.5642
EPB83136	SP(Sec/SPI)	0.998911	0.001089	CS pos: 21-22. VEA-LP. Pr: 0.9317
EPB83135	SP(Sec/SPI)	0.998623	0.001377	CS pos: 19-20. VLG-CD. Pr: 0.5904
EPB83116	SP(Sec/SPI)	0.92812	0.07188	CS pos: 24-25. VLA-AP. Pr: 0.6449
EPB83091	SP(Sec/SPI)	0.518661	0.481339	CS pos: 23-24. TYS-NQ. Pr: 0.4040
EPB83056	SP(Sec/SPI)	0.993104	0.006896	CS pos: 19-20. VKA-QL. Pr: 0.9444
EPB83064	SP(Sec/SPI)	0.995999	0.004001	CS pos: 23-24. VEA-AV. Pr: 0.9178
EPB83066	SP(Sec/SPI)	0.996563	0.003437	CS pos: 20-21. VHA-AP. Pr: 0.9654
EPB83031	SP(Sec/SPI)	0.973263	0.026737	CS pos: 27-28. VKG-KK. Pr: 0.8371
EPB83012	SP(Sec/SPI)	0.968998	0.031002	CS pos: 24-25. VQA-ED. Pr: 0.9323
EPB82981	SP(Sec/SPI)	0.945201	0.054799	CS pos: 22-23. AAA-TI. Pr: 0.4027
EPB82967	SP(Sec/SPI)	0.996305	0.003695	CS pos: 18-19. VFS-QQ. Pr: 0.6866
EPB82972	SP(Sec/SPI)	0.987302	0.012698	CS pos: 19-20. VTA-IP. Pr: 0.8096
EPB82906	SP(Sec/SPI)	0.978325	0.021675	CS pos: 24-25. LDA-AE. Pr: 0.7073
EPB82860	SP(Sec/SPI)	0.990692	0.009308	CS pos: 24-25. VNA-AP. Pr: 0.9486
EPB82862	SP(Sec/SPI)	0.897255	0.102745	CS pos: 24-25. VSA-SM. Pr: 0.7205
EPB82876	SP(Sec/SPI)	0.99868	0.00132	CS pos: 20-21. IHA-AP. Pr: 0.8898
EPB82853	SP(Sec/SPI)	0.989119	0.010881	CS pos: 19-20. AVA-FY. Pr: 0.9440
EPB82854	SP(Sec/SPI)	0.995745	0.004255	CS pos: 19-20. TNA-TF. Pr: 0.9254
EPB82817	SP(Sec/SPI)	0.900128	0.099872	CS pos: 23-24. VSA-VP. Pr: 0.8051
EPB82819	SP(Sec/SPI)	0.995627	0.004373	CS pos: 19-20. ANG-QQ. Pr: 0.6985
EPB82816	SP(Sec/SPI)	0.996184	0.003816	CS pos: 21-22. AHA-AP. Pr: 0.9414
EPB82784	SP(Sec/SPI)	0.93298	0.06702	CS pos: 20-21. IDA-KV. Pr: 0.7429
EPB82754	SP(Sec/SPI)	0.997799	0.002201	CS pos: 20-21. ANA-KK. Pr: 0.9322
EPB82743	SP(Sec/SPI)	0.992864	0.007136	CS pos: 25-26. VSA-AP. Pr: 0.9619
EPB82748	SP(Sec/SPI)	0.976198	0.023802	CS pos: 26-27. VSA-AP. Pr: 0.9362
EPB82734	SP(Sec/SPI)	0.956289	0.043711	CS pos: 19-20. VAC-VS. Pr: 0.6976
EPB82687	SP(Sec/SPI)	0.983792	0.016208	CS pos: 21-22. NDA-KP. Pr: 0.5737
EPB82670	SP(Sec/SPI)	0.850442	0.149558	CS pos: 24-25. IQA-AV. Pr: 0.6886
EPB82668	SP(Sec/SPI)	0.970381	0.029619	CS pos: 17-18. TLA-ET. Pr: 0.6620
EPB82656	SP(Sec/SPI)	0.998292	0.001708	CS pos: 18-19. VHS-SE. Pr: 0.9566
EPB82632	SP(Sec/SPI)	0.997554	0.002446	CS pos: 21-22. VSA-DV. Pr: 0.8967
EPB82614	SP(Sec/SPI)	0.998039	0.001961	CS pos: 18-19. VQA-GV. Pr: 0.9738
EPB82601	SP(Sec/SPI)	0.999138	0.000862	CS pos: 17-18. VSA-AV. Pr: 0.7237
EPB82605	SP(Sec/SPI)	0.959286	0.040714	CS pos: 20-21. VLC-TS. Pr: 0.7823
EPB82613	SP(Sec/SPI)	0.995644	0.004356	CS pos: 19-20. SFA-AP. Pr: 0.8243
EPB82608	SP(Sec/SPI)	0.951661	0.048339	CS pos: 23-24. AWA-IP. Pr: 0.8176
EPB82595	SP(Sec/SPI)	0.697722	0.302278	CS pos: 24-25. ALA-KK. Pr: 0.3277
EPB82526	SP(Sec/SPI)	0.604547	0.395453	CS pos: 17-18. LRQ-KK. Pr: 0.1361
EPB82503	SP(Sec/SPI)	0.982205	0.017795	CS pos: 22-23. TQA-QR. Pr: 0.9573
EPB82487	SP(Sec/SPI)	0.813213	0.186787	CS pos: 31-32. ANA-IP. Pr: 0.7106
EPB82464	SP(Sec/SPI)	0.999449	0.000551	CS pos: 20-21. VSA-QI. Pr: 0.7906
EPB82468	SP(Sec/SPI)	0.980177	0.019823	CS pos: 20-21. VSA-AP. Pr: 0.7853
EPB82429	SP(Sec/SPI)	0.999722	0.000278	CS pos: 20-21. VMA-AT. Pr: 0.7298
EPB82433	SP(Sec/SPI)	0.999531	0.000469	CS pos: 20-21. CSA-AC. Pr: 0.7044
EPB82421	SP(Sec/SPI)	0.890203	0.109797	CS pos: 19-20. ASA-VV. Pr: 0.5894
EPB82393	SP(Sec/SPI)	0.912515	0.087485	CS pos: 15-16. ATS-QF. Pr: 0.5936
EPB82397	SP(Sec/SPI)	0.739571	0.260429	CS pos: 22-23. ILS-QD. Pr: 0.5623
EPB82359	SP(Sec/SPI)	0.992927	0.007073	CS pos: 19-20. VMG-RP. Pr: 0.7699
EPB82358	SP(Sec/SPI)	0.997683	0.002317	CS pos: 24-25. VAA-AP. Pr: 0.9370
EPB82360	SP(Sec/SPI)	0.992462	0.007538	CS pos: 18-19. VMA-MP. Pr: 0.9032
EPB82294	SP(Sec/SPI)	0.583589	0.416411	CS pos: 22-23. GFA-SW. Pr: 0.4419
EPB82287	SP(Sec/SPI)	0.998616	0.001384	CS pos: 19-20. VVA-QE. Pr: 0.7171
EPB82269	SP(Sec/SPI)	0.994862	0.005138	CS pos: 19-20. VSA-TV. Pr: 0.5297
EPB82249	SP(Sec/SPI)	0.98994	0.01006	CS pos: 18-19. VSA-QN. Pr: 0.8687
EPB82259	SP(Sec/SPI)	0.999056	0.000944	CS pos: 18-19. AQA-AS. Pr: 0.8529
EPB82220	SP(Sec/SPI)	0.9988	0.0012	CS pos: 23-24. STA-TP. Pr: 0.8084
EPB82186	SP(Sec/SPI)	0.993084	0.006916	CS pos: 23-24. VFA-SE. Pr: 0.9070
EPB82147	SP(Sec/SPI)	0.938912	0.061088	CS pos: 32-33. TSA-LN. Pr: 0.2422
EPB82130	SP(Sec/SPI)	0.99152	0.00848	CS pos: 17-18. CAA-EL. Pr: 0.3932
EPB82125	SP(Sec/SPI)	0.842335	0.157665	CS pos: 21-22. TTQ-LT. Pr: 0.4312
EPB82129	SP(Sec/SPI)	0.968854	0.031146	CS pos: 19-20. VFA-EL. Pr: 0.8626
EPB82093	SP(Sec/SPI)	0.990758	0.009242	CS pos: 22-23. CAA-QL. Pr: 0.5230
EPB82091	SP(Sec/SPI)	0.879726	0.120274	CS pos: 23-24. VLA-QQ. Pr: 0.6052
EPB82070	SP(Sec/SPI)	0.952099	0.047901	CS pos: 24-25. ADG-LY. Pr: 0.6489
EPB82054	SP(Sec/SPI)	0.585019	0.414981	CS pos: 19-20. TWG-VI. Pr: 0.3430
EPB82022	SP(Sec/SPI)	0.990981	0.009019	CS pos: 21-22. VLA-AP. Pr: 0.8215
EPB82030	SP(Sec/SPI)	0.996386	0.003614	CS pos: 21-22. VGA-QQ. Pr: 0.5153
EPB82016	SP(Sec/SPI)	0.926749	0.073251	CS pos: 28-29. VST-QT. Pr: 0.8291
EPB82019	SP(Sec/SPI)	0.947941	0.052059	CS pos: 15-16. THS-FE. Pr: 0.7835
EPB82007	SP(Sec/SPI)	0.993766	0.006234	CS pos: 20-21. TQA-KL. Pr: 0.9419
EPB81993	SP(Sec/SPI)	0.994339	0.005661	CS pos: 22-23. ATC-AK. Pr: 0.4462
EPB81992	SP(Sec/SPI)	0.998037	0.001963	CS pos: 19-20. AAA-QI. Pr: 0.5532
EPB81962	SP(Sec/SPI)	0.719743	0.280257	CS pos: 24-25. CYT-LP. Pr: 0.1632
EPB81912	SP(Sec/SPI)	0.992643	0.007357	CS pos: 19-20. CYA-QA. Pr: 0.5186
EPB81871	SP(Sec/SPI)	0.976367	0.023633	CS pos: 20-21. VKS-LT. Pr: 0.5884
EPB81876	SP(Sec/SPI)	0.780876	0.219124	CS pos: 15-16. VLA-EV. Pr: 0.4058
EPB81829	SP(Sec/SPI)	0.971706	0.028294	CS pos: 23-24. VSA-IQ. Pr: 0.8293
EPB81828	SP(Sec/SPI)	0.981106	0.018894	CS pos: 20-21. VRA-QD. Pr: 0.9509
EPB81803	SP(Sec/SPI)	0.994585	0.005415	CS pos: 20-21. VSA-TS. Pr: 0.8751
EPB81765	SP(Sec/SPI)	0.980333	0.019667	CS pos: 25-26. AHA-AV. Pr: 0.9510
EPB81702	SP(Sec/SPI)	0.999326	0.000674	CS pos: 23-24. IEA-GK. Pr: 0.9823
EPB81679	SP(Sec/SPI)	0.998012	0.001988	CS pos: 19-20. IQA-AD. Pr: 0.9484
EPB81653	SP(Sec/SPI)	0.997449	0.002551	CS pos: 26-27. AQA-KA. Pr: 0.6562
EPB81652	SP(Sec/SPI)	0.985609	0.014391	CS pos: 26-27. VDA-KI. Pr: 0.6882
EPB81655	SP(Sec/SPI)	0.989406	0.010594	CS pos: 21-22. GQA-TT. Pr: 0.4702
EPB81651	SP(Sec/SPI)	0.963172	0.036828	CS pos: 19-20. ANA-AT. Pr: 0.4846
EPB81630	SP(Sec/SPI)	0.996779	0.003221	CS pos: 19-20. TEA-LP. Pr: 0.8714
EPB81617	SP(Sec/SPI)	0.995417	0.004583	CS pos: 23-24. INA-QH. Pr: 0.8810
EPB81610	SP(Sec/SPI)	0.970845	0.029155	CS pos: 24-25. ANA-AA. Pr: 0.4851
EPB81611	SP(Sec/SPI)	0.998561	0.001439	CS pos: 19-20. CTA-TD. Pr: 0.8873
EPB81618	SP(Sec/SPI)	0.994957	0.005043	CS pos: 18-19. CLA-AK. Pr: 0.7991
EPB81595	SP(Sec/SPI)	0.999754	0.000246	CS pos: 21-22. ASA-AP. Pr: 0.8819
EPB81567	SP(Sec/SPI)	0.738783	0.261217	CS pos: 21-22. SNA-DF. Pr: 0.5376
EPB81536	SP(Sec/SPI)	0.998012	0.001988	CS pos: 19-20. IQA-AD. Pr: 0.9484
EPB81524	SP(Sec/SPI)	0.935884	0.064116	CS pos: 26-27. VDS-SS. Pr: 0.3334
EPB81528	SP(Sec/SPI)	0.998435	0.001565	CS pos: 19-20. VSA-AP. Pr: 0.9225
EPB81527	SP(Sec/SPI)	0.999082	0.000918	CS pos: 18-19. VSA-AP. Pr: 0.7918
EPB81497	SP(Sec/SPI)	0.99895	0.00105	CS pos: 20-21. TMA-DP. Pr: 0.9550
EPB81481	SP(Sec/SPI)	0.969192	0.030808	CS pos: 28-29. VHA-AS. Pr: 0.9249
EPB81472	SP(Sec/SPI)	0.78648	0.21352	CS pos: 12-13. AIA-QK. Pr: 0.3927
EPB81443	SP(Sec/SPI)	0.984916	0.015084	CS pos: 21-22. VSA-AP. Pr: 0.7797
EPB81447	SP(Sec/SPI)	0.992076	0.007924	CS pos: 22-23. TVA-DI. Pr: 0.8930
EPB81429	SP(Sec/SPI)	0.942799	0.057201	CS pos: 21-22. VQA-RY. Pr: 0.8617
EPB81411	SP(Sec/SPI)	0.956011	0.043989	CS pos: 23-24. AIA-FP. Pr: 0.5287
EPB81399	SP(Sec/SPI)	0.996769	0.003231	CS pos: 21-22. VDA-AP. Pr: 0.9146
EPB81330	SP(Sec/SPI)	0.99902	0.00098	CS pos: 19-20. AFA-KP. Pr: 0.9180
EPB81329	SP(Sec/SPI)	0.705713	0.294287	CS pos: 25-26. SDA-VA. Pr: 0.2060
EPB81301	SP(Sec/SPI)	0.923566	0.076434	CS pos: 26-27. VES-RP. Pr: 0.7995
EPB81293	SP(Sec/SPI)	0.964785	0.035215	CS pos: 23-24. PSA-NK. Pr: 0.2006
EPB81282	SP(Sec/SPI)	0.998425	0.001575	CS pos: 20-21. VEA-QG. Pr: 0.8915
EPB81228	SP(Sec/SPI)	0.998396	0.001604	CS pos: 19-20. IEA-KT. Pr: 0.8772
EPB81224	SP(Sec/SPI)	0.997745	0.002255	CS pos: 20-21. THS-VQ. Pr: 0.9198
EPB81191	SP(Sec/SPI)	0.99748	0.00252	CS pos: 21-22. VSA-ND. Pr: 0.8986
EPB81190	SP(Sec/SPI)	0.978842	0.021158	CS pos: 19-20. ILA-AT. Pr: 0.7197
EPB81162	SP(Sec/SPI)	0.969485	0.030515	CS pos: 17-18. LSC-IL. Pr: 0.3916
EPB81152	SP(Sec/SPI)	0.985433	0.014567	CS pos: 19-20. VLA-RS. Pr: 0.8183
EPB81143	SP(Sec/SPI)	0.967493	0.032507	CS pos: 20-21. NYA-GL. Pr: 0.3644
EPB81127	SP(Sec/SPI)	0.993425	0.006575	CS pos: 23-24. TEA-YW. Pr: 0.9882
EPB81086	SP(Sec/SPI)	0.998439	0.001561	CS pos: 26-27. SDA-TA. Pr: 0.8468
EPB81071	SP(Sec/SPI)	0.983942	0.016058	CS pos: 21-22. IQG-QL. Pr: 0.8963
EPB81070	SP(Sec/SPI)	0.999001	0.000999	CS pos: 20-21. CQA-GS. Pr: 0.9428
EPB81042	SP(Sec/SPI)	0.984415	0.015585	CS pos: 24-25. TYA-AP. Pr: 0.9032
EPB81017	SP(Sec/SPI)	0.995327	0.004673	CS pos: 18-19. VYG-SS. Pr: 0.8935
EPB80982	SP(Sec/SPI)	0.522163	0.477837	CS pos: 35-36. LHG-ES. Pr: 0.4626
EPB80978	SP(Sec/SPI)	0.908612	0.091388	CS pos: 24-25. VNC-LS. Pr: 0.5837
EPB80962	SP(Sec/SPI)	0.982045	0.017955	CS pos: 19-20. VSA-SL. Pr: 0.7336

## Sheet: TMHMM_predicted
Protein_ID	Length	Expected_TM_AA	Expected_TM_AA_First60	Predicted_TM_Helices	Topology
EPB93008	len=169	ExpAA=0.70	First60=0.65	PredHel=0	Topology=o
EPB92933	len=382	ExpAA=0.24	First60=0.08	PredHel=0	Topology=o
EPB93095	len=276	ExpAA=4.73	First60=4.73	PredHel=0	Topology=o
EPB93091	len=63	ExpAA=15.13	First60=15.13	PredHel=1	Topology=i7-24o
EPB92931	len=578	ExpAA=0.68	First60=0.66	PredHel=0	Topology=o
EPB93015	len=612	ExpAA=15.70	First60=15.69	PredHel=1	Topology=i5-24o
EPB92938	len=248	ExpAA=17.32	First60=17.15	PredHel=0	Topology=o
EPB93068	len=526	ExpAA=2.59	First60=2.57	PredHel=0	Topology=o
EPB93104	len=386	ExpAA=22.85	First60=0.54	PredHel=1	Topology=o179-201i
EPB93070	len=167	ExpAA=20.27	First60=20.25	PredHel=1	Topology=i5-27o
EPB93035	len=453	ExpAA=1.16	First60=0.86	PredHel=0	Topology=o
EPB93016	len=226	ExpAA=25.78	First60=15.15	PredHel=1	Topology=i7-24o
EPB93066	len=515	ExpAA=205.93	First60=20.33	PredHel=10	Topology=o10-32i120-142o152-169i182-204o219-236i252-274o279-301i314-331o335-352i364-382o
EPB92973	len=273	ExpAA=13.72	First60=13.72	PredHel=0	Topology=o
EPB92783	len=756	ExpAA=1.07	First60=1.04	PredHel=0	Topology=o
EPB92866	len=100	ExpAA=11.96	First60=11.96	PredHel=0	Topology=o
EPB92851	len=247	ExpAA=10.81	First60=10.77	PredHel=0	Topology=o
EPB92857	len=362	ExpAA=21.62	First60=21.46	PredHel=1	Topology=i9-31o
EPB92867	len=208	ExpAA=4.65	First60=4.64	PredHel=0	Topology=o
EPB92790	len=555	ExpAA=27.11	First60=4.26	PredHel=1	Topology=o425-447i
EPB92796	len=597	ExpAA=35.44	First60=12.09	PredHel=1	Topology=o445-467i
EPB92925	len=363	ExpAA=0.55	First60=0.55	PredHel=0	Topology=o
EPB92782	len=617	ExpAA=3.25	First60=1.98	PredHel=0	Topology=o
EPB92892	len=109	ExpAA=19.82	First60=19.82	PredHel=1	Topology=o4-26i
EPB92780	len=338	ExpAA=2.11	First60=2.11	PredHel=0	Topology=o
EPB92784	len=318	ExpAA=1.37	First60=1.24	PredHel=0	Topology=o
EPB92798	len=585	ExpAA=26.20	First60=3.34	PredHel=1	Topology=o442-464i
EPB92865	len=159	ExpAA=2.47	First60=2.47	PredHel=0	Topology=o
EPB92886	len=415	ExpAA=1.98	First60=1.98	PredHel=0	Topology=o
EPB92904	len=390	ExpAA=5.24	First60=5.21	PredHel=0	Topology=o
EPB92733	len=221	ExpAA=44.25	First60=21.37	PredHel=2	Topology=o10-32i188-210o
EPB92711	len=248	ExpAA=19.81	First60=19.79	PredHel=1	Topology=i7-26o
EPB92645	len=200	ExpAA=35.24	First60=19.92	PredHel=0	Topology=o
EPB92694	len=402	ExpAA=7.35	First60=7.35	PredHel=0	Topology=o
EPB92676	len=854	ExpAA=277.47	First60=32.09	PredHel=13	Topology=i5-27o47-65i72-94o147-169i182-199o204-226i523-545o660-682i694-716o731-753i765-787o797-819i826-848o
EPB92745	len=346	ExpAA=0.06	First60=0.05	PredHel=0	Topology=o
EPB92517	len=235	ExpAA=6.36	First60=6.36	PredHel=0	Topology=o
EPB92503	len=205	ExpAA=11.40	First60=11.13	PredHel=0	Topology=o
EPB92590	len=559	ExpAA=23.10	First60=1.34	PredHel=1	Topology=o411-430i
EPB92547	len=600	ExpAA=0.11	First60=0.11	PredHel=0	Topology=o
EPB92537	len=152	ExpAA=39.56	First60=19.09	PredHel=2	Topology=i7-26o109-131i
EPB92631	len=220	ExpAA=9.15	First60=9.13	PredHel=0	Topology=o
EPB92558	len=274	ExpAA=20.89	First60=20.55	PredHel=1	Topology=i7-29o
EPB92572	len=315	ExpAA=5.55	First60=5.55	PredHel=0	Topology=o
EPB92374	len=978	ExpAA=20.83	First60=13.45	PredHel=0	Topology=o
EPB92447	len=216	ExpAA=13.19	First60=13.19	PredHel=0	Topology=o
EPB92462	len=705	ExpAA=1.78	First60=0.08	PredHel=0	Topology=o
EPB92436	len=221	ExpAA=15.14	First60=15.10	PredHel=0	Topology=o
EPB92477	len=1334	ExpAA=32.56	First60=4.79	PredHel=1	Topology=o1115-1137i
EPB92415	len=228	ExpAA=38.65	First60=16.15	PredHel=2	Topology=i7-26o160-182i
EPB92402	len=414	ExpAA=6.07	First60=1.22	PredHel=0	Topology=o
EPB92321	len=545	ExpAA=20.44	First60=0.21	PredHel=1	Topology=o480-499i
EPB92242	len=623	ExpAA=52.43	First60=22.33	PredHel=2	Topology=o10-32i64-83o
EPB92293	len=353	ExpAA=0.26	First60=0.24	PredHel=0	Topology=o
EPB92249	len=128	ExpAA=19.60	First60=19.60	PredHel=1	Topology=o4-23i
EPB92227	len=407	ExpAA=37.38	First60=12.11	PredHel=1	Topology=o357-379i
EPB92246	len=286	ExpAA=11.39	First60=10.85	PredHel=0	Topology=o
EPB92285	len=149	ExpAA=7.84	First60=7.69	PredHel=0	Topology=o
EPB92281	len=258	ExpAA=6.63	First60=6.63	PredHel=0	Topology=o
EPB92247	len=229	ExpAA=0.60	First60=0.55	PredHel=0	Topology=o
EPB92245	len=373	ExpAA=2.76	First60=2.76	PredHel=0	Topology=o
EPB92294	len=884	ExpAA=13.36	First60=13.35	PredHel=0	Topology=o
EPB92338	len=596	ExpAA=0.77	First60=0.77	PredHel=0	Topology=o
EPB92178	len=213	ExpAA=21.37	First60=8.56	PredHel=0	Topology=o
EPB92195	len=460	ExpAA=0.61	First60=0.51	PredHel=0	Topology=o
EPB92150	len=197	ExpAA=14.18	First60=14.18	PredHel=0	Topology=o
EPB92114	len=231	ExpAA=1.11	First60=0.05	PredHel=0	Topology=o
EPB92160	len=330	ExpAA=9.23	First60=9.03	PredHel=0	Topology=o
EPB92190	len=587	ExpAA=3.99	First60=0.36	PredHel=0	Topology=o
EPB92196	len=282	ExpAA=62.13	First60=7.06	PredHel=3	Topology=o54-76i83-102o117-139i
EPB92136	len=143	ExpAA=9.95	First60=9.95	PredHel=0	Topology=o
EPB92170	len=441	ExpAA=4.28	First60=4.28	PredHel=0	Topology=o
EPB92095	len=320	ExpAA=146.80	First60=16.57	PredHel=7	Topology=o4-23i130-149o159-181i186-205o215-237i250-269o284-301i
EPB91983	len=544	ExpAA=24.82	First60=1.56	PredHel=1	Topology=o426-448i
EPB92042	len=2017	ExpAA=49.18	First60=0.35	PredHel=2	Topology=o1140-1162i1304-1326o
EPB92082	len=289	ExpAA=6.28	First60=6.26	PredHel=0	Topology=o
EPB92050	len=485	ExpAA=6.98	First60=6.98	PredHel=0	Topology=o
EPB92048	len=413	ExpAA=1.05	First60=1.00	PredHel=0	Topology=o
EPB91884	len=254	ExpAA=3.24	First60=3.23	PredHel=0	Topology=o
EPB91940	len=545	ExpAA=6.54	First60=6.53	PredHel=0	Topology=o
EPB91904	len=438	ExpAA=5.06	First60=0.14	PredHel=0	Topology=o
EPB91960	len=453	ExpAA=4.13	First60=4.01	PredHel=0	Topology=o
EPB91964	len=379	ExpAA=0.70	First60=0.61	PredHel=0	Topology=o
EPB91885	len=212	ExpAA=4.31	First60=0.05	PredHel=0	Topology=o
EPB91939	len=775	ExpAA=26.73	First60=2.45	PredHel=1	Topology=o735-757i
EPB91883	len=496	ExpAA=6.22	First60=6.22	PredHel=0	Topology=o
EPB91932	len=278	ExpAA=0.95	First60=0.87	PredHel=0	Topology=o
EPB91859	len=70	ExpAA=19.63	First60=19.63	PredHel=1	Topology=o5-27i
EPB91789	len=234	ExpAA=4.02	First60=1.97	PredHel=0	Topology=o
EPB91839	len=145	ExpAA=14.56	First60=14.43	PredHel=0	Topology=o
EPB91780	len=154	ExpAA=4.53	First60=1.36	PredHel=0	Topology=o
EPB91779	len=398	ExpAA=1.36	First60=1.34	PredHel=0	Topology=o
EPB91684	len=294	ExpAA=0.49	First60=0.49	PredHel=0	Topology=o
EPB91672	len=289	ExpAA=0.57	First60=0.56	PredHel=0	Topology=o
EPB91686	len=593	ExpAA=5.90	First60=5.90	PredHel=0	Topology=o
EPB91648	len=851	ExpAA=125.00	First60=18.19	PredHel=6	Topology=i5-22o494-516i570-589o604-621i701-723o728-747i
EPB91619	len=150	ExpAA=28.38	First60=4.62	PredHel=1	Topology=o127-149i
EPB91571	len=552	ExpAA=0.31	First60=0.24	PredHel=0	Topology=o
EPB91655	len=677	ExpAA=1.88	First60=1.73	PredHel=0	Topology=o
EPB91583	len=826	ExpAA=27.38	First60=12.87	PredHel=1	Topology=o777-796i
EPB91638	len=608	ExpAA=11.52	First60=11.52	PredHel=0	Topology=o
EPB91598	len=180	ExpAA=1.92	First60=1.91	PredHel=0	Topology=o
EPB91597	len=560	ExpAA=15.48	First60=15.35	PredHel=0	Topology=o
EPB91561	len=911	ExpAA=10.22	First60=10.12	PredHel=0	Topology=o
EPB91563	len=316	ExpAA=140.48	First60=21.97	PredHel=6	Topology=i3-25o99-121i123-141o156-175i180-202o212-234i
EPB91584	len=391	ExpAA=0.14	First60=0.11	PredHel=0	Topology=o
EPB91606	len=395	ExpAA=4.62	First60=4.62	PredHel=0	Topology=o
EPB91574	len=266	ExpAA=2.53	First60=2.41	PredHel=0	Topology=o
EPB91604	len=645	ExpAA=0.29	First60=0.28	PredHel=0	Topology=o
EPB91484	len=130	ExpAA=18.69	First60=18.69	PredHel=1	Topology=i5-27o
EPB91513	len=372	ExpAA=2.67	First60=2.66	PredHel=0	Topology=o
EPB91482	len=130	ExpAA=18.36	First60=18.35	PredHel=1	Topology=i5-27o
EPB91498	len=579	ExpAA=0.38	First60=0.36	PredHel=0	Topology=o
EPB91496	len=130	ExpAA=18.69	First60=18.69	PredHel=1	Topology=i5-27o
EPB91512	len=140	ExpAA=22.37	First60=22.31	PredHel=1	Topology=o4-26i
EPB91385	len=1422	ExpAA=278.46	First60=6.30	PredHel=11	Topology=o170-192i276-298o318-340i504-526o681-703i708-730o1184-1206i1227-1249o1282-1304i1311-1330o1380-1402i
EPB91450	len=204	ExpAA=0.96	First60=0.94	PredHel=0	Topology=o
EPB91375	len=400	ExpAA=3.95	First60=3.95	PredHel=0	Topology=o
EPB91459	len=251	ExpAA=1.57	First60=1.57	PredHel=0	Topology=o
EPB91446	len=154	ExpAA=81.60	First60=25.22	PredHel=4	Topology=i7-24o54-71i92-114o118-140i
EPB91329	len=146	ExpAA=20.90	First60=20.89	PredHel=1	Topology=i5-27o
EPB91316	len=517	ExpAA=25.14	First60=11.76	PredHel=1	Topology=o497-516i
EPB91327	len=130	ExpAA=38.35	First60=28.10	PredHel=2	Topology=i5-22o51-70i
EPB91307	len=494	ExpAA=0.37	First60=0.37	PredHel=0	Topology=o
EPB91339	len=197	ExpAA=4.27	First60=4.27	PredHel=0	Topology=o
EPB91286	len=186	ExpAA=6.67	First60=6.54	PredHel=0	Topology=o
EPB91290	len=372	ExpAA=180.43	First60=25.98	PredHel=8	Topology=o43-65i78-100o120-142i217-239o244-266i278-300o310-332i352-369o
EPB91306	len=82	ExpAA=11.18	First60=11.18	PredHel=0	Topology=i
EPB91192	len=438	ExpAA=20.67	First60=20.62	PredHel=1	Topology=i7-29o
EPB91253	len=434	ExpAA=5.69	First60=5.56	PredHel=0	Topology=o
EPB91218	len=216	ExpAA=32.11	First60=19.48	PredHel=1	Topology=i5-27o
EPB91263	len=634	ExpAA=60.93	First60=22.39	PredHel=3	Topology=o10-32i64-83o518-540i
EPB91186	len=203	ExpAA=1.62	First60=1.62	PredHel=0	Topology=o
EPB91193	len=134	ExpAA=8.52	First60=8.10	PredHel=0	Topology=o
EPB91250	len=546	ExpAA=213.05	First60=35.89	PredHel=10	Topology=o5-27i40-62o87-106i119-141o146-168i181-203o218-240i418-440o472-494i507-529o
EPB91235	len=375	ExpAA=0.63	First60=0.62	PredHel=0	Topology=o
EPB91170	len=447	ExpAA=11.78	First60=11.78	PredHel=0	Topology=o
EPB91121	len=398	ExpAA=3.71	First60=2.75	PredHel=0	Topology=o
EPB91153	len=640	ExpAA=13.51	First60=13.51	PredHel=0	Topology=o
EPB91126	len=601	ExpAA=37.73	First60=0.15	PredHel=1	Topology=o412-434i
EPB91074	len=985	ExpAA=29.62	First60=10.54	PredHel=1	Topology=o955-972i
EPB91046	len=232	ExpAA=5.76	First60=5.76	PredHel=0	Topology=o
EPB91090	len=388	ExpAA=0.44	First60=0.12	PredHel=0	Topology=o
EPB91031	len=382	ExpAA=11.35	First60=1.39	PredHel=0	Topology=o
EPB91026	len=319	ExpAA=168.36	First60=18.30	PredHel=8	Topology=i5-22o92-114i126-148o158-180i187-209o214-236i248-270o280-299i
EPB91041	len=417	ExpAA=18.01	First60=5.35	PredHel=0	Topology=o
EPB90946	len=92	ExpAA=20.41	First60=20.40	PredHel=1	Topology=i7-26o
EPB90974	len=273	ExpAA=1.73	First60=0.33	PredHel=0	Topology=o
EPB90961	len=347	ExpAA=9.67	First60=9.63	PredHel=0	Topology=o
EPB90962	len=218	ExpAA=4.96	First60=4.93	PredHel=0	Topology=o
EPB90991	len=146	ExpAA=24.49	First60=22.78	PredHel=1	Topology=o5-27i
EPB90987	len=757	ExpAA=4.35	First60=4.32	PredHel=0	Topology=o
EPB90964	len=466	ExpAA=17.87	First60=17.84	PredHel=1	Topology=i7-25o
EPB90931	len=558	ExpAA=23.94	First60=2.43	PredHel=1	Topology=o520-539i
EPB90948	len=105	ExpAA=21.97	First60=21.91	PredHel=1	Topology=i5-27o
EPB90933	len=990	ExpAA=8.38	First60=8.37	PredHel=0	Topology=o
EPB90856	len=569	ExpAA=1.37	First60=1.37	PredHel=0	Topology=o
EPB90863	len=98	ExpAA=5.02	First60=5.02	PredHel=0	Topology=o
EPB90845	len=555	ExpAA=7.48	First60=7.48	PredHel=0	Topology=o
EPB90855	len=726	ExpAA=0.25	First60=0.24	PredHel=0	Topology=o
EPB90847	len=322	ExpAA=100.06	First60=17.92	PredHel=5	Topology=i5-24o181-203i208-225o259-278i290-309o
EPB90757	len=106	ExpAA=0.01	First60=0.01	PredHel=0	Topology=o
EPB90773	len=199	ExpAA=34.69	First60=16.41	PredHel=2	Topology=o5-24i167-189o
EPB90802	len=935	ExpAA=0.35	First60=0.06	PredHel=0	Topology=o
EPB90789	len=760	ExpAA=0.06	First60=0.06	PredHel=0	Topology=o
EPB90803	len=884	ExpAA=22.40	First60=22.38	PredHel=1	Topology=i7-29o
EPB90818	len=104	ExpAA=17.19	First60=17.19	PredHel=0	Topology=o
EPB90756	len=587	ExpAA=192.76	First60=14.30	PredHel=9	Topology=i50-72o82-99i106-128o169-191i208-230o256-278i285-302o307-329i338-360o
EPB90765	len=315	ExpAA=9.86	First60=9.84	PredHel=0	Topology=o
EPB90815	len=368	ExpAA=171.50	First60=19.63	PredHel=8	Topology=i7-24o114-133i140-159o169-191i193-212o222-244i251-273o295-317i
EPB90728	len=550	ExpAA=152.25	First60=21.20	PredHel=7	Topology=i5-27o85-107i170-201o216-238i310-332o342-359i366-388o
EPB90688	len=943	ExpAA=2.76	First60=2.75	PredHel=0	Topology=o
EPB90713	len=212	ExpAA=30.89	First60=7.61	PredHel=1	Topology=o182-204i
EPB90741	len=98	ExpAA=11.66	First60=11.66	PredHel=0	Topology=o
EPB90667	len=131	ExpAA=9.26	First60=9.24	PredHel=0	Topology=o
EPB90691	len=514	ExpAA=25.26	First60=0.04	PredHel=1	Topology=o221-243i
EPB90645	len=152	ExpAA=1.87	First60=1.87	PredHel=0	Topology=o
EPB90618	len=248	ExpAA=1.10	First60=1.06	PredHel=0	Topology=o
EPB90659	len=304	ExpAA=107.29	First60=21.95	PredHel=5	Topology=i2-24o62-84i146-168o183-200i256-278o
EPB90666	len=167	ExpAA=22.64	First60=0.86	PredHel=1	Topology=o135-157i
EPB90654	len=170	ExpAA=0.94	First60=0.94	PredHel=0	Topology=o
EPB90538	len=348	ExpAA=35.83	First60=12.28	PredHel=1	Topology=o140-162i
EPB90518	len=153	ExpAA=50.36	First60=10.90	PredHel=2	Topology=i101-123o133-152i
EPB90468	len=371	ExpAA=3.35	First60=3.33	PredHel=0	Topology=o
EPB90488	len=143	ExpAA=44.39	First60=18.48	PredHel=2	Topology=i7-25o120-142i
EPB90515	len=336	ExpAA=9.75	First60=9.73	PredHel=0	Topology=o
EPB90376	len=84	ExpAA=40.27	First60=20.85	PredHel=2	Topology=o4-23i64-83o
EPB90432	len=549	ExpAA=40.96	First60=16.36	PredHel=1	Topology=o510-532i
EPB90436	len=608	ExpAA=11.11	First60=10.72	PredHel=0	Topology=o
EPB90292	len=935	ExpAA=123.33	First60=31.44	PredHel=5	Topology=i5-24o404-426i460-479o550-567i732-754o
EPB90297	len=181	ExpAA=7.27	First60=0.58	PredHel=0	Topology=o
EPB90296	len=382	ExpAA=8.24	First60=7.59	PredHel=0	Topology=o
EPB90360	len=906	ExpAA=22.13	First60=22.10	PredHel=1	Topology=i7-29o
EPB90350	len=428	ExpAA=0.15	First60=0.12	PredHel=0	Topology=o
EPB90238	len=233	ExpAA=2.36	First60=2.36	PredHel=0	Topology=o
EPB90235	len=401	ExpAA=18.10	First60=5.08	PredHel=0	Topology=o
EPB90222	len=437	ExpAA=14.67	First60=13.58	PredHel=0	Topology=o
EPB90275	len=159	ExpAA=21.81	First60=21.78	PredHel=1	Topology=i7-29o
EPB90271	len=352	ExpAA=25.57	First60=2.64	PredHel=1	Topology=o214-236i
EPB90158	len=471	ExpAA=2.08	First60=2.08	PredHel=0	Topology=o
EPB90146	len=275	ExpAA=111.01	First60=30.69	PredHel=5	Topology=o32-54i75-93o108-130i166-188o203-225i
EPB90149	len=504	ExpAA=252.20	First60=20.76	PredHel=10	Topology=i13-35o65-87i100-122o160-182i312-334o349-368i377-399o403-425i432-454o464-486i
EPB90193	len=137	ExpAA=29.02	First60=24.87	PredHel=1	Topology=i7-29o
EPB90065	len=473	ExpAA=15.31	First60=0.41	PredHel=1	Topology=o450-472i
EPB90095	len=128	ExpAA=21.08	First60=21.08	PredHel=1	Topology=i5-27o
EPB90080	len=444	ExpAA=28.12	First60=5.48	PredHel=1	Topology=o404-426i
EPB90067	len=492	ExpAA=2.06	First60=1.85	PredHel=0	Topology=o
EPB90064	len=518	ExpAA=79.59	First60=14.27	PredHel=3	Topology=o118-140i445-467o495-517i
EPB90128	len=72	ExpAA=5.65	First60=5.65	PredHel=0	Topology=o
EPB90042	len=303	ExpAA=91.01	First60=22.49	PredHel=4	Topology=i5-27o115-137i150-172o192-214i
EPB90005	len=577	ExpAA=25.46	First60=2.38	PredHel=1	Topology=o502-524i
EPB90060	len=223	ExpAA=23.17	First60=11.69	PredHel=0	Topology=o
EPB90008	len=562	ExpAA=209.48	First60=30.89	PredHel=9	Topology=i7-26o89-111i118-140o150-172i185-207o222-244i392-409o440-462i533-555o
EPB90032	len=821	ExpAA=124.03	First60=19.44	PredHel=6	Topology=i7-25o496-518i575-594o628-650i671-688o703-725i
EPB89972	len=136	ExpAA=21.60	First60=21.60	PredHel=1	Topology=o5-27i
EPB89982	len=584	ExpAA=21.46	First60=0.15	PredHel=1	Topology=o545-567i
EPB89914	len=171	ExpAA=20.20	First60=2.19	PredHel=1	Topology=o148-170i
EPB89868	len=456	ExpAA=0.11	First60=0.06	PredHel=0	Topology=o
EPB89891	len=545	ExpAA=1.05	First60=1.05	PredHel=0	Topology=o
EPB89896	len=710	ExpAA=273.18	First60=8.83	PredHel=12	Topology=i88-110o155-177i190-210o215-237i423-445o489-511i518-540o550-569i576-598o618-640i660-682o687-706i
EPB89905	len=2858	ExpAA=36.64	First60=18.73	PredHel=2	Topology=o4-26i95-117o
EPB89885	len=658	ExpAA=24.28	First60=1.23	PredHel=1	Topology=o539-561i
EPB89897	len=406	ExpAA=0.56	First60=0.51	PredHel=0	Topology=o
EPB89834	len=364	ExpAA=171.96	First60=22.68	PredHel=8	Topology=i7-29o108-130i137-156o171-190i192-211o216-238i245-267o290-312i
EPB89813	len=269	ExpAA=29.68	First60=6.45	PredHel=1	Topology=o234-256i
EPB89853	len=126	ExpAA=5.45	First60=5.45	PredHel=0	Topology=o
EPB89854	len=156	ExpAA=2.66	First60=0.95	PredHel=0	Topology=o
EPB89798	len=217	ExpAA=16.75	First60=3.00	PredHel=0	Topology=o
EPB89769	len=477	ExpAA=0.64	First60=0.64	PredHel=0	Topology=o
EPB89771	len=301	ExpAA=0.83	First60=0.83	PredHel=0	Topology=o
EPB89744	len=168	ExpAA=16.88	First60=16.68	PredHel=0	Topology=o
EPB89770	len=99	ExpAA=3.42	First60=3.42	PredHel=0	Topology=o
EPB89745	len=293	ExpAA=0.82	First60=0.81	PredHel=0	Topology=o
EPB89674	len=292	ExpAA=38.94	First60=15.74	PredHel=2	Topology=i5-27o159-181i
EPB89719	len=319	ExpAA=3.97	First60=3.96	PredHel=0	Topology=o
EPB89624	len=683	ExpAA=6.45	First60=6.43	PredHel=0	Topology=o
EPB89639	len=378	ExpAA=3.11	First60=3.11	PredHel=0	Topology=o
EPB89601	len=107	ExpAA=0.00	First60=0.00	PredHel=0	Topology=o
EPB89612	len=625	ExpAA=37.88	First60=16.22	PredHel=2	Topology=o4-23i220-242o
EPB89536	len=718	ExpAA=67.29	First60=15.96	PredHel=3	Topology=o4-21i332-354o410-432i
EPB89577	len=261	ExpAA=30.09	First60=7.22	PredHel=1	Topology=o173-195i
EPB89553	len=403	ExpAA=2.07	First60=2.05	PredHel=0	Topology=o
EPB89539	len=556	ExpAA=17.15	First60=17.14	PredHel=1	Topology=i7-29o
EPB89552	len=134	ExpAA=15.87	First60=2.90	PredHel=0	Topology=o
EPB89463	len=197	ExpAA=1.56	First60=0.02	PredHel=0	Topology=o
EPB89491	len=430	ExpAA=2.72	First60=2.72	PredHel=0	Topology=o
EPB89477	len=1330	ExpAA=64.04	First60=0.02	PredHel=1	Topology=o1109-1131i
EPB89479	len=800	ExpAA=21.16	First60=21.04	PredHel=1	Topology=i5-27o
EPB89406	len=541	ExpAA=1.67	First60=1.38	PredHel=0	Topology=o
EPB89392	len=78	ExpAA=21.22	First60=21.22	PredHel=1	Topology=o5-27i
EPB89436	len=104	ExpAA=19.54	First60=19.48	PredHel=1	Topology=i5-24o
EPB89433	len=78	ExpAA=21.22	First60=21.22	PredHel=1	Topology=o5-27i
EPB89439	len=205	ExpAA=116.98	First60=41.99	PredHel=6	Topology=i7-29o34-56i69-91o96-118i125-142o157-176i
EPB89405	len=189	ExpAA=46.54	First60=2.09	PredHel=2	Topology=o125-147i159-181o
EPB89327	len=511	ExpAA=0.88	First60=0.86	PredHel=0	Topology=o
EPB89329	len=565	ExpAA=0.32	First60=0.32	PredHel=0	Topology=o
EPB89317	len=168	ExpAA=1.41	First60=1.41	PredHel=0	Topology=o
EPB89278	len=378	ExpAA=1.36	First60=0.81	PredHel=0	Topology=o
EPB89240	len=582	ExpAA=2.15	First60=2.13	PredHel=0	Topology=o
EPB89196	len=382	ExpAA=1.86	First60=1.86	PredHel=0	Topology=o
EPB89200	len=456	ExpAA=8.40	First60=4.56	PredHel=0	Topology=o
EPB89194	len=306	ExpAA=4.93	First60=4.87	PredHel=0	Topology=o
EPB89224	len=478	ExpAA=195.17	First60=20.33	PredHel=9	Topology=i12-31o131-153i166-188o208-230i324-346o350-372i385-406o416-438i458-477o
EPB89204	len=394	ExpAA=19.08	First60=9.69	PredHel=0	Topology=o
EPB89236	len=284	ExpAA=1.00	First60=0.98	PredHel=0	Topology=o
EPB89221	len=189	ExpAA=0.80	First60=0.80	PredHel=0	Topology=o
EPB89235	len=166	ExpAA=21.58	First60=2.32	PredHel=1	Topology=o143-165i
EPB89166	len=367	ExpAA=1.82	First60=1.82	PredHel=0	Topology=o
EPB89181	len=755	ExpAA=0.36	First60=0.10	PredHel=0	Topology=o
EPB89153	len=252	ExpAA=0.02	First60=0.02	PredHel=0	Topology=o
EPB89064	len=203	ExpAA=22.79	First60=22.07	PredHel=1	Topology=i7-29o
EPB89068	len=606	ExpAA=63.55	First60=21.41	PredHel=3	Topology=o4-26i64-83o498-520i
EPB89079	len=602	ExpAA=7.26	First60=3.50	PredHel=0	Topology=o
EPB89087	len=918	ExpAA=90.19	First60=17.43	PredHel=4	Topology=o4-26i372-394o427-445i694-716o
EPB89043	len=387	ExpAA=2.56	First60=0.05	PredHel=0	Topology=o
EPB89060	len=128	ExpAA=2.95	First60=2.95	PredHel=0	Topology=o
EPB88972	len=316	ExpAA=1.66	First60=1.62	PredHel=0	Topology=o
EPB88977	len=307	ExpAA=9.36	First60=9.36	PredHel=0	Topology=o
EPB88881	len=117	ExpAA=9.10	First60=9.00	PredHel=0	Topology=o
EPB88882	len=240	ExpAA=51.48	First60=33.10	PredHel=0	Topology=o
EPB88886	len=148	ExpAA=19.18	First60=18.47	PredHel=1	Topology=i5-27o
EPB88818	len=93	ExpAA=3.09	First60=2.55	PredHel=0	Topology=o
EPB88854	len=121	ExpAA=18.83	First60=18.83	PredHel=1	Topology=i7-29o
EPB88809	len=180	ExpAA=0.60	First60=0.60	PredHel=0	Topology=o
EPB88783	len=390	ExpAA=16.59	First60=16.51	PredHel=1	Topology=i7-29o
EPB88779	len=124	ExpAA=18.97	First60=18.97	PredHel=1	Topology=i5-24o
EPB88789	len=522	ExpAA=22.89	First60=0.02	PredHel=1	Topology=o416-438i
EPB88784	len=361	ExpAA=4.94	First60=4.92	PredHel=0	Topology=o
EPB88702	len=76	ExpAA=22.01	First60=14.65	PredHel=0	Topology=o
EPB88628	len=54	ExpAA=17.90	First60=17.90	PredHel=1	Topology=o4-23i
EPB88576	len=184	ExpAA=1.38	First60=1.38	PredHel=0	Topology=o
EPB88594	len=424	ExpAA=1.59	First60=0.04	PredHel=0	Topology=o
EPB88593	len=386	ExpAA=42.12	First60=20.51	PredHel=2	Topology=o4-23i362-384o
EPB88536	len=302	ExpAA=12.67	First60=12.66	PredHel=0	Topology=o
EPB88540	len=277	ExpAA=23.67	First60=1.50	PredHel=1	Topology=o254-276i
EPB88549	len=262	ExpAA=6.05	First60=5.99	PredHel=0	Topology=o
EPB88563	len=50	ExpAA=11.52	First60=11.52	PredHel=0	Topology=o
EPB88457	len=661	ExpAA=253.41	First60=21.21	PredHel=10	Topology=o4-26i257-290o305-324i331-353o363-382i389-411o421-443i464-486o544-566i604-623o
EPB88505	len=97	ExpAA=33.79	First60=19.64	PredHel=2	Topology=i5-27o74-96i
EPB88447	len=157	ExpAA=5.67	First60=5.67	PredHel=0	Topology=o
EPB88503	len=456	ExpAA=0.13	First60=0.12	PredHel=0	Topology=o
EPB88461	len=501	ExpAA=252.48	First60=18.93	PredHel=12	Topology=i12-29o65-87i94-116o120-142i155-177o182-204i303-325o340-362i369-387o397-419i432-454o459-481i
EPB88458	len=327	ExpAA=0.33	First60=0.33	PredHel=0	Topology=o
EPB88484	len=218	ExpAA=44.60	First60=22.10	PredHel=2	Topology=o4-26i186-208o
EPB88413	len=592	ExpAA=4.33	First60=4.02	PredHel=0	Topology=o
EPB88377	len=143	ExpAA=17.57	First60=17.55	PredHel=1	Topology=i5-24o
EPB88284	len=170	ExpAA=6.36	First60=6.36	PredHel=0	Topology=o
EPB88307	len=510	ExpAA=8.66	First60=0.08	PredHel=0	Topology=o
EPB88315	len=402	ExpAA=9.19	First60=9.14	PredHel=0	Topology=o
EPB88313	len=704	ExpAA=0.15	First60=0.14	PredHel=0	Topology=o
EPB88310	len=102	ExpAA=9.86	First60=9.86	PredHel=0	Topology=o
EPB88306	len=515	ExpAA=12.27	First60=0.33	PredHel=0	Topology=o
EPB88308	len=446	ExpAA=19.08	First60=5.74	PredHel=0	Topology=o
EPB88267	len=144	ExpAA=10.57	First60=10.54	PredHel=0	Topology=o
EPB88218	len=945	ExpAA=22.74	First60=0.02	PredHel=1	Topology=o864-886i
EPB88276	len=140	ExpAA=6.18	First60=6.18	PredHel=0	Topology=o
EPB88167	len=435	ExpAA=5.35	First60=5.33	PredHel=0	Topology=o
EPB88173	len=373	ExpAA=8.27	First60=6.85	PredHel=0	Topology=o
EPB88164	len=188	ExpAA=3.89	First60=3.88	PredHel=0	Topology=o
EPB88190	len=69	ExpAA=19.32	First60=19.32	PredHel=1	Topology=i3-25o
EPB88174	len=374	ExpAA=5.66	First60=5.43	PredHel=0	Topology=o
EPB88149	len=550	ExpAA=24.65	First60=0.05	PredHel=1	Topology=o226-248i
EPB88131	len=475	ExpAA=28.99	First60=12.60	PredHel=0	Topology=o
EPB88140	len=593	ExpAA=29.45	First60=7.53	PredHel=1	Topology=o555-577i
EPB88147	len=770	ExpAA=20.00	First60=16.82	PredHel=1	Topology=i5-24o
EPB88062	len=180	ExpAA=86.51	First60=40.03	PredHel=4	Topology=i7-26o31-53i74-96o138-160i
EPB88057	len=382	ExpAA=171.60	First60=22.58	PredHel=8	Topology=i3-25o48-70i77-99o114-136i160-182o192-214i297-319o324-346i
EPB88009	len=506	ExpAA=260.10	First60=20.51	PredHel=12	Topology=i7-29o67-89i101-118o123-145i157-179o183-205i306-328o338-358i365-384o394-416i423-445o455-477i
EPB87995	len=359	ExpAA=0.01	First60=0.00	PredHel=0	Topology=o
EPB87928	len=126	ExpAA=1.24	First60=1.24	PredHel=0	Topology=o
EPB87936	len=396	ExpAA=175.11	First60=10.74	PredHel=8	Topology=o54-76i89-111o131-153i241-263o268-290i302-324o334-356i376-393o
EPB87927	len=560	ExpAA=28.27	First60=2.69	PredHel=1	Topology=o519-541i
EPB87941	len=333	ExpAA=2.65	First60=0.03	PredHel=0	Topology=o
EPB87948	len=884	ExpAA=11.98	First60=11.95	PredHel=0	Topology=o
EPB87943	len=395	ExpAA=0.16	First60=0.15	PredHel=0	Topology=o
EPB87970	len=442	ExpAA=18.01	First60=18.01	PredHel=1	Topology=i7-29o
EPB87979	len=185	ExpAA=9.76	First60=9.75	PredHel=0	Topology=o
EPB87929	len=171	ExpAA=3.45	First60=2.76	PredHel=0	Topology=o
EPB87944	len=88	ExpAA=8.90	First60=8.90	PredHel=0	Topology=o
EPB87897	len=884	ExpAA=5.25	First60=5.24	PredHel=0	Topology=o
EPB87894	len=884	ExpAA=5.47	First60=5.46	PredHel=0	Topology=o
EPB87812	len=156	ExpAA=5.37	First60=5.37	PredHel=0	Topology=o
EPB87838	len=168	ExpAA=2.58	First60=2.58	PredHel=0	Topology=o
EPB87816	len=563	ExpAA=23.94	First60=13.89	PredHel=0	Topology=o
EPB87865	len=123	ExpAA=0.02	First60=0.02	PredHel=0	Topology=o
EPB87817	len=507	ExpAA=7.72	First60=4.05	PredHel=0	Topology=o
EPB87819	len=622	ExpAA=0.89	First60=0.86	PredHel=0	Topology=o
EPB87834	len=467	ExpAA=35.37	First60=17.94	PredHel=2	Topology=i7-24o444-466i
EPB87789	len=66	ExpAA=8.48	First60=8.48	PredHel=0	Topology=o
EPB87773	len=560	ExpAA=3.69	First60=3.67	PredHel=0	Topology=o
EPB87782	len=194	ExpAA=17.52	First60=17.47	PredHel=1	Topology=i7-29o
EPB87785	len=124	ExpAA=21.26	First60=21.22	PredHel=1	Topology=o5-27i
EPB87780	len=453	ExpAA=22.18	First60=0.84	PredHel=1	Topology=o271-288i
EPB87788	len=234	ExpAA=3.55	First60=3.55	PredHel=0	Topology=o
EPB87784	len=170	ExpAA=14.58	First60=14.55	PredHel=0	Topology=o
EPB87786	len=57	ExpAA=0.05	First60=0.05	PredHel=0	Topology=o
EPB87790	len=61	ExpAA=18.15	First60=18.15	PredHel=1	Topology=o4-21i
EPB87761	len=204	ExpAA=21.60	First60=21.60	PredHel=1	Topology=i5-27o
EPB87748	len=109	ExpAA=28.15	First60=11.67	PredHel=0	Topology=o
EPB87765	len=359	ExpAA=5.73	First60=1.90	PredHel=0	Topology=o
EPB87769	len=231	ExpAA=7.67	First60=4.99	PredHel=0	Topology=o
EPB87707	len=149	ExpAA=80.18	First60=34.70	PredHel=4	Topology=i2-21o36-58i65-87o102-124i
EPB87708	len=588	ExpAA=9.18	First60=3.39	PredHel=0	Topology=o
EPB87680	len=373	ExpAA=12.10	First60=11.96	PredHel=0	Topology=o
EPB87725	len=514	ExpAA=248.32	First60=20.68	PredHel=10	Topology=i9-31o63-85i98-120o160-182i316-338o353-374i381-403o408-430i435-457o472-494i
EPB87674	len=429	ExpAA=1.04	First60=0.19	PredHel=0	Topology=o
EPB87620	len=600	ExpAA=6.70	First60=6.70	PredHel=0	Topology=o
EPB87619	len=332	ExpAA=0.07	First60=0.07	PredHel=0	Topology=o
EPB87629	len=499	ExpAA=2.16	First60=2.16	PredHel=0	Topology=o
EPB87627	len=560	ExpAA=22.25	First60=0.09	PredHel=1	Topology=o504-526i
EPB87601	len=376	ExpAA=39.12	First60=16.16	PredHel=2	Topology=i7-26o142-164i
EPB87568	len=231	ExpAA=1.10	First60=0.69	PredHel=0	Topology=o
EPB87540	len=91	ExpAA=1.17	First60=1.17	PredHel=0	Topology=o
EPB87571	len=479	ExpAA=1.62	First60=1.61	PredHel=0	Topology=o
EPB87478	len=185	ExpAA=9.64	First60=9.37	PredHel=0	Topology=o
EPB87482	len=1358	ExpAA=40.14	First60=0.03	PredHel=2	Topology=o598-617i734-753o
EPB87491	len=498	ExpAA=1.74	First60=1.73	PredHel=0	Topology=o
EPB87505	len=553	ExpAA=31.18	First60=9.32	PredHel=1	Topology=o518-537i
EPB87522	len=167	ExpAA=12.90	First60=12.49	PredHel=0	Topology=o
EPB87509	len=516	ExpAA=3.21	First60=2.26	PredHel=0	Topology=o
EPB87437	len=328	ExpAA=59.47	First60=22.25	PredHel=2	Topology=o5-27i177-196o
EPB87467	len=422	ExpAA=2.57	First60=0.54	PredHel=0	Topology=o
EPB87474	len=210	ExpAA=5.04	First60=5.04	PredHel=0	Topology=o
EPB87397	len=734	ExpAA=18.61	First60=18.61	PredHel=1	Topology=i7-26o
EPB87409	len=604	ExpAA=251.84	First60=18.18	PredHel=12	Topology=i7-24o63-85i92-114o129-147i267-289o299-321i333-355o375-397i434-451o466-488i505-527o537-559i
EPB87412	len=149	ExpAA=3.24	First60=3.23	PredHel=0	Topology=o
EPB87348	len=2420	ExpAA=11.15	First60=11.15	PredHel=0	Topology=o
EPB87359	len=262	ExpAA=0.02	First60=0.02	PredHel=0	Topology=o
EPB87295	len=374	ExpAA=4.95	First60=3.60	PredHel=0	Topology=o
EPB87288	len=511	ExpAA=3.32	First60=1.01	PredHel=0	Topology=o
EPB87253	len=482	ExpAA=26.68	First60=0.59	PredHel=0	Topology=o
EPB87243	len=693	ExpAA=10.04	First60=9.93	PredHel=0	Topology=o
EPB87241	len=384	ExpAA=6.55	First60=6.49	PredHel=0	Topology=o
EPB87208	len=145	ExpAA=20.20	First60=20.19	PredHel=1	Topology=i5-27o
EPB87191	len=210	ExpAA=3.73	First60=0.25	PredHel=0	Topology=o
EPB87173	len=75	ExpAA=18.77	First60=18.77	PredHel=1	Topology=i5-22o
EPB87137	len=242	ExpAA=4.77	First60=0.77	PredHel=0	Topology=o
EPB87099	len=312	ExpAA=20.84	First60=5.68	PredHel=0	Topology=o
EPB87067	len=179	ExpAA=0.67	First60=0.12	PredHel=0	Topology=o
EPB87060	len=80	ExpAA=21.48	First60=21.48	PredHel=1	Topology=o4-26i
EPB86998	len=420	ExpAA=0.16	First60=0.13	PredHel=0	Topology=o
EPB87005	len=348	ExpAA=2.23	First60=2.23	PredHel=0	Topology=o
EPB86977	len=542	ExpAA=254.55	First60=19.78	PredHel=12	Topology=i13-32o63-85i97-116o120-142i155-177o182-204i347-369o384-403i412-434o438-460i467-489o499-521i
EPB87009	len=379	ExpAA=175.79	First60=22.43	PredHel=7	Topology=i7-26o68-90i103-125o140-162i219-241o251-273i280-302o
EPB86984	len=372	ExpAA=2.47	First60=2.45	PredHel=0	Topology=o
EPB86942	len=759	ExpAA=23.20	First60=0.76	PredHel=1	Topology=o678-700i
EPB86935	len=140	ExpAA=17.08	First60=17.07	PredHel=0	Topology=o
EPB86932	len=492	ExpAA=21.20	First60=0.80	PredHel=1	Topology=o461-480i
EPB86934	len=165	ExpAA=5.64	First60=5.64	PredHel=0	Topology=o
EPB86885	len=185	ExpAA=1.80	First60=1.75	PredHel=0	Topology=o
EPB86851	len=707	ExpAA=33.91	First60=10.84	PredHel=1	Topology=o392-414i
EPB86827	len=185	ExpAA=1.82	First60=1.79	PredHel=0	Topology=o
EPB86828	len=185	ExpAA=1.82	First60=1.79	PredHel=0	Topology=o
EPB86803	len=156	ExpAA=20.97	First60=20.72	PredHel=1	Topology=i7-29o
EPB86702	len=771	ExpAA=8.56	First60=8.53	PredHel=0	Topology=o
EPB86709	len=281	ExpAA=0.09	First60=0.09	PredHel=0	Topology=o
EPB86734	len=443	ExpAA=43.88	First60=21.19	PredHel=2	Topology=o6-28i300-322o
EPB86700	len=126	ExpAA=2.17	First60=2.10	PredHel=0	Topology=o
EPB86710	len=138	ExpAA=1.69	First60=1.69	PredHel=0	Topology=o
EPB86666	len=648	ExpAA=3.51	First60=3.51	PredHel=0	Topology=o
EPB86648	len=548	ExpAA=28.54	First60=6.47	PredHel=1	Topology=o508-530i
EPB86576	len=530	ExpAA=0.37	First60=0.36	PredHel=0	Topology=o
EPB86572	len=540	ExpAA=18.26	First60=2.52	PredHel=0	Topology=o
EPB86587	len=1925	ExpAA=9.17	First60=1.70	PredHel=0	Topology=o
EPB86563	len=207	ExpAA=8.22	First60=8.21	PredHel=0	Topology=o
EPB86546	len=87	ExpAA=39.94	First60=18.40	PredHel=2	Topology=i5-24o64-86i
EPB86547	len=824	ExpAA=22.08	First60=22.07	PredHel=1	Topology=i7-29o
EPB86562	len=249	ExpAA=0.22	First60=0.21	PredHel=0	Topology=o
EPB86539	len=393	ExpAA=1.98	First60=1.98	PredHel=0	Topology=o
EPB86531	len=282	ExpAA=133.08	First60=19.22	PredHel=6	Topology=i7-26o71-90i131-153o168-190i211-233o243-265i
EPB86528	len=87	ExpAA=13.39	First60=13.39	PredHel=0	Topology=o
EPB86496	len=656	ExpAA=2.21	First60=1.50	PredHel=0	Topology=o
EPB86483	len=488	ExpAA=1.74	First60=0.12	PredHel=0	Topology=o
EPB86476	len=156	ExpAA=10.98	First60=10.98	PredHel=0	Topology=o
EPB86475	len=256	ExpAA=0.02	First60=0.02	PredHel=0	Topology=o
EPB86436	len=390	ExpAA=2.69	First60=2.69	PredHel=0	Topology=o
EPB86378	len=470	ExpAA=0.12	First60=0.12	PredHel=0	Topology=o
EPB86355	len=550	ExpAA=8.61	First60=8.59	PredHel=0	Topology=o
EPB86360	len=258	ExpAA=19.13	First60=19.11	PredHel=1	Topology=i7-26o
EPB86332	len=175	ExpAA=15.97	First60=15.90	PredHel=1	Topology=o4-23i
EPB86320	len=352	ExpAA=10.69	First60=10.66	PredHel=0	Topology=o
EPB86268	len=353	ExpAA=0.02	First60=0.00	PredHel=0	Topology=o
EPB86269	len=200	ExpAA=39.75	First60=17.85	PredHel=1	Topology=o136-158i
EPB86273	len=242	ExpAA=2.56	First60=2.55	PredHel=0	Topology=o
EPB86307	len=520	ExpAA=261.09	First60=29.71	PredHel=12	Topology=i12-34o54-73i82-104o108-130i143-162o182-204i304-326o346-368i381-403o413-435i442-464o484-506i
EPB86304	len=360	ExpAA=2.06	First60=1.97	PredHel=0	Topology=o
EPB86264	len=282	ExpAA=0.13	First60=0.12	PredHel=0	Topology=o
EPB86301	len=182	ExpAA=0.58	First60=0.56	PredHel=0	Topology=o
EPB86303	len=728	ExpAA=0.57	First60=0.54	PredHel=0	Topology=o
EPB86258	len=260	ExpAA=1.60	First60=1.60	PredHel=0	Topology=o
EPB86251	len=648	ExpAA=35.81	First60=14.40	PredHel=2	Topology=o4-21i144-165o
EPB86239	len=464	ExpAA=22.43	First60=1.15	PredHel=1	Topology=o422-444i
EPB86197	len=582	ExpAA=22.23	First60=0.15	PredHel=1	Topology=o534-556i
EPB86118	len=385	ExpAA=4.62	First60=4.59	PredHel=0	Topology=o
EPB86115	len=281	ExpAA=29.18	First60=4.65	PredHel=1	Topology=o149-171i
EPB86092	len=270	ExpAA=0.70	First60=0.65	PredHel=0	Topology=o
EPB86070	len=51	ExpAA=4.99	First60=4.99	PredHel=0	Topology=o
EPB86075	len=85	ExpAA=6.09	First60=6.09	PredHel=0	Topology=o
EPB86076	len=85	ExpAA=12.97	First60=12.97	PredHel=0	Topology=o
EPB86039	len=877	ExpAA=21.74	First60=21.31	PredHel=1	Topology=i5-27o
EPB86036	len=659	ExpAA=21.42	First60=21.40	PredHel=1	Topology=i7-29o
EPB86017	len=385	ExpAA=16.75	First60=16.75	PredHel=1	Topology=i7-24o
EPB86033	len=366	ExpAA=16.43	First60=16.43	PredHel=1	Topology=i7-29o
EPB85998	len=898	ExpAA=88.06	First60=21.23	PredHel=4	Topology=o4-26i375-397o428-446i694-716o
EPB85966	len=258	ExpAA=26.34	First60=0.01	PredHel=1	Topology=o231-253i
EPB85968	len=332	ExpAA=0.43	First60=0.07	PredHel=0	Topology=o
EPB85969	len=266	ExpAA=10.25	First60=0.01	PredHel=0	Topology=o
EPB85986	len=231	ExpAA=3.90	First60=3.11	PredHel=0	Topology=o
EPB86007	len=131	ExpAA=9.26	First60=9.24	PredHel=0	Topology=o
EPB85932	len=558	ExpAA=176.36	First60=6.58	PredHel=8	Topology=i182-201o216-238i245-264o268-287i294-316o321-343i370-392o407-429i
EPB85941	len=405	ExpAA=0.79	First60=0.79	PredHel=0	Topology=o
EPB85945	len=564	ExpAA=20.90	First60=0.03	PredHel=1	Topology=o529-548i
EPB85879	len=495	ExpAA=246.29	First60=34.00	PredHel=11	Topology=i9-31o51-73i80-102o106-128i141-160o184-206i276-298o349-371i383-405o418-440i461-483o
EPB85881	len=383	ExpAA=3.58	First60=3.45	PredHel=0	Topology=o
EPB85856	len=136	ExpAA=20.67	First60=20.61	PredHel=1	Topology=o5-27i
EPB85865	len=292	ExpAA=29.66	First60=7.15	PredHel=1	Topology=o220-242i
EPB85834	len=903	ExpAA=0.01	First60=0.01	PredHel=0	Topology=o
EPB85832	len=126	ExpAA=13.14	First60=13.05	PredHel=0	Topology=o
EPB85757	len=153	ExpAA=11.66	First60=11.63	PredHel=0	Topology=o
EPB85765	len=549	ExpAA=4.02	First60=3.35	PredHel=0	Topology=o
EPB85713	len=579	ExpAA=0.23	First60=0.14	PredHel=0	Topology=o
EPB85697	len=219	ExpAA=38.61	First60=17.58	PredHel=2	Topology=o4-23i186-208o
EPB85700	len=449	ExpAA=25.58	First60=0.66	PredHel=1	Topology=o144-166i
EPB85670	len=502	ExpAA=10.69	First60=1.85	PredHel=0	Topology=o
EPB85677	len=429	ExpAA=4.25	First60=4.24	PredHel=0	Topology=o
EPB85652	len=294	ExpAA=131.43	First60=20.16	PredHel=6	Topology=i3-20o55-77i82-101o132-154i175-197o228-250i
EPB85595	len=183	ExpAA=19.79	First60=19.78	PredHel=1	Topology=i5-27o
EPB85617	len=181	ExpAA=1.25	First60=0.01	PredHel=0	Topology=o
EPB85609	len=216	ExpAA=4.64	First60=4.63	PredHel=0	Topology=o
EPB85607	len=595	ExpAA=1.44	First60=1.43	PredHel=0	Topology=o
EPB85558	len=723	ExpAA=0.01	First60=0.00	PredHel=0	Topology=o
EPB85512	len=394	ExpAA=4.39	First60=4.06	PredHel=0	Topology=o
EPB85516	len=137	ExpAA=21.21	First60=21.21	PredHel=1	Topology=o5-27i
EPB85529	len=555	ExpAA=1.12	First60=1.10	PredHel=0	Topology=o
EPB85530	len=621	ExpAA=2.56	First60=2.12	PredHel=0	Topology=o
EPB85509	len=548	ExpAA=22.00	First60=0.61	PredHel=1	Topology=o523-545i
EPB85515	len=171	ExpAA=17.29	First60=17.29	PredHel=1	Topology=i7-25o
EPB85523	len=394	ExpAA=9.92	First60=0.05	PredHel=0	Topology=o
EPB85535	len=416	ExpAA=21.03	First60=0.05	PredHel=1	Topology=o360-379i
EPB85468	len=194	ExpAA=11.95	First60=3.62	PredHel=0	Topology=o
EPB85497	len=419	ExpAA=131.93	First60=9.25	PredHel=6	Topology=i172-194o214-236i248-267o277-299i324-343o353-375i
EPB85467	len=222	ExpAA=0.54	First60=0.07	PredHel=0	Topology=o
EPB85483	len=352	ExpAA=163.81	First60=5.20	PredHel=7	Topology=o55-77i90-112o116-138i150-172o263-280i285-307o327-346i
EPB85495	len=605	ExpAA=204.42	First60=0.69	PredHel=9	Topology=o239-261i302-324o339-358i371-393o408-430i460-478o498-520i529-551o566-588i
EPB85472	len=172	ExpAA=6.30	First60=6.30	PredHel=0	Topology=o
EPB85449	len=175	ExpAA=1.41	First60=1.37	PredHel=0	Topology=o
EPB85404	len=560	ExpAA=208.62	First60=32.85	PredHel=9	Topology=i7-26o88-110i117-139o149-171i184-206o221-243i390-407o438-460i532-554o
EPB85384	len=469	ExpAA=0.43	First60=0.43	PredHel=0	Topology=o
EPB85379	len=99	ExpAA=7.87	First60=7.87	PredHel=0	Topology=o
EPB85338	len=87	ExpAA=22.17	First60=22.12	PredHel=1	Topology=o10-32i
EPB85357	len=68	ExpAA=22.62	First60=22.62	PredHel=1	Topology=i5-27o
EPB85296	len=220	ExpAA=4.17	First60=4.17	PredHel=0	Topology=o
EPB85284	len=431	ExpAA=20.52	First60=20.35	PredHel=1	Topology=i7-29o
EPB85238	len=520	ExpAA=0.01	First60=0.00	PredHel=0	Topology=o
EPB85214	len=185	ExpAA=1.82	First60=1.72	PredHel=0	Topology=o
EPB85216	len=616	ExpAA=43.32	First60=20.49	PredHel=2	Topology=i7-26o445-467i
EPB85183	len=195	ExpAA=1.53	First60=0.53	PredHel=0	Topology=o
EPB85110	len=121	ExpAA=0.27	First60=0.27	PredHel=0	Topology=o
EPB85077	len=211	ExpAA=1.87	First60=1.87	PredHel=0	Topology=o
EPB85098	len=614	ExpAA=210.37	First60=6.27	PredHel=9	Topology=o253-275i314-336o351-373i385-407o422-444i471-493o508-530i543-562o582-604i
EPB85082	len=432	ExpAA=209.79	First60=33.03	PredHel=10	Topology=i2-19o23-45i72-94o118-137i149-171o191-213i249-271o275-297i302-324o406-428i
EPB85085	len=449	ExpAA=0.08	First60=0.08	PredHel=0	Topology=o
EPB85043	len=316	ExpAA=26.92	First60=25.86	PredHel=1	Topology=i7-29o
EPB85059	len=598	ExpAA=56.59	First60=21.14	PredHel=3	Topology=o4-26i64-83o494-516i
EPB85064	len=384	ExpAA=1.38	First60=1.38	PredHel=0	Topology=o
EPB85000	len=185	ExpAA=24.97	First60=0.51	PredHel=1	Topology=o148-170i
EPB84961	len=355	ExpAA=0.41	First60=0.01	PredHel=0	Topology=o
EPB84991	len=214	ExpAA=39.22	First60=21.00	PredHel=2	Topology=i5-27o194-213i
EPB84959	len=342	ExpAA=43.90	First60=20.91	PredHel=2	Topology=i7-26o143-165i
EPB84977	len=754	ExpAA=1.82	First60=0.68	PredHel=0	Topology=o
EPB84942	len=237	ExpAA=0.20	First60=0.20	PredHel=0	Topology=o
EPB84958	len=440	ExpAA=163.94	First60=12.54	PredHel=7	Topology=o172-194i201-218o228-250i252-274o284-306i319-341o356-378i
EPB84895	len=566	ExpAA=21.56	First60=0.33	PredHel=1	Topology=i77-99o
EPB84820	len=503	ExpAA=18.14	First60=17.97	PredHel=1	Topology=i5-27o
EPB84811	len=91	ExpAA=13.74	First60=13.73	PredHel=0	Topology=o
EPB84758	len=633	ExpAA=7.40	First60=7.39	PredHel=0	Topology=o
EPB84755	len=133	ExpAA=10.31	First60=10.29	PredHel=0	Topology=o
EPB84745	len=215	ExpAA=1.50	First60=1.50	PredHel=0	Topology=o
EPB84762	len=655	ExpAA=33.26	First60=10.45	PredHel=1	Topology=o609-631i
EPB84722	len=82	ExpAA=22.60	First60=22.60	PredHel=1	Topology=i13-35o
EPB84732	len=173	ExpAA=0.10	First60=0.10	PredHel=0	Topology=o
EPB84666	len=303	ExpAA=38.95	First60=16.27	PredHel=2	Topology=i5-24o269-291i
EPB84673	len=323	ExpAA=20.39	First60=0.06	PredHel=1	Topology=i300-322o
EPB84679	len=812	ExpAA=18.23	First60=18.19	PredHel=1	Topology=i21-43o
EPB84676	len=384	ExpAA=4.56	First60=4.54	PredHel=0	Topology=o
EPB84687	len=440	ExpAA=0.83	First60=0.83	PredHel=0	Topology=o
EPB84643	len=264	ExpAA=0.08	First60=0.08	PredHel=0	Topology=o
EPB84661	len=602	ExpAA=220.93	First60=16.55	PredHel=10	Topology=o10-32i236-258o306-328i335-357o372-394i407-429o460-482i495-517o527-549i562-584o
EPB84598	len=459	ExpAA=7.87	First60=7.87	PredHel=0	Topology=o
EPB84597	len=641	ExpAA=0.61	First60=0.41	PredHel=0	Topology=o
EPB84579	len=210	ExpAA=39.89	First60=19.62	PredHel=2	Topology=i7-25o125-144i
EPB84519	len=237	ExpAA=32.77	First60=10.36	PredHel=1	Topology=o156-178i
EPB84492	len=289	ExpAA=1.19	First60=1.18	PredHel=0	Topology=o
EPB84487	len=209	ExpAA=11.74	First60=11.72	PredHel=0	Topology=o
EPB84454	len=172	ExpAA=21.02	First60=21.01	PredHel=1	Topology=o4-26i
EPB84467	len=525	ExpAA=249.31	First60=43.24	PredHel=11	Topology=i7-28o38-60i72-94o114-136i156-173o183-200i340-362o403-425i432-454o469-491i496-518o
EPB84391	len=515	ExpAA=15.36	First60=15.35	PredHel=1	Topology=i5-27o
EPB84359	len=573	ExpAA=25.28	First60=1.09	PredHel=1	Topology=o412-434i
EPB84282	len=540	ExpAA=22.21	First60=0.01	PredHel=1	Topology=o498-520i
EPB84289	len=605	ExpAA=1.22	First60=1.22	PredHel=0	Topology=o
EPB84276	len=540	ExpAA=5.26	First60=5.26	PredHel=0	Topology=o
EPB84286	len=551	ExpAA=14.12	First60=14.12	PredHel=0	Topology=o
EPB84247	len=209	ExpAA=2.97	First60=2.97	PredHel=0	Topology=o
EPB84255	len=547	ExpAA=22.78	First60=0.00	PredHel=1	Topology=o516-538i
EPB84252	len=829	ExpAA=44.97	First60=21.90	PredHel=2	Topology=i7-29o790-812i
EPB84248	len=191	ExpAA=4.17	First60=4.12	PredHel=0	Topology=o
EPB84208	len=327	ExpAA=1.87	First60=1.87	PredHel=0	Topology=o
EPB84235	len=361	ExpAA=7.90	First60=0.05	PredHel=0	Topology=o
EPB84236	len=563	ExpAA=1.59	First60=1.54	PredHel=0	Topology=o
EPB84176	len=209	ExpAA=37.66	First60=21.79	PredHel=1	Topology=i5-27o
EPB84157	len=210	ExpAA=0.10	First60=0.10	PredHel=0	Topology=o
EPB84119	len=406	ExpAA=27.09	First60=1.51	PredHel=1	Topology=i100-122o
EPB84124	len=714	ExpAA=0.75	First60=0.75	PredHel=0	Topology=o
EPB84131	len=114	ExpAA=19.55	First60=19.55	PredHel=1	Topology=o4-26i
EPB84078	len=92	ExpAA=41.61	First60=41.61	PredHel=2	Topology=i9-28o33-55i
EPB84105	len=168	ExpAA=5.71	First60=5.61	PredHel=0	Topology=o
EPB84045	len=290	ExpAA=6.18	First60=6.07	PredHel=0	Topology=o
EPB84047	len=160	ExpAA=9.72	First60=9.56	PredHel=0	Topology=o
EPB84023	len=128	ExpAA=6.32	First60=6.29	PredHel=0	Topology=o
EPB84036	len=518	ExpAA=3.03	First60=3.02	PredHel=0	Topology=o
EPB84009	len=616	ExpAA=206.41	First60=1.81	PredHel=9	Topology=o254-276i320-342o352-374i387-409o424-446i474-496o506-528i541-563o578-600i
EPB84000	len=155	ExpAA=1.00	First60=0.99	PredHel=0	Topology=o
EPB83974	len=230	ExpAA=20.94	First60=20.92	PredHel=1	Topology=i5-27o
EPB83950	len=94	ExpAA=0.59	First60=0.54	PredHel=0	Topology=o
EPB83932	len=231	ExpAA=3.90	First60=3.12	PredHel=0	Topology=o
EPB83902	len=592	ExpAA=15.79	First60=15.72	PredHel=0	Topology=o
EPB83891	len=586	ExpAA=17.09	First60=0.01	PredHel=0	Topology=o
EPB83855	len=169	ExpAA=1.97	First60=1.97	PredHel=0	Topology=o
EPB83834	len=530	ExpAA=0.68	First60=0.11	PredHel=0	Topology=o
EPB83817	len=427	ExpAA=0.50	First60=0.50	PredHel=0	Topology=o
EPB83747	len=124	ExpAA=14.97	First60=14.97	PredHel=0	Topology=o
EPB83758	len=100	ExpAA=28.37	First60=14.98	PredHel=0	Topology=o
EPB83686	len=107	ExpAA=1.53	First60=1.52	PredHel=0	Topology=o
EPB83702	len=322	ExpAA=37.34	First60=18.36	PredHel=2	Topology=o10-27i137-159o
EPB83677	len=498	ExpAA=2.47	First60=2.47	PredHel=0	Topology=o
EPB83656	len=250	ExpAA=0.37	First60=0.06	PredHel=0	Topology=o
EPB83655	len=570	ExpAA=0.27	First60=0.20	PredHel=0	Topology=o
EPB83620	len=356	ExpAA=20.74	First60=1.37	PredHel=1	Topology=i337-354o
EPB83623	len=1411	ExpAA=284.65	First60=13.49	PredHel=12	Topology=o172-194i261-283o303-325i470-487o491-510i659-681o686-708i1152-1174o1178-1197i1218-1240o1269-1291i1303-1320o
EPB83638	len=276	ExpAA=4.09	First60=4.09	PredHel=0	Topology=o
EPB83604	len=226	ExpAA=19.20	First60=19.16	PredHel=1	Topology=i3-25o
EPB83556	len=460	ExpAA=3.29	First60=3.29	PredHel=0	Topology=o
EPB83538	len=140	ExpAA=5.49	First60=5.49	PredHel=0	Topology=o
EPB83553	len=110	ExpAA=41.04	First60=37.08	PredHel=2	Topology=i7-26o41-63i
EPB83524	len=503	ExpAA=0.03	First60=0.03	PredHel=0	Topology=o
EPB83490	len=552	ExpAA=23.60	First60=1.37	PredHel=1	Topology=o496-518i
EPB83494	len=295	ExpAA=1.50	First60=1.50	PredHel=0	Topology=o
EPB83463	len=673	ExpAA=16.22	First60=0.97	PredHel=0	Topology=o
EPB83431	len=403	ExpAA=0.89	First60=0.73	PredHel=0	Topology=o
EPB83371	len=160	ExpAA=29.46	First60=20.92	PredHel=0	Topology=o
EPB83353	len=402	ExpAA=3.93	First60=3.91	PredHel=0	Topology=o
EPB83338	len=225	ExpAA=16.87	First60=16.84	PredHel=1	Topology=i7-29o
EPB83304	len=489	ExpAA=24.91	First60=0.02	PredHel=1	Topology=o250-272i
EPB83306	len=208	ExpAA=98.14	First60=29.67	PredHel=4	Topology=i7-29o100-122i129-151o175-197i
EPB83310	len=112	ExpAA=20.76	First60=20.74	PredHel=1	Topology=i5-27o
EPB83317	len=668	ExpAA=4.42	First60=4.31	PredHel=0	Topology=o
EPB83311	len=320	ExpAA=27.81	First60=4.82	PredHel=1	Topology=o214-236i
EPB83261	len=440	ExpAA=0.95	First60=0.95	PredHel=0	Topology=o
EPB83247	len=134	ExpAA=6.57	First60=6.51	PredHel=0	Topology=o
EPB83215	len=177	ExpAA=5.89	First60=5.04	PredHel=0	Topology=o
EPB83195	len=382	ExpAA=164.21	First60=11.66	PredHel=7	Topology=o152-174i181-198o211-233i235-254o258-280i287-309o332-354i
EPB83175	len=574	ExpAA=29.17	First60=6.44	PredHel=1	Topology=o439-461i
EPB83136	len=331	ExpAA=3.07	First60=3.07	PredHel=0	Topology=o
EPB83135	len=95	ExpAA=3.41	First60=3.41	PredHel=0	Topology=o
EPB83116	len=171	ExpAA=17.75	First60=17.73	PredHel=1	Topology=i7-24o
EPB83091	len=332	ExpAA=0.00	First60=0.00	PredHel=0	Topology=o
EPB83056	len=302	ExpAA=114.80	First60=0.12	PredHel=5	Topology=i65-87o97-119i201-223o243-265i272-294o
EPB83064	len=241	ExpAA=10.17	First60=8.56	PredHel=0	Topology=o
EPB83066	len=319	ExpAA=152.84	First60=20.70	PredHel=7	Topology=o51-73i85-102o113-135i137-156o171-190i197-216o236-258i
EPB83031	len=513	ExpAA=249.21	First60=19.75	PredHel=12	Topology=i5-27o73-95i102-121o131-153i160-179o189-211i306-328o343-362i371-390o400-422i429-451o461-483i
EPB83012	len=664	ExpAA=35.28	First60=12.93	PredHel=1	Topology=o631-653i
EPB82981	len=532	ExpAA=3.05	First60=3.05	PredHel=0	Topology=o
EPB82967	len=463	ExpAA=22.56	First60=0.04	PredHel=1	Topology=o424-446i
EPB82972	len=1438	ExpAA=290.30	First60=14.34	PredHel=13	Topology=o162-184i281-303o330-347i484-506o510-532i687-709o714-736i1175-1197o1202-1220i1241-1263o1292-1314i1321-1343o1394-1416i
EPB82906	len=553	ExpAA=22.51	First60=0.57	PredHel=1	Topology=o516-538i
EPB82860	len=443	ExpAA=2.35	First60=2.33	PredHel=0	Topology=o
EPB82862	len=233	ExpAA=6.12	First60=6.12	PredHel=0	Topology=o
EPB82876	len=238	ExpAA=0.57	First60=0.57	PredHel=0	Topology=o
EPB82853	len=519	ExpAA=18.12	First60=17.97	PredHel=1	Topology=i7-24o
EPB82854	len=425	ExpAA=2.77	First60=2.77	PredHel=0	Topology=o
EPB82817	len=568	ExpAA=9.69	First60=9.68	PredHel=0	Topology=o
EPB82819	len=218	ExpAA=9.03	First60=0.14	PredHel=0	Topology=o
EPB82816	len=191	ExpAA=7.87	First60=7.87	PredHel=0	Topology=o
EPB82784	len=300	ExpAA=33.19	First60=10.04	PredHel=1	Topology=o277-299i
EPB82754	len=649	ExpAA=0.06	First60=0.05	PredHel=0	Topology=o
EPB82743	len=228	ExpAA=20.73	First60=20.73	PredHel=1	Topology=i5-27o
EPB82748	len=211	ExpAA=22.05	First60=22.05	PredHel=1	Topology=i7-29o
EPB82734	len=256	ExpAA=0.68	First60=0.67	PredHel=0	Topology=o
EPB82687	len=408	ExpAA=0.23	First60=0.21	PredHel=0	Topology=o
EPB82670	len=353	ExpAA=19.33	First60=19.33	PredHel=1	Topology=i5-27o
EPB82668	len=171	ExpAA=17.02	First60=1.58	PredHel=0	Topology=o
EPB82656	len=179	ExpAA=0.00	First60=0.00	PredHel=0	Topology=o
EPB82632	len=231	ExpAA=1.27	First60=0.83	PredHel=0	Topology=o
EPB82614	len=305	ExpAA=19.46	First60=15.42	PredHel=1	Topology=i5-27o
EPB82601	len=237	ExpAA=0.12	First60=0.12	PredHel=0	Topology=o
EPB82605	len=260	ExpAA=0.16	First60=0.16	PredHel=0	Topology=o
EPB82613	len=229	ExpAA=15.56	First60=15.31	PredHel=0	Topology=o
EPB82608	len=471	ExpAA=37.90	First60=18.61	PredHel=2	Topology=i7-26o436-453i
EPB82595	len=178	ExpAA=0.10	First60=0.10	PredHel=0	Topology=o
EPB82526	len=89	ExpAA=0.00	First60=0.00	PredHel=0	Topology=o
EPB82503	len=790	ExpAA=24.87	First60=2.41	PredHel=1	Topology=o710-732i
EPB82487	len=350	ExpAA=195.94	First60=23.24	PredHel=9	Topology=o15-37i79-101o121-143i150-172o177-199i206-225o235-254i275-297o307-329i
EPB82464	len=595	ExpAA=32.53	First60=10.64	PredHel=1	Topology=o441-463i
EPB82468	len=124	ExpAA=12.28	First60=12.27	PredHel=0	Topology=o
EPB82429	len=294	ExpAA=3.51	First60=0.88	PredHel=0	Topology=o
EPB82433	len=179	ExpAA=18.73	First60=7.63	PredHel=0	Topology=o
EPB82421	len=375	ExpAA=21.95	First60=13.76	PredHel=1	Topology=o50-68i
EPB82393	len=455	ExpAA=208.13	First60=4.99	PredHel=9	Topology=o51-73i85-107o122-144i233-255o270-292i299-318o366-388i395-409o419-438i
EPB82397	len=569	ExpAA=18.80	First60=12.70	PredHel=0	Topology=o
EPB82359	len=304	ExpAA=0.24	First60=0.24	PredHel=0	Topology=o
EPB82358	len=172	ExpAA=20.41	First60=20.41	PredHel=1	Topology=i5-27o
EPB82360	len=288	ExpAA=0.39	First60=0.39	PredHel=0	Topology=o
EPB82294	len=520	ExpAA=89.19	First60=21.05	PredHel=4	Topology=i5-27o117-139i151-173o204-226i
EPB82287	len=493	ExpAA=2.32	First60=0.55	PredHel=0	Topology=o
EPB82269	len=286	ExpAA=0.92	First60=0.92	PredHel=0	Topology=o
EPB82249	len=196	ExpAA=5.96	First60=3.95	PredHel=0	Topology=o
EPB82259	len=524	ExpAA=1.14	First60=1.13	PredHel=0	Topology=o
EPB82220	len=513	ExpAA=2.50	First60=2.46	PredHel=0	Topology=o
EPB82186	len=1266	ExpAA=303.50	First60=13.62	PredHel=12	Topology=o270-292i351-373o589-611i624-646o651-673i704-726o731-753i803-825o1037-1059i1071-1093o1139-1161i1174-1196o
EPB82147	len=521	ExpAA=259.47	First60=20.05	PredHel=12	Topology=i7-24o68-90i102-119o124-146i158-180o184-206i305-324o339-358i365-384o394-416i423-445o455-477i
EPB82130	len=362	ExpAA=1.56	First60=1.55	PredHel=0	Topology=o
EPB82125	len=408	ExpAA=0.38	First60=0.06	PredHel=0	Topology=o
EPB82129	len=390	ExpAA=11.18	First60=10.93	PredHel=0	Topology=o
EPB82093	len=168	ExpAA=21.95	First60=18.91	PredHel=1	Topology=i7-26o
EPB82091	len=323	ExpAA=13.85	First60=13.82	PredHel=0	Topology=o
EPB82070	len=619	ExpAA=15.31	First60=15.31	PredHel=1	Topology=i7-26o
EPB82054	len=345	ExpAA=169.15	First60=38.12	PredHel=8	Topology=i5-22o42-64i77-99o104-126i135-152o201-223i244-266o293-315i
EPB82022	len=377	ExpAA=18.43	First60=18.43	PredHel=1	Topology=i7-29o
EPB82030	len=486	ExpAA=24.09	First60=0.20	PredHel=1	Topology=o367-389i
EPB82016	len=2145	ExpAA=64.20	First60=19.81	PredHel=3	Topology=i9-31o2008-2030i2053-2075o
EPB82019	len=457	ExpAA=187.13	First60=1.89	PredHel=6	Topology=o192-214i279-296o311-333i354-376o386-408i428-450o
EPB82007	len=698	ExpAA=0.09	First60=0.08	PredHel=0	Topology=o
EPB81993	len=176	ExpAA=3.62	First60=0.03	PredHel=0	Topology=o
EPB81992	len=196	ExpAA=4.05	First60=2.48	PredHel=0	Topology=o
EPB81962	len=486	ExpAA=22.94	First60=22.33	PredHel=1	Topology=i12-34o
EPB81912	len=951	ExpAA=243.56	First60=36.70	PredHel=11	Topology=i5-22o37-59i118-140o162-181i407-429o457-479i500-522o597-619i624-646o661-683i690-707o
EPB81871	len=88	ExpAA=9.55	First60=9.55	PredHel=0	Topology=o
EPB81876	len=467	ExpAA=155.64	First60=21.26	PredHel=7	Topology=i2-24o82-104i174-192o207-229i250-272o282-304i385-407o
EPB81829	len=630	ExpAA=0.62	First60=0.55	PredHel=0	Topology=o
EPB81828	len=386	ExpAA=0.29	First60=0.29	PredHel=0	Topology=o
EPB81803	len=182	ExpAA=13.17	First60=13.07	PredHel=0	Topology=o
EPB81765	len=873	ExpAA=22.58	First60=22.58	PredHel=1	Topology=i5-27o
EPB81702	len=294	ExpAA=10.11	First60=9.99	PredHel=0	Topology=o
EPB81679	len=607	ExpAA=0.29	First60=0.13	PredHel=0	Topology=o
EPB81653	len=498	ExpAA=1.87	First60=1.87	PredHel=0	Topology=o
EPB81652	len=728	ExpAA=0.44	First60=0.44	PredHel=0	Topology=o
EPB81655	len=143	ExpAA=21.89	First60=18.57	PredHel=0	Topology=o
EPB81651	len=725	ExpAA=0.94	First60=0.94	PredHel=0	Topology=o
EPB81630	len=1437	ExpAA=271.15	First60=2.12	PredHel=11	Topology=o173-195i292-314o334-356i478-497o517-539i689-711o1182-1204i1240-1262o1293-1315i1322-1341o1394-1416i
EPB81617	len=92	ExpAA=18.33	First60=17.48	PredHel=1	Topology=o4-23i
EPB81610	len=522	ExpAA=15.57	First60=13.04	PredHel=0	Topology=o
EPB81611	len=463	ExpAA=37.27	First60=3.93	PredHel=1	Topology=o440-462i
EPB81618	len=80	ExpAA=4.28	First60=0.70	PredHel=0	Topology=o
EPB81595	len=184	ExpAA=0.98	First60=0.98	PredHel=0	Topology=o
EPB81567	len=54	ExpAA=0.01	First60=0.01	PredHel=0	Topology=o
EPB81536	len=607	ExpAA=0.29	First60=0.13	PredHel=0	Topology=o
EPB81524	len=409	ExpAA=22.44	First60=0.03	PredHel=1	Topology=i203-225o
EPB81528	len=254	ExpAA=13.08	First60=12.91	PredHel=0	Topology=o
EPB81527	len=261	ExpAA=1.09	First60=1.08	PredHel=0	Topology=o
EPB81497	len=76	ExpAA=18.93	First60=9.48	PredHel=0	Topology=o
EPB81481	len=673	ExpAA=15.53	First60=15.42	PredHel=1	Topology=i7-29o
EPB81472	len=581	ExpAA=152.64	First60=0.00	PredHel=7	Topology=o241-260i267-289o317-339i352-374o394-416i461-483o524-546i
EPB81443	len=232	ExpAA=20.35	First60=19.38	PredHel=1	Topology=i5-24o
EPB81447	len=309	ExpAA=28.76	First60=9.42	PredHel=1	Topology=o243-262i
EPB81429	len=284	ExpAA=3.04	First60=3.03	PredHel=0	Topology=o
EPB81411	len=186	ExpAA=20.50	First60=20.36	PredHel=1	Topology=i7-26o
EPB81399	len=400	ExpAA=4.38	First60=4.06	PredHel=0	Topology=o
EPB81330	len=183	ExpAA=9.86	First60=0.95	PredHel=0	Topology=o
EPB81329	len=470	ExpAA=0.59	First60=0.54	PredHel=0	Topology=o
EPB81301	len=153	ExpAA=19.13	First60=19.11	PredHel=1	Topology=i2-24o
EPB81293	len=474	ExpAA=46.97	First60=0.27	PredHel=0	Topology=o
EPB81282	len=153	ExpAA=22.12	First60=2.25	PredHel=1	Topology=o133-152i
EPB81228	len=565	ExpAA=0.55	First60=0.55	PredHel=0	Topology=o
EPB81224	len=418	ExpAA=5.23	First60=0.78	PredHel=0	Topology=o
EPB81191	len=507	ExpAA=7.65	First60=7.65	PredHel=0	Topology=o
EPB81190	len=145	ExpAA=14.38	First60=13.98	PredHel=0	Topology=o
EPB81162	len=504	ExpAA=89.73	First60=0.24	PredHel=4	Topology=o269-291i304-326o400-422i443-465o
EPB81152	len=383	ExpAA=20.69	First60=0.56	PredHel=1	Topology=o344-366i
EPB81143	len=83	ExpAA=55.33	First60=43.56	PredHel=2	Topology=i5-27o42-64i
EPB81127	len=211	ExpAA=17.16	First60=16.52	PredHel=0	Topology=o
EPB81086	len=217	ExpAA=39.94	First60=17.35	PredHel=2	Topology=o4-21i184-206o
EPB81071	len=398	ExpAA=38.91	First60=14.83	PredHel=2	Topology=i5-24o155-177i
EPB81070	len=84	ExpAA=7.63	First60=7.63	PredHel=0	Topology=o
EPB81042	len=340	ExpAA=12.22	First60=12.22	PredHel=0	Topology=o
EPB81017	len=117	ExpAA=0.44	First60=0.44	PredHel=0	Topology=o
EPB80982	len=49	ExpAA=1.88	First60=1.88	PredHel=0	Topology=o
EPB80978	len=438	ExpAA=23.56	First60=21.43	PredHel=1	Topology=i7-29o
EPB80962	len=854	ExpAA=277.47	First60=32.09	PredHel=13	Topology=i5-27o47-65i72-94o147-169i182-199o204-226i523-545o660-682i694-716o731-753i765-787o797-819i826-848o

## Sheet: Sec-SPI_predicted_final
Protein ID	signature_description	interpro_description
EPB80978	consensus disorder prediction	-
EPB81191	Glutaredoxin; Thioredoxin family active site.; Thioredoxin; Thioredoxin domain profile.; PDI_a_PDI_a'_C; PDI_a_family; Thioredoxin family signature; protein disulfide-isomerase; consensus disorder prediction; Thioredoxin-like domain; PDI_b_family; PROTEIN DISULFIDE ISOMERASE; Thioredoxin-like; PDI_b'_family	Thioredoxin-like superfamily; Thioredoxin domain; Protein disulphide isomerase; -; Thioredoxin, conserved site
EPB81224	Trypsin-like serine proteases; Serine proteases, trypsin family, histidine active site.; Trypsin; Chymotrypsin serine protease family (S1) signature; -; trypsin_2; POLYSERASE-RELATED; Serine proteases, trypsin domain profile.	Peptidase S1A, chymotrypsin family; Peptidase S1, PA clan, chymotrypsin-like fold; Serine proteases, trypsin domain; Serine proteases, trypsin family, histidine active site; Peptidase S1, PA clan; Peptidase S1 family serine proteases
EPB81228	Glycosidases; GH20_HexA_HexB-like; beta-N-acetylhexosaminidase-like domain; beta-acetyl hexosaminidase like; Beta-hexosaminidase; Glycosyl hydrolase family 20 signature; BETA-HEXOSAMINIDASE; -; (Trans)glycosidases; Glycosyl hydrolase family 20, catalytic domain; B-hxosamndse_ab_euk_	Beta-hexosaminidase-like, domain 2; Beta-hexosaminidase, eukaryotic type, N-terminal; Beta-hexosaminidase; Glycoside hydrolase superfamily; Glycoside hydrolase family 20, catalytic domain; -
EPB81293	Apolipoprotein	-
EPB81301	Lytic transglycolase; EXPANSIN-LIKE PROTEIN 2; DPBB_RlpA_EXP_N-like; -; Barwin-like endoglucanases	Plant Cell Wall Expansin; RlpA-like protein, double-psi beta-barrel domain; -; RlpA-like domain superfamily
EPB81329	Glycosyl hydrolase family 15 signature; Glycosyl hydrolases family 15; TREHALASE; Six-hairpin glycosidases; -	Six-hairpin glycosidase-like superfamily; Glucoamylase; -; GH15-like domain; Six-hairpin glycosidase superfamily
EPB81330	LysM domain; LysM domain profile.; LysM	LysM domain; LysM domain superfamily
EPB81399	Cathepsin D; Acid Proteases; BETA-SITE APP-CLEAVING ENZYME, ISOFORM A-RELATED; Eukaryotic aspartyl protease; Eukaryotic and viral aspartyl proteases active site.; Pepsin (A1) aspartic protease family signature; Acid proteases; Peptidase family A1 domain profile.	Aspartic peptidase A1 family; Aspartic peptidase domain superfamily; Peptidase family A1 domain; -; Aspartic peptidase, active site
EPB81411	consensus disorder prediction; Prokaryotic membrane lipoprotein lipid attachment site profile.	-
EPB81429	Glycosyl hydrolases family 16 (GH16) domain profile.; Concanavalin A-like lectins/glucanases; GLYCOSYL HYDROLASE-RELATED; -; Glycosyl hydrolases family 16	Glycosyl Hydrolase Family 16; Glycoside hydrolase family 16; -; Concanavalin A-like lectin/glucanase domain superfamily
EPB81481	Glycosidases; Glycosyl hydrolases family 18 (GH18) domain profile.; ENDOCHITINASE; Carbohydrate binding domain (family 19); consensus disorder prediction; Glycosyl hydrolases family 18 (GH18) active site signature.; (Trans)glycosidases; GH18_hevamine_XipI_class_III	Carbohydrate-binding module family 19; Glycoside hydrolase family 18, catalytic domain; Chitinase Cts1-like; Glycoside hydrolase superfamily; Glycosyl Hydrolase 18 Family Chitinases; -; Glycosyl hydrolases family 18 (GH18) active site
EPB81527	Glycoside hydrolase/deacetylase; CHITIN DEACETYLASE; Polysaccharide deacetylase; NodB homology domain profile.	NodB homology domain; -; Glycoside hydrolase/deacetylase, beta/alpha-barrel
EPB81528	GLYCOSYL TRANSFERASE-RELATED; Polysaccharide deacetylase; Glycoside hydrolase/deacetylase; NodB homology domain profile.	NodB homology domain; Polysaccharide deacetylase, ArnD subfamily; -; Glycoside hydrolase/deacetylase, beta/alpha-barrel
EPB81536	INNER SPORE COAT PROTEIN H; CotH kinase protein	Spore coat protein CotH/Invasin CotH2/3/7
EPB81595	consensus disorder prediction	-
EPB81610	Peptidase family A1 domain profile.; Acid Proteases; BETA-SITE APP-CLEAVING ENZYME, ISOFORM A-RELATED; Eukaryotic aspartyl protease; Eukaryotic and viral aspartyl proteases active site.; Pepsin (A1) aspartic protease family signature; Acid proteases; Cathepsin D	Aspartic peptidase domain superfamily; Aspartic peptidase A1 family; Peptidase family A1 domain; -; Aspartic peptidase, active site
EPB81618	Prokaryotic membrane lipoprotein lipid attachment site profile.	-
EPB81651	Glycosyl hydrolase family 3 signature; Glycosyl hydrolase family 3 C-terminal domain; BETA-GLUCOSIDASE; Fibronectin type III-like domain; Fn3_like_2; -; (Trans)glycosidases; Beta-D-glucan exohydrolase, C-terminal domain; Probable beta-glucosidase; Immunoglobulins; Glycosyl hydrolase family 3 N terminal domain	Immunoglobulin-like fold; Glycoside hydrolase family 3 C-terminal domain superfamily; Fibronectin type III-like domain; Glycoside hydrolase superfamily; Glycoside hydrolase, family 3, N-terminal; Glycoside hydrolase family 3 C-terminal domain; -; Glycoside hydrolase, family 3, N-terminal domain superfamily; Cellulose-degrading glycosyl hydrolase 3
EPB81652	Glycosyl hydrolase family 3 signature; Glycosyl hydrolase family 3 C-terminal domain; BETA-GLUCOSIDASE; Periplasmic beta-glucosidase; Fibronectin type III-like domain; Fn3_like_2; -; (Trans)glycosidases; Beta-D-glucan exohydrolase, C-terminal domain; Probable beta-glucosidase; Immunoglobulins; Glycosyl hydrolase family 3 N terminal domain	Immunoglobulin-like fold; Glycoside hydrolase family 3 C-terminal domain superfamily; Fibronectin type III-like domain; Glycoside hydrolase superfamily; Glycoside hydrolase, family 3, N-terminal; Glycoside hydrolase family 3 C-terminal domain; -; Glycoside hydrolase, family 3, N-terminal domain superfamily; Cellulose-degrading glycosyl hydrolase 3
EPB81655	Kre9/KNH-like N-terminal Ig-like domain; MATRIX PROTEIN, PUTATIVE (AFU_ORTHOLOGUE AFUA_8G05410)-RELATED	Yeast cell wall synthesis Kre9/Knh1-like, N-terminal; SRP1/TIP1-like Cell Wall Component
EPB81679	INNER SPORE COAT PROTEIN H; CotH kinase protein	Spore coat protein CotH/Invasin CotH2/3/7
EPB81702	-; Polysaccharide lyase 14	-; Polysaccharide lyase 14
EPB81765	Coil; HYOU1-like_NBD; Actin-like ATPase domain; Actin; Chain A, domain 4; Hsp70 protein; heat shock 70 kDa protein 14; consensus disorder prediction; -; Substrate Binding Domain Of DNAk; Chain A, domain 1; Heat shock 70 kDa protein 4; Heat shock protein 70kD (HSP70), C-terminal subdomain; 70kDa heat shock protein signature; HSC70CB, ISOFORM G-RELATED	Heat shock protein 70kD, peptide-binding domain superfamily; Heat Shock Protein 70 (HSP70); Heat shock protein 70kD, C-terminal domain superfamily; Heat shock protein 70 family; -; ATPase, nucleotide binding domain
EPB81803	Hydrophobic surface binding protein A	Cell wall mannoprotein 1
EPB81829	Trehalase signature 2.; TREHALASE; Trehalase; Six-hairpin glycosidases; -; Trehalase signature 1.; Glycosyl hydrolase family 37 signature	Glycoside hydrolase, family 37, conserved site; Glycoside hydrolase, family 37; Six-hairpin glycosidase-like superfamily; Six-hairpin glycosidase superfamily
EPB81962	O-FUCOSYLTRANSFERASE 30; -	-
EPB81993	consensus disorder prediction	-
EPB82007	Multicopper oxidase; MULTI-COPPER OXIDASE; Cupredoxins; CuRO_1_LCC_like; consensus disorder prediction; CuRO_2_LCC_like; -	Multicopper oxidase; Multicopper oxidase, second cupredoxin domain; Multicopper oxidase, C-terminal; Cupredoxin; -; Multicopper oxidase-like, N-terminal
EPB82022	choice-of-anchor A domain; consensus disorder prediction; Prokaryotic membrane lipoprotein lipid attachment site profile.; Putative Ice-binding-like adhesive domain	Choice-of-anchor A domain; -
EPB82070	Metallo-dependent phosphatases; -; Pesterase_C1039; 5'-nucleotidase (syn. UDP-sugar hydrolase), C-terminal domain; 5'-NUCLEOTIDASE-RELATED	Predicted phosphoesterase, C1039.02 type; 5'-Nucleotidase/apyrase; Metallo-dependent phosphatase-like; 5'-Nucleotidase, C-terminal domain superfamily
EPB82091	fasc_3; PERIOSTIN-RELATED; Fasciclin domain; FAS1/BIgH3 domain profile.; FAS1 domain	Cell adhesion and biosynthesis-related protein; FAS1 domain superfamily; FAS1 domain
EPB82093	Prokaryotic membrane lipoprotein lipid attachment site profile.	-
EPB82125	Periplasmic binding protein-like I; Periplasmic binding protein domain; -; D-XYLOSE-BINDING PERIPLASMIC PROTEIN	Periplasmic binding protein-like I; Bacterial Solute-Binding Protein 2; -; Periplasmic binding protein
EPB82129	consensus disorder prediction; Kelch motif; -; LD33804P	-; Kelch-type beta propeller
EPB82130	Kelch motif; -; KELCH REPEAT PROTEIN (AFU_ORTHOLOGUE AFUA_5G12780)	-; Kelch-type beta propeller
EPB82220	Glycosidases; Chitinase insertion domain; 2g34; Glycosyl hydrolases family 18 (GH18) domain profile.; chi_5; CHITINASE; Glycosyl hydrolases family 18; Carbohydrate-binding module family 5/12; -; (Trans)glycosidases; ChiC_BD; Carbohydrate binding domain	Carbohydrate binding module family 5/12; Glycoside hydrolase family 18, catalytic domain; Chitinase II; Carbohydrate-binding module superfamily 5/12; Glycoside hydrolase superfamily; -; Glycosyl Hydrolase Family 18; Chitinase insertion domain superfamily
EPB82249	Kre9/KNH-like N-terminal Ig-like domain; MATRIX PROTEIN, PUTATIVE (AFU_ORTHOLOGUE AFUA_8G05410)-RELATED	Yeast cell wall synthesis Kre9/Knh1-like, N-terminal; SRP1/TIP1-like Cell Wall Component
EPB82259	INNER SPORE COAT PROTEIN H; CotH kinase protein	Spore coat protein CotH/Invasin CotH2/3/7
EPB82269	GDSL LIPASE/ACYLHYDROLASE FAMILY PROTEIN (AFU_ORTHOLOGUE AFUA_4G14700); GDSL-like Lipase/Acylhydrolase; SGNH hydrolase; fatty_acyltransferase_like	GDSL lipase/esterase; GDSL Esterase/Lipase Enzyme; -; SGNH hydrolase superfamily
EPB82287	Glycoside hydrolase/deacetylase; CE4_CDA_like; -; Polysaccharide deacetylase	NodB homology domain; Carbohydrate Esterase 4; -; Glycoside hydrolase/deacetylase, beta/alpha-barrel
EPB82358	consensus disorder prediction; Proline rich extensin signature	-
EPB82359	CHITIN DEACETYLASE; NodB homology domain profile.; Glycoside hydrolase/deacetylase; Polysaccharide deacetylase	NodB homology domain; -; Glycoside hydrolase/deacetylase, beta/alpha-barrel
EPB82360	CHITIN DEACETYLASE; NodB homology domain profile.; Glycoside hydrolase/deacetylase; Polysaccharide deacetylase	NodB homology domain; -; Glycoside hydrolase/deacetylase, beta/alpha-barrel
EPB82429	consensus disorder prediction	-
EPB82433	Prokaryotic membrane lipoprotein lipid attachment site profile.; consensus disorder prediction	-
EPB82601	AM15; LysM domain; LysM; consensus disorder prediction; LysM_2; LysM domain profile.	LysM domain; -; LysM domain superfamily; LysM domain-containing protein
EPB82605	Domain of unknown function (DUF5077); Domain of unknown function (DUF3472)	Protein of unknown function DUF3472; Domain of unknown function DUF5077
EPB82613	consensus disorder prediction	-
EPB82614	GDSL LIPASE/ACYLHYDROLASE FAMILY PROTEIN (AFU_ORTHOLOGUE AFUA_4G14700); GDSL-like Lipase/Acylhydrolase; SGNH hydrolase; fatty_acyltransferase_like	GDSL lipase/esterase; GDSL Esterase/Lipase Enzyme; -; SGNH hydrolase superfamily
EPB82632	Isochorismatase-like hydrolases; isochorismate family cysteine hydrolase YcaC; Isochorismatase family; YcaC_related; HYDROLASE YCAC-RELATED; -	Isochorismatase-like superfamily; Probable Hydrolase YcaC-like; Isochorismatase-like; Probable hydrolase YcaC; -
EPB82668	JTB PROTEIN-RELATED; Jumping translocation breakpoint protein (JTB)	Jumping translocation breakpoint
EPB82670	consensus disorder prediction	-
EPB82687	Cathepsin D; Acid Proteases; BETA-SITE APP-CLEAVING ENZYME, ISOFORM A-RELATED; Eukaryotic aspartyl protease; Pepsin (A1) aspartic protease family signature; Eukaryotic and viral aspartyl proteases active site.; pepsin_like; Acid proteases; Peptidase family A1 domain profile.	Aspartic peptidase domain superfamily; Aspartic peptidase A1 family; Peptidase family A1 domain; -; Pepsin-like domain; Aspartic peptidase, active site
EPB82734	Domain of unknown function (DUF3472); Domain of unknown function (DUF5077)	Protein of unknown function DUF3472; Domain of unknown function DUF5077
EPB82743	DPBB_MltA-like	-
EPB82748	Lytic transglycolase; EXPANSIN-LIKE PROTEIN 2; DPBB_RlpA_EXP_N-like; consensus disorder prediction; -; Barwin-like endoglucanases	Plant Cell Wall Expansin; -; RlpA-like protein, double-psi beta-barrel domain; RlpA-like domain superfamily
EPB82754	Sulfatases signature 1.; Alkaline Phosphatase, subunit A; N-ACETYLGLUCOSAMINE-6-SULFATASE FAMILY MEMBER; Arylsulf_plant; Alkaline phosphatase-like; G6S; Sulfatase	Sulfatase, conserved site; Arylsulfatase; Sulfatase, N-terminal; -; Alkaline-phosphatase-like, core domain superfamily
EPB82816	consensus disorder prediction; -; ARM repeat	Armadillo-type fold; -
EPB82817	consensus disorder prediction	-
EPB82819	consensus disorder prediction	-
EPB82853	alpha/beta-Hydrolases; Serine carboxypeptidase S28; alpha/beta hydrolase; PROTEASE S28 PRO-X CARBOXYPEPTIDASE-RELATED	Alpha/Beta hydrolase fold; Peptidase S28; -
EPB82854	EXPANSIN-LIKE PROTEIN 2; Lytic transglycolase; DPBB_RlpA_EXP_N-like; consensus disorder prediction; -; Barwin-like endoglucanases	RlpA-like domain superfamily; RlpA-like protein, double-psi beta-barrel domain; -; Plant Cell Wall Expansin
EPB82860	Calcineurin-like phosphoesterase; -; Metallo-dependent phosphatases; SPHINGOMYELIN PHOSPHODIESTERASE	Calcineurin-like phosphoesterase domain, ApaH type; Metallo-dependent phosphatase-like; -
EPB82862	CHITIN DEACETYLASE; Polysaccharide deacetylase; Glycoside hydrolase/deacetylase; NodB homology domain profile.	NodB homology domain; -; Glycoside hydrolase/deacetylase, beta/alpha-barrel
EPB82876	Thaumatin; tha2; PR5; THAUMATIN FAMILY PROTEIN-RELATED; Osmotin, thaumatin-like protein; Thaumatin family profile.; Thaumatin family	Osmotin/thaumatin-like superfamily; Thaumatin family; -
EPB82981	Coil; N-LINKED OLIGOSACCHARIDE PROCESSING; consensus disorder prediction; Glucosidase II beta subunit-like; Glucosidase II beta subunit-like protein; -; MRH domain profile.; Mannose 6-phosphate receptor domain	Glucosidase II beta subunit-like; Mannose-6-phosphate receptor binding domain superfamily; Glucosidase 2 subunit beta-like; -; Glucosidase II beta subunit, N-terminal; MRH domain
EPB83064	Kre9/KNH-like N-terminal Ig-like domain; MATRIX PROTEIN, PUTATIVE (AFU_ORTHOLOGUE AFUA_8G05410)-RELATED	Yeast cell wall synthesis Kre9/Knh1-like, N-terminal; SRP1/TIP1-like Cell Wall Component
EPB83091	CoA_binding_2; SUCCINYL-COA LIGASE SUBUNIT ALPHA; ATP-citrate lyase / succinyl-CoA ligases family active site.; NAD(P)-binding Rossmann-fold domains; Succinate--CoA ligase [ADP-forming] subunit alpha [sucD].; CoA-ligase; CoA binding domain; ATP-citrate lyase / succinyl-CoA ligases family signature 1.; -; Succinate--CoA ligase [ADP-forming] subunit alpha, mitochondrial; SucCS_alpha; Succinate--CoA…	CoA-binding; ATP-citrate lyase/succinyl-CoA ligase, active site; ATP-citrate lyase/succinyl-CoA ligase, conserved site; Succinyl-CoA ligase, alpha subunit; ATP-citrate synthase/succinyl-CoA ligase, C-terminal domain; Succinyl-CoA synthetase-like; -; NAD(P)-binding domain superfamily
EPB83116	Cysteine-rich secretory protein family; Allergen V5/Tpx-1 family signature; CAP; CRISP family signature 1.; CYSTEINE-RICH SECRETORY PROTEIN-RELATED; SCP_3; PR-1-like	Cysteine-rich secretory protein-related; CAP superfamily; Allergen V5/Tpx-1-related, conserved site; CAP domain
EPB83135	Prokaryotic membrane lipoprotein lipid attachment site profile.	-
EPB83136	LysM domain profile.; AM15; LysM domain; LysM_2; LysM	LysM domain; LysM domain superfamily; LysM domain-containing protein
EPB83215	consensus disorder prediction; Coil	-
EPB83247	Coil	-
EPB83261	Coil; Calreticulin family; Concanavalin A-like lectins/glucanases; P-domain of calnexin/calreticulin; Calreticulin family signature 2.; Calreticulin; consensus disorder prediction; Calreticulin signature; -; CALRETICULIN AND CALNEXIN; Calreticulin family repeated motif signature.; Calreticulin/calnexin, P domain	Calreticulin/calnexin, conserved site; Calreticulin/calnexin, P domain superfamily; Concanavalin A-like lectin/glucanase domain superfamily; Calreticulin; -; Calreticulin/calnexin
EPB83317	consensus disorder prediction	-
EPB83338	Thaumatin; tha2; PR5; THAUMATIN FAMILY PROTEIN-RELATED; Osmotin, thaumatin-like protein; Thaumatin family profile.; Thaumatin family	Osmotin/thaumatin-like superfamily; Thaumatin family; -
EPB83353	Vacuolar aspartic protease; Acid Proteases; BETA-SITE APP-CLEAVING ENZYME, ISOFORM A-RELATED; Eukaryotic aspartyl protease; Pepsin (A1) aspartic protease family signature; Eukaryotic and viral aspartyl proteases active site.; Acid proteases; Vacuolar aspartic proteinase; Peptidase family A1 domain profile.	Aspartic peptidase domain superfamily; Aspartic peptidase A1 family; Peptidase family A1 domain; -; Aspartic peptidase, active site
EPB83431	Glycosidases; Chitinase insertion domain; 2g34; Glycosyl hydrolases family 18 (GH18) domain profile.; CHITINASE; Glycosyl hydrolases family 18; Glycosyl hydrolases family 18 (GH18) active site signature.; -; (Trans)glycosidases	Glycoside hydrolase family 18, catalytic domain; Chitinase II; Glycoside hydrolase superfamily; -; Glycosyl Hydrolase Family 18; Glycosyl hydrolases family 18 (GH18) active site; Chitinase insertion domain superfamily
EPB83463	Glycosyl hydrolase family 9; ENDO-1,4-BETA-GLUCANASE; consensus disorder prediction; Six-hairpin glycosidases; -; Glycosyl hydrolases family 9 (GH9) active site signature 3.	Six-hairpin glycosidase-like superfamily; Glycoside hydrolase family 9; -; Glycosyl hydrolases family 9, Asp/Glu active sites; Six-hairpin glycosidase superfamily
EPB83494	Lytic transglycolase; EXPANSIN-LIKE PROTEIN 2; consensus disorder prediction; -; DPBB_EXLX1-like; Barwin-like endoglucanases	RlpA-like domain superfamily; RlpA-like protein, double-psi beta-barrel domain; -; Plant Cell Wall Expansin
EPB83524	FLAVIN MONOAMINE OXIDASE; FAD-linked reductases, C-terminal domain; FAD/NAD(P)-binding domain; Flavin containing amine oxidoreductase; -	FAD/NAD(P)-binding domain superfamily; Flavin monoamine oxidase and related enzymes; -; Amine oxidase
EPB83538	consensus disorder prediction	-
EPB83556	Acid Proteases; BETA-SITE APP-CLEAVING ENZYME, ISOFORM A-RELATED; Pepsin (A1) aspartic protease family signature; Eukaryotic aspartyl protease; consensus disorder prediction; pepsin_like; Acid proteases; Peptidase family A1 domain profile.	Aspartic peptidase domain superfamily; Aspartic peptidase A1 family; Peptidase family A1 domain; -; Pepsin-like domain
EPB83604	consensus disorder prediction; Kre9/KNH-like N-terminal Ig-like domain; MATRIX PROTEIN, PUTATIVE (AFU_ORTHOLOGUE AFUA_8G05410)-RELATED	Yeast cell wall synthesis Kre9/Knh1-like, N-terminal; -; SRP1/TIP1-like Cell Wall Component
EPB83655	INNER SPORE COAT PROTEIN H; CotH kinase protein	Spore coat protein CotH/Invasin CotH2/3/7
EPB83656	consensus disorder prediction	-
EPB83677	Glycosidases; -; (Trans)glycosidases; Glycoside hydrolase family 5 C-terminal domain; Cellulase (glycosyl hydrolase family 5)	Glycosphingolipid Hydrolyzing Enzymes; Glycoside hydrolase superfamily; Glycosyl hydrolase, all-beta; -; Glycoside hydrolase family 5, C-terminal domain; Glycoside hydrolase, family 5
EPB83686	Crystallins	-
EPB83758	consensus disorder prediction	-
EPB83817	Acid Proteases; pepsin_like; BETA-SITE APP-CLEAVING ENZYME, ISOFORM A-RELATED; Eukaryotic aspartyl protease; Pepsin (A1) aspartic protease family signature; Acid proteases; Peptidase family A1 domain profile.	Aspartic peptidase domain superfamily; Aspartic peptidase A1 family; Peptidase family A1 domain; Pepsin-like domain
EPB83834	Pectin lyase-like; -	Pectin lyase fold/virulence factor; Pectin lyase fold
EPB83855	E set domains; NIEMANN PICK TYPE C2 PROTEIN NPC2-RELATED; -; pgtp_13; ML domain	-; Sterol transport protein NPC2-like; MD-2-related lipid-recognition domain; Immunoglobulin E-set
EPB83891	fasc_3; PERIOSTIN-RELATED; consensus disorder prediction; Fasciclin domain; FAS1/BIgH3 domain profile.; FAS1 domain	Cell adhesion and biosynthesis-related protein; FAS1 domain superfamily; -; FAS1 domain
EPB83902	consensus disorder prediction; choice-of-anchor A domain; Putative Ice-binding-like adhesive domain	Choice-of-anchor A domain; -
EPB83932	Isochorismatase-like hydrolases; isochorismate family cysteine hydrolase YcaC; Isochorismatase family; YcaC_related; HYDROLASE YCAC-RELATED; -	Isochorismatase-like superfamily; Probable Hydrolase YcaC-like; Isochorismatase-like; Probable hydrolase YcaC; -
EPB83950	consensus disorder prediction	-
EPB83974	DPBB_MltA-like	-
EPB84000	FKBP-like; Peptidyl-prolyl cis-trans isomerase; FKBP-type peptidyl-prolyl cis-trans isomerase; FKBP-type peptidyl-prolyl cis-trans isomerase domain profile.; -; PEPTIDYLPROLYL ISOMERASE	Peptidyl-prolyl cis-trans isomerase FKBP2/11; FKBP-type peptidyl-prolyl cis-trans isomerase domain; -; Peptidyl-prolyl cis-trans isomerase domain superfamily
EPB84023	Kre9/KNH-like N-terminal Ig-like domain	Yeast cell wall synthesis Kre9/Knh1-like, N-terminal
EPB84036	SERINE PROTEASE FAMILY S10 SERINE CARBOXYPEPTIDASE; alpha/beta hydrolase; Serine carboxypeptidases, serine active site.; Carboxypeptidase C serine protease (S10) family signature; alpha/beta-Hydrolases; -; Serine carboxypeptidase; Serine carboxypeptidases, histidine active site.	Serine carboxypeptidase, serine active site; Serine carboxypeptidases, histidine active site; Peptidase S10, serine carboxypeptidase; -; Alpha/Beta hydrolase fold
EPB84045	Glycosidases; GLUCAN 1,3-BETA-GLUCOSIDASE; (Trans)glycosidases; Glycosyl hydrolases family 17	Glycoside hydrolase superfamily; Glycoside hydrolase family 17; Beta-glucan modifying enzymes; -
EPB84047	Cysteine-rich secretory protein family; CAP; CYSTEINE-RICH SECRETORY PROTEIN-RELATED; SCP_3; PR-1-like	Cysteine-rich secretory protein-related; CAP superfamily; CAP domain
EPB84105	Ganglioside GM2 activator; PG-PI_TP; E set domains; NIEMANN PICK TYPE C2 PROTEIN NPC2-RELATED; pgtp_13; ML domain	ML domain, phosphatidylinositol/phosphatidylglycerol transfer protein; GM2-AP, lipid-recognition domain superfamily; MD-2-related lipid-recognition domain; Sterol transport protein NPC2-like; Immunoglobulin E-set
EPB84124	consensus disorder prediction	-
EPB84131	consensus disorder prediction	-
EPB84157	STROMAL CELL-DERIVED FACTOR 2-LIKE PROTEIN; mir_2; MIR domain; -; MIR domain profile.	Mir domain superfamily; MIR motif; -
EPB84176	consensus disorder prediction; LPMO_auxiliary-like; HYPHAL ANASTAMOSIS-7 PROTEIN; Copper acquisition factor BIM1-like	Copper acquisition factor BIM1-like domain; -; Copper acquisition factor BIM1-like
EPB84208	consensus disorder prediction; Protein of unknown function (DUF3455); Coil	-; Protein of unknown function DUF3455
EPB84235	fasc_3; PERIOSTIN-RELATED; Fasciclin domain; FAS1/BIgH3 domain profile.; FAS1 domain	Cell adhesion and biosynthesis-related protein; FAS1 domain superfamily; FAS1 domain
EPB84236	Galactose oxidase-like, Early set domain; E_set_GO_C; SECRETED PROTEIN-RELATED; E set domains; -; Galactose oxidase, central domain; Immunoglobulins; Glyoxal oxidase N-terminus	Galactose oxidase/kelch, beta-propeller; Immunoglobulin-like fold; Galactose oxidase, central domain superfamily; Glyoxal oxidase, N-terminal; -; Immunoglobulin E-set; Galactose oxidase-like, Early set domain
EPB84276	ERO1-RELATED; ERO; ERO1-like; Endoplasmic Reticulum Oxidoreductin 1 (ERO1)	Endoplasmic reticulum oxidoreductin 1; ERO1-like superfamily
EPB84286	Coil; consensus disorder prediction; Bacterial chemotaxis sensory transducers domain profile.	Methyl-accepting chemotaxis protein (MCP) signalling domain; -
EPB84289	Thaumatin; tha2; Clavaminate synthase-like; cupin_9; Jelly Rolls; JmjC domain profile.; HYPOXIA-INDUCIBLE FACTOR 1 ALPHA INHIBITOR-RELATED; Osmotin, thaumatin-like protein; Thaumatin family profile.; Cupin-like domain; Thaumatin family	RmlC-like jelly roll fold; JmjC domain; Osmotin/thaumatin-like superfamily; -; Cupin-like domain 8; Thaumatin family
EPB84391	consensus disorder prediction; choice-of-anchor A domain; Putative Ice-binding-like adhesive domain	Choice-of-anchor A domain; -
EPB84487	consensus disorder prediction	-
EPB84492	GDSL LIPASE/ACYLHYDROLASE FAMILY PROTEIN (AFU_ORTHOLOGUE AFUA_4G14700); SGNH hydrolase; GDSL-like Lipase/Acylhydrolase; fatty_acyltransferase_like	GDSL lipase/esterase; GDSL Esterase/Lipase Enzyme; -; SGNH hydrolase superfamily
EPB84597	FAD-linked reductases, C-terminal domain; Alcohol_oxidase; GMC oxidoreductases signature 1.; GMC oxidoreductases signature 2.; FAD/NAD(P)-binding domain; Glucose Oxidase, domain 2; Glucose Oxidase, domain 3; GLUCOSE-METHANOL-CHOLINE GMC OXIDOREDUCTASE; -; GMC oxidoreductase	Glucose-methanol-choline oxidoreductase, C-terminal; Glucose-methanol-choline oxidoreductase; Glucose Oxidase, domain 2; FAD/NAD(P)-binding domain superfamily; Glucose-methanol-choline oxidoreductase, N-terminal; -
EPB84598	consensus disorder prediction; Coil	-
EPB84643	Prokaryotic membrane lipoprotein lipid attachment site profile.	-
EPB84676	PHOSPHOLIPASE B, PLB1; GDSL-like Lipase/Acylhydrolase; SGNH hydrolase	GDSL lipase/esterase; -; Phospholipase B1, membrane-associated; SGNH hydrolase superfamily
EPB84679	MANNOSYL-OLIGOSACCHARIDE GLUCOSIDASE; Glycosyl hydrolase family 63 C-terminal domain; Six-hairpin glycosidases; -; Glycosyl hydrolase family 63 N-terminal domain	Glycosyl hydrolase family 63, C-terminal; Glycosyl hydrolase family 63, N-terminal domain superfamily; Glycosyl hydrolase family 63, N-terminal; Six-hairpin glycosidase-like superfamily; Glycoside hydrolase family 63; Six-hairpin glycosidase superfamily
EPB84687	Glycosidases; MANNAN ENDO-1,4-BETA-MANNOSIDASE 7; (Trans)glycosidases	Glycoside hydrolase superfamily; -; Mannan endo-1,4-beta-mannosidase-like
EPB84722	NADH-UBIQUINONE OXIDOREDUCTASE MLRQ SUBUNIT; NADH-ubiquinone reductase complex 1 MLRQ subunit	NADH-ubiquinone reductase complex 1 MLRQ subunit
EPB84732	consensus disorder prediction	-
EPB84745	consensus disorder prediction	-
EPB84755	CYCLIC AMP-INDUCIBLE PROTEIN BP74-RELATED	Cyclic AMP-inducible BP74-like
EPB84758	Saposin B type domain profile.; Sphingomyelin_Pdiesterase; MPP_ASMase; SPHINGOMYELIN PHOSPHODIESTERASE; Acid sphingomyelin phosphodiesterase C-terminal region; Metallo-dependent phosphatases	Metallo-dependent phosphatase-like; Saposin B type domain; Sphingomyelin phosphodiesterase; Acid sphingomyelinase/endopolyphosphatase, metallophosphatase domain; -; Sphingomyelin phosphodiesterase, C-terminal domain
EPB84811	Chitin-binding type-2 domain profile.; Chitin binding Peritrophin-A domain; Chitin binding domain; Invertebrate chitin-binding proteins; chi_10	Chitin binding domain; -; Chitin binding domain superfamily
EPB84820	alpha/beta-Hydrolases; Serine carboxypeptidase S28; alpha/beta hydrolase; PROTEASE S28 PRO-X CARBOXYPEPTIDASE-RELATED	Alpha/Beta hydrolase fold; Peptidase S28; -
EPB84942	Cytidine and deoxycytidylate deaminases domain profile.; Cytidine deaminase-like; Cytidine Deaminase, domain 2; CYTOSINE DEAMINASE FAMILY MEMBER; Cytidine and deoxycytidylate deaminase zinc-binding region	Cytidine deaminase-like; Cytidine and deoxycytidylate deaminase domain; -
EPB84961	UNCHARACTERIZED; PLC-like phosphodiesterases; Phosphatidylinositol (PI) phosphodiesterase	PLC-like phosphodiesterase, TIM beta/alpha-barrel domain superfamily; Phosphoinositide phospholipase C domain-containing protein
EPB84977	Immunoglobulin FC, subunit C; ENDO-1,3(4)-BETA-GLUCANASE 1; Glycosyl hydrolase family 81 C-terminal domain; Glycosyl hydrolases family 81 (GH81) domain profile.; -; Glycosyl hydrolase family 81 N-terminal domain	Glycosyl hydrolase family 81, C-terminal domain; Glycosyl hydrolase family 81, N-terminal; -; Endo-1,3(4)-beta-glucanase
EPB85043	ALCOHOL DEHYDROGENASE; 11-beta-HSD1; -; Glucose/ribitol dehydrogenase family signature; SDR_c; short chain dehydrogenase; Short-chain dehydrogenases/reductases family signature.; NAD(P)-binding Rossmann-fold domains	Short-chain dehydrogenase/reductase SDR; Short-chain dehydrogenase/reductase, conserved site; -; NAD(P)-binding domain superfamily
EPB85064	Glycosidases; Chitinase insertion domain; 2g34; Glycosyl hydrolases family 18 (GH18) domain profile.; CHITINASE; Glycosyl hydrolases family 18; (Trans)glycosidases; -	Glycoside hydrolase family 18, catalytic domain; Chitinase II; Glycoside hydrolase superfamily; -; Glycosyl Hydrolase Family 18; Chitinase insertion domain superfamily
EPB85085	Histidine phosphatase superfamily (branch 2); Histidine acid phosphatases phosphohistidine signature.; Phosphoglycerate mutase-like; Acid_Ptase; MULTIPLE INOSITOL POLYPHOSPHATE PHOSPHATASE-RELATED; HP_HAP_like; -	Histidine phosphatase superfamily; Histidine phosphatase superfamily, clade-2; Histidine acid phosphatase active site; -; Histidine acid phosphatase, eukaryotic
EPB85214	CELL WALL SERINE-THREONINE-RICH GALACTOMANNOPROTEIN MP1 (AFU_ORTHOLOGUE AFUA_4G03240); -; Hydrophobic surface binding protein A	Cell wall mannoprotein 1; -
EPB85238	Coil; dnaj_3; DnaJ; Tetratricopeptide repeat; TPR repeat profile.; dnaJ domain profile.; Chaperone J-domain; tpr_5; DnaJ and TPR domain protein; TPR-like; LD25575P; DnaJ domain signature; Tetratricopeptide repeat domain; DnaJ domain	Tetratricopeptide-like helical domain superfamily; Tetratricopeptide repeat; DnaJ Homolog Subfamily C Member 3 Co-Chaperones; Chaperone J-domain superfamily; -; DnaJ domain
EPB85284	Acid Proteases; BETA-SITE APP-CLEAVING ENZYME, ISOFORM A-RELATED; pepsin_like; Eukaryotic aspartyl protease; Pepsin (A1) aspartic protease family signature; Acid proteases; Peptidase family A1 domain profile.	Aspartic peptidase domain superfamily; Aspartic peptidase A1 family; Peptidase family A1 domain; Pepsin-like domain
EPB85296	consensus disorder prediction	-
EPB85338	NADH-ubiquinone oxidoreductase MWFE subunit; NADH-UBIQUINONE OXIDOREDUCTASE MWFE SUBUNIT	NADH dehydrogenase [ubiquinone] (complex I), alpha subcomplex subunit 1
EPB85384	Coil	-
EPB85467	consensus disorder prediction	-
EPB85472	EF-hand calcium-binding domain.; consensus disorder prediction; NUCLEOBINDIN; -; EF-hand	EF-Hand 1, calcium-binding site; -; EF-hand domain pair; Nucleobindin
EPB85512	Lysosomal aspartic protease; Acid Proteases; BETA-SITE APP-CLEAVING ENZYME, ISOFORM A-RELATED; Eukaryotic aspartyl protease; Pepsin (A1) aspartic protease family signature; Eukaryotic and viral aspartyl proteases active site.; Acid proteases; Peptidase family A1 domain profile.	Aspartic peptidase domain superfamily; Aspartic peptidase A1 family; Peptidase family A1 domain; -; Aspartic peptidase, active site
EPB85515	consensus disorder prediction	-
EPB85516	consensus disorder prediction; Prokaryotic membrane lipoprotein lipid attachment site profile.	-
EPB85523	NodB homology domain profile.; GLYCOSYL TRANSFERASE-RELATED; consensus disorder prediction; CE4_MrCDA_like; Glycoside hydrolase/deacetylase; Polysaccharide deacetylase	NodB homology domain; Polysaccharide deacetylase, ArnD subfamily; -; Glycoside hydrolase/deacetylase, beta/alpha-barrel
EPB85529	INNER SPORE COAT PROTEIN H; CotH kinase protein	Spore coat protein CotH/Invasin CotH2/3/7
EPB85530	INNER SPORE COAT PROTEIN H; CotH kinase protein	Spore coat protein CotH/Invasin CotH2/3/7
EPB85558	GATase1_catalase; CATALASE; Catalase signature; Catalase_clade2; C-terminal domain found in long catalases; Class I glutamine amidotransferase-like; Heme-dependent catalase-like; Catalase; Catalase proximal heme-ligand signature.; Catalase-related immune-responsive; Catalase_2; -; Catalase core domain; catalase family profile.	Catalase superfamily; Class I glutamine amidotransferase-like; Catalase, mono-functional, haem-containing; Catalase, mono-functional, haem-containing, clade 2, helical domain; Large catalase, C-terminal domain; Catalase immune-responsive domain; -; Catalase, mono-functional, haem-containing, clade 2; Catalase core domain; Catalase haem-binding site
EPB85595	mannanase_GH134; Glycosyl hydrolase family 134	-; Glycosyl hydrolase family 134
EPB85607	Putative Ice-binding-like adhesive domain	Choice-of-anchor A domain
EPB85609	TRANSMEMBRANE PROTEASE SERINE; Trypsin-like serine proteases; Serine proteases, trypsin family, histidine active site.; Trypsin; Chymotrypsin serine protease family (S1) signature; -; trypsin_2; Serine proteases, trypsin domain profile.	Peptidase S1A, chymotrypsin family; Peptidase S1, PA clan, chymotrypsin-like fold; Serine proteases, trypsin domain; Serine proteases, trypsin family, histidine active site; -; Peptidase S1, PA clan
EPB85670	Cathepsin D; Acid Proteases; BETA-SITE APP-CLEAVING ENZYME, ISOFORM A-RELATED; Pepsin (A1) aspartic protease family signature; Eukaryotic and viral aspartyl proteases active site.; pepsin_like; Eukaryotic aspartyl protease; consensus disorder prediction; Acid proteases; Peptidase family A1 domain profile.	Aspartic peptidase A1 family; Aspartic peptidase domain superfamily; Peptidase family A1 domain; -; Pepsin-like domain; Aspartic peptidase, active site
EPB85677	Peptidase inhibitor I9; Peptidases_S8_PCSK9_ProteinaseK_like; Subtilase family; Serine proteases, subtilase domain profile.; Serine proteases, subtilase family, histidine active site.; Peptidase S8/S53 domain; Subtilisin-like; Subtilisin-like serine protease; Serine proteases, subtilase family, serine active site.; Peptidase S8 propeptide/proteinase inhibitor I9; PEPTIDASE S8; Serine proteases, s…	Peptidase S8, subtilisin, Ser-active site; Peptidase S8 propeptide/proteinase inhibitor I9 superfamily; Peptidase S8/S53 domain superfamily; Peptidase S8/S53 domain; Peptidase S8, subtilisin-related; Subtilisin-like serine protease; Peptidase S8, subtilisin, Asp-active site; Peptidase S8 propeptide/proteinase inhibitor I9; -; Peptidase S8, subtilisin, His-active site; Proteinase K-like catalytic …
EPB85713	Glycosidases; Glycosyl hydrolases family 18 (GH18) domain profile.; ENDOCHITINASE; chi_5; Glycosyl hydrolases family 18 (GH18) active site signature.; -; (Trans)glycosidases; ChiC_BD; Carbohydrate binding domain; GH18_hevamine_XipI_class_III	Carbohydrate binding module family 5/12; Glycoside hydrolase family 18, catalytic domain; Chitinase Cts1-like; Carbohydrate-binding module superfamily 5/12; Glycoside hydrolase superfamily; -; Glycosyl Hydrolase 18 Family Chitinases; Glycosyl hydrolases family 18 (GH18) active site
EPB85765	Glycosidases; Prokaryotic membrane lipoprotein lipid attachment site profile.; Glycosyl hydrolases family 18 (GH18) domain profile.; Carbohydrate binding domain (family 19); ENDOCHITINASE; consensus disorder prediction; Glycosyl hydrolases family 18; Glycosyl hydrolases family 18 (GH18) active site signature.; (Trans)glycosidases; GH18_hevamine_XipI_class_III	Carbohydrate-binding module family 19; Glycoside hydrolase family 18, catalytic domain; Chitinase Cts1-like; Glycoside hydrolase superfamily; -; Glycosyl Hydrolase 18 Family Chitinases; Glycosyl hydrolases family 18 (GH18) active site
EPB85834	Glycosidases; Glycosyl hydrolases family 31 signature 2.; Galactose mutarotase-like; GH31_MGAM_SI_GAA; ALPHA-GLUCOSIDASE; Glycosyl hydrolase 31 N-terminal galactose mutarotase-like domain; glycosyl hydrolase (family 31); Glycosyl hydrolase domain; Glycosyl hydrolase family 31 C-terminal domain; -; (Trans)glycosidases; Glycosyl hydrolases family 31 active site.; Glycosyl hydrolases family 31 TIM-b…	Glycosyl hydrolase family 31, C-terminal domain; Glycoside hydrolase family 31, TIM barrel domain; Glycosyl hydrolase, all-beta; Glycoside hydrolase superfamily; Galactose mutarotase-like domain superfamily; -; Glycosyl hydrolases family 31, conserved site; Glycoside hydrolase family 31, N-terminal domain; Glycosyl hydrolases family 31, active site
EPB85856	Kre9/KNH-like N-terminal Ig-like domain	Yeast cell wall synthesis Kre9/Knh1-like, N-terminal
EPB85881	Lysosomal aspartic protease; Acid Proteases; BETA-SITE APP-CLEAVING ENZYME, ISOFORM A-RELATED; Eukaryotic aspartyl protease; Pepsin (A1) aspartic protease family signature; pepsin_like; Acid proteases; Peptidase family A1 domain profile.	Aspartic peptidase domain superfamily; Aspartic peptidase A1 family; Peptidase family A1 domain; -; Pepsin-like domain
EPB85941	NodB homology domain profile.; GLYCOSYL TRANSFERASE-RELATED; CE4_MrCDA_like; Glycoside hydrolase/deacetylase; Polysaccharide deacetylase	NodB homology domain; Polysaccharide deacetylase, ArnD subfamily; -; Glycoside hydrolase/deacetylase, beta/alpha-barrel
EPB85968	HYDROLASE ALPHA/BETA FOLD FAMILY; alpha/beta hydrolase; alpha/beta hydrolase fold; Alpha/beta hydrolase fold signature; alpha/beta-Hydrolases	Alpha/Beta hydrolase fold; Alpha/beta hydrolase fold-1; Carboxylesterase BioH
EPB85986	Isochorismatase-like hydrolases; isochorismate family cysteine hydrolase YcaC; Isochorismatase family; YcaC_related; HYDROLASE YCAC-RELATED; -	Isochorismatase-like superfamily; Probable Hydrolase YcaC-like; Isochorismatase-like; Probable hydrolase YcaC; -
EPB86007	CYCLIC AMP-INDUCIBLE PROTEIN BP74-RELATED	Cyclic AMP-inducible BP74-like
EPB86017	dnaj_3; DnaJ_C; DnaJ central domain; DnaJ; Nt-dnaJ domain signature.; Chaperone J-domain; -; DnaJ domain signature; DnaJ domain; DNAJ-LIKE-2, ISOFORM A-RELATED; DnaJ subfamily B member 11; dnaJ domain profile.; Chaperone protein DnaJ [dnaJ].; DnaJ/Hsp40 cysteine-rich domain; HSP40/DnaJ peptide-binding domain; DnaJ C terminal domain; Molecular chaperone DnaJ; Zinc finger CR-type profile.; DnaJ_zf	DnaJ homolog subfamily A member 1/2-like; Heat shock protein DnaJ, cysteine-rich domain superfamily; HSP40/DnaJ peptide-binding; -; Chaperone J-domain superfamily; Chaperone DnaJ, C-terminal; DnaJ domain, conserved site; Heat shock protein DnaJ, cysteine-rich domain; Chaperone DnaJ; DnaJ domain
EPB86033	dnaj_3; DnaJ_C; DnaJ central domain; DnaJ; Nt-dnaJ domain signature.; Chaperone J-domain; -; DnaJ domain signature; DnaJ domain; DNAJ-LIKE-2, ISOFORM A-RELATED; DnaJ subfamily B member 11; dnaJ domain profile.; Chaperone protein DnaJ [dnaJ].; DnaJ/Hsp40 cysteine-rich domain; HSP40/DnaJ peptide-binding domain; DnaJ C terminal domain; Molecular chaperone DnaJ; Zinc finger CR-type profile.; DnaJ_zf	DnaJ homolog subfamily A member 1/2-like; Heat shock protein DnaJ, cysteine-rich domain superfamily; HSP40/DnaJ peptide-binding; DnaJ domain, conserved site; Chaperone J-domain superfamily; Chaperone DnaJ, C-terminal; -; Chaperone DnaJ; Heat shock protein DnaJ, cysteine-rich domain; DnaJ domain
EPB86036	Hsp70 protein; Heat shock protein 70kD (HSP70), C-terminal subdomain; Heat shock hsp70 proteins family signature 1.; Actin-like ATPase domain; heat shock 70 kDa protein-like; Heat shock hsp70 proteins family signature 3.; Endoplasmic reticulum chaperone BiP; -; Substrate Binding Domain Of DNAk; Chain A, domain 1; 70kDa heat shock protein signature; Coil; HEAT SHOCK PROTEIN 70KDA; Heat shock hsp70…	Heat shock protein 70kD, peptide-binding domain superfamily; Endoplasmic reticulum chaperone BIP, nucleotide-binding domain; Heat shock protein 70kD, C-terminal domain superfamily; Heat shock protein 70 family; -; ATPase, nucleotide binding domain; Heat shock protein 70, conserved site
EPB86039	PA domain; Serine proteases, subtilase family, histidine active site.; Serine proteases, subtilase family, serine active site.; Peptidase S8/S53 domain; Subtilisin-like; Serine proteases, subtilase domain profile.; Fn3-like domain; Subtilase family; PEPTIDASE S8; PA_subtilisin_1; Serine proteases, subtilase family, aspartic acid active site.; -; Peptidases_S8_5; Subtilisin serine protease family …	PA domain superfamily; PoSI-like peptidase domain; Peptidase S8, subtilisin, Ser-active site; Peptidase S8/S53 domain superfamily; PA domain; Peptidase S8/S53 domain; Peptidase S8, subtilisin-related; Subtilisin-like serine protease; Fn3-like domain; Peptidase S8, subtilisin, Asp-active site; -; Peptidase S8, subtilisin, His-active site
EPB86092	GDSL LIPASE/ACYLHYDROLASE FAMILY PROTEIN (AFU_ORTHOLOGUE AFUA_4G14700); GDSL-like Lipase/Acylhydrolase; SGNH hydrolase	GDSL lipase/esterase; SGNH hydrolase superfamily; -; GDSL Esterase/Lipase Enzyme
EPB86118	Lipase (class 3); alpha/beta hydrolase; ALPHA/BETA-HYDROLASES SUPERFAMILY PROTEIN; alpha/beta-Hydrolases; Lipase_3	Alpha/Beta hydrolase fold; Fungal lipase-like domain; -; Secreted Mono/Diacylglycerol Lipase
EPB86258	NodB homology domain profile.; CE4_ClCDA_like; CHITIN DEACETYLASE; Glycoside hydrolase/deacetylase; Polysaccharide deacetylase	NodB homology domain; -; Glycoside hydrolase/deacetylase, beta/alpha-barrel
EPB86264	Lipase (class 3); alpha/beta hydrolase; TRIACYLGLYCEROL LIPASE, PUTATIVE (AFU_ORTHOLOGUE AFUA_6G06510)-RELATED; alpha/beta-Hydrolases; Lipase_3	AB hydrolase superfamily lipase/esterase; Alpha/Beta hydrolase fold; Fungal lipase-like domain; -
EPB86268	Lipase (class 3); alpha/beta hydrolase; TRIACYLGLYCEROL LIPASE, PUTATIVE (AFU_ORTHOLOGUE AFUA_6G06510)-RELATED; alpha/beta-Hydrolases; Lipase_3	AB hydrolase superfamily lipase/esterase; Fungal lipase-like domain; Alpha/Beta hydrolase fold; -
EPB86301	Cysteine-rich secretory protein family; Allergen V5/Tpx-1 family signature; CAP; CRISP family signature 1.; CYSTEINE-RICH SECRETORY PROTEIN-RELATED; SCP_3; PR-1-like	Cysteine-rich secretory protein-related; CAP superfamily; Allergen V5/Tpx-1-related, conserved site; CAP domain
EPB86303	Glycosyl hydrolase family 3 signature; Glycosyl hydrolase family 3 C-terminal domain; BETA-GLUCOSIDASE; Periplasmic beta-glucosidase; Fibronectin type III-like domain; Fn3_like_2; -; (Trans)glycosidases; Beta-D-glucan exohydrolase, C-terminal domain; Probable beta-glucosidase; Immunoglobulins; Glycosyl hydrolase family 3 N terminal domain	Immunoglobulin-like fold; Glycoside hydrolase family 3 C-terminal domain superfamily; Fibronectin type III-like domain; Glycoside hydrolase superfamily; Glycoside hydrolase, family 3, N-terminal; Glycoside hydrolase family 3 C-terminal domain; -; Glycoside hydrolase, family 3, N-terminal domain superfamily; Cellulose-degrading glycosyl hydrolase 3
EPB86304	Lipase (class 3); alpha/beta hydrolase; ALPHA/BETA-HYDROLASES SUPERFAMILY PROTEIN; alpha/beta-Hydrolases; Lipase_3	Fungal lipase-like domain; Alpha/Beta hydrolase fold; -; Secreted Mono/Diacylglycerol Lipase
EPB86320	PHOSPHOLIPASE B, PLB1; GDSL-like Lipase/Acylhydrolase; SGNH hydrolase	GDSL lipase/esterase; -; Phospholipase B1, membrane-associated; SGNH hydrolase superfamily
EPB86332	Hydrophobic surface binding protein A	Cell wall mannoprotein 1
EPB86355	MANNOSYL-OLIGOSACCHARIDE ALPHA-1,2-MANNOSIDASE-RELATED; Seven-hairpin glycosidases; -; Glycosyl hydrolase family 47; Glycosyl hydrolase family 47 signature	Glycoside hydrolase family 47; Glycosyl Hydrolase Family 47; Seven-hairpin glycosidases; Six-hairpin glycosidase-like superfamily
EPB86436	consensus disorder prediction	-
EPB86475	consensus disorder prediction; LysM domain; LysM; LysM domain profile.	LysM domain; -; LysM domain superfamily
EPB86476	EXPANSIN-LIKE PROTEIN 2; Barwin-like endoglucanases; -; DPBB_RlpA_EXP_N-like	Plant Cell Wall Expansin; -; RlpA-like domain superfamily
EPB86483	Prokaryotic membrane lipoprotein lipid attachment site profile.; CE4_CDA_like; -; Glycoside hydrolase/deacetylase; Polysaccharide deacetylase	NodB homology domain; Carbohydrate Esterase 4; -; Glycoside hydrolase/deacetylase, beta/alpha-barrel
EPB86496	FLAVIN MONOAMINE OXIDASE; FAD-linked reductases, C-terminal domain; FAD/NAD(P)-binding domain; Flavin containing amine oxidoreductase; -	FAD/NAD(P)-binding domain superfamily; Flavin monoamine oxidase and related enzymes; -; Amine oxidase
EPB86528	Prokaryotic membrane lipoprotein lipid attachment site profile.	-
EPB86539	GLYCOSYL TRANSFERASE-RELATED; NodB homology domain profile.; Glycoside hydrolase/deacetylase; Polysaccharide deacetylase	Polysaccharide deacetylase, ArnD subfamily; NodB homology domain; -; Glycoside hydrolase/deacetylase, beta/alpha-barrel
EPB86547	consensus disorder prediction	-
EPB86562	consensus disorder prediction; Prokaryotic membrane lipoprotein lipid attachment site profile.	-
EPB86563	consensus disorder prediction	-
EPB86572	EG:EG0003.4 PROTEIN-RELATED; GT1_Gtf-like; UDP-Glycosyltransferase/glycogen phosphorylase; Glycogen Phosphorylase B;; UDP-glucoronosyl and UDP-glucosyl transferase; UDP-glycosyltransferases signature.	UDP-glycosyltransferase family, conserved site; UDP-glycosyltransferase; -; UDP-glucuronosyl/UDP-glucosyltransferase
EPB86576	MANNOSYL-OLIGOSACCHARIDE ALPHA-1,2-MANNOSIDASE-RELATED; Seven-hairpin glycosidases; -; Glycosyl hydrolase family 47; Glycosyl hydrolase family 47 signature	Glycoside hydrolase family 47; Glycosyl Hydrolase Family 47; Seven-hairpin glycosidases; Six-hairpin glycosidase-like superfamily
EPB86587	consensus disorder prediction; C-type lectin-like; CLECT	C-type lectin fold; -
EPB86666	Sulfatases signature 1.; Alkaline Phosphatase, subunit A; N-ACETYLGLUCOSAMINE-6-SULFATASE FAMILY MEMBER; Arylsulf_plant; Alkaline phosphatase-like; G6S; Sulfatase	Sulfatase, conserved site; Arylsulfatase; Sulfatase, N-terminal; -; Alkaline-phosphatase-like, core domain superfamily
EPB86702	Galactose mutarotase-like; Chondroitin AC/alginate lyase; Polysaccharide lyase family 8, N terminal alpha-helical domain; Polysaccharide lyase family 8, super-sandwich domain; Polysaccharide lyase family 8, C-terminal beta-sandwich domain; -; HYALURONATE LYASE; Hyaluronate lyase-like, C-terminal domain	Polysaccharide lyase family 8, central domain; Chondroitin AC/alginate lyase; Polysaccharide lyase 8, N-terminal alpha-helical; Polysaccharide lyase family 8-like, C-terminal; Polysaccharide lyase 8; Glycoside hydrolase-type carbohydrate-binding; Galactose mutarotase-like domain superfamily; Polysaccharide lyase family 8, C-terminal
EPB86709	Prokaryotic membrane lipoprotein lipid attachment site profile.	-
EPB86803	consensus disorder prediction	-
EPB86827	CELL WALL SERINE-THREONINE-RICH GALACTOMANNOPROTEIN MP1 (AFU_ORTHOLOGUE AFUA_4G03240); -; Hydrophobic surface binding protein A	Cell wall mannoprotein 1; -
EPB86828	CELL WALL SERINE-THREONINE-RICH GALACTOMANNOPROTEIN MP1 (AFU_ORTHOLOGUE AFUA_4G03240); -; Hydrophobic surface binding protein A	Cell wall mannoprotein 1; -
EPB86885	CELL WALL SERINE-THREONINE-RICH GALACTOMANNOPROTEIN MP1 (AFU_ORTHOLOGUE AFUA_4G03240); -; Hydrophobic surface binding protein A	Cell wall mannoprotein 1; -
EPB86984	Pectin lyase-like; Glycosyl hydrolases family 28; -; pbh1	Parallel beta-helix repeat; Pectin lyase fold; Glycoside hydrolase, family 28; -; Pectin lyase fold/virulence factor
EPB86998	Coil; GDSL-like Lipase/Acylhydrolase; SGNH hydrolase; PHOSPHOLIPASE B, PLB1; Lipolytic enzymes "G-D-S-L" family, serine active site.	SGNH hydrolase superfamily; Lipase, GDSL, active site; -; Phospholipase B1, membrane-associated; GDSL lipase/esterase
EPB87005	Prokaryotic membrane lipoprotein lipid attachment site profile.; consensus disorder prediction; DPBB_MltA-like	-
EPB87099	consensus disorder prediction	-
EPB87137	Kre9/KNH-like N-terminal Ig-like domain; MATRIX PROTEIN, PUTATIVE (AFU_ORTHOLOGUE AFUA_8G05410)-RELATED	Yeast cell wall synthesis Kre9/Knh1-like, N-terminal; SRP1/TIP1-like Cell Wall Component
EPB87173	consensus disorder prediction	-
EPB87208	EXPANSIN-LIKE PROTEIN 2; Barwin-like endoglucanases; -; DPBB_RlpA_EXP_N-like	Plant Cell Wall Expansin; -; RlpA-like domain superfamily
EPB87241	Glycosidases; GLUCAN ENDO-1,6-BETA-GLUCOSIDASE B; (Trans)glycosidases; Cellulase (glycosyl hydrolase family 5)	Glycoside hydrolase, family 5; Glycoside hydrolase superfamily; -; Glycosyl Hydrolase 5 (Cellulase A)
EPB87243	MULTI-COPPER OXIDASE; Multicopper oxidase; Cupredoxins; CuRO_1_LCC_like; consensus disorder prediction; CuRO_2_LCC_like; -; CuRO_3_LCC_like	Multicopper oxidase; Multicopper oxidase, second cupredoxin domain; Multicopper oxidase, C-terminal; Cupredoxin; -; Multicopper oxidase-like, N-terminal
EPB87253	FAD/NAD(P)-binding domain; FMO; Flavin-binding monooxygenase-like; -	FAD/NAD(P)-binding domain superfamily; Flavin monooxygenase-like; Flavin monooxygenase FMO; FAD-binding Monooxygenases Superfamily
EPB87295	consensus disorder prediction	-
EPB87348	consensus disorder prediction; Coil	-
EPB87359	Domain of unknown function (DUF5077); Domain of unknown function (DUF3472)	Protein of unknown function DUF3472; Domain of unknown function DUF5077
EPB87397	EXTRACELLULAR METALLOPROTEINASE MEP; Fungalysin metallopeptidase (M36); consensus disorder prediction; Metalloproteases ("zincins"), catalytic domain; -; Neutral Protease Domain 2; M36; Fungalysin/Thermolysin Propeptide Motif	Peptidase M4/M1, CTD superfamily; -; Fungal extracellular virulence-associated metalloproteinases; Peptidase M36, fungalysin; FTP domain
EPB87467	Related to Chitin deacetylase; NodB homology domain profile.; GLYCOSYL TRANSFERASE-RELATED; CE4_MrCDA_like; Glycoside hydrolase/deacetylase; Polysaccharide deacetylase	Polysaccharide deacetylase, ArnD subfamily; NodB homology domain; -; Glycoside hydrolase/deacetylase, beta/alpha-barrel
EPB87474	Coil; consensus disorder prediction	-
EPB87478	CELL WALL SERINE-THREONINE-RICH GALACTOMANNOPROTEIN MP1 (AFU_ORTHOLOGUE AFUA_4G03240); -; Hydrophobic surface binding protein A	Cell wall mannoprotein 1; -
EPB87491	FLAVIN MONOAMINE OXIDASE; FAD-linked reductases, C-terminal domain; Prokaryotic membrane lipoprotein lipid attachment site profile.; FAD/NAD(P)-binding domain; Flavin containing amine oxidoreductase; -	FAD/NAD(P)-binding domain superfamily; Flavin monoamine oxidase and related enzymes; -; Amine oxidase
EPB87522	EXPANSIN-LIKE PROTEIN 2; Barwin-like endoglucanases; -; Lytic transglycolase	RlpA-like domain superfamily; RlpA-like protein, double-psi beta-barrel domain; Plant Cell Wall Expansin
EPB87540	TY; Thyroglobulin type-1 repeat signature.; TY_2; Thyroglobulin type-1 domain; Thyroglobulin type-1 domain profile.; -; Thyroglobulin type-1 repeat; SECRETED MODULAR CALCIUM-BINDING PROTEIN	Thyroglobulin type-1; Developmental regulator and protease inhibitor; Thyroglobulin type-1 superfamily
EPB87568	Isochorismatase-like hydrolases; isochorismate family cysteine hydrolase YcaC; Isochorismatase family; YcaC_related; HYDROLASE YCAC-RELATED; -	Isochorismatase-like superfamily; Probable Hydrolase YcaC-like; Isochorismatase-like; Probable hydrolase YcaC; -
EPB87571	Purple acid Phosphatase, N-terminal domain; Iron/zinc purple acid phosphatase-like protein C; Calcineurin-like phosphoesterase; PURPLE ACID PHOSPHATASE; MPP_PAPs; -; Purple acid phosphatase, N-terminal domain; Metallo-dependent phosphatases	Purple acid phosphatase, metallophosphatase domain; Iron/zinc purple acid phosphatase-like C-terminal domain; Metallo-dependent phosphatase-like; Purple acid phosphatase-like, N-terminal; Purple acid phosphatase, N-terminal; Calcineurin-like phosphoesterase domain, ApaH type; -
EPB87619	Lysozyme-like; Glycosyl hydrolase family 46; Chitosanase, subunit A, domain 1; Chitosanase, subunit A, domain 2	Glycoside hydrolase, family 46, N-terminal; Lysozyme-like domain superfamily; -; Glycoside hydrolase, family 46
EPB87629	consensus disorder prediction; Coil	-
EPB87674	consensus disorder prediction; SPORULATION-SPECIFIC PROTEIN-RELATED; L domain-like; -	Receptor L-domain superfamily; -; Cell Wall Integrity and Assembly Regulator
EPB87680	PHOSPHOLIPASE B, PLB1; GDSL-like Lipase/Acylhydrolase; SGNH hydrolase; Prokaryotic membrane lipoprotein lipid attachment site profile.	GDSL lipase/esterase; -; Phospholipase B1, membrane-associated; SGNH hydrolase superfamily
EPB87708	Multicopper oxidase; MULTI-COPPER OXIDASE; Cupredoxins; consensus disorder prediction; -; CuRO_3_Fet3p; Multicopper oxidases signature 2.; Multicopper oxidases signature 1.; CuRO_2_Fet3p_like	Multicopper oxidase; Multicopper oxidase-like, N-terminal; Multicopper oxidase, second cupredoxin domain; Multicopper oxidase, C-terminal; Cupredoxin; Multicopper oxidase, copper-binding site; -; Multicopper oxidases, conserved site; Iron transport multicopper oxidase Fet3-like, the second Cupredoxin domain
EPB87761	Cyclophilin type peptidyl-prolyl cis-trans isomerase/CLD; PEPTIDYL-PROLYL CIS-TRANS ISOMERASE; cyclophilin_ABH_like; Cyclophilin-type peptidyl-prolyl cis-trans isomerase domain profile.; Peptidylpro_ismrse; Peptidyl-prolyl cis-trans isomerase; Cyclophilin-type peptidyl-prolyl cis-trans isomerase signature.; -; Cyclophilin-like; Cyclophilin peptidyl-prolyl cis-trans isomerase signature	Cyclophilin-type peptidyl-prolyl cis-trans isomerase; Cyclophilin-type peptidyl-prolyl cis-trans isomerase domain; -; Cyclophilin-type peptidyl-prolyl cis-trans isomerase, conserved site; Cyclophilin-like domain superfamily
EPB87765	UNCHARACTERIZED; PLC-like phosphodiesterases; Phosphatidylinositol (PI) phosphodiesterase	PLC-like phosphodiesterase, TIM beta/alpha-barrel domain superfamily; Phosphoinositide phospholipase C domain-containing protein
EPB87769	Isochorismatase-like hydrolases; isochorismate family cysteine hydrolase YcaC; Isochorismatase family; YcaC_related; HYDROLASE YCAC-RELATED; -	Isochorismatase-like superfamily; Probable Hydrolase YcaC-like; Isochorismatase-like; Probable hydrolase YcaC; -
EPB87773	INNER SPORE COAT PROTEIN H; CotH kinase protein	Spore coat protein CotH/Invasin CotH2/3/7
EPB87782	consensus disorder prediction	-
EPB87784	consensus disorder prediction	-
EPB87785	consensus disorder prediction	-
EPB87788	consensus disorder prediction	-
EPB87812	Ganglioside GM2 activator; E set domains; NIEMANN PICK TYPE C2 PROTEIN NPC2-RELATED; pgtp_13; ML domain	GM2-AP, lipid-recognition domain superfamily; Sterol transport protein NPC2-like; MD-2-related lipid-recognition domain; Immunoglobulin E-set
EPB87816	Ribophorin I; RIBOPHORIN I	Ribophorin I
EPB87817	consensus disorder prediction	-
EPB87819	Phosphoesterase family; NON-SPECIFIC PHOSPHOLIPASE C4-RELATED; Alkaline Phosphatase, subunit A; Ricin B-like lectins; PLC	Phosphoesterase; -; Ricin B-like lectins; Alkaline-phosphatase-like, core domain superfamily
EPB87894	Glycosidases; Galactose mutarotase-like; GH31_MGAM_SI_GAA; ALPHA-GLUCOSIDASE; Glycosyl hydrolase 31 N-terminal galactose mutarotase-like domain; glycosyl hydrolase (family 31); Glycosyl hydrolase domain; Glycosyl hydrolase family 31 C-terminal domain; (Trans)glycosidases; -; Glycosyl hydrolases family 31 active site.; Glycosyl hydrolases family 31 TIM-barrel domain; GH31_N	Glycosyl hydrolase family 31, C-terminal domain; Glycoside hydrolase family 31, TIM barrel domain; Glycoside hydrolase superfamily; Glycosyl hydrolase, all-beta; Galactose mutarotase-like domain superfamily; -; Glycoside hydrolase family 31, N-terminal domain; Glycosyl hydrolases family 31, active site
EPB87897	Glycosidases; Glycosyl hydrolases family 31 signature 2.; Galactose mutarotase-like; GH31_MGAM_SI_GAA; ALPHA-GLUCOSIDASE; Glycosyl hydrolase 31 N-terminal galactose mutarotase-like domain; glycosyl hydrolase (family 31); Glycosyl hydrolase domain; Glycosyl hydrolase family 31 C-terminal domain; -; (Trans)glycosidases; Glycosyl hydrolases family 31 active site.; Glycosyl hydrolases family 31 TIM-b…	Glycosyl hydrolase family 31, C-terminal domain; Glycoside hydrolase family 31, TIM barrel domain; Glycoside hydrolase superfamily; Glycosyl hydrolase, all-beta; Galactose mutarotase-like domain superfamily; -; Glycosyl hydrolases family 31, conserved site; Glycoside hydrolase family 31, N-terminal domain; Glycosyl hydrolases family 31, active site
EPB87941	-; Polysaccharide lyase 14	-; Polysaccharide lyase 14
EPB87943	fcbd_2; ENDOGLUCANASE 1; Cellulose-binding domain; CBM1 (carbohydrate binding type-1) domain profile.; Fungal cellulose binding domain; -; Glycosyl hydrolase family 45; Glycosyl hydrolases family 45 active site.; CBM1 (carbohydrate binding type-1) domain signature.; Barwin-like endoglucanases	RlpA-like domain superfamily; Glycoside hydrolase, family 45; Cellulose-binding domain superfamily; Cellulose-binding domain, fungal; Glycosyl Hydrolase 45 Enzymes
EPB87948	SUBTILISIN-RELATED; PA domain; Serine proteases, subtilase family, histidine active site.; Subtilase family; Peptidase S8/S53 domain; Serine proteases, subtilase domain profile.; Serine proteases, subtilase family, serine active site.; Fn3-like domain; Subtilisin-like; -; Serine proteases, subtilase family, aspartic acid active site.; PA_subtilisin_1; Peptidases_S8_5; Subtilisin serine protease f…	PA domain superfamily; PoSI-like peptidase domain; Peptidase S8, subtilisin, Ser-active site; Peptidase S8/S53 domain superfamily; PA domain; Peptidase S8/S53 domain; Peptidase S8, subtilisin-related; Fn3-like domain; Peptidase S8, subtilisin, Asp-active site; Peptidase S8, subtilisin, His-active site; Peptidase S8/S53 subtilisin kexin sedolisin; -
EPB87970	Calcineurin-like phosphoesterase; -; SPHINGOMYELIN PHOSPHODIESTERASE; Acid sphingomyelin phosphodiesterase C-terminal region; Metallo-dependent phosphatases	Calcineurin-like phosphoesterase domain, ApaH type; Metallo-dependent phosphatase-like; Sphingomyelin phosphodiesterase, C-terminal domain; -
EPB87979	Cytochrome c oxidase assembly protein CtaG/Cox11; CYTOCHROME C OXIDASE ASSEMBLY PROTEIN COX11-RELATED; COX11; Ctag/Cox11; COX11 cytochrome c oxidase assembly homolog; Cytochrome c oxidase assembly protein CtaG [ctaG].	Cytochrome c oxidase assembly protein CtaG/Cox11, domain superfamily; -; Cytochrome c oxidase assembly protein CtaG/Cox11
EPB87995	fasc_3; PERIOSTIN-RELATED; Fasciclin domain; FAS1/BIgH3 domain profile.; FAS1 domain	Cell adhesion and biosynthesis-related protein; FAS1 domain superfamily; FAS1 domain
EPB88131	consensus disorder prediction	-
EPB88147	Spore Coat Polysaccharide Biosynthesis Protein SpsA; Chain A; OSJNBA0004B13.7 PROTEIN	-; Nucleotide-diphospho-sugar transferases
EPB88164	Ganglioside GM2 activator; PG-PI_TP; E set domains; NIEMANN PICK TYPE C2 PROTEIN NPC2-RELATED; pgtp_13; ML domain	ML domain, phosphatidylinositol/phosphatidylglycerol transfer protein; GM2-AP, lipid-recognition domain superfamily; MD-2-related lipid-recognition domain; Sterol transport protein NPC2-like; Immunoglobulin E-set
EPB88167	NodB homology domain profile.; GLYCOSYL TRANSFERASE-RELATED; CE4_MrCDA_like; Glycoside hydrolase/deacetylase; Polysaccharide deacetylase	NodB homology domain; Polysaccharide deacetylase, ArnD subfamily; -; Glycoside hydrolase/deacetylase, beta/alpha-barrel
EPB88173	PHOSPHOLIPASE B, PLB1; GDSL-like Lipase/Acylhydrolase; SGNH hydrolase	GDSL lipase/esterase; -; Phospholipase B1, membrane-associated; SGNH hydrolase superfamily
EPB88174	PHOSPHOLIPASE B, PLB1; GDSL-like Lipase/Acylhydrolase; SGNH hydrolase	GDSL lipase/esterase; -; Phospholipase B1, membrane-associated; SGNH hydrolase superfamily
EPB88190	consensus disorder prediction	-
EPB88276	EXPANSIN-LIKE PROTEIN 2; Barwin-like endoglucanases; -; DPBB_RlpA_EXP_N-like	Plant Cell Wall Expansin; -; RlpA-like domain superfamily
EPB88284	EXPANSIN-LIKE PROTEIN 2; DPBB_RlpA_EXP_N-like; -; Barwin-like endoglucanases; Barwin family	Plant Cell Wall Expansin; Barwin domain; -; RlpA-like domain superfamily
EPB88306	Acid Proteases; pepsin_like; Pepsin (A1) aspartic protease family signature; Eukaryotic and viral aspartyl proteases active site.; BETA-SITE APP-CLEAVING ENZYME, ISOFORM A-RELATED; consensus disorder prediction; Eukaryotic aspartyl protease; Acid proteases; Peptidase family A1 domain profile.	Aspartic peptidase A1 family; Aspartic peptidase domain superfamily; Peptidase family A1 domain; -; Pepsin-like domain; Aspartic peptidase, active site
EPB88307	Peptidase family A1 domain profile.; Acid Proteases; BETA-SITE APP-CLEAVING ENZYME, ISOFORM A-RELATED; Eukaryotic aspartyl protease; Pepsin (A1) aspartic protease family signature; pepsin_like; Eukaryotic and viral aspartyl proteases active site.; Acid proteases; Cathepsin D	Aspartic peptidase A1 family; Aspartic peptidase domain superfamily; Peptidase family A1 domain; -; Pepsin-like domain; Aspartic peptidase, active site
EPB88308	Cathepsin D; Acid Proteases; pepsin_like; Pepsin (A1) aspartic protease family signature; Eukaryotic aspartyl protease; BETA-SITE APP-CLEAVING ENZYME, ISOFORM A-RELATED; Acid proteases; Peptidase family A1 domain profile.	Aspartic peptidase domain superfamily; Aspartic peptidase A1 family; Peptidase family A1 domain; -; Pepsin-like domain
EPB88313	PHOSPHATIDYLETHANOLAMINE-BINDING PROTEIN; PEBP_euk; consensus disorder prediction; -; PEBP-like; Phosphatidylethanolamine-binding protein	Phosphatidylethanolamine-binding protein, eukaryotic; Phosphatidylethanolamine-binding protein; -; PEBP-like superfamily
EPB88315	Glycosidases; Chitinase insertion domain; 2g34; Glycosyl hydrolases family 18 (GH18) domain profile.; consensus disorder prediction; CHITINASE; Glycosyl hydrolases family 18; -; (Trans)glycosidases	Glycoside hydrolase family 18, catalytic domain; Chitinase II; Glycoside hydrolase superfamily; -; Glycosyl Hydrolase Family 18; Chitinase insertion domain superfamily
EPB88377	EF-hand calcium-binding domain profile.; EF-hand calcium-binding domain.; -; MULTIPLE COAGULATION FACTOR DEFICIENCY PROTEIN 2 NEURAL STEM CELL DERIVED NEURONAL SURVIVAL PROTEIN; EF-hand domain pair; EF-hand	EF-Hand 1, calcium-binding site; EF-hand domain pair; ER-Golgi Transport and Cell Adhesion Regulator; -; EF-hand domain
EPB88413	INNER SPORE COAT PROTEIN H; Immunoglobulins; CotH kinase protein	Immunoglobulin-like fold; Spore coat protein CotH/Invasin CotH2/3/7
EPB88447	EXPANSIN-LIKE PROTEIN 2; Barwin-like endoglucanases; -; DPBB_RlpA_EXP_N-like	Plant Cell Wall Expansin; -; RlpA-like domain superfamily
EPB88458	Glycosyl hydrolases family 16 (GH16) domain profile.; Concanavalin A-like lectins/glucanases; GLYCOSYL HYDROLASE-RELATED; -; Glycosyl hydrolases family 16; GH16_fungal_Lam16A_glucanase	Glycosyl Hydrolase Family 16; Glycoside hydrolase family 16; -; Concanavalin A-like lectin/glucanase domain superfamily
EPB88503	AM15; LysM domain; LysM; LysM_2; LysM domain profile.	LysM domain superfamily; LysM domain; LysM domain-containing protein
EPB88536	Lytic transglycolase; EXPANSIN-LIKE PROTEIN 2; DPBB_RlpA_EXP_N-like; consensus disorder prediction; -; Barwin-like endoglucanases	RlpA-like domain superfamily; RlpA-like protein, double-psi beta-barrel domain; -; Plant Cell Wall Expansin
EPB88549	XYLOGLUCAN ENDOTRANSGLUCOSYLASE/HYDROLASE PROTEIN 8-RELATED; Glycosyl hydrolases family 16 (GH16) domain profile.; Concanavalin A-like lectins/glucanases; -; Glycosyl hydrolases family 16	Beta-glucanase/XTH; Glycoside hydrolase family 16; -; Concanavalin A-like lectin/glucanase domain superfamily
EPB88576	CELL WALL SERINE-THREONINE-RICH GALACTOMANNOPROTEIN MP1 (AFU_ORTHOLOGUE AFUA_4G03240); -; Hydrophobic surface binding protein A	Cell wall mannoprotein 1; -
EPB88594	Glycoside hydrolase/deacetylase; NodB homology domain profile.; GLYCOSYL TRANSFERASE-RELATED; Polysaccharide deacetylase	Polysaccharide deacetylase, ArnD subfamily; -; NodB homology domain; Glycoside hydrolase/deacetylase, beta/alpha-barrel
EPB88783	Kelch motif; -	-; Kelch-type beta propeller
EPB88784	KELCH REPEAT AND BTB DOMAIN-CONTAINING PROTEIN 13-RELATED; Kelch motif; -	Kelch repeat and BTB domain-containing protein; Kelch-type beta propeller
EPB88818	consensus disorder prediction	-
EPB88854	Prokaryotic membrane lipoprotein lipid attachment site profile.	-
EPB88881	consensus disorder prediction; Prokaryotic membrane lipoprotein lipid attachment site profile.	-
EPB88882	consensus disorder prediction	-
EPB89043	Glycoside hydrolase/deacetylase; NodB homology domain profile.; GLYCOSYL TRANSFERASE-RELATED; Polysaccharide deacetylase	Polysaccharide deacetylase, ArnD subfamily; NodB homology domain; -; Glycoside hydrolase/deacetylase, beta/alpha-barrel
EPB89060	Lytic transglycolase; EXPANSIN-LIKE PROTEIN 2; DPBB_RlpA_EXP_N-like; -; Barwin-like endoglucanases	Plant Cell Wall Expansin; RlpA-like protein, double-psi beta-barrel domain; -; RlpA-like domain superfamily
EPB89064	consensus disorder prediction; Kre9/KNH-like N-terminal Ig-like domain; MATRIX PROTEIN, PUTATIVE (AFU_ORTHOLOGUE AFUA_8G05410)-RELATED	Yeast cell wall synthesis Kre9/Knh1-like, N-terminal; -; SRP1/TIP1-like Cell Wall Component
EPB89079	consensus disorder prediction; Immunoglobulins; CotH kinase protein	Immunoglobulin-like fold; -; Spore coat protein CotH/Invasin CotH2/3/7
EPB89153	RIBONUCLEASE T2; RNase_T2_euk; Ribonuclease T2 family histidine active site 2.; Ribonuclease Rh-like; -; Ribonuclease T2 family; Ribonuclease T2 family histidine active site 1.	Ribonuclease T2-like superfamily; Ribonuclease T2, His active site 2; Ribonuclease T2, eukaryotic; Ribonuclease T2-like; Ribonuclease T2, His active site 1
EPB89166	consensus disorder prediction	-
EPB89181	consensus disorder prediction	-
EPB89194	fatty_acyltransferase_like; Prokaryotic membrane lipoprotein lipid attachment site profile.; GDSL-like Lipase/Acylhydrolase; GDSL LIPASE/ACYLHYDROLASE FAMILY PROTEIN (AFU_ORTHOLOGUE AFUA_4G14700); SGNH hydrolase	GDSL lipase/esterase; GDSL Esterase/Lipase Enzyme; -; SGNH hydrolase superfamily
EPB89196	Pectin lyase-like; -; Glycosyl hydrolases family 28	Pectin lyase fold/virulence factor; Pectin lyase fold; -; Glycoside hydrolase, family 28
EPB89200	OS03G0120000 PROTEIN; Helical backbone metal receptor	-
EPB89204	L domain-like; SPORULATION-SPECIFIC PROTEIN-RELATED; -	Receptor L-domain superfamily; -; Cell Wall Integrity and Assembly Regulator
EPB89236	Glycosidases; Glycosyl hydrolases family 17 signature.; GLUCAN 1,3-BETA-GLUCOSIDASE; Glycosyl hydrolases family 17; (Trans)glycosidases	Glycoside hydrolase superfamily; Glycoside hydrolase family 17; Beta-glucan modifying enzymes; -
EPB89240	INNER SPORE COAT PROTEIN H; CotH kinase protein	Spore coat protein CotH/Invasin CotH2/3/7
EPB89278	consensus disorder prediction; Kre9/KNH-like N-terminal Ig-like domain	Yeast cell wall synthesis Kre9/Knh1-like, N-terminal; -
EPB89327	Glycosidases; Chitinase insertion domain; 2g34; Glycosyl hydrolases family 18 (GH18) domain profile.; chi_5; CHITINASE; Glycosyl hydrolases family 18; Carbohydrate-binding module family 5/12; (Trans)glycosidases; -; ChiC_BD; Carbohydrate binding domain	Carbohydrate binding module family 5/12; Glycoside hydrolase family 18, catalytic domain; Chitinase II; Carbohydrate-binding module superfamily 5/12; Glycoside hydrolase superfamily; -; Glycosyl Hydrolase Family 18; Chitinase insertion domain superfamily
EPB89329	Glycosidases; GH20_HexA_HexB-like; beta-N-acetylhexosaminidase-like domain; beta-acetyl hexosaminidase like; Beta-hexosaminidase; Glycosyl hydrolase family 20 signature; BETA-HEXOSAMINIDASE; -; (Trans)glycosidases; Glycosyl hydrolase family 20, catalytic domain; B-hxosamndse_ab_euk_	Beta-hexosaminidase-like, domain 2; Beta-hexosaminidase, eukaryotic type, N-terminal; Beta-hexosaminidase; Glycoside hydrolase superfamily; Glycoside hydrolase family 20, catalytic domain; -
EPB89406	-; Metallo-dependent phosphatases; SPHINGOMYELIN PHOSPHODIESTERASE	Metallo-dependent phosphatase-like; -
EPB89479	Coil; PH domain-like; Dbl homology (DH) domain profile.; Dbl homology (DH) domain; RhoGEF_3; RhoGEF; PH domain profile.; consensus disorder prediction; -; RhoGEF domain; DBL homology domain (DH-domain); PH domain; FACIOGENITAL DYSPLASIA PROTEIN; PH_update	PH-like domain superfamily; Dbl homology (DH) domain superfamily; -; FYVE, RhoGEF and PH domain-containing; Dbl homology (DH) domain; Pleckstrin homology domain
EPB89491	Coil; consensus disorder prediction; Glucosidase II beta subunit-like protein; -; Mannose 6-phosphate receptor domain; OS-9-RELATED; MRH domain profile.	Protein OS-9-like; Mannose-6-phosphate receptor binding domain superfamily; -; Protein OS9-like domain; MRH domain
EPB89539	INNER SPORE COAT PROTEIN H; CotH kinase protein	Spore coat protein CotH/Invasin CotH2/3/7
EPB89553	Vacuolar aspartic protease; Acid Proteases; BETA-SITE APP-CLEAVING ENZYME, ISOFORM A-RELATED; Eukaryotic aspartyl protease; Eukaryotic and viral aspartyl proteases active site.; Pepsin (A1) aspartic protease family signature; Acid proteases; Vacuolar aspartic proteinase; Peptidase family A1 domain profile.	Aspartic peptidase domain superfamily; Aspartic peptidase A1 family; Peptidase family A1 domain; -; Aspartic peptidase, active site
EPB89601	Ribosomal protein P2 signature; Large ribosomal subunit protein P1 [rpl12].; 60S acidic ribosomal protein P2; consensus disorder prediction; -; 60s Acidic ribosomal protein; Ribosomal_P2; 60S ACIDIC RIBOSOMAL PROTEIN FAMILY MEMBER	Large ribosomal subunit protein P1/P2, eukaryotes; Large ribosomal subunit protein P1/P2; -; Large ribosomal subunit protein P2, eukaryotes; Large ribosomal subunit protein P1/P2, N-terminal domain
EPB89624	CERAMIDASE; Neutral/alkaline non-lysosomal ceramidase, C-terminal; Neutral/alkaline non-lysosomal ceramidase, N-terminal; -	Neutral ceramidase, C-terminal domain superfamily; Neutral/alkaline nonlysosomal ceramidase; Neutral/alkaline non-lysosomal ceramidase, C-terminal; Neutral/alkaline non-lysosomal ceramidase, N-terminal
EPB89639	METALLOPEPTIDASE M28 FAMILY MEMBER; Prokaryotic membrane lipoprotein lipid attachment site profile.; Zn peptidases; Zn-dependent exopeptidases; Peptidase family M28; Peptide hydrolase; M28_AAP	Peptidase M28 family; Peptidase M28; -
EPB89719	Coil; Calcineurin-like phosphoesterase; consensus disorder prediction; MPP_Shelphs; -; Metallo-dependent phosphatases; SHEWANELLA-LIKE PROTEIN PHOSPHATASE 1	Calcineurin-like phosphoesterase domain, ApaH type; Metallo-dependent phosphatase-like; -; Shewanella-like phosphatase, metallophosphatase domain
EPB89744	PROTEASE-ASSOCIATED DOMAIN-CONTAINING PROTEIN; PA domain; -	PA domain superfamily; PA domain; -
EPB89745	GH16 DOMAIN-CONTAINING PROTEIN; Glycosyl hydrolases family 16 (GH16) domain profile.; Glyco_hydrolase_16; Concanavalin A-like lectins/glucanases; Glycosyl hydrolase family 16 signature; -; Glycosyl hydrolases family 16	Beta-glucanase; Glycoside hydrolase family 16; -; Concanavalin A-like lectin/glucanase domain superfamily
EPB89769	consensus disorder prediction	-
EPB89770	consensus disorder prediction	-
EPB89771	consensus disorder prediction; Coil	-
EPB89798	Domain of unkown function (DUF1775); -	YcnI-like superfamily; YcnI-like
EPB89854	Kre9/KNH-like N-terminal Ig-like domain	Yeast cell wall synthesis Kre9/Knh1-like, N-terminal
EPB89868	Peptidase inhibitor I9; Peptidases_S8_PCSK9_ProteinaseK_like; Subtilase family; Serine proteases, subtilase domain profile.; Serine proteases, subtilase family, histidine active site.; Serine proteases, subtilase family, serine active site.; Subtilisin-like; Peptidase S8/S53 domain; Subtilisin-like serine protease; Peptidase S8 propeptide/proteinase inhibitor I9; PEPTIDASE S8; Serine proteases, s…	Peptidase S8, subtilisin, Ser-active site; Peptidase S8 propeptide/proteinase inhibitor I9 superfamily; Peptidase S8/S53 domain superfamily; Peptidase S8/S53 domain; Peptidase S8, subtilisin-related; Subtilisin-like serine protease; Peptidase S8, subtilisin, Asp-active site; Peptidase S8 propeptide/proteinase inhibitor I9; -; Peptidase S8, subtilisin, His-active site; Proteinase K-like catalytic …
EPB89891	NF-YA/HAP2 family profile.; CCAAT-binding transcription factor (CBF-B/NF-YA) subunit B; CCAAT-binding transcription factor subunit B signature; consensus disorder prediction; -; cbf3; TRANSCRIPTION FACTOR NF-Y ALPHA-RELATED	Nuclear transcription factor Y subunit A; -
EPB89897	N-ACYL-PHOSPHATIDYLETHANOLAMINE-HYDROLYZING PHOSPHOLIPASE D; Metallo-hydrolase/oxidoreductase; Beta-lactamase superfamily domain; -; Lactamase_B_5a; NAPE-PLD	Metallo-beta-lactamase; N-acyl-phosphatidylethanolamine-hydrolysing phospholipase D; Ribonuclease Z/Hydroxyacylglutathione hydrolase-like; -
EPB90060	Domain of unkown function (DUF1775); -; YcnI_like	YcnI-like superfamily; YcnI-like
EPB90067	CE4_CDA_like; -; Glycoside hydrolase/deacetylase; Polysaccharide deacetylase	NodB homology domain; Carbohydrate Esterase 4; -; Glycoside hydrolase/deacetylase, beta/alpha-barrel
EPB90095	Lytic transglycolase; EXPANSIN-LIKE PROTEIN 2; DPBB_RlpA_EXP_N-like; -; Barwin-like endoglucanases	Plant Cell Wall Expansin; -; RlpA-like protein, double-psi beta-barrel domain; RlpA-like domain superfamily
EPB90158	Glycoside hydrolase/deacetylase; NodB homology domain profile.; GLYCOSYL TRANSFERASE-RELATED; Polysaccharide deacetylase	Polysaccharide deacetylase, ArnD subfamily; NodB homology domain; -; Glycoside hydrolase/deacetylase, beta/alpha-barrel
EPB90222	O-FUCOSYLTRANSFERASE 30; O-FucT_like; -; GDP-fucose protein O-fucosyltransferase	-; GDP-fucose protein O-fucosyltransferase
EPB90235	L domain-like; Receptor L domain; SPORULATION-SPECIFIC PROTEIN-RELATED; -	Receptor L-domain; Receptor L-domain superfamily; -; Cell Wall Integrity and Assembly Regulator
EPB90238	Cytidine and deoxycytidylate deaminases domain profile.; nucleoside_deaminase; Cytidine deaminase-like; Cytidine Deaminase, domain 2; CYTOSINE DEAMINASE FAMILY MEMBER; Cytidine and deoxycytidylate deaminase zinc-binding region	Cytidine deaminase-like; Cytidine and deoxycytidylate deaminase domain; -
EPB90275	Lytic transglycolase; EXPANSIN-LIKE PROTEIN 2; DPBB_RlpA_EXP_N-like; -; Barwin-like endoglucanases	RlpA-like domain superfamily; RlpA-like protein, double-psi beta-barrel domain; -; Plant Cell Wall Expansin
EPB90296	Acid Proteases; BETA-SITE APP-CLEAVING ENZYME, ISOFORM A-RELATED; pepsin_like; Eukaryotic aspartyl protease; Pepsin (A1) aspartic protease family signature; Acid proteases; Peptidase family A1 domain profile.	Aspartic peptidase domain superfamily; Aspartic peptidase A1 family; Peptidase family A1 domain; Pepsin-like domain
EPB90350	Proteinase K; Peptidases_S8_PCSK9_ProteinaseK_like; Subtilase family; Serine proteases, subtilase domain profile.; Serine proteases, subtilase family, serine active site.; Peptidase S8/S53 domain; Subtilisin-like; PEPTIDASE S8; Serine proteases, subtilase family, aspartic acid active site.; Subtilisin serine protease family (S8) signature	Peptidase S8, subtilisin, Ser-active site; Peptidase S8/S53 domain superfamily; Peptidase S8/S53 domain; Peptidase S8, subtilisin-related; Subtilisin-like serine protease; Peptidase S8, subtilisin, Asp-active site; -; Proteinase K-like catalytic domain
EPB90360	Subtilase family; Serine proteases, subtilase family, histidine active site.; Serine proteases, subtilase family, serine active site.; Peptidase S8/S53 domain; Subtilisin-like; Serine proteases, subtilase domain profile.; Fn3-like domain; PA domain; PEPTIDASE S8; -; Immunoglobulins; Peptidases_S8_5; Subtilisin serine protease family (S8) signature	PA domain superfamily; Immunoglobulin-like fold; PoSI-like peptidase domain; Peptidase S8, subtilisin, Ser-active site; Peptidase S8/S53 domain superfamily; PA domain; Peptidase S8/S53 domain; Peptidase S8, subtilisin-related; Subtilisin-like serine protease; Fn3-like domain; Peptidase S8, subtilisin, His-active site; -
EPB90436	Glycosyl hydrolase family 15 signature; Glycosyl hydrolases family 15; Glucoamylase active site region signature.; TREHALASE; consensus disorder prediction; Carbohydrate/starch-binding module (family 21); Six-hairpin glycosidases; -; CBM21 (carbohydrate binding type-21) domain profile.	CBM21 domain superfamily; Glucoamylase, active site; Six-hairpin glycosidase-like superfamily; Glucoamylase; -; GH15-like domain; CBM21 (carbohydrate binding type-21) domain; Six-hairpin glycosidase superfamily
EPB90468	Glycoside hydrolase/deacetylase; NodB homology domain profile.; GLYCOSYL TRANSFERASE-RELATED; Polysaccharide deacetylase	Polysaccharide deacetylase, ArnD subfamily; NodB homology domain; -; Glycoside hydrolase/deacetylase, beta/alpha-barrel
EPB90515	Inorganic pyrophosphatase signature.; INORGANIC PYROPHOSPHATASE; pyrophosphatase; Inorganic pyrophosphatase	Inorganic pyrophosphatase superfamily; -; Inorganic pyrophosphatase
EPB90645	consensus disorder prediction	-
EPB90654	Cysteine-rich secretory protein family; Allergen V5/Tpx-1 family signature; Venom allergen 5 signature; CAP; CRISP family signature 1.; CYSTEINE-RICH SECRETORY PROTEIN-RELATED; SCP_3; PR-1-like	Venom allergen 5-like; CAP domain; Cysteine-rich secretory protein-related; CAP superfamily; Allergen V5/Tpx-1-related, conserved site
EPB90667	CYCLIC AMP-INDUCIBLE PROTEIN BP74-RELATED	Cyclic AMP-inducible BP74-like
EPB90688	Glycosidases; Galactose mutarotase-like; ALPHA-GLUCOSIDASE; Glycosyl hydrolase 31 N-terminal galactose mutarotase-like domain; glycosyl hydrolase (family 31); Glycosyl hydrolase domain; neutral alpha-glucosidase AB isoform X2; GH31_GANC_GANAB_alpha; Glycosyl hydrolase family 31 C-terminal domain; -; (Trans)glycosidases; Glycosyl hydrolases family 31 TIM-barrel domain; GH31_N	Glycosyl hydrolase family 31, C-terminal domain; Glycoside hydrolase family 31, TIM barrel domain; Glycosyl hydrolase, all-beta; Glycoside hydrolase superfamily; Galactose mutarotase-like domain superfamily; -; Glycoside hydrolase family 31, N-terminal domain
EPB90757	Large ribosomal subunit protein P1 [rpl12].; 60S acidic ribosomal protein P2; consensus disorder prediction; Ribosomal_P2; 60s Acidic ribosomal protein; -; 60S ACIDIC RIBOSOMAL PROTEIN FAMILY MEMBER	Large ribosomal subunit protein P2, eukaryotes; -; Large ribosomal subunit protein P1/P2, N-terminal domain; Large ribosomal subunit protein P1/P2
EPB90765	Glycosyl hydrolases family 16 (GH16) domain profile.; Concanavalin A-like lectins/glucanases; Probable endo-1,3(4)-beta-glucanase NFIA_089530; GLYCOSYL HYDROLASE-RELATED; -; Glycosyl hydrolases family 16; GH16_fungal_Lam16A_glucanase	Glycosyl Hydrolase Family 16; Glycoside hydrolase family 16; -; Concanavalin A-like lectin/glucanase domain superfamily
EPB90789	Glycosyl hydrolase family 3 C-terminal domain; Glycosyl hydrolase family 3 signature; BETA-GLUCOSIDASE; Fibronectin type III-like domain; Fn3_like_2; -; (Trans)glycosidases; Beta-D-glucan exohydrolase, C-terminal domain; Probable beta-glucosidase; Immunoglobulins; Glycosyl hydrolase family 3 N terminal domain	Immunoglobulin-like fold; Glycoside hydrolase family 3 C-terminal domain superfamily; Fibronectin type III-like domain; Glycoside hydrolase family 3 C-terminal domain; Glycoside hydrolase superfamily; Glycoside hydrolase, family 3, N-terminal; -; Glycoside hydrolase, family 3, N-terminal domain superfamily; Cellulose-degrading glycosyl hydrolase 3
EPB90802	PA; SUBTILISIN-RELATED; Subtilase family; Serine proteases, subtilase family, histidine active site.; PA domain; Peptidase S8/S53 domain; Subtilisin-like; Serine proteases, subtilase family, serine active site.; Fn3-like domain; Serine proteases, subtilase domain profile.; -; Serine proteases, subtilase family, aspartic acid active site.; Peptidases_S8_5; Subtilisin serine protease family (S8) si…	PA domain superfamily; PoSI-like peptidase domain; Peptidase S8, subtilisin, Ser-active site; Peptidase S8/S53 domain superfamily; PA domain; Peptidase S8/S53 domain; Peptidase S8, subtilisin-related; Fn3-like domain; Peptidase S8, subtilisin, Asp-active site; Peptidase S8, subtilisin, His-active site; Peptidase S8/S53 subtilisin kexin sedolisin; -
EPB90803	PA; SUBTILISIN-RELATED; PA domain; Serine proteases, subtilase family, histidine active site.; Serine proteases, subtilase domain profile.; Subtilase family; Subtilisin-like; Serine proteases, subtilase family, serine active site.; Fn3-like domain; Peptidase S8/S53 domain; -; Serine proteases, subtilase family, aspartic acid active site.; Subtilisin serine protease family (S8) signature	PA domain superfamily; Peptidase S8, subtilisin, Ser-active site; Peptidase S8/S53 domain superfamily; PA domain; Peptidase S8/S53 domain; Peptidase S8, subtilisin-related; Fn3-like domain; Peptidase S8, subtilisin, Asp-active site; Peptidase S8, subtilisin, His-active site; -; Peptidase S8/S53 subtilisin kexin sedolisin
EPB90818	Protease propeptides/inhibitors; Peptidase S8 propeptide/proteinase inhibitor I9	Peptidase S8 propeptide/proteinase inhibitor I9 superfamily; -
EPB90845	NodB homology domain profile.; GLYCOSYL TRANSFERASE-RELATED; CE4_MrCDA_like; Glycoside hydrolase/deacetylase; Polysaccharide deacetylase	NodB homology domain; Polysaccharide deacetylase, ArnD subfamily; -; Glycoside hydrolase/deacetylase, beta/alpha-barrel
EPB90855	consensus disorder prediction; INNER SPORE COAT PROTEIN H; CotH kinase protein	Spore coat protein CotH/Invasin CotH2/3/7; -
EPB90856	INNER SPORE COAT PROTEIN H; CotH kinase protein	Spore coat protein CotH/Invasin CotH2/3/7
EPB90863	consensus disorder prediction	-
EPB90933	consensus disorder prediction; Coil	-
EPB90961	Multicopper oxidase; Cupredoxins; -	Multicopper oxidase-like, N-terminal; Cupredoxin
EPB90964	Glycosidases; Chitinase insertion domain; 2g34; Prokaryotic membrane lipoprotein lipid attachment site profile.; Glycosyl hydrolases family 18 (GH18) domain profile.; consensus disorder prediction; CHITINASE; Glycosyl hydrolases family 18; Glycosyl hydrolases family 18 (GH18) active site signature.; (Trans)glycosidases; -	Glycoside hydrolase family 18, catalytic domain; Chitinase II; Glycoside hydrolase superfamily; -; Glycosyl Hydrolase Family 18; Glycosyl hydrolases family 18 (GH18) active site; Chitinase insertion domain superfamily
EPB90974	consensus disorder prediction	-
EPB90987	Glycosidases; Glycosyl hydrolase family 29 signature; ALPHA-L-FUCOSIDASE; alpha_l_fucos; (Trans)glycosidases; Alpha-L-fucosidase	Glycoside hydrolase superfamily; -; Alpha-L-fucosidase, metazoa-type; Glycoside hydrolase, family 29
EPB91031	NodB homology domain profile.; GLYCOSYL TRANSFERASE-RELATED; CE4_MrCDA_like; Glycoside hydrolase/deacetylase; Polysaccharide deacetylase	Polysaccharide deacetylase, ArnD subfamily; NodB homology domain; -; Glycoside hydrolase/deacetylase, beta/alpha-barrel
EPB91041	Related to Chitin deacetylase; NodB homology domain profile.; GLYCOSYL TRANSFERASE-RELATED; CE4_MrCDA_like; Glycoside hydrolase/deacetylase; Polysaccharide deacetylase	Polysaccharide deacetylase, ArnD subfamily; -; NodB homology domain; Glycoside hydrolase/deacetylase, beta/alpha-barrel
EPB91090	S-methyl-5-thioribose-1-phosphate isomerase; Putative methylthioribose-1-phosphate isomerase [mtnA].; METHYLTHIORIBOSE-1-PHOSPHATE ISOMERASE; NagB/RpiA/CoA transferase-like; Initiation factor 2 subunit family; -; Methylthioribose-1-phosphate isomerase	Initiation factor 2B-like, C-terminal; Initiation factor 2B alpha/beta/delta; Initiation factor 2B-related; -; NagB/RpiA transferase-like; Methylthioribose-1-phosphate isomerase, N-terminal; Methylthioribose-1-phosphate isomerase
EPB91121	Lipase (class 3); alpha/beta hydrolase; ALPHA/BETA-HYDROLASES SUPERFAMILY PROTEIN; alpha/beta-Hydrolases; Lipase_3	Alpha/Beta hydrolase fold; Secreted Mono/Diacylglycerol Lipase; Fungal lipase-like domain; -
EPB91153	Calcineurin-like phosphoesterase; Sphingomyelin_Pdiesterase; MPP_ASMase; -; SPHINGOMYELIN PHOSPHODIESTERASE; Acid sphingomyelin phosphodiesterase C-terminal region; Metallo-dependent phosphatases	Metallo-dependent phosphatase-like; Acid sphingomyelinase/endopolyphosphatase, metallophosphatase domain; Sphingomyelin phosphodiesterase; Calcineurin-like phosphoesterase domain, ApaH type; -; Sphingomyelin phosphodiesterase, C-terminal domain
EPB91170	Thioredoxin family active site.; Endoplasmic reticulum protein ERp29, C-terminal domain; Glutaredoxin; ERP29 C domain-like; Thioredoxin; PDI_a_ERp38; ERp29c; protein disulfide-isomerase domain; Thioredoxin domain profile.; Thioredoxin family signature; -; Protein disulfide-isomerase A6 homolog; PROTEIN DISULFIDE-ISOMERASE C17H9.14C-RELATED; Thioredoxin-like	Thioredoxin-like superfamily; Protein disulfide-isomerase, thioredoxin-like domain; Protein Disulfide Isomerase; Endoplasmic reticulum resident protein 29, C-terminal domain superfamily; Thioredoxin domain; -; Thioredoxin, conserved site; Endoplasmic reticulum resident protein 29, C-terminal
EPB91186	consensus disorder prediction	-
EPB91192	Glycosidases; Chitinase insertion domain; 2g34; Glycosyl hydrolases family 18 (GH18) domain profile.; CHITINASE; Glycosyl hydrolases family 18; -; (Trans)glycosidases	Glycoside hydrolase family 18, catalytic domain; Chitinase II; Glycoside hydrolase superfamily; -; Glycosyl Hydrolase Family 18; Chitinase insertion domain superfamily
EPB91218	Kre9/KNH-like N-terminal Ig-like domain; MATRIX PROTEIN, PUTATIVE (AFU_ORTHOLOGUE AFUA_8G05410)-RELATED	Yeast cell wall synthesis Kre9/Knh1-like, N-terminal; SRP1/TIP1-like Cell Wall Component
EPB91235	Multicopper oxidase; MULTI-COPPER OXIDASE; Cupredoxins; -; Multicopper oxidases signature 2.; Multicopper oxidases signature 1.	Multicopper oxidase; Multicopper oxidase-like, N-terminal; Multicopper oxidase, C-terminal; Cupredoxin; Multicopper oxidase, copper-binding site; Multicopper oxidases, conserved site
EPB91253	Cathepsin D; Acid Proteases; BETA-SITE APP-CLEAVING ENZYME, ISOFORM A-RELATED; Pepsin (A1) aspartic protease family signature; Eukaryotic and viral aspartyl proteases active site.; Eukaryotic aspartyl protease; pepsin_like; Acid proteases; Peptidase family A1 domain profile.	Aspartic peptidase domain superfamily; Aspartic peptidase A1 family; Peptidase family A1 domain; -; Pepsin-like domain; Aspartic peptidase, active site
EPB91286	Kre9/KNH-like N-terminal Ig-like domain; MATRIX PROTEIN, PUTATIVE (AFU_ORTHOLOGUE AFUA_8G05410)-RELATED	Yeast cell wall synthesis Kre9/Knh1-like, N-terminal; SRP1/TIP1-like Cell Wall Component
EPB91307	MANNOSYL-OLIGOSACCHARIDE ALPHA-1,2-MANNOSIDASE-RELATED; -; Glycosyl hydrolase family 47; Glycosyl hydrolase family 47 signature; Seven-hairpin glycosidases	Glycoside hydrolase family 47; Glycosyl Hydrolase Family 47; Seven-hairpin glycosidases; Six-hairpin glycosidase-like superfamily
EPB91339	EXPANSIN-LIKE PROTEIN 2; DPBB_RlpA_EXP_N-like; consensus disorder prediction; -; Barwin-like endoglucanases	Plant Cell Wall Expansin; -; RlpA-like domain superfamily
EPB91375	Glycosyl hydrolases family 16 (GH16) domain profile.; Concanavalin A-like lectins/glucanases; GLYCOSYL HYDROLASE-RELATED; -; Glycosyl hydrolases family 16; GH16_CCF	Glycosyl Hydrolase Family 16; Glycoside hydrolase family 16; -; Concanavalin A-like lectin/glucanase domain superfamily
EPB91450	Superoxide dismutase, copper/zinc binding domain; Superoxide dismutase [Cu-Zn]; SUPEROXIDE DISMUTASE CU-ZN -RELATED; Cu-Zn_Superoxide_Dismutase; Copper/Zinc superoxide dismutase signature 2.; Copper/zinc superoxide dismutase (SODC); Cu-Zn-superoxide dismutase family signature; Cu,Zn superoxide dismutase-like	Superoxide dismutase, copper/zinc, binding site; Superoxide dismutase, copper/zinc binding domain; Superoxide dismutase (Cu/Zn) / superoxide dismutase copper chaperone; -; Superoxide dismutase-like, copper/zinc binding domain superfamily
EPB91459	EXPANSIN-LIKE PROTEIN 2; Lytic transglycolase; DPBB_RlpA_EXP_N-like; consensus disorder prediction; -; Barwin-like endoglucanases	RlpA-like domain superfamily; -; RlpA-like protein, double-psi beta-barrel domain; Plant Cell Wall Expansin
EPB91482	Lytic transglycolase; EXPANSIN-LIKE PROTEIN 2; DPBB_RlpA_EXP_N-like; -; Barwin-like endoglucanases	RlpA-like domain superfamily; RlpA-like protein, double-psi beta-barrel domain; -; Plant Cell Wall Expansin
EPB91484	EXPANSIN-LIKE PROTEIN 2; Lytic transglycolase; DPBB_RlpA_EXP_N-like; -; Barwin-like endoglucanases	Plant Cell Wall Expansin; -; RlpA-like protein, double-psi beta-barrel domain; RlpA-like domain superfamily
EPB91496	EXPANSIN-LIKE PROTEIN 2; Lytic transglycolase; DPBB_RlpA_EXP_N-like; -; Barwin-like endoglucanases	Plant Cell Wall Expansin; -; RlpA-like protein, double-psi beta-barrel domain; RlpA-like domain superfamily
EPB91498	INNER SPORE COAT PROTEIN H; CotH kinase protein	Spore coat protein CotH/Invasin CotH2/3/7
EPB91513	Lysosomal aspartic protease; Acid Proteases; pepsin_like; Eukaryotic aspartyl protease; Pepsin (A1) aspartic protease family signature; Eukaryotic and viral aspartyl proteases active site.; BETA-SITE APP-CLEAVING ENZYME, ISOFORM A-RELATED; Acid proteases; Peptidase family A1 domain profile.	Aspartic peptidase A1 family; Aspartic peptidase domain superfamily; Peptidase family A1 domain; -; Pepsin-like domain; Aspartic peptidase, active site
EPB91561	PA; Subtilase family; Serine proteases, subtilase family, histidine active site.; PA domain; Serine proteases, subtilase domain profile.; Serine proteases, subtilase family, serine active site.; Subtilisin-like; Fn3-like domain; Peptidase S8/S53 domain; -; PEPTIDASE S8; Serine proteases, subtilase family, aspartic acid active site.; Peptidases_S8_5; Subtilisin serine protease family (S8) signature	PA domain superfamily; PoSI-like peptidase domain; Peptidase S8, subtilisin, Ser-active site; Peptidase S8/S53 domain superfamily; PA domain; Peptidase S8/S53 domain; Peptidase S8, subtilisin-related; Subtilisin-like serine protease; Fn3-like domain; Peptidase S8, subtilisin, Asp-active site; Peptidase S8, subtilisin, His-active site; -
EPB91571	Galactose oxidase-like, Early set domain; E_set_GO_C; SECRETED PROTEIN-RELATED; E set domains; -; Galactose oxidase, central domain; Immunoglobulins; Glyoxal oxidase N-terminus	Galactose oxidase/kelch, beta-propeller; Immunoglobulin-like fold; Galactose oxidase, central domain superfamily; Glyoxal oxidase, N-terminal; -; Immunoglobulin E-set; Galactose oxidase-like, Early set domain
EPB91574	consensus disorder prediction; Barwin-like endoglucanases	RlpA-like domain superfamily; -
EPB91584	Arginase; Arginase signature; Arginase/deacetylase; Agmatinase_PAH; ARGINASE/AGMATINASE; Arginase family; agmatinase; Arginase family profile.; Ureohydrolase domain; Arginase family signature.	Ureohydrolase; -; Ureohydrolase domain superfamily; Agmatinase-related; Ureohydrolase, manganese-binding site
EPB91597	AMP-binding enzyme; LONG-CHAIN-FATTY-ACID--COA LIGASE; -; Acetyl-CoA synthetase-like	-; ANL, N-terminal domain; AMP-dependent synthetase/ligase domain
EPB91604	PEPTIDASE S41 FAMILY PROTEIN; Peptidase family S41; -; ClpP/crotonase	Secondary metabolite-associated S41A peptidase; Tail specific protease; -; ClpP/crotonase-like domain superfamily
EPB91606	Renal dipeptidase family profile.; Metallo-dependent hydrolases; Renal dipeptidase active site.; -; MICROSOMAL DIPEPTIDASE; rDP_like; Membrane dipeptidase (Peptidase family M19)	Peptidase M19; Metal-dependent hydrolase; Membrane dipeptidase, active site; -
EPB91638	consensus disorder prediction	-
EPB91655	ALKALINE PHOSPHATASE; Alkaline phosphatase; alk_phosph_2; ALP; Alkaline Phosphatase, subunit A; Alkaline phosphatase-like; Alkaline phosphatase signature	Alkaline phosphatase; Alkaline-phosphatase-like, core domain superfamily
EPB91672	GDSL LIPASE/ACYLHYDROLASE FAMILY PROTEIN (AFU_ORTHOLOGUE AFUA_4G14700); SGNH hydrolase; GDSL-like Lipase/Acylhydrolase; fatty_acyltransferase_like	GDSL lipase/esterase; SGNH hydrolase superfamily; -; GDSL Esterase/Lipase Enzyme
EPB91684	Phosphate-induced protein 1 conserved region; PROTEIN EXORDIUM-LIKE 5	Protein EXORDIUM-like
EPB91686	INNER SPORE COAT PROTEIN H; CotH kinase protein	Spore coat protein CotH/Invasin CotH2/3/7
EPB91779	Acid Proteases; pepsin_like; Eukaryotic aspartyl protease; BETA-SITE APP-CLEAVING ENZYME, ISOFORM A-RELATED; Pepsin (A1) aspartic protease family signature; Acid proteases; Peptidase family A1 domain profile.	Aspartic peptidase domain superfamily; Aspartic peptidase A1 family; Peptidase family A1 domain; Pepsin-like domain
EPB91789	Isochorismatase-like hydrolases; isochorismate family cysteine hydrolase YcaC; Isochorismatase family; YcaC_related; HYDROLASE YCAC-RELATED; -	Isochorismatase-like superfamily; Probable Hydrolase YcaC-like; Isochorismatase-like; Probable hydrolase YcaC; -
EPB91883	Thioredoxin family active site.; Glutaredoxin; protein disulfide-isomerase domain; Thioredoxin; Protein disulfide-isomerase A4; Thioredoxin domain profile.; PDI_a_PDI_a'_C; PDI_a_family; Thioredoxin family signature; protein disulfide-isomerase; consensus disorder prediction; Thioredoxin-like domain; PDI_b_family; Protein disulfide-isomerase; PROTEIN DISULFIDE ISOMERASE; Thioredoxin-like; PDI_b'_…	Thioredoxin-like superfamily; Protein disulfide-isomerase, thioredoxin-like domain; Thioredoxin domain; Protein disulphide isomerase; -; Thioredoxin, conserved site
EPB91884	consensus disorder prediction; Kre9/KNH-like N-terminal Ig-like domain	Yeast cell wall synthesis Kre9/Knh1-like, N-terminal; -
EPB91885	consensus disorder prediction	-
EPB91904	NodB homology domain profile.; consensus disorder prediction; CHITIN DEACETYLASE; Glycoside hydrolase/deacetylase; Polysaccharide deacetylase	NodB homology domain; -; Glycoside hydrolase/deacetylase, beta/alpha-barrel
EPB91940	consensus disorder prediction; -; NHL repeat	Six-bladed beta-propeller, TolB-like; -
EPB91960	GLYCOSYL TRANSFERASE-RELATED; Polysaccharide deacetylase; Glycoside hydrolase/deacetylase; NodB homology domain profile.	Polysaccharide deacetylase, ArnD subfamily; NodB homology domain; -; Glycoside hydrolase/deacetylase, beta/alpha-barrel
EPB91964	NodB homology domain profile.; GLYCOSYL TRANSFERASE-RELATED; CE4_MrCDA_like; Glycoside hydrolase/deacetylase; Polysaccharide deacetylase	Polysaccharide deacetylase, ArnD subfamily; NodB homology domain; -; Glycoside hydrolase/deacetylase, beta/alpha-barrel
EPB92048	Acid Proteases; pepsin_like; Pepsin (A1) aspartic protease family signature; Eukaryotic aspartyl protease; Eukaryotic and viral aspartyl proteases active site.; BETA-SITE APP-CLEAVING ENZYME, ISOFORM A-RELATED; Acid proteases; Peptidase family A1 domain profile.	Aspartic peptidase domain superfamily; Aspartic peptidase A1 family; Peptidase family A1 domain; Pepsin-like domain; Aspartic peptidase, active site
EPB92050	SERINE PROTEASE FAMILY S10 SERINE CARBOXYPEPTIDASE; alpha/beta hydrolase; Serine carboxypeptidases, serine active site.; Carboxypeptidase C serine protease (S10) family signature; alpha/beta-Hydrolases; -; Serine carboxypeptidase; Serine carboxypeptidases, histidine active site.	Serine carboxypeptidase, serine active site; Serine carboxypeptidases, histidine active site; Peptidase S10, serine carboxypeptidase; -; Alpha/Beta hydrolase fold
EPB92082	Glycosidases; GLUCAN 1,3-BETA-GLUCOSIDASE; (Trans)glycosidases; Glycosyl hydrolases family 17	Glycoside hydrolase superfamily; Glycoside hydrolase family 17; Beta-glucan modifying enzymes; -
EPB92136	EF-hand calcium-binding domain profile.; EF-hand calcium-binding domain.; -; MULTIPLE COAGULATION FACTOR DEFICIENCY PROTEIN 2 NEURAL STEM CELL DERIVED NEURONAL SURVIVAL PROTEIN; EF-hand domain pair; EF-hand	EF-Hand 1, calcium-binding site; EF-hand domain pair; ER-Golgi Transport and Cell Adhesion Regulator; -; EF-hand domain
EPB92150	consensus disorder prediction	-
EPB92160	NON-SPECIFIC PHOSPHOLIPASE C4-RELATED; Alkaline Phosphatase, subunit A; Phosphoesterase family	Phosphoesterase; Alkaline-phosphatase-like, core domain superfamily
EPB92170	Glutaredoxin; PROTEIN DISULFIDE-ISOMERASE A6; Thioredoxin; Thioredoxin domain profile.; Thioredoxin family signature; consensus disorder prediction; Thioredoxin-like	Thioredoxin-like superfamily; -; Thioredoxin domain
EPB92178	Kre9/KNH-like N-terminal Ig-like domain	Yeast cell wall synthesis Kre9/Knh1-like, N-terminal
EPB92190	consensus disorder prediction	-
EPB92195	beta-lactamase/transpeptidase-like; Beta-lactamase; -; BETA-LACTAMASE-RELATED	Beta-lactamase-related; Beta-lactamase/esterase domain-containing protein; Beta-lactamase/transpeptidase-like
EPB92245	consensus disorder prediction	-
EPB92246	consensus disorder prediction; Coil	-
EPB92247	consensus disorder prediction; ARM repeat	Armadillo-type fold; -
EPB92249	consensus disorder prediction	-
EPB92285	Kre9/KNH-like N-terminal Ig-like domain	Yeast cell wall synthesis Kre9/Knh1-like, N-terminal
EPB92294	consensus disorder prediction; Putative Ice-binding-like adhesive domain	Choice-of-anchor A domain; -
EPB92338	INNER SPORE COAT PROTEIN H; CotH kinase protein	Spore coat protein CotH/Invasin CotH2/3/7
EPB92374	Sad1 / UNC-like C-terminal; Coil; MEMBRANE PROTEIN CH1 RELATED; consensus disorder prediction; -; SUN domain profile.	SUN domain-containing Suco/Slp1-like; -; SUN domain
EPB92402	Related to Chitin deacetylase; NodB homology domain profile.; GLYCOSYL TRANSFERASE-RELATED; Glycoside hydrolase/deacetylase; Polysaccharide deacetylase	NodB homology domain; Polysaccharide deacetylase, ArnD subfamily; -; Glycoside hydrolase/deacetylase, beta/alpha-barrel
EPB92436	consensus disorder prediction	-
EPB92447	Coil; consensus disorder prediction	-
EPB92462	Coil; consensus disorder prediction	-
EPB92517	Thaumatin; tha2; PR5; Pathogenesis-related protein signature; THAUMATIN FAMILY PROTEIN-RELATED; Osmotin, thaumatin-like protein; Thaumatin family profile.; Thaumatin family	Osmotin/thaumatin-like superfamily; Thaumatin family; -
EPB92547	consensus disorder prediction; INNER SPORE COAT PROTEIN H; CotH kinase protein	Spore coat protein CotH/Invasin CotH2/3/7; -
EPB92572	consensus disorder prediction	-
EPB92631	consensus disorder prediction	-
EPB92645	Kre9/KNH-like N-terminal Ig-like domain; MATRIX PROTEIN, PUTATIVE (AFU_ORTHOLOGUE AFUA_8G05410)-RELATED	Yeast cell wall synthesis Kre9/Knh1-like, N-terminal; SRP1/TIP1-like Cell Wall Component
EPB92694	NodB homology domain profile.; GLYCOSYL TRANSFERASE-RELATED; CE4_MrCDA_like; Glycoside hydrolase/deacetylase; Polysaccharide deacetylase	Polysaccharide deacetylase, ArnD subfamily; NodB homology domain; -; Glycoside hydrolase/deacetylase, beta/alpha-barrel
EPB92711	Prokaryotic membrane lipoprotein lipid attachment site profile.	-
EPB92745	Zn peptidases; GLUTAMINYL-PEPTIDE CYCLOTRANSFERASE; Glutaminyl-peptide cyclotransferase; Zn-dependent exopeptidases; M28_QC_like; Peptidase family M28	Glutaminyl-peptide cyclotransferase-like; M28 Zn-Peptidase Glutaminyl Cyclase; -; Peptidase M28
EPB92780	consensus disorder prediction	-
EPB92782	consensus disorder prediction; Putative Ice-binding-like adhesive domain	Choice-of-anchor A domain; -
EPB92783	consensus disorder prediction	-
EPB92784	Putative Ice-binding-like adhesive domain	Choice-of-anchor A domain
EPB92851	Thaumatin; tha2; PR5; Pathogenesis-related protein signature; OS03G0233200 PROTEIN; Osmotin, thaumatin-like protein; Thaumatin family profile.; Thaumatin family	Osmotin/thaumatin-like superfamily; Thaumatin family
EPB92857	consensus disorder prediction; UDP-D-XYLOSE:L-FUCOSE ALPHA-1,3-D-XYLOSYLTRANSFERASE-RELATED; Nucleotide-diphospho-sugar transferase	Nucleotide-diphospho-sugar transferase; UDP-D-xylose:L-fucose alpha-1,3-D-xylosyltransferase; -
EPB92865	consensus disorder prediction	-
EPB92866	consensus disorder prediction	-
EPB92867	consensus disorder prediction; Coil	-
EPB92886	LysM domain profile.; AM15; LysM domain; consensus disorder prediction; LysM_2; LysM; DPBB_MltA-like	LysM domain; -; LysM domain superfamily; LysM domain-containing protein
EPB92892	LONG CHRONOLOGICAL LIFESPAN PROTEIN 2	Long chronological lifespan protein 2
EPB92904	Lysosomal aspartic protease; Acid Proteases; BETA-SITE APP-CLEAVING ENZYME, ISOFORM A-RELATED; Pepsin (A1) aspartic protease family signature; Eukaryotic and viral aspartyl proteases active site.; Eukaryotic aspartyl protease; pepsin_like; Acid proteases; Peptidase family A1 domain profile.	Aspartic peptidase domain superfamily; Aspartic peptidase A1 family; Peptidase family A1 domain; -; Pepsin-like domain; Aspartic peptidase, active site
EPB92925	PLC-like phosphodiesterases; Phosphatidylinositol (PI) phosphodiesterase	PLC-like phosphodiesterase, TIM beta/alpha-barrel domain superfamily
EPB92931	Peptidases_S8_PCSK9_ProteinaseK_like; Subtilase family; Serine proteases, subtilase family, histidine active site.; Serine proteases, subtilase family, serine active site.; Peptidase S8/S53 domain; consensus disorder prediction; Subtilisin-like; Subtilisin-like serine protease; Serine proteases, subtilase domain profile.; PEPTIDASE S8; Serine proteases, subtilase family, aspartic acid active site…	Peptidase S8, subtilisin, Ser-active site; Peptidase S8/S53 domain superfamily; Peptidase S8/S53 domain; Peptidase S8, subtilisin-related; Subtilisin-like serine protease; Peptidase S8, subtilisin, Asp-active site; Peptidase S8, subtilisin, His-active site; -; Proteinase K-like catalytic domain
EPB92933	PHOSPHOLIPASE B, PLB1; GDSL-like Lipase/Acylhydrolase; SGNH hydrolase	GDSL lipase/esterase; -; Phospholipase B1, membrane-associated; SGNH hydrolase superfamily
EPB92938	Prokaryotic membrane lipoprotein lipid attachment site profile.	-
EPB93015	consensus disorder prediction; choice-of-anchor A domain; Putative Ice-binding-like adhesive domain	Choice-of-anchor A domain; -
EPB93016	-; EMC10; ER membrane protein complex subunit 10	-
EPB93035	Related to Chitin deacetylase; NodB homology domain profile.; GLYCOSYL TRANSFERASE-RELATED; CE4_MrCDA_like; Glycoside hydrolase/deacetylase; Polysaccharide deacetylase	NodB homology domain; Polysaccharide deacetylase, ArnD subfamily; -; Glycoside hydrolase/deacetylase, beta/alpha-barrel
EPB93068	Coil; dnaj_3; DnaJ; dnaJ domain profile.; TPR repeat profile.; Tetratricopeptide repeat; Chaperone J-domain; tpr_5; consensus disorder prediction; TPR-like; LD25575P; DnaJ domain signature; Tetratricopeptide repeat domain; DnaJ domain	Tetratricopeptide-like helical domain superfamily; Tetratricopeptide repeat; DnaJ Homolog Subfamily C Member 3 Co-Chaperones; Chaperone J-domain superfamily; -; DnaJ domain
EPB93070	Cysteine-rich secretory protein family; Allergen V5/Tpx-1 family signature; CAP; CRISP family signature 1.; CYSTEINE-RICH SECRETORY PROTEIN-RELATED; SCP_3; CRISP family signature 2.; PR-1-like	Cysteine-rich secretory protein-related; CAP superfamily; Allergen V5/Tpx-1-related, conserved site; CAP domain
EPB93008	NO_HIT	-
EPB93095	NO_HIT	-
EPB93091	NO_HIT	-
EPB92973	NO_HIT	-
EPB92503	NO_HIT	-
EPB92558	NO_HIT	-
EPB92293	NO_HIT	-
EPB92281	NO_HIT	-
EPB92114	NO_HIT	-
EPB91932	NO_HIT	-
EPB91859	NO_HIT	-
EPB91839	NO_HIT	-
EPB91780	NO_HIT	-
EPB91598	NO_HIT	-
EPB91512	NO_HIT	-
EPB91329	NO_HIT	-
EPB91306	NO_HIT	-
EPB91193	NO_HIT	-
EPB91046	NO_HIT	-
EPB90946	NO_HIT	-
EPB90962	NO_HIT	-
EPB90991	NO_HIT	-
EPB90948	NO_HIT	-
EPB90741	NO_HIT	-
EPB90618	NO_HIT	-
EPB90297	NO_HIT	-
EPB90193	NO_HIT	-
EPB90128	NO_HIT	-
EPB89972	NO_HIT	-
EPB89853	NO_HIT	-
EPB89552	NO_HIT	-
EPB89463	NO_HIT	-
EPB89392	NO_HIT	-
EPB89436	NO_HIT	-
EPB89433	NO_HIT	-
EPB89317	NO_HIT	-
EPB89221	NO_HIT	-
EPB88972	NO_HIT	-
EPB88977	NO_HIT	-
EPB88886	NO_HIT	-
EPB88809	NO_HIT	-
EPB88779	NO_HIT	-
EPB88702	NO_HIT	-
EPB88628	NO_HIT	-
EPB88563	NO_HIT	-
EPB88310	NO_HIT	-
EPB88267	NO_HIT	-
EPB87928	NO_HIT	-
EPB87929	NO_HIT	-
EPB87944	NO_HIT	-
EPB87838	NO_HIT	-
EPB87865	NO_HIT	-
EPB87789	NO_HIT	-
EPB87786	NO_HIT	-
EPB87790	NO_HIT	-
EPB87748	NO_HIT	-
EPB87620	NO_HIT	-
EPB87509	NO_HIT	-
EPB87412	NO_HIT	-
EPB87288	NO_HIT	-
EPB87191	NO_HIT	-
EPB87067	NO_HIT	-
EPB87060	NO_HIT	-
EPB86935	NO_HIT	-
EPB86934	NO_HIT	-
EPB86700	NO_HIT	-
EPB86710	NO_HIT	-
EPB86378	NO_HIT	-
EPB86360	NO_HIT	-
EPB86273	NO_HIT	-
EPB86070	NO_HIT	-
EPB86075	NO_HIT	-
EPB86076	NO_HIT	-
EPB85969	NO_HIT	-
EPB85832	NO_HIT	-
EPB85757	NO_HIT	-
EPB85617	NO_HIT	-
EPB85468	NO_HIT	-
EPB85449	NO_HIT	-
EPB85379	NO_HIT	-
EPB85357	NO_HIT	-
EPB85183	NO_HIT	-
EPB85110	NO_HIT	-
EPB85077	NO_HIT	-
EPB84454	NO_HIT	-
EPB84247	NO_HIT	-
EPB84248	NO_HIT	-
EPB83747	NO_HIT	-
EPB83638	NO_HIT	-
EPB83371	NO_HIT	-
EPB83310	NO_HIT	-
EPB82656	NO_HIT	-
EPB82595	NO_HIT	-
EPB82526	NO_HIT	-
EPB82468	NO_HIT	-
EPB82397	NO_HIT	-
EPB81992	NO_HIT	-
EPB81871	NO_HIT	-
EPB81828	NO_HIT	-
EPB81653	NO_HIT	-
EPB81617	NO_HIT	-
EPB81567	NO_HIT	-
EPB81497	NO_HIT	-
EPB81443	NO_HIT	-
EPB81190	NO_HIT	-
EPB81127	NO_HIT	-
EPB81070	NO_HIT	-
EPB81042	NO_HIT	-
EPB81017	NO_HIT	-
EPB80982	NO_HIT	-
