# Supplementary material for: Machine-Learning Prediction of Extracellular Vesicle Protein Sorting Expands the Characterization of Secretory Functions in Mucor circinelloides
Source: J Fungi (Basel). 2026 Jun 17;12(6):442. doi: 10.3390/jof12060442 (PMC13301921; doi:10.3390/jof12060442)
Supplement: Supplementary file 1 [file jof-12-00442-s001.zip › Table S2_CAZymes_predicted.xlsx]

## Sheet: CAZyme_predicted_hmmer
HMM Profile	Profile Length	Gene ID	Gene Length	E Value	Profile Start	Profile End	Gene Start	Gene End	Coverage
GH20.hmm	337	EPB81228	565	1.3e-88	8	336	157	510	0.973294
GH15.hmm	361	EPB81329	470	1.3e-80	18	360	56	461	0.947368
GH16_19.hmm	174	EPB81429	284	2.2e-37	19	174	106	260	0.890805
GH18.hmm	296	EPB81481	673	8.4e-28	5	237	37	307	0.783784
CE4.hmm	130	EPB81527	261	2.4e-24	8	123	52	183	0.884615
CE4.hmm	130	EPB81528	254	4.4e-28	7	124	38	172	0.9
GH3.hmm	216	EPB81651	725	2.7e-58	5	216	73	278	0.976852
GH3.hmm	216	EPB81652	728	2.2e-61	8	216	77	279	0.962963
PL14_3.hmm	211	EPB81702	294	3e-84	3	210	83	290	0.981043
GH37.hmm	491	EPB81829	630	1.7e-150	2	489	52	612	0.991853
AA1.hmm	358	EPB82007	698	9.2e-95	10	356	44	678	0.96648
GH18.hmm	296	EPB82220	513	4.7e-67	3	283	36	407	0.945946
CE16.hmm	267	EPB82269	286	3.9e-20	2	261	25	270	0.970037
CE4.hmm	130	EPB82359	304	2.8e-27	7	122	51	181	0.884615
CE4.hmm	130	EPB82360	288	2.9e-27	3	125	73	210	0.938462
CE16.hmm	267	EPB82614	305	2.9e-43	2	266	38	296	0.988764
CE4.hmm	130	EPB82862	233	5.2e-28	5	126	29	157	0.930769
GH152.hmm	216	EPB82876	238	2.7e-48	1	216	35	238	0.99537
GH152.hmm	216	EPB83338	225	1.3e-47	1	215	32	225	0.990741
GH18.hmm	296	EPB83431	403	6.4e-69	4	285	33	393	0.949324
GH9.hmm	418	EPB83463	673	1e-93	1	418	52	509	0.997608
GH5_27.hmm	348	EPB83677	498	2e-156	1	346	51	392	0.991379
GH17.hmm	311	EPB84045	290	9.9e-32	2	306	24	278	0.977492
AA5_1.hmm	563	EPB84236	563	1e-168	4	543	45	556	0.957371
GH152.hmm	216	EPB84289	605	8.6e-42	1	202	36	225	0.930556
CE16.hmm	267	EPB84492	289	2.6e-18	2	262	24	272	0.973783
AA3_2.hmm	568	EPB84597	641	1.3e-175	2	567	31	631	0.994718
GH63.hmm	570	EPB84679	812	9.1e-28	320	567	596	810	0.433333
GH5_7.hmm	289	EPB84687	440	9.8e-83	2	289	72	386	0.99308
GH81.hmm	622	EPB84977	754	2.3e-154	5	621	53	741	0.990354
GH18.hmm	296	EPB85064	384	6.3e-75	3	275	22	384	0.918919
CE4.hmm	130	EPB85523	394	2.3e-29	7	123	116	233	0.892308
GH134.hmm	159	EPB85595	183	7.2e-81	1	159	25	183	0.993711
GH18.hmm	296	EPB85713	579	1.3e-20	3	203	25	276	0.675676
GH18.hmm	296	EPB85765	549	2.9e-24	4	211	29	279	0.699324
GH31_1.hmm	447	EPB85834	903	1.6e-171	7	446	273	772	0.982103
CE4.hmm	130	EPB85941	405	1.4e-24	13	125	175	303	0.861538
CE16.hmm	267	EPB86092	270	3.1e-18	100	262	89	255	0.606742
CE4.hmm	130	EPB86258	260	7.7e-30	8	124	39	170	0.892308
GH3.hmm	216	EPB86303	728	1.6e-60	5	216	73	278	0.976852
GH47.hmm	446	EPB86355	550	9.9e-142	1	446	78	524	0.997758
CE4.hmm	130	EPB86539	393	4.2e-16	10	125	157	287	0.884615
GH47.hmm	446	EPB86576	530	6e-127	2	445	49	522	0.993274
PL8_4.hmm	244	EPB86702	771	1e-89	1	230	386	632	0.938525
GH28.hmm	325	EPB86984	372	1.9e-56	6	323	43	365	0.975385
GH5_9.hmm	303	EPB87241	384	9.7e-61	1	232	93	319	0.762376
AA1.hmm	358	EPB87243	693	3.6e-83	13	356	63	559	0.958101
CE4.hmm	130	EPB87467	422	1.7e-25	8	125	156	274	0.9
GH46.hmm	222	EPB87619	332	5e-37	6	215	84	297	0.941441
AA1_2.hmm	337	EPB87708	588	3.9e-120	1	336	42	376	0.994065
GH31_1.hmm	447	EPB87894	884	3.6e-171	6	447	258	762	0.986577
GH31_1.hmm	447	EPB87897	884	1.1e-172	6	447	258	762	0.986577
PL14_5.hmm	209	EPB87941	333	2.3e-74	2	208	84	296	0.985646
GH45.hmm	198	EPB87943	395	2.3e-91	1	197	194	392	0.989899
CE4.hmm	130	EPB88167	435	2.5e-22	13	124	167	293	0.853846
GH18.hmm	296	EPB88315	402	1.3e-72	2	284	22	392	0.952703
GH16_1.hmm	229	EPB88458	327	7e-79	3	228	68	304	0.982533
GH16_19.hmm	174	EPB88549	262	2.1e-36	9	173	74	235	0.942529
CE4.hmm	130	EPB88594	424	9.5e-22	12	124	159	285	0.861538
CE4.hmm	130	EPB89043	387	7.6e-28	14	123	122	232	0.838462
CE16.hmm	267	EPB89194	306	1.7e-44	2	266	39	297	0.988764
GH28.hmm	325	EPB89196	382	2e-66	5	322	42	373	0.975385
GH17.hmm	311	EPB89236	284	2.8e-24	17	309	52	284	0.938907
GH18.hmm	296	EPB89327	511	5.8e-65	22	283	39	402	0.881757
GH20.hmm	337	EPB89329	565	5.9e-88	8	336	157	510	0.973294
GH16_23.hmm	187	EPB89745	293	3.5e-51	8	184	93	264	0.941176
CE4.hmm	130	EPB90158	471	3.2e-21	13	125	149	275	0.861538
CBM21.hmm	107	EPB90436	608	3.1e-17	5	107	33	128	0.953271
GH15.hmm	361	EPB90436	608	4.4e-81	13	359	193	598	0.958449
CE4.hmm	130	EPB90468	371	1.8e-23	13	124	158	278	0.853846
GH31_1.hmm	447	EPB90688	943	6.2e-163	1	447	356	800	0.997763
GH16_1.hmm	229	EPB90765	315	4.8e-92	2	228	64	294	0.9869
GH3.hmm	216	EPB90789	760	2.6e-62	5	216	103	308	0.976852
CE4.hmm	130	EPB90845	555	2.7e-18	13	124	145	273	0.853846
GH18.hmm	296	EPB90964	466	5.1e-70	3	285	96	455	0.952703
GH29.hmm	346	EPB90987	757	1.5e-89	21	346	303	660	0.939306
CE4.hmm	130	EPB91031	382	1e-31	7	123	105	222	0.892308
CE4.hmm	130	EPB91041	417	2.2e-23	10	124	150	265	0.876923
GH18.hmm	296	EPB91192	438	8.5e-66	4	283	45	415	0.942568
GH47.hmm	446	EPB91307	494	1.9e-133	1	445	38	485	0.995516
GH16_4.hmm	316	EPB91375	400	6.6e-121	1	316	62	383	0.996835
AA5_1.hmm	563	EPB91571	552	4.9e-179	5	543	38	545	0.955595
CE16.hmm	267	EPB91672	289	1.5e-22	2	261	24	271	0.970037
AA12.hmm	401	EPB91940	545	9.3e-36	8	400	91	489	0.977556
CE4.hmm	130	EPB91960	453	3.8e-21	13	124	163	286	0.853846
CE4.hmm	130	EPB91964	379	8.5e-23	12	124	161	280	0.861538
GH17.hmm	311	EPB92082	289	6.5e-24	2	306	25	275	0.977492
CE4.hmm	130	EPB92402	414	6e-20	8	124	147	264	0.892308
GH152.hmm	216	EPB92517	235	2.8e-52	1	215	32	235	0.990741
CE4.hmm	130	EPB92694	402	8.3e-21	13	125	154	281	0.861538
GH152.hmm	216	EPB92851	247	8.9e-43	26	215	72	247	0.875
GT77.hmm	216	EPB92857	362	5e-21	4	216	145	354	0.981481
CE4.hmm	130	EPB93035	453	1.2e-22	9	124	171	287	0.884615

## Sheet: CAZyme_predicted_diamond
Gene ID	CAZy ID	% Identical	Length	Mismatches	Gap Open	Gene Start	Gene End	CAZy Start	CAZy End	E Value	Bit Score
EPB93035	ALU66008.1|CE4	96	454	17	1	1	453	1	454	1.45e-293	803
EPB92851	GH152|1560289|Mucci3_GeneCatalog_proteins_20220410.aa.fasta	91.1	235	20	1	13	247	1	234	1.36e-157	442
EPB92857	GT77|1472235|Mucci3_GeneCatalog_proteins_20220410.aa.fasta	96.7	362	9	1	1	362	4	362	9.44e-253	692
EPB92886	CBM50|CBM50|1471544|Mucci3_GeneCatalog_proteins_20220410.aa.fasta	95.2	416	19	1	1	415	1	416	2.22e-262	721
EPB92694	CE4|1356107|Muccir1_3_GeneCatalog_proteins_20181206.aa.fasta	87.3	403	50	1	1	402	22	424	6.4e-272	745
EPB92517	GH152|1134463|Mucci3_GeneCatalog_proteins_20220410.aa.fasta	89.4	235	25	0	1	235	1	235	2.1e-149	421
EPB92402	CE4|1276406|Muccir1_3_GeneCatalog_proteins_20181206.aa.fasta	98.1	414	8	0	1	414	1	414	1.18e-311	846
EPB92338	GT15|1013|Rhich1_GeneCatalog_proteins_20131210.aa.fasta	52.3	501	228	3	1	501	1	490	7.13e-176	525
EPB92082	GH17|1448695|Mucci3_GeneCatalog_proteins_20220410.aa.fasta	91.7	289	24	0	1	289	2	290	9.85e-198	547
EPB92050	QRW18297.1|GT4	40.9	462	258	8	33	483	883	1340	6.78e-110	360
EPB91940	AA12|3901|Rhipu1_GeneCatalog_proteins_20220726.aa.fasta	59.8	460	180	4	52	510	39	494	1.11e-212	606
EPB91960	CE4|1490215|Mucci3_GeneCatalog_proteins_20220410.aa.fasta	89.6	470	31	3	1	453	1	469	1.66e-273	753
EPB91964	CE4|1321223|Muccir1_3_GeneCatalog_proteins_20181206.aa.fasta	94.1	373	21	1	1	373	1	372	4.16e-257	708
EPB91672	CE0|1015296|Muccir1_3_GeneCatalog_proteins_20181206.aa.fasta	95.5	289	13	0	1	289	1	289	3.65e-211	581
EPB91571	AA5_1|AA5_1|1454788|Mucci3_GeneCatalog_proteins_20220410.aa.fasta	98.7	552	7	0	1	552	1	552	0	1118
EPB91498	GT15|1013|Rhich1_GeneCatalog_proteins_20131210.aa.fasta	41.5	520	279	9	11	528	15	511	7.93e-122	384
EPB91375	GH16_4|GH16_4|1331347|Muccir1_3_GeneCatalog_proteins_20181206.aa.fasta	94.8	400	13	2	1	400	1	392	1.35e-292	796
EPB91307	GH47|1475434|Muccir1_3_GeneCatalog_proteins_20181206.aa.fasta	89.7	496	49	2	1	494	1	496	0	898
EPB91192	GH18|1341242|Muccir1_3_GeneCatalog_proteins_20181206.aa.fasta	84	438	64	2	1	438	1	432	1.19e-276	759
EPB91031	CE4|1500271|Mucci3_GeneCatalog_proteins_20220410.aa.fasta	95.5	382	17	0	1	382	1	382	1.17e-247	681
EPB91041	CE4|1500328|Mucci3_GeneCatalog_proteins_20220410.aa.fasta	95.5	422	13	2	1	417	1	421	1.21e-270	743
EPB90987	GH29|1573496|Mucci3_GeneCatalog_proteins_20220410.aa.fasta	78.9	766	151	9	1	757	1	764	0	1214
EPB90964	GH18|1297441|Muccir1_3_GeneCatalog_proteins_20181206.aa.fasta	88.4	464	43	1	1	464	1	453	1.66e-266	736
EPB90845	CE4|1498571|Mucci3_GeneCatalog_proteins_20220410.aa.fasta	89.9	566	44	3	1	555	1	564	0	924
EPB90789	GH3|1463599|Mucci3_GeneCatalog_proteins_20220410.aa.fasta	88.7	761	78	2	1	760	1	754	0	1376
EPB90765	GH16_1|GH16_1|1463387|Mucci3_GeneCatalog_proteins_20220410.aa.fasta	93.7	315	20	0	1	315	1	315	3.96e-219	603
EPB90688	GH31_1|GH31_1|1282097|Muccir1_3_GeneCatalog_proteins_20181206.aa.fasta	93.6	919	57	2	26	943	1	918	0	1807
EPB90468	CE4|1012797|Muccir1_3_GeneCatalog_proteins_20181206.aa.fasta	85.5	393	35	2	1	371	1	393	3.25e-247	680
EPB90436	CBM21|GH15|1461237|Muccir1_3_GeneCatalog_proteins_20181206.aa.fasta	95.7	609	25	1	1	608	1	609	0	1028
EPB90235	GH0|1068969|Mucci3_GeneCatalog_proteins_20220410.aa.fasta	86.6	403	47	3	1	401	1	398	4.55e-184	522
EPB90158	CE4|1455335|Muccir1_3_GeneCatalog_proteins_20181206.aa.fasta	91.5	471	36	2	1	471	1	467	1.67e-291	800
EPB89745	GH16|1586736|Mucci3_GeneCatalog_proteins_20220410.aa.fasta	93.2	250	17	0	40	289	1	250	1.02e-172	486
EPB89624	QPH04291.1|GT0	37.3	692	395	17	20	679	108	792	2.82e-134	432
EPB89553	AA2|3948|Exoaq1_GeneCatalog_proteins_20160901.aa.fasta	53.6	330	146	2	76	403	75	399	3.98e-132	390
EPB89539	GT15|1013|Rhich1_GeneCatalog_proteins_20131210.aa.fasta	40.8	473	267	10	22	493	27	487	3.92e-108	348
EPB89327	GH18|CBM5|1464542|Muccir1_3_GeneCatalog_proteins_20181206.aa.fasta	90.2	518	42	2	1	511	1	516	0	917
EPB89329	GH20|1582447|Mucci3_GeneCatalog_proteins_20220410.aa.fasta	97.7	565	13	0	1	565	1	565	0	1142
EPB89240	GT15|1013|Rhich1_GeneCatalog_proteins_20131210.aa.fasta	52.8	470	211	4	26	494	28	487	2.44e-163	492
EPB89196	GH28|1335887|Muccir1_3_GeneCatalog_proteins_20181206.aa.fasta	96.9	382	12	0	1	382	1	382	3.5e-265	726
EPB89194	CE0|1002954|Muccir1_3_GeneCatalog_proteins_20181206.aa.fasta	85.6	306	44	0	1	306	1	306	1.7e-188	525
EPB89204	GH0|1547057|Mucci3_GeneCatalog_proteins_20220410.aa.fasta	88.3	394	46	0	1	394	1	394	4.6e-221	615
EPB89236	GH17|1431711|Muccir1_3_GeneCatalog_proteins_20181206.aa.fasta	93.7	284	18	0	1	284	1	284	5.57e-183	509
EPB89079	CBM48|468661|Pilano1_GeneCatalog_proteins_20161117.aa.fasta	77.2	602	131	3	1	600	1	598	0	926
EPB89043	CE4|1278640|Muccir1_3_GeneCatalog_proteins_20181206.aa.fasta	93.9	378	16	3	17	387	1	378	9.22e-243	669
EPB88594	CE4|1324950|Muccir1_3_GeneCatalog_proteins_20181206.aa.fasta	84.2	437	53	5	1	422	1	436	7.01e-276	757
EPB88549	GH16|1458022|Mucci3_GeneCatalog_proteins_20220410.aa.fasta	82.1	262	46	1	1	261	1	262	3.9e-154	435
EPB88503	CBM50|1470338|Mucci3_GeneCatalog_proteins_20220410.aa.fasta	78.7	460	66	7	1	456	1	432	6.55e-230	642
EPB88458	GH16_1|GH16_1|1375628|Mucci3_GeneCatalog_proteins_20220410.aa.fasta	86.9	320	41	1	9	327	5	324	7.32e-216	596
EPB88413	CBM48|617825|Fenlin1_GeneCatalog_proteins_20170109.aa.fasta	53.7	514	225	8	17	522	22	530	1.2e-189	551
EPB88315	GH18|1578751|Mucci3_GeneCatalog_proteins_20220410.aa.fasta	85.6	402	58	0	1	402	1	402	2.05e-258	710
EPB88167	CE4|1541823|Mucci3_GeneCatalog_proteins_20220410.aa.fasta	84.4	436	58	3	1	435	1	427	3.31e-265	730
EPB87941	PL14|1387632|Muccir1_3_GeneCatalog_proteins_20181206.aa.fasta	92.8	333	22	1	1	333	1	331	3.26e-222	613
EPB87943	BAD95809.1|CBM1|GH45_1|3.2.1.4	94.4	395	14	1	1	395	1	387	1.32e-202	568
EPB87897	BAA11053.1|GH31_1|3.2.1.20	99.5	813	4	0	1	813	1	813	0	1691
EPB87894	GH31_1|GH31_1|1336268|Muccir1_3_GeneCatalog_proteins_20181206.aa.fasta	94	884	53	0	1	884	1	884	0	1739
EPB87819	CBM18|1069934|Chytri1_GeneCatalog_proteins_20161010.aa.fasta	44.1	487	232	14	47	504	24	499	3.49e-118	372
EPB87708	AA1_2|AA1_2|1355503|Mucci3_GeneCatalog_proteins_20220410.aa.fasta	93.6	591	35	1	1	588	1	591	0	1147
EPB87674	GH0|1352308|Mucci3_GeneCatalog_proteins_20220410.aa.fasta	87.2	430	51	2	1	429	1	427	1.2e-247	685
EPB87620	GH46|1361616|Mucci3_GeneCatalog_proteins_20220410.aa.fasta	84	569	84	3	1	563	1	568	0	1008
EPB87619	GH46|1361616|Mucci3_GeneCatalog_proteins_20220410.aa.fasta	92.7	316	23	0	16	331	566	881	7.29e-216	617
EPB87467	CAA79525.1|CE4|3.5.1.41	99.8	422	0	1	1	422	1	421	1.1e-290	793
EPB87243	AA1|1383228|Muccir1_3_GeneCatalog_proteins_20181206.aa.fasta	84.8	610	81	4	1	601	5	611	0	1063
EPB87241	GH5_9|GH5_9|1137024|Mucci3_GeneCatalog_proteins_20220410.aa.fasta	96.4	384	14	0	1	384	1	384	3.19e-278	759
EPB86984	GH28|1366342|Muccir1_3_GeneCatalog_proteins_20181206.aa.fasta	88.9	379	34	1	1	371	1	379	2.64e-222	617
EPB86702	PL8_4|PL8_4|1596560|Mucci3_GeneCatalog_proteins_20220410.aa.fasta	89.8	783	67	4	1	770	1	783	0	1406
EPB86666	GH15|CBM20|372782|Asphet1_GeneCatalog_proteins_20140624.aa.fasta	45.4	564	261	9	17	549	644	1191	1.56e-153	479
EPB86576	GH47|1334891|Mucci3_GeneCatalog_proteins_20220410.aa.fasta	92.8	531	36	2	1	530	1	530	0	981
EPB86572	GT1|1457292|Muccir1_3_GeneCatalog_proteins_20181206.aa.fasta	90	540	54	0	1	540	1	540	0	985
EPB86539	CE4|571605|Benpoi1_GeneCatalog_proteins_20180911.aa.fasta	72.4	387	105	2	1	386	1	386	1.52e-215	601
EPB86355	GH47|1522967|Mucci3_GeneCatalog_proteins_20220410.aa.fasta	89.6	556	51	4	1	550	1	555	0	1019
EPB86303	EPB86303.1|GH3|3.2.1.21	100	728	0	0	1	728	1	728	0	1445
EPB86258	CE4|1361892|Muccir1_3_GeneCatalog_proteins_20181206.aa.fasta	97.7	260	6	0	1	260	1	260	4.87e-181	503
EPB86092	CE0|1586292|Mucci3_GeneCatalog_proteins_20220410.aa.fasta	83.9	286	30	1	1	270	1	286	7.04e-176	491
EPB86039	GH72|2755|Pocchl1_GeneCatalog_proteins_20170916.aa.fasta	34	891	491	29	43	876	31	881	4.65e-103	345
EPB86036	GT1|201643|Melli1_GeneCatalog_proteins_20150227.aa.fasta	57.4	571	234	4	38	601	1316	1884	2.53e-200	619
EPB85941	CE4|1508167|Mucci3_GeneCatalog_proteins_20220410.aa.fasta	94.6	405	22	0	1	405	1	405	7.53e-299	813
EPB85834	GH31_1|GH31_1|1547893|Mucci3_GeneCatalog_proteins_20220410.aa.fasta	85.4	903	128	2	4	903	4	905	0	1587
EPB85765	GH18|CBM19|1473236|Muccir1_3_GeneCatalog_proteins_20181206.aa.fasta	95.8	549	21	1	1	549	1	547	0	936
EPB85713	GH18|CBM5|CBM5|1459209|Muccir1_3_GeneCatalog_proteins_20181206.aa.fasta	94.1	580	32	2	1	579	1	579	0	999
EPB85595	GH134|1471541|Muccir1_3_GeneCatalog_proteins_20181206.aa.fasta	93.4	183	12	0	1	183	1	183	6.62e-125	354
EPB85523	CE4|1392119|Muccir1_3_GeneCatalog_proteins_20181206.aa.fasta	90.1	395	38	1	1	394	1	395	1.52e-247	682
EPB85064	GH18|CBM19|1383244|Mucci3_GeneCatalog_proteins_20220410.aa.fasta	96.4	384	14	0	1	384	1	384	5.62e-280	777
EPB84977	GH81|1557665|Mucci3_GeneCatalog_proteins_20220410.aa.fasta	84.7	754	56	6	1	754	1	695	0	1269
EPB84679	GH63|1360518|Mucci3_GeneCatalog_proteins_20220410.aa.fasta	94.9	818	32	3	1	812	1	814	0	1607
EPB84687	GH5_7|GH5_7|1385923|Mucci3_GeneCatalog_proteins_20220410.aa.fasta	95.5	440	20	0	1	440	1	440	0	887
EPB84597	AA3_2|AA3_2|1317323|Muccir1_3_GeneCatalog_proteins_20181206.aa.fasta	89.8	638	64	1	1	637	1	638	0	1162
EPB84492	CE0|1469801|Muccir1_3_GeneCatalog_proteins_20181206.aa.fasta	89.3	289	30	1	1	289	1	288	5.52e-199	550
EPB84289	GH152|1522029|Mucci3_GeneCatalog_proteins_20220410.aa.fasta	80.2	222	42	2	1	220	1	222	7.82e-123	368
EPB84236	AA5_1|AA5_1|1452972|Muccir1_3_GeneCatalog_proteins_20181206.aa.fasta	94	565	23	4	1	563	1	556	0	1078
EPB84045	GH17|1466094|Muccir1_3_GeneCatalog_proteins_20181206.aa.fasta	96.9	290	9	0	1	290	1	290	1.12e-201	557
EPB84036	QPG95653.1|CE1	43.7	462	219	11	65	516	344	774	3.69e-112	355
EPB83677	GH5_27|GH5_27|1594941|Mucci3_GeneCatalog_proteins_20220410.aa.fasta	93.6	499	31	1	1	498	1	499	0	979
EPB83655	GT15|1013|Rhich1_GeneCatalog_proteins_20131210.aa.fasta	45	487	247	9	17	497	16	487	1.38e-119	378
EPB83463	GH9|1376571|Mucci3_GeneCatalog_proteins_20220410.aa.fasta	92.7	673	46	1	1	670	1	673	0	1281
EPB83431	GH18|1334632|Muccir1_3_GeneCatalog_proteins_20181206.aa.fasta	94.8	403	21	0	1	403	1	403	3.99e-293	798
EPB83353	AA2|3948|Exoaq1_GeneCatalog_proteins_20160901.aa.fasta	51.6	380	174	4	29	402	24	399	4.76e-138	405
EPB83338	GH152|1396173|Mucci3_GeneCatalog_proteins_20220410.aa.fasta	93.8	225	14	0	1	225	1	225	1.39e-149	420
EPB83136	CBM50|1385806|Muccir1_3_GeneCatalog_proteins_20181206.aa.fasta	90.8	337	15	2	1	331	1	327	4.73e-165	468
EPB83091	QKX60855.1|GT22	68.6	315	95	2	19	332	558	869	1.12e-134	409
EPB82862	CE4|1355828|Mucci3_GeneCatalog_proteins_20220410.aa.fasta	89.7	233	24	0	1	233	1	233	1.04e-148	419
EPB82876	GH152|1320541|Muccir1_3_GeneCatalog_proteins_20181206.aa.fasta	93.5	217	14	0	22	238	618	834	6.27e-149	441
EPB82754	GH15|CBM20|372782|Asphet1_GeneCatalog_proteins_20140624.aa.fasta	46.3	570	256	9	18	555	645	1196	1.61e-158	493
EPB82614	CE0|1388110|Muccir1_3_GeneCatalog_proteins_20181206.aa.fasta	81.8	303	54	1	4	305	5	307	4.05e-180	504
EPB82359	CE4|1391354|Muccir1_3_GeneCatalog_proteins_20181206.aa.fasta	87.3	300	33	2	1	299	1	296	7.42e-181	506
EPB82360	CE4|1391355|Muccir1_3_GeneCatalog_proteins_20181206.aa.fasta	94.4	234	13	0	55	288	30	263	7.93e-163	458
EPB82269	CE0|1594672|Mucci3_GeneCatalog_proteins_20220410.aa.fasta	86	286	40	0	1	286	1	286	7.4e-189	525
EPB82259	CBM48|617825|Fenlin1_GeneCatalog_proteins_20170109.aa.fasta	54.5	512	227	2	18	524	22	532	8e-198	569
EPB82220	GH18|CBM5|1453998|Mucci3_GeneCatalog_proteins_20220410.aa.fasta	97.1	513	15	0	1	513	1	513	0	978
EPB82007	AA1|1334686|Muccir1_3_GeneCatalog_proteins_20181206.aa.fasta	84.9	715	70	5	1	698	45	738	0	1157
EPB81829	GH37|1527940|Mucci3_GeneCatalog_proteins_20220410.aa.fasta	93.7	632	38	2	1	630	1	632	0	1237
EPB81702	PL14|1489072|Mucci3_GeneCatalog_proteins_20220410.aa.fasta	95.6	294	13	0	1	294	1	294	1.5e-217	598
EPB81652	GH3|1362083|Mucci3_GeneCatalog_proteins_20220410.aa.fasta	92.3	728	56	0	1	728	1	728	0	1350
EPB81651	BAO00905.1|GH3|3.2.1.21	98.5	716	8	1	13	725	1	716	0	1407
EPB81528	CE4|1518168|Mucci3_GeneCatalog_proteins_20220410.aa.fasta	96.5	254	9	0	1	254	1	254	2.82e-177	493
EPB81527	CE4|1387290|Mucci3_GeneCatalog_proteins_20220410.aa.fasta	94.7	262	13	1	1	261	1	262	1.75e-177	494
EPB81481	GH18|CBM19|1335133|Muccir1_3_GeneCatalog_proteins_20181206.aa.fasta	71.2	683	78	10	1	673	1	574	4.37e-281	786
EPB81429	GH16|1359117|Mucci3_GeneCatalog_proteins_20220410.aa.fasta	89.8	285	28	1	1	284	1	285	1.81e-186	518
EPB81329	GH15|1549816|Mucci3_GeneCatalog_proteins_20220410.aa.fasta	92.1	470	36	1	1	469	1	470	0	880
EPB81228	GH20|1576859|Mucci3_GeneCatalog_proteins_20220410.aa.fasta	94	565	34	0	1	565	1	565	0	1115

## Sheet: CAZyme_integrated_final
Gene_ID	CAZy_families	HMMER	DIAMOND	N_tools
EPB81228	GH20.hmm,GH20|1576859|Mucci3_GeneCatalog_proteins_20220410.aa.fasta	1	1	2
EPB81329	GH15.hmm,GH15|1549816|Mucci3_GeneCatalog_proteins_20220410.aa.fasta	1	1	2
EPB81429	GH16_19.hmm,GH16|1359117|Mucci3_GeneCatalog_proteins_20220410.aa.fasta	1	1	2
EPB81481	GH18.hmm,GH18|CBM19|1335133|Muccir1_3_GeneCatalog_proteins_20181206.aa.fasta	1	1	2
EPB81527	CE4.hmm,CE4|1387290|Mucci3_GeneCatalog_proteins_20220410.aa.fasta	1	1	2
EPB81528	CE4.hmm,CE4|1518168|Mucci3_GeneCatalog_proteins_20220410.aa.fasta	1	1	2
EPB81651	BAO00905.1|GH3|3.2.1.21,GH3.hmm	1	1	2
EPB81652	GH3.hmm,GH3|1362083|Mucci3_GeneCatalog_proteins_20220410.aa.fasta	1	1	2
EPB81702	PL14_3.hmm,PL14|1489072|Mucci3_GeneCatalog_proteins_20220410.aa.fasta	1	1	2
EPB81829	GH37.hmm,GH37|1527940|Mucci3_GeneCatalog_proteins_20220410.aa.fasta	1	1	2
EPB82007	AA1.hmm,AA1|1334686|Muccir1_3_GeneCatalog_proteins_20181206.aa.fasta	1	1	2
EPB82220	GH18.hmm,GH18|CBM5|1453998|Mucci3_GeneCatalog_proteins_20220410.aa.fasta	1	1	2
EPB82259	CBM48|617825|Fenlin1_GeneCatalog_proteins_20170109.aa.fasta	0	1	1
EPB82269	CE0|1594672|Mucci3_GeneCatalog_proteins_20220410.aa.fasta,CE16.hmm	1	1	2
EPB82359	CE4.hmm,CE4|1391354|Muccir1_3_GeneCatalog_proteins_20181206.aa.fasta	1	1	2
EPB82360	CE4.hmm,CE4|1391355|Muccir1_3_GeneCatalog_proteins_20181206.aa.fasta	1	1	2
EPB82614	CE0|1388110|Muccir1_3_GeneCatalog_proteins_20181206.aa.fasta,CE16.hmm	1	1	2
EPB82754	GH15|CBM20|372782|Asphet1_GeneCatalog_proteins_20140624.aa.fasta	0	1	1
EPB82862	CE4.hmm,CE4|1355828|Mucci3_GeneCatalog_proteins_20220410.aa.fasta	1	1	2
EPB82876	GH152.hmm,GH152|1320541|Muccir1_3_GeneCatalog_proteins_20181206.aa.fasta	1	1	2
EPB83091	QKX60855.1|GT22	0	1	1
EPB83136	CBM50|1385806|Muccir1_3_GeneCatalog_proteins_20181206.aa.fasta	0	1	1
EPB83338	GH152.hmm,GH152|1396173|Mucci3_GeneCatalog_proteins_20220410.aa.fasta	1	1	2
EPB83353	AA2|3948|Exoaq1_GeneCatalog_proteins_20160901.aa.fasta	0	1	1
EPB83431	GH18.hmm,GH18|1334632|Muccir1_3_GeneCatalog_proteins_20181206.aa.fasta	1	1	2
EPB83463	GH9.hmm,GH9|1376571|Mucci3_GeneCatalog_proteins_20220410.aa.fasta	1	1	2
EPB83655	GT15|1013|Rhich1_GeneCatalog_proteins_20131210.aa.fasta	0	1	1
EPB83677	GH5_27.hmm,GH5_27|GH5_27|1594941|Mucci3_GeneCatalog_proteins_20220410.aa.fasta	1	1	2
EPB84036	QPG95653.1|CE1	0	1	1
EPB84045	GH17.hmm,GH17|1466094|Muccir1_3_GeneCatalog_proteins_20181206.aa.fasta	1	1	2
EPB84236	AA5_1.hmm,AA5_1|AA5_1|1452972|Muccir1_3_GeneCatalog_proteins_20181206.aa.fasta	1	1	2
EPB84289	GH152.hmm,GH152|1522029|Mucci3_GeneCatalog_proteins_20220410.aa.fasta	1	1	2
EPB84492	CE0|1469801|Muccir1_3_GeneCatalog_proteins_20181206.aa.fasta,CE16.hmm	1	1	2
EPB84597	AA3_2.hmm,AA3_2|AA3_2|1317323|Muccir1_3_GeneCatalog_proteins_20181206.aa.fasta	1	1	2
EPB84679	GH63.hmm,GH63|1360518|Mucci3_GeneCatalog_proteins_20220410.aa.fasta	1	1	2
EPB84687	GH5_7.hmm,GH5_7|GH5_7|1385923|Mucci3_GeneCatalog_proteins_20220410.aa.fasta	1	1	2
EPB84977	GH81.hmm,GH81|1557665|Mucci3_GeneCatalog_proteins_20220410.aa.fasta	1	1	2
EPB85064	GH18.hmm,GH18|CBM19|1383244|Mucci3_GeneCatalog_proteins_20220410.aa.fasta	1	1	2
EPB85523	CE4.hmm,CE4|1392119|Muccir1_3_GeneCatalog_proteins_20181206.aa.fasta	1	1	2
EPB85595	GH134.hmm,GH134|1471541|Muccir1_3_GeneCatalog_proteins_20181206.aa.fasta	1	1	2
EPB85713	GH18.hmm,GH18|CBM5|CBM5|1459209|Muccir1_3_GeneCatalog_proteins_20181206.aa.fasta	1	1	2
EPB85765	GH18.hmm,GH18|CBM19|1473236|Muccir1_3_GeneCatalog_proteins_20181206.aa.fasta	1	1	2
EPB85834	GH31_1.hmm,GH31_1|GH31_1|1547893|Mucci3_GeneCatalog_proteins_20220410.aa.fasta	1	1	2
EPB85941	CE4.hmm,CE4|1508167|Mucci3_GeneCatalog_proteins_20220410.aa.fasta	1	1	2
EPB86036	GT1|201643|Melli1_GeneCatalog_proteins_20150227.aa.fasta	0	1	1
EPB86039	GH72|2755|Pocchl1_GeneCatalog_proteins_20170916.aa.fasta	0	1	1
EPB86092	CE0|1586292|Mucci3_GeneCatalog_proteins_20220410.aa.fasta,CE16.hmm	1	1	2
EPB86258	CE4.hmm,CE4|1361892|Muccir1_3_GeneCatalog_proteins_20181206.aa.fasta	1	1	2
EPB86303	EPB86303.1|GH3|3.2.1.21,GH3.hmm	1	1	2
EPB86355	GH47.hmm,GH47|1522967|Mucci3_GeneCatalog_proteins_20220410.aa.fasta	1	1	2
EPB86539	CE4.hmm,CE4|571605|Benpoi1_GeneCatalog_proteins_20180911.aa.fasta	1	1	2
EPB86572	GT1|1457292|Muccir1_3_GeneCatalog_proteins_20181206.aa.fasta	0	1	1
EPB86576	GH47.hmm,GH47|1334891|Mucci3_GeneCatalog_proteins_20220410.aa.fasta	1	1	2
EPB86666	GH15|CBM20|372782|Asphet1_GeneCatalog_proteins_20140624.aa.fasta	0	1	1
EPB86702	PL8_4.hmm,PL8_4|PL8_4|1596560|Mucci3_GeneCatalog_proteins_20220410.aa.fasta	1	1	2
EPB86984	GH28.hmm,GH28|1366342|Muccir1_3_GeneCatalog_proteins_20181206.aa.fasta	1	1	2
EPB87241	GH5_9.hmm,GH5_9|GH5_9|1137024|Mucci3_GeneCatalog_proteins_20220410.aa.fasta	1	1	2
EPB87243	AA1.hmm,AA1|1383228|Muccir1_3_GeneCatalog_proteins_20181206.aa.fasta	1	1	2
EPB87467	CAA79525.1|CE4|3.5.1.41,CE4.hmm	1	1	2
EPB87619	GH46.hmm,GH46|1361616|Mucci3_GeneCatalog_proteins_20220410.aa.fasta	1	1	2
EPB87620	GH46|1361616|Mucci3_GeneCatalog_proteins_20220410.aa.fasta	0	1	1
EPB87674	GH0|1352308|Mucci3_GeneCatalog_proteins_20220410.aa.fasta	0	1	1
EPB87708	AA1_2.hmm,AA1_2|AA1_2|1355503|Mucci3_GeneCatalog_proteins_20220410.aa.fasta	1	1	2
EPB87819	CBM18|1069934|Chytri1_GeneCatalog_proteins_20161010.aa.fasta	0	1	1
EPB87894	GH31_1.hmm,GH31_1|GH31_1|1336268|Muccir1_3_GeneCatalog_proteins_20181206.aa.fasta	1	1	2
EPB87897	BAA11053.1|GH31_1|3.2.1.20,GH31_1.hmm	1	1	2
EPB87941	PL14_5.hmm,PL14|1387632|Muccir1_3_GeneCatalog_proteins_20181206.aa.fasta	1	1	2
EPB87943	BAD95809.1|CBM1|GH45_1|3.2.1.4,GH45.hmm	1	1	2
EPB88167	CE4.hmm,CE4|1541823|Mucci3_GeneCatalog_proteins_20220410.aa.fasta	1	1	2
EPB88315	GH18.hmm,GH18|1578751|Mucci3_GeneCatalog_proteins_20220410.aa.fasta	1	1	2
EPB88413	CBM48|617825|Fenlin1_GeneCatalog_proteins_20170109.aa.fasta	0	1	1
EPB88458	GH16_1.hmm,GH16_1|GH16_1|1375628|Mucci3_GeneCatalog_proteins_20220410.aa.fasta	1	1	2
EPB88503	CBM50|1470338|Mucci3_GeneCatalog_proteins_20220410.aa.fasta	0	1	1
EPB88549	GH16_19.hmm,GH16|1458022|Mucci3_GeneCatalog_proteins_20220410.aa.fasta	1	1	2
EPB88594	CE4.hmm,CE4|1324950|Muccir1_3_GeneCatalog_proteins_20181206.aa.fasta	1	1	2
EPB89043	CE4.hmm,CE4|1278640|Muccir1_3_GeneCatalog_proteins_20181206.aa.fasta	1	1	2
EPB89079	CBM48|468661|Pilano1_GeneCatalog_proteins_20161117.aa.fasta	0	1	1
EPB89194	CE0|1002954|Muccir1_3_GeneCatalog_proteins_20181206.aa.fasta,CE16.hmm	1	1	2
EPB89196	GH28.hmm,GH28|1335887|Muccir1_3_GeneCatalog_proteins_20181206.aa.fasta	1	1	2
EPB89204	GH0|1547057|Mucci3_GeneCatalog_proteins_20220410.aa.fasta	0	1	1
EPB89236	GH17.hmm,GH17|1431711|Muccir1_3_GeneCatalog_proteins_20181206.aa.fasta	1	1	2
EPB89240	GT15|1013|Rhich1_GeneCatalog_proteins_20131210.aa.fasta	0	1	1
EPB89327	GH18.hmm,GH18|CBM5|1464542|Muccir1_3_GeneCatalog_proteins_20181206.aa.fasta	1	1	2
EPB89329	GH20.hmm,GH20|1582447|Mucci3_GeneCatalog_proteins_20220410.aa.fasta	1	1	2
EPB89539	GT15|1013|Rhich1_GeneCatalog_proteins_20131210.aa.fasta	0	1	1
EPB89553	AA2|3948|Exoaq1_GeneCatalog_proteins_20160901.aa.fasta	0	1	1
EPB89624	QPH04291.1|GT0	0	1	1
EPB89745	GH16_23.hmm,GH16|1586736|Mucci3_GeneCatalog_proteins_20220410.aa.fasta	1	1	2
EPB90158	CE4.hmm,CE4|1455335|Muccir1_3_GeneCatalog_proteins_20181206.aa.fasta	1	1	2
EPB90235	GH0|1068969|Mucci3_GeneCatalog_proteins_20220410.aa.fasta	0	1	1
EPB90436	CBM21.hmm,CBM21|GH15|1461237|Muccir1_3_GeneCatalog_proteins_20181206.aa.fasta,GH15.hmm	1	1	2
EPB90468	CE4.hmm,CE4|1012797|Muccir1_3_GeneCatalog_proteins_20181206.aa.fasta	1	1	2
EPB90688	GH31_1.hmm,GH31_1|GH31_1|1282097|Muccir1_3_GeneCatalog_proteins_20181206.aa.fasta	1	1	2
EPB90765	GH16_1.hmm,GH16_1|GH16_1|1463387|Mucci3_GeneCatalog_proteins_20220410.aa.fasta	1	1	2
EPB90789	GH3.hmm,GH3|1463599|Mucci3_GeneCatalog_proteins_20220410.aa.fasta	1	1	2
EPB90845	CE4.hmm,CE4|1498571|Mucci3_GeneCatalog_proteins_20220410.aa.fasta	1	1	2
EPB90964	GH18.hmm,GH18|1297441|Muccir1_3_GeneCatalog_proteins_20181206.aa.fasta	1	1	2
EPB90987	GH29.hmm,GH29|1573496|Mucci3_GeneCatalog_proteins_20220410.aa.fasta	1	1	2
EPB91031	CE4.hmm,CE4|1500271|Mucci3_GeneCatalog_proteins_20220410.aa.fasta	1	1	2
EPB91041	CE4.hmm,CE4|1500328|Mucci3_GeneCatalog_proteins_20220410.aa.fasta	1	1	2
EPB91192	GH18.hmm,GH18|1341242|Muccir1_3_GeneCatalog_proteins_20181206.aa.fasta	1	1	2
EPB91307	GH47.hmm,GH47|1475434|Muccir1_3_GeneCatalog_proteins_20181206.aa.fasta	1	1	2
EPB91375	GH16_4.hmm,GH16_4|GH16_4|1331347|Muccir1_3_GeneCatalog_proteins_20181206.aa.fasta	1	1	2
EPB91498	GT15|1013|Rhich1_GeneCatalog_proteins_20131210.aa.fasta	0	1	1
EPB91571	AA5_1.hmm,AA5_1|AA5_1|1454788|Mucci3_GeneCatalog_proteins_20220410.aa.fasta	1	1	2
EPB91672	CE0|1015296|Muccir1_3_GeneCatalog_proteins_20181206.aa.fasta,CE16.hmm	1	1	2
EPB91940	AA12.hmm,AA12|3901|Rhipu1_GeneCatalog_proteins_20220726.aa.fasta	1	1	2
EPB91960	CE4.hmm,CE4|1490215|Mucci3_GeneCatalog_proteins_20220410.aa.fasta	1	1	2
EPB91964	CE4.hmm,CE4|1321223|Muccir1_3_GeneCatalog_proteins_20181206.aa.fasta	1	1	2
EPB92050	QRW18297.1|GT4	0	1	1
EPB92082	GH17.hmm,GH17|1448695|Mucci3_GeneCatalog_proteins_20220410.aa.fasta	1	1	2
EPB92338	GT15|1013|Rhich1_GeneCatalog_proteins_20131210.aa.fasta	0	1	1
EPB92402	CE4.hmm,CE4|1276406|Muccir1_3_GeneCatalog_proteins_20181206.aa.fasta	1	1	2
EPB92517	GH152.hmm,GH152|1134463|Mucci3_GeneCatalog_proteins_20220410.aa.fasta	1	1	2
EPB92694	CE4.hmm,CE4|1356107|Muccir1_3_GeneCatalog_proteins_20181206.aa.fasta	1	1	2
EPB92851	GH152.hmm,GH152|1560289|Mucci3_GeneCatalog_proteins_20220410.aa.fasta	1	1	2
EPB92857	GT77.hmm,GT77|1472235|Mucci3_GeneCatalog_proteins_20220410.aa.fasta	1	1	2
EPB92886	CBM50|CBM50|1471544|Mucci3_GeneCatalog_proteins_20220410.aa.fasta	0	1	1
EPB93035	ALU66008.1|CE4,CE4.hmm	1	1	2

## Sheet: categorized
Gene_ID	CAZy_class	CAZy_family	Functional_category	CBM_presence
EPB81228	GH	GH20	Fungal cell wall remodeling (chitin/glucans)	No
EPB81329	GH	GH15	Glycan biosynthesis and modification	No
EPB81429	GH	GH16+GH16_19	Plant polysaccharide degradation	No
EPB81481	GH	CBM19+GH18	Fungal cell wall remodeling (chitin/glucans)	Yes
EPB81527	CE	CE4	Fungal cell wall remodeling (chitin/glucans)	No
EPB81528	CE	CE4	Fungal cell wall remodeling (chitin/glucans)	No
EPB81651	GH	GH3	Plant polysaccharide degradation	No
EPB81652	GH	GH3	Plant polysaccharide degradation	No
EPB81702	PL	PL14	Plant polysaccharide degradation	No
EPB81829	GH	GH37	Glycan biosynthesis and modification	No
EPB82007	AA	AA1	Auxiliary oxidative activities	No
EPB82220	GH	CBM5+GH18	Fungal cell wall remodeling (chitin/glucans)	Yes
EPB82259	CBM	CBM48	Carbohydrate binding module	Yes
EPB82269	CE	CE0+CE16	Plant polysaccharide degradation	No
EPB82359	CE	CE4	Fungal cell wall remodeling (chitin/glucans)	No
EPB82360	CE	CE4	Fungal cell wall remodeling (chitin/glucans)	No
EPB82614	CE	CE0+CE16	Glycan biosynthesis and modification	No
EPB82754	GH	CBM20+GH15	Plant polysaccharide degradation	Yes
EPB82862	CE	CE4	Fungal cell wall remodeling (chitin/glucans)	No
EPB82876	GH	GH152	Plant polysaccharide degradation	No
EPB83091	GT	GT22	Glycan biosynthesis and modification	No
EPB83136	CBM	CBM50	Fungal cell wall remodeling (chitin/glucans)	Yes
EPB83338	GH	GH152	Plant polysaccharide degradation	No
EPB83353	AA	AA2	Auxiliary oxidative activities	No
EPB83431	GH	GH18	Fungal cell wall remodeling (chitin/glucans)	No
EPB83463	GH	GH9	Plant polysaccharide degradation	No
EPB83655	GT	GT15	Glycan biosynthesis and modification	No
EPB83677	GH	GH5_27	Plant polysaccharide degradation	No
EPB84036	CE	CE1	Glycan biosynthesis and modification	No
EPB84045	GH	GH17	Plant polysaccharide degradation	No
EPB84236	AA	AA5_1	Auxiliary oxidative activities	No
EPB84289	GH	GH152	Plant polysaccharide degradation	No
EPB84492	CE	CE0+CE16	Glycan biosynthesis and modification	No
EPB84597	AA	AA3_2	Auxiliary oxidative activities	No
EPB84679	GH	GH63	Glycan biosynthesis and modification	No
EPB84687	GH	GH5_7	Plant polysaccharide degradation	No
EPB84977	GH	GH81	Plant polysaccharide degradation	No
EPB85064	GH	CBM19+GH18	Fungal cell wall remodeling (chitin/glucans)	Yes
EPB85523	CE	CE4	Fungal cell wall remodeling (chitin/glucans)	No
EPB85595	GH	GH134	Plant polysaccharide degradation	No
EPB85713	GH	CBM5+GH18	Fungal cell wall remodeling (chitin/glucans)	Yes
EPB85765	GH	CBM19+GH18	Fungal cell wall remodeling (chitin/glucans)	Yes
EPB85834	GH	GH31_1	Glycan biosynthesis and modification	No
EPB85941	CE	CE4	Fungal cell wall remodeling (chitin/glucans)	No
EPB86036	GT	GT1	Glycan biosynthesis and modification	No
EPB86039	GH	GH72	Fungal cell wall remodeling (chitin/glucans)	No
EPB86092	CE	CE0+CE16	Glycan biosynthesis and modification	No
EPB86258	CE	CE4	Fungal cell wall remodeling (chitin/glucans)	No
EPB86303	GH	GH3	Plant polysaccharide degradation	No
EPB86355	GH	GH47	Glycan biosynthesis and modification	No
EPB86539	CE	CE4	Fungal cell wall remodeling (chitin/glucans)	No
EPB86572	GT	GT1	Glycan biosynthesis and modification	No
EPB86576	GH	GH47	Glycan biosynthesis and modification	No
EPB86666	GH	CBM20+GH15	Plant polysaccharide degradation	Yes
EPB86984	GH	GH28	Plant polysaccharide degradation	No
EPB86702	PL	PL8_4	Plant polysaccharide degradation	No
EPB87241	GH	GH5_9	Plant polysaccharide degradation	No
EPB87243	AA	AA1	Auxiliary oxidative activities	No
EPB87467	CE	CE4	Fungal cell wall remodeling (chitin/glucans)	No
EPB87619	GH	GH46	Plant polysaccharide degradation	No
EPB87620	GH	GH46	Plant polysaccharide degradation	No
EPB87674	GH	GH0	Glycan biosynthesis and modification	No
EPB87708	AA	AA1_2	Auxiliary oxidative activities	No
EPB87819	CBM	CBM18	Fungal cell wall remodeling (chitin/glucans)	Yes
EPB87894	GH	GH31_1	Glycan biosynthesis and modification	No
EPB87897	GH	GH31_1	Glycan biosynthesis and modification	No
EPB87941	PL	PL14	Plant polysaccharide degradation	No
EPB87943	GH	CBM1+GH45+GH45_1	Plant polysaccharide degradation	Yes
EPB88167	CE	CE4	Fungal cell wall remodeling (chitin/glucans)	No
EPB88315	GH	GH18	Fungal cell wall remodeling (chitin/glucans)	No
EPB88413	CBM	CBM48	Carbohydrate binding module	Yes
EPB88458	GH	GH16_1	Plant polysaccharide degradation	No
EPB88503	CBM	CBM50	Fungal cell wall remodeling (chitin/glucans)	Yes
EPB88549	GH	GH16+GH16_19	Plant polysaccharide degradation	No
EPB88594	CE	CE4	Fungal cell wall remodeling (chitin/glucans)	No
EPB89043	CE	CE4	Fungal cell wall remodeling (chitin/glucans)	No
EPB89079	CBM	CBM48	Carbohydrate binding module	Yes
EPB89194	CE	CE0+CE16	Glycan biosynthesis and modification	No
EPB89196	GH	GH28	Plant polysaccharide degradation	No
EPB89204	GH	GH0	Glycan biosynthesis and modification	No
EPB89236	GH	GH17	Plant polysaccharide degradation	No
EPB89240	GT	GT15	Glycan biosynthesis and modification	No
EPB89327	GH	CBM5+GH18	Fungal cell wall remodeling (chitin/glucans)	Yes
EPB89329	GH	GH20	Fungal cell wall remodeling (chitin/glucans)	No
EPB89539	GT	GT15	Glycan biosynthesis and modification	No
EPB89553	AA	AA2	Auxiliary oxidative activities	No
EPB89624	GT	GT0	Glycan biosynthesis and modification	No
EPB89745	GH	GH16+GH16_23	Plant polysaccharide degradation	No
EPB90158	CE	CE4	Fungal cell wall remodeling (chitin/glucans)	No
EPB90235	GH	GH0	Glycan biosynthesis and modification	No
EPB90436	GH	CBM21+GH15	Plant polysaccharide degradation	Yes
EPB90468	CE	CE4	Fungal cell wall remodeling (chitin/glucans)	No
EPB90688	GH	GH31_1	Glycan biosynthesis and modification	No
EPB90765	GH	GH16_1	Plant polysaccharide degradation	No
EPB90789	GH	GH3	Plant polysaccharide degradation	No
EPB90845	CE	CE4	Fungal cell wall remodeling (chitin/glucans)	No
EPB90964	GH	GH18	Fungal cell wall remodeling (chitin/glucans)	No
EPB90987	GH	GH29	Glycan biosynthesis and modification	No
EPB91031	CE	CE4	Fungal cell wall remodeling (chitin/glucans)	No
EPB91041	CE	CE4	Fungal cell wall remodeling (chitin/glucans)	No
EPB91192	GH	GH18	Fungal cell wall remodeling (chitin/glucans)	No
EPB91307	GH	GH47	Glycan biosynthesis and modification	No
EPB91375	GH	GH16_4	Plant polysaccharide degradation	No
EPB91498	GT	GT15	Glycan biosynthesis and modification	No
EPB91571	AA	AA5_1	Auxiliary oxidative activities	No
EPB91672	CE	CE0+CE16	Glycan biosynthesis and modification	No
EPB91940	AA	AA12	Auxiliary oxidative activities	No
EPB91960	CE	CE4	Fungal cell wall remodeling (chitin/glucans)	No
EPB91964	CE	CE4	Fungal cell wall remodeling (chitin/glucans)	No
EPB92050	GT	GT4	Glycan biosynthesis and modification	No
EPB92082	GH	GH17	Plant polysaccharide degradation	No
EPB92338	GT	GT15	Glycan biosynthesis and modification	No
EPB92402	CE	CE4	Fungal cell wall remodeling (chitin/glucans)	No
EPB92517	GH	GH152	Plant polysaccharide degradation	No
EPB92694	CE	CE4	Fungal cell wall remodeling (chitin/glucans)	No
EPB92851	GH	GH152	Plant polysaccharide degradation	No
EPB92857	GT	GT77	Glycan biosynthesis and modification	No
EPB92886	CBM	CBM50	Fungal cell wall remodeling (chitin/glucans)	Yes
EPB93035	CE	CE4	Fungal cell wall remodeling (chitin/glucans)	No

## Sheet: molecular functions
Class	Meaning	Evidence on dataset
GH	Glycoside Hydrolases	GH0, GH3, GH5_7, GH5_9, GH5_27, GH9, GH15, GH16, GH16_1, GH16_4, GH16_19, GH16_23, GH17, GH18, GH20, GH28, GH29, GH31_1, GH37, GH45, GH46, GH47, GH63, GH72, GH81, GH134, GH152
GT	Glycosyltransferases	GT0, GT1, GT4, GT15, GT22, GT39, GT77
CE	Carbohydrate Esterases	CE0, CE1, CE4, CE16
PL	Polysaccharide Lyases	PL8, PL14
AA	Auxiliary Activities	AA1, AA1_2, AA2, AA3_2, AA5_1, AA12
CBM	Carbohydrate-Binding Modules	CBM1, CBM5, CBM18, CBM19, CBM20, CBM21, CBM48, CBM50
