# Supplementary material for: Machine-Learning Prediction of Extracellular Vesicle Protein Sorting Expands the Characterization of Secretory Functions in Mucor circinelloides
Source: J Fungi (Basel). 2026 Jun 17;12(6):442. doi: 10.3390/jof12060442 (PMC13301921; doi:10.3390/jof12060442)
Supplement: Supplementary file 1 [file jof-12-00442-s001.zip › Table S3_nonclassical_predicted.xlsx]

## Sheet: deeploc_total_proteome
Protein_ID	Localizations	Signals	Membrane types	Cytoplasm	Nucleus	Extracellular	Cell membrane	Mitochondrion	Plastid	Endoplasmic reticulum	Lysosome/Vacuole	Golgi apparatus	Peroxisome	Peripheral	Transmembrane	Lipid anchor	Soluble
EPB93033	Mitochondrion	Mitochondrial transit peptide	Transmembrane	0.073	0.0916	0.0575	0.0608	0.8767	0.0042	0.0273	0.0243	0.026	0.0029	0.1355	0.9742	0.0411	0.1245
EPB92950	Cytoplasm	Nuclear localization signal	Soluble	0.7226	0.3287	0.0612	0.0826	0.123	0.0454	0.349	0.0368	0.188	0.0006	0.184	0.0181	0.0368	0.8611
EPB93136	Nucleus	Nuclear export signal	Soluble	0.461	0.7653	0.1233	0.0676	0.1585	0.0059	0.1425	0.0718	0.067	0.023	0.1751	0.092	0.2141	0.8512
EPB92975	Cytoplasm		Peripheral	0.5902	0.3981	0.1591	0.0962	0.543	0.089	0.4485	0.3597	0.4354	0.0022	0.7155	0.311	0.2	0.4146
EPB92989	Cell membrane	Signal peptide|Transmembrane domain	Transmembrane	0.2062	0.093	0.0533	0.7019	0.1182	0.0115	0.4255	0.4337	0.6226	0.0074	0.1779	0.9747	0.0777	0.094
EPB93060	Cytoplasm	Nuclear localization signal	Soluble	0.8221	0.2945	0.0515	0.1274	0.125	0.0064	0.2887	0.2668	0.2649	0.0109	0.3846	0.0721	0.0779	0.8361
EPB93081	Cytoplasm	Nuclear localization signal	Soluble	0.7147	0.4762	0.0536	0.0684	0.2191	0.0049	0.1344	0.1153	0.1657	0.0187	0.2474	0.0961	0.0484	0.8226
EPB93008	Extracellular	Signal peptide	Soluble	0.1233	0.068	0.9164	0.0639	0.0896	0.0029	0.2818	0.1484	0.0855	0.0003	0.1891	0.0424	0.1837	0.8842
EPB93065	Cytoplasm|Nucleus	Nuclear localization signal	Soluble	0.4831	0.889	0.008	0.0691	0.2066	0.0177	0.0464	0.0931	0.0462	0.015	0.28	0.0198	0.0566	0.9102
EPB92974	Cytoplasm|Nucleus	Nuclear localization signal|Nuclear export signal	Soluble	0.5434	0.7766	0.0526	0.0419	0.0776	0.0026	0.1219	0.1654	0.1279	0.0092	0.4213	0.0534	0.095	0.7806
EPB93010	Nucleus	Nuclear localization signal	Soluble	0.2579	0.9512	0.0082	0.0281	0.1047	0.0092	0.0288	0.0552	0.0258	0.0091	0.3081	0.0494	0.089	0.8846
EPB93084	Cytoplasm|Nucleus	Nuclear localization signal	Soluble	0.5611	0.8495	0.0139	0.0368	0.0699	0.0004	0.038	0.0354	0.1038	0.0078	0.2389	0.0591	0.0913	0.8709
EPB92971	Cytoplasm|Nucleus	Nuclear localization signal|Nuclear export signal	Soluble	0.4976	0.8814	0.0281	0.0461	0.2104	0.0116	0.0842	0.0791	0.0515	0.07	0.1868	0.0585	0.0712	0.8508
EPB93064	Nucleus		Soluble	0.3806	0.621	0.1993	0.0947	0.0849	0.0144	0.0657	0.1352	0.0778	0.0739	0.237	0.1822	0.2292	0.8539
EPB92977	Cytoplasm|Nucleus	Nuclear localization signal	Soluble	0.5795	0.8021	0.0176	0.0572	0.2972	0.0034	0.0809	0.1453	0.069	0.0318	0.3037	0.0304	0.0802	0.9067
EPB92988	Cytoplasm		Peripheral|Soluble	0.6767	0.2003	0.0222	0.526	0.2041	0.0036	0.2399	0.3871	0.2422	0.0976	0.6991	0.0665	0.4926	0.6732
EPB93090	Cytoplasm		Soluble	0.5779	0.2944	0.2737	0.1301	0.0565	0.0075	0.0678	0.4554	0.2246	0.1603	0.1494	0.1157	0.1704	0.8321
EPB93061	Nucleus	Nuclear localization signal	Soluble	0.2103	0.8978	0.0317	0.0333	0.0724	0.0012	0.0415	0.0438	0.0858	0.0063	0.3416	0.0238	0.08	0.8629
EPB93069	Endoplasmic reticulum		Transmembrane	0.2499	0.2916	0.0458	0.0815	0.1447	0.038	0.8857	0.1385	0.2057	0.1086	0.0755	0.9981	0.0512	0.0545
EPB93126	Cytoplasm		Soluble	0.4796	0.405	0.1051	0.1693	0.2569	0.0611	0.1085	0.3861	0.2258	0.0313	0.5106	0.0583	0.7247	0.6004
EPB93004	Nucleus		Soluble	0.3863	0.5618	0.0644	0.1309	0.0413	0.0299	0.0715	0.2891	0.0792	0.1833	0.2752	0.1397	0.2134	0.8205
EPB92933	Extracellular	Signal peptide	Soluble	0.3012	0.0689	0.8444	0.1103	0.1657	0.0114	0.376	0.3447	0.199	0.0004	0.1657	0.0493	0.2486	0.8749
EPB93071	Mitochondrion	Mitochondrial transit peptide	Transmembrane	0.0983	0.1323	0.0368	0.0395	0.8922	0.0076	0.0702	0.028	0.0426	0.0119	0.4965	0.7646	0.1309	0.1774
EPB92947	Cytoplasm|Nucleus	Nuclear localization signal|Nuclear export signal	Soluble	0.5833	0.8716	0.0339	0.0531	0.152	0.0042	0.0651	0.1973	0.0355	0.0149	0.2743	0.0488	0.0271	0.8825
EPB92943	Golgi apparatus	Transmembrane domain	Transmembrane	0.1854	0.2516	0.0513	0.3755	0.1038	0.0184	0.5125	0.5379	0.7733	0.0083	0.1455	0.9688	0.168	0.1217
EPB92972	Cytoplasm		Peripheral|Soluble	0.5781	0.2359	0.1936	0.5409	0.3457	0.0242	0.1638	0.3442	0.272	0.0321	0.6647	0.1606	0.4691	0.6472
EPB93062	Cytoplasm|Endoplasmic reticulum|Golgi apparatus		Peripheral	0.5805	0.1516	0.0689	0.3662	0.5328	0.0405	0.8221	0.4297	0.6816	0.0086	0.829	0.2815	0.1285	0.4149
EPB92968	Cytoplasm|Lysosome/Vacuole	Peroxisomal targeting signal	Peripheral|Soluble	0.5941	0.2027	0.0421	0.1511	0.1971	0.0467	0.2756	0.6662	0.504	0.2638	0.7184	0.1246	0.1323	0.56
EPB93129	Endoplasmic reticulum	Transmembrane domain	Peripheral|Transmembrane	0.1449	0.2087	0.0592	0.08	0.5135	0.1489	0.7773	0.0841	0.153	0.0643	0.6964	0.713	0.0808	0.2351
EPB93073	Cytoplasm|Nucleus	Nuclear export signal	Soluble	0.6322	0.6901	0.1132	0.0448	0.3024	0.103	0.1614	0.0164	0.0744	0.0439	0.2107	0.2226	0.0392	0.8764
EPB93095	Extracellular	Signal peptide	Soluble	0.2176	0.1244	0.9306	0.0644	0.0635	0.0023	0.397	0.2902	0.081	0.0003	0.3736	0.0305	0.2276	0.867
EPB93012	Nucleus	Nuclear localization signal	Soluble	0.1825	0.9682	0.0157	0.0194	0.0646	0.0042	0.0078	0.0062	0.0102	0.0307	0.1054	0.0432	0.1019	0.914
EPB93067	Cytoplasm|Nucleus	Nuclear localization signal|Nuclear export signal	Soluble	0.6064	0.6569	0.0497	0.1113	0.1639	0.0155	0.2946	0.1558	0.1458	0.0844	0.4347	0.1444	0.0407	0.7474
EPB92978	Nucleus	Nuclear localization signal	Soluble	0.3602	0.5713	0.0596	0.0691	0.0794	0.0072	0.1531	0.1442	0.0468	0.0018	0.2224	0.3215	0.1572	0.7011
EPB93103	Mitochondrion	Mitochondrial transit peptide	Peripheral|Soluble	0.1237	0.1381	0.0264	0.0364	0.8852	0.0262	0.0188	0.0243	0.038	0.0062	0.6274	0.0949	0.0965	0.6703
EPB92983	Cytoplasm	Nuclear export signal	Soluble	0.7005	0.4667	0.0822	0.2234	0.5855	0.0379	0.1297	0.1669	0.1123	0.1703	0.476	0.061	0.2578	0.7013
EPB92967	Endoplasmic reticulum	Transmembrane domain	Transmembrane	0.1003	0.0902	0.0212	0.349	0.198	0.055	0.8319	0.2367	0.5049	0.0093	0.1516	0.9701	0.0295	0.0983
EPB93099	Cytoplasm|Nucleus	Nuclear export signal	Soluble	0.5145	0.5822	0.1505	0.134	0.5758	0.0753	0.2285	0.0829	0.0795	0.2402	0.5136	0.4514	0.158	0.5395
EPB92937	Nucleus	Nuclear localization signal	Soluble	0.2404	0.915	0.0061	0.0406	0.0396	0.0077	0.0379	0.0595	0.0501	0.0064	0.3167	0.1157	0.1602	0.769
EPB93077	Mitochondrion	Mitochondrial transit peptide	Soluble	0.2409	0.1284	0.0277	0.0344	0.9224	0.0101	0.0564	0.0678	0.1083	0.0044	0.4805	0.0488	0.0697	0.8038
EPB92992	Cytoplasm|Nucleus	Nuclear localization signal	Soluble	0.6804	0.8822	0.0237	0.0291	0.1384	0.0021	0.0597	0.0572	0.0391	0.0178	0.3604	0.0167	0.1221	0.9083
EPB93091	Extracellular	Signal peptide	Soluble	0.0886	0.0451	0.9173	0.0256	0.0482	0.0017	0.1272	0.0794	0.1063	0.0014	0.2401	0.0243	0.0692	0.9526
EPB93110	Cytoplasm|Nucleus	Nuclear export signal	Soluble	0.7476	0.6188	0.036	0.1265	0.1876	0.0099	0.1346	0.1868	0.2816	0.0776	0.5394	0.0245	0.2428	0.7423
EPB93134	Nucleus	Nuclear localization signal	Soluble	0.3494	0.8015	0.1549	0.0482	0.1208	0.0087	0.1016	0.0087	0.0304	0.0699	0.2682	0.1814	0.3356	0.745
EPB93131	Golgi apparatus	Signal peptide|Transmembrane domain	Transmembrane	0.107	0.1603	0.0354	0.2429	0.1324	0.0387	0.5565	0.3326	0.7551	0.4521	0.1298	0.8773	0.0512	0.1519
EPB93028	Mitochondrion	Mitochondrial transit peptide	Transmembrane	0.0787	0.121	0.0321	0.0187	0.9247	0.0184	0.0853	0.0314	0.0265	0.021	0.2757	0.8803	0.0193	0.1895
EPB93105	Cytoplasm|Nucleus	Nuclear localization signal	Soluble	0.7589	0.6753	0.028	0.0504	0.2668	0.0185	0.0884	0.1187	0.0788	0.0126	0.2895	0.0749	0.0432	0.8527
EPB93119	Nucleus		Soluble	0.4187	0.599	0.1502	0.1229	0.2519	0.0485	0.1229	0.1562	0.153	0.069	0.4492	0.1185	0.1531	0.7346
EPB92993	Nucleus	Nuclear localization signal	Soluble	0.2968	0.8685	0.0266	0.0583	0.0337	0.0068	0.0476	0.1406	0.0498	0.0021	0.2364	0.0694	0.0471	0.8757
EPB92999	Cytoplasm|Lysosome/Vacuole		Peripheral	0.6211	0.1633	0.026	0.2889	0.2205	0.059	0.4972	0.7341	0.4491	0.0896	0.8103	0.2206	0.1106	0.4324
EPB92941	Extracellular		Soluble	0.2911	0.2711	0.8833	0.1267	0.0836	0.0158	0.1212	0.0652	0.0528	0.0092	0.2288	0.0728	0.3889	0.8859
EPB92942	Mitochondrion	Mitochondrial transit peptide	Peripheral|Soluble	0.2387	0.0825	0.0231	0.0546	0.9615	0.0066	0.0409	0.0533	0.0289	0.0081	0.6701	0.0634	0.3156	0.6397
EPB93085	Nucleus	Nuclear export signal	Soluble	0.4738	0.6223	0.0233	0.0914	0.0764	0.0052	0.23	0.4327	0.2089	0.0116	0.5453	0.1237	0.1847	0.7397
EPB92932	Cytoplasm|Nucleus		Soluble	0.6728	0.543	0.0476	0.145	0.2026	0.0401	0.1732	0.1977	0.0784	0.0898	0.4959	0.0395	0.301	0.6902
EPB93101	Mitochondrion|Plastid	Transmembrane domain	Transmembrane	0.1272	0.0795	0.0802	0.1304	0.7815	0.6737	0.0733	0.2186	0.1946	0.0271	0.4218	0.958	0.0555	0.1108
EPB93058	Nucleus	Nuclear localization signal	Soluble	0.1974	0.9076	0.064	0.0649	0.1066	0.0751	0.0213	0.0697	0.0205	0.0814	0.2242	0.0539	0.4268	0.9054
EPB93014	Cytoplasm|Nucleus	Nuclear export signal	Soluble	0.537	0.6324	0.0213	0.0257	0.2513	0.0046	0.2135	0.0863	0.2499	0.0332	0.223	0.1071	0.0671	0.8303
EPB93127	Endoplasmic reticulum		Transmembrane	0.2723	0.4724	0.1065	0.1299	0.5493	0.0518	0.7719	0.2818	0.2659	0.0608	0.2544	0.9526	0.0823	0.1352
EPB93124	Cytoplasm	Nuclear export signal	Soluble	0.5544	0.476	0.0539	0.08	0.5756	0.0141	0.0882	0.0802	0.0479	0.0644	0.29	0.2983	0.0453	0.7517
EPB93083	Cell membrane		Transmembrane	0.1595	0.0902	0.0872	0.52	0.1293	0.0054	0.3969	0.5177	0.3676	0.0201	0.0176	0.9708	0.0725	0.2056
EPB92949	Cytoplasm	Peroxisomal targeting signal	Soluble	0.6873	0.2619	0.0771	0.1965	0.2065	0.0064	0.2848	0.1392	0.0893	0.6131	0.5411	0.0483	0.1411	0.8044
EPB93059	Cytoplasm|Nucleus	Nuclear localization signal	Soluble	0.4932	0.6562	0.098	0.1132	0.0909	0.01	0.159	0.2395	0.0413	0.012	0.2618	0.1008	0.0499	0.8554
EPB93040	Nucleus		Soluble	0.3353	0.563	0.1594	0.0698	0.0474	0.0114	0.1057	0.1666	0.0354	0.0112	0.1947	0.4954	0.121	0.6653
EPB93133	Cytoplasm		Soluble	0.5375	0.4221	0.1984	0.0515	0.5317	0.0706	0.0608	0.0432	0.0238	0.103	0.1889	0.3848	0.1355	0.7401
EPB92945	Nucleus	Nuclear export signal	Soluble	0.4687	0.6156	0.0472	0.0875	0.1545	0.0059	0.0518	0.4236	0.3604	0.0081	0.5289	0.0309	0.0764	0.7889
EPB93089	Nucleus	Nuclear export signal	Soluble	0.3581	0.7482	0.0431	0.0651	0.2132	0.0424	0.4485	0.1594	0.1135	0.228	0.3904	0.257	0.0235	0.7512
EPB92985	Cytoplasm|Extracellular	Nuclear localization signal	Soluble	0.5201	0.4364	0.6758	0.1572	0.1747	0.009	0.3997	0.1118	0.1256	0.018	0.2319	0.0353	0.4006	0.8787
EPB93044	Cytoplasm		Peripheral|Soluble	0.5439	0.2057	0.0642	0.4435	0.226	0.0046	0.1402	0.5375	0.498	0.008	0.8607	0.0369	0.2836	0.6704
EPB92976	Mitochondrion	Transmembrane domain	Peripheral	0.1699	0.0776	0.0979	0.0561	0.78	0.0815	0.422	0.0956	0.2237	0.0201	0.6069	0.4735	0.3128	0.2884
EPB93006	Cytoplasm	Nuclear export signal	Peripheral|Soluble	0.7419	0.2318	0.0309	0.2624	0.0742	0.0139	0.0793	0.5375	0.3632	0.0138	0.7252	0.0907	0.0695	0.6866
EPB93029	Cytoplasm|Nucleus	Nuclear localization signal	Soluble	0.6027	0.5301	0.1574	0.1377	0.1464	0.0057	0.0606	0.1553	0.0575	0.0126	0.3504	0.0537	0.2972	0.8434
EPB93005	Cytoplasm		Soluble	0.7678	0.3846	0.1996	0.1149	0.4999	0.003	0.3398	0.2571	0.2265	0.2793	0.1978	0.2691	0.2135	0.7049
EPB93027	Endoplasmic reticulum		Soluble	0.2009	0.1554	0.0597	0.0923	0.621	0.0818	0.8418	0.0577	0.0659	0.0994	0.501	0.3253	0.0487	0.4135
EPB92939	Nucleus	Nuclear localization signal	Soluble	0.263	0.8308	0.0778	0.0987	0.0402	0.019	0.0282	0.1253	0.0264	0.0663	0.1484	0.0463	0.2944	0.9022
EPB93078	Lysosome/Vacuole	Transmembrane domain	Transmembrane	0.2053	0.1104	0.0146	0.4127	0.0931	0.015	0.4988	0.8136	0.4302	0.0424	0.1908	0.9737	0.0352	0.0992
EPB93024	Cytoplasm|Mitochondrion		Peripheral|Soluble	0.5277	0.1201	0.0489	0.0639	0.8412	0.0151	0.4503	0.446	0.2237	0.0437	0.7169	0.0864	0.0122	0.6142
EPB93039	Lysosome/Vacuole	Transmembrane domain	Transmembrane	0.2231	0.1248	0.0089	0.4099	0.0676	0.0056	0.4485	0.6293	0.4757	0.0037	0.0867	0.9582	0.0689	0.1325
EPB92979	Nucleus		Soluble	0.407	0.5507	0.2509	0.0795	0.3457	0.025	0.0748	0.0799	0.0689	0.0528	0.2706	0.0838	0.1646	0.8329
EPB93053	Nucleus	Nuclear localization signal	Soluble	0.2514	0.9723	0.0101	0.046	0.0277	0.0065	0.0432	0.0162	0.0172	0.0179	0.3188	0.0868	0.0634	0.835
EPB93111	Cytoplasm	Nuclear export signal	Peripheral|Soluble	0.8177	0.3599	0.0236	0.1716	0.0892	0.0022	0.137	0.2611	0.1344	0.1126	0.6195	0.0625	0.1024	0.7818
EPB93122	Cytoplasm|Nucleus		Soluble	0.4906	0.5326	0.248	0.255	0.524	0.0361	0.1321	0.1051	0.1031	0.0255	0.3779	0.1113	0.0893	0.7285
EPB93026	Cytoplasm|Nucleus	Nuclear localization signal	Soluble	0.7834	0.6898	0.415	0.1806	0.4383	0.1134	0.0282	0.1286	0.0575	0.0065	0.2489	0.0033	0.1101	0.9454
EPB92931	Extracellular	Signal peptide	Soluble	0.1377	0.1798	0.7759	0.09	0.036	0.009	0.1849	0.23	0.1371	0.0013	0.2854	0.0207	0.3983	0.9021
EPB92929	Cytoplasm		Peripheral|Soluble	0.7972	0.2123	0.0513	0.2296	0.0896	0.0024	0.2693	0.565	0.239	0.0178	0.7462	0.0217	0.1825	0.805
EPB93132	Nucleus	Nuclear localization signal	Soluble	0.2279	0.9372	0.0235	0.0363	0.04	0.0019	0.0276	0.1181	0.0258	0.011	0.3174	0.0238	0.1014	0.8843
EPB93003	Cytoplasm|Nucleus	Nuclear localization signal	Soluble	0.5118	0.5689	0.1208	0.09	0.4862	0.0258	0.0985	0.0615	0.0593	0.0021	0.3684	0.0283	0.0551	0.771
EPB93086	Cytoplasm|Nucleus		Soluble	0.7222	0.656	0.0291	0.037	0.2396	0.0298	0.08	0.1241	0.1003	0.0579	0.3861	0.1688	0.0291	0.7843
EPB93093	Cytoplasm|Nucleus	Nuclear localization signal	Soluble	0.7112	0.502	0.0646	0.0837	0.3508	0.004	0.2535	0.237	0.2324	0.0105	0.2163	0.0704	0.0731	0.8134
EPB92934	Cytoplasm		Soluble	0.7558	0.3095	0.0606	0.2568	0.123	0.0113	0.1422	0.4894	0.2511	0.1371	0.5235	0.0419	0.1525	0.8159
EPB92965	Mitochondrion	Transmembrane domain	Transmembrane	0.1831	0.1518	0.0288	0.0329	0.9028	0.0199	0.1824	0.0429	0.0412	0.1311	0.3102	0.9754	0.0597	0.0837
EPB92970	Cytoplasm|Nucleus	Nuclear export signal	Soluble	0.632	0.7154	0.0204	0.1281	0.15	0.0139	0.121	0.2176	0.184	0.0775	0.2971	0.0488	0.3046	0.7474
EPB92963	Cytoplasm	Nuclear export signal	Soluble	0.6539	0.4144	0.0133	0.1543	0.0843	0.0029	0.1757	0.1987	0.1708	0.0688	0.5321	0.0855	0.0945	0.7569
EPB92998	Cytoplasm	Peroxisomal targeting signal	Soluble	0.8398	0.4074	0.0256	0.112	0.3162	0.0503	0.418	0.3387	0.273	0.1626	0.3327	0.1182	0.076	0.783
EPB92986	Mitochondrion	Mitochondrial transit peptide	Soluble	0.16	0.0936	0.0314	0.03	0.908	0.0033	0.0159	0.0234	0.0136	0.0045	0.5967	0.0522	0.0372	0.7185
EPB93130	Nucleus	Nuclear localization signal	Soluble	0.4759	0.8835	0.0305	0.03	0.1862	0.004	0.0771	0.0386	0.0403	0.0025	0.3804	0.0118	0.0732	0.8676
EPB93048	Cytoplasm|Nucleus	Nuclear localization signal	Soluble	0.488	0.6805	0.157	0.1862	0.2398	0.1082	0.1587	0.0631	0.1351	0.0652	0.3032	0.2083	0.2445	0.7854
EPB92954	Cytoplasm|Nucleus	Nuclear export signal	Soluble	0.7655	0.5838	0.022	0.14	0.1208	0.0515	0.1888	0.166	0.1658	0.0679	0.4212	0.0138	0.3577	0.791
EPB93092	Cytoplasm|Nucleus	Nuclear export signal	Peripheral|Soluble	0.6218	0.6012	0.056	0.1592	0.1181	0.0077	0.3181	0.111	0.2809	0.0158	0.6054	0.0199	0.1933	0.7714
EPB93002	Endoplasmic reticulum	Signal peptide|Transmembrane domain	Transmembrane	0.129	0.1227	0.0336	0.1774	0.1513	0.0078	0.8552	0.2696	0.4857	0.0021	0.1235	0.9498	0.0425	0.1886
EPB93037	Cytoplasm	Mitochondrial transit peptide	Soluble	0.4302	0.2187	0.1986	0.0934	0.5551	0.0589	0.428	0.0824	0.405	0.0758	0.4888	0.0429	0.2972	0.6366
EPB93009	Endoplasmic reticulum|Lysosome/Vacuole|Golgi apparatus	Transmembrane domain	Peripheral|Transmembrane	0.4245	0.2285	0.13	0.2815	0.3992	0.0934	0.6741	0.7651	0.6845	0.0155	0.6588	0.8948	0.1999	0.1629
EPB92948	Cytoplasm	Nuclear localization signal	Soluble	0.7515	0.458	0.0909	0.2287	0.2831	0.0044	0.262	0.2139	0.116	0.0131	0.2779	0.0738	0.2199	0.857
EPB93079	Nucleus	Nuclear localization signal	Soluble	0.206	0.9218	0.0179	0.0321	0.088	0.0028	0.0288	0.0573	0.0646	0.1778	0.179	0.0216	0.1315	0.8732
EPB92935	Cytoplasm	Nuclear localization signal	Transmembrane|Soluble	0.7612	0.4707	0.2384	0.2611	0.1671	0.0638	0.0567	0.028	0.0489	0.0611	0.1063	0.7671	0.1051	0.6377
EPB93019	Nucleus	Nuclear localization signal	Soluble	0.3257	0.9262	0.0137	0.0307	0.0984	0.003	0.0552	0.0398	0.0263	0.0053	0.5036	0.0388	0.0586	0.8233
EPB93032	Cytoplasm	Nuclear localization signal	Soluble	0.7383	0.2805	0.0798	0.346	0.1807	0.0057	0.2074	0.3468	0.3203	0.0457	0.5671	0.0827	0.3071	0.683
EPB93106	Cell membrane|Lysosome/Vacuole	Signal peptide|Transmembrane domain	Transmembrane	0.2536	0.0917	0.2447	0.8608	0.0527	0.0114	0.2033	0.6139	0.3077	0.1046	0.0778	0.9412	0.6038	0.1768
EPB92997	Lysosome/Vacuole	Signal peptide|Transmembrane domain	Transmembrane	0.182	0.0819	0.017	0.5385	0.1299	0.0196	0.5802	0.6556	0.599	0.0131	0.1038	0.9783	0.0706	0.0853
EPB93001	Lysosome/Vacuole	Signal peptide|Transmembrane domain	Transmembrane	0.2248	0.125	0.0068	0.3655	0.035	0.0036	0.4124	0.6241	0.5902	0.0343	0.1303	0.8802	0.1105	0.2287
EPB93015	Extracellular	Signal peptide	Soluble	0.1567	0.1323	0.9145	0.1051	0.043	0.0071	0.26	0.2597	0.2115	0.0054	0.1901	0.0491	0.4714	0.876
EPB93125	Cytoplasm|Nucleus	Nuclear localization signal	Soluble	0.7571	0.5316	0.0187	0.0929	0.2325	0.0049	0.099	0.1017	0.0814	0.0025	0.2015	0.0491	0.0784	0.8631
EPB92938	Extracellular	Signal peptide	Soluble	0.1823	0.0906	0.9752	0.0367	0.0923	0.0035	0.1659	0.1194	0.1381	0.0023	0.1582	0.0571	0.3162	0.8564
EPB92936	Cytoplasm|Nucleus		Soluble	0.823	0.5588	0.0661	0.0373	0.2668	0.0009	0.1774	0.1585	0.2315	0.0204	0.3794	0.0494	0.0416	0.8185
EPB93050	Cytoplasm|Nucleus	Nuclear localization signal	Soluble	0.7125	0.5366	0.0687	0.0531	0.1007	0.0039	0.1862	0.1681	0.2336	0.0016	0.3632	0.0527	0.0691	0.8437
EPB92969	Mitochondrion	Mitochondrial transit peptide	Soluble	0.1979	0.0586	0.0639	0.0347	0.9458	0.0015	0.0243	0.0269	0.0446	0.0031	0.5419	0.0576	0.0305	0.7703
EPB92962	Cytoplasm|Nucleus	Nuclear localization signal	Soluble	0.6184	0.5503	0.1646	0.1282	0.2436	0.0108	0.194	0.1568	0.1296	0.002	0.4801	0.1162	0.179	0.8076
EPB93063	Cytoplasm|Lysosome/Vacuole|Golgi apparatus		Peripheral|Soluble	0.5822	0.1665	0.241	0.5606	0.3105	0.0184	0.2227	0.7585	0.6498	0.0652	0.6376	0.1476	0.6265	0.5049
EPB93051	Endoplasmic reticulum	Transmembrane domain	Transmembrane	0.1372	0.0819	0.032	0.2036	0.1868	0.0242	0.8341	0.1066	0.1715	0.0047	0.2836	0.96	0.0149	0.1421
EPB93076	Cytoplasm		Soluble	0.7633	0.4754	0.0302	0.0311	0.6167	0.0192	0.0446	0.0178	0.0119	0.0404	0.2558	0.1482	0.0424	0.8168
EPB93022	Cytoplasm|Nucleus	Nuclear export signal	Soluble	0.6667	0.6486	0.0163	0.0635	0.0588	0.0038	0.1489	0.2554	0.2031	0.2219	0.4753	0.0184	0.0398	0.8116
EPB93056	Cytoplasm|Nucleus	Nuclear localization signal	Soluble	0.5121	0.8743	0.0179	0.0371	0.082	0.0072	0.1082	0.1443	0.0698	0.0274	0.4132	0.1156	0.1368	0.7662
EPB92940	Cytoplasm	Nuclear localization signal	Soluble	0.752	0.3102	0.0327	0.1361	0.0617	0.0036	0.2364	0.1209	0.2949	0.0083	0.4979	0.0633	0.1357	0.7601
EPB93052	Cytoplasm|Nucleus	Nuclear localization signal	Soluble	0.4765	0.7172	0.1121	0.135	0.141	0.0077	0.1542	0.0857	0.0926	0.0089	0.2934	0.0578	0.086	0.8871
EPB93007	Cytoplasm	Nuclear localization signal	Soluble	0.883	0.301	0.3313	0.1146	0.1255	0.0072	0.2213	0.1026	0.1941	0.0225	0.2599	0.1451	0.1791	0.8238
EPB92964	Mitochondrion	Mitochondrial transit peptide	Peripheral|Soluble	0.1657	0.1751	0.0185	0.0367	0.9195	0.0146	0.0207	0.0174	0.0426	0.0049	0.6979	0.0437	0.0895	0.7239
EPB93068	Endoplasmic reticulum	Signal peptide	Soluble	0.2754	0.1833	0.4268	0.0806	0.1766	0.0038	0.6423	0.1735	0.1858	0.0011	0.282	0.1009	0.0802	0.7141
EPB93096	Cytoplasm	Nuclear export signal|Peroxisomal targeting signal	Soluble	0.6618	0.3085	0.0164	0.0964	0.2825	0.0118	0.2246	0.39	0.2057	0.2755	0.4221	0.4506	0.1328	0.5372
EPB93104	Cell membrane	Signal peptide|Transmembrane domain	Transmembrane	0.198	0.1074	0.3485	0.7896	0.1134	0.0191	0.1226	0.3876	0.1924	0.0515	0.0679	0.9191	0.5654	0.1981
EPB93023	Mitochondrion	Mitochondrial transit peptide	Soluble	0.1693	0.1336	0.0251	0.029	0.964	0.2882	0.0097	0.0117	0.0157	0.1339	0.4779	0.1046	0.0301	0.7631
EPB92957	Cytoplasm		Peripheral|Soluble	0.7278	0.2857	0.1158	0.4698	0.422	0.0084	0.2198	0.37	0.215	0.0367	0.6536	0.1456	0.2478	0.6715
EPB93000	Cytoplasm|Nucleus	Nuclear export signal	Soluble	0.6865	0.6383	0.1129	0.1532	0.3543	0.0047	0.2484	0.0719	0.1138	0.0947	0.2144	0.1819	0.0726	0.851
EPB92996	Cytoplasm	Nuclear export signal	Peripheral|Soluble	0.7937	0.3347	0.0347	0.357	0.2632	0.0079	0.1893	0.1793	0.1894	0.0544	0.6197	0.0522	0.1893	0.7901
EPB92961	Cytoplasm|Lysosome/Vacuole		Peripheral|Soluble	0.7695	0.1976	0.0317	0.2292	0.1642	0.0058	0.2394	0.5886	0.208	0.078	0.6975	0.055	0.1837	0.7536
EPB92991	Nucleus		Soluble	0.344	0.5736	0.0648	0.0572	0.0655	0.0105	0.1795	0.1658	0.0487	0.0049	0.2469	0.3437	0.1331	0.6858
EPB92952	Cytoplasm|Nucleus		Soluble	0.7418	0.5118	0.0128	0.0892	0.4878	0.0076	0.156	0.0705	0.0693	0.0555	0.5384	0.3497	0.1345	0.6206
EPB93135	Nucleus		Soluble	0.4341	0.7024	0.325	0.0455	0.1272	0.0069	0.1714	0.1078	0.0931	0.0653	0.3588	0.0319	0.2045	0.8342
EPB93021	Cytoplasm		Peripheral|Soluble	0.7281	0.2209	0.0548	0.221	0.1164	0.0078	0.2357	0.5288	0.383	0.0823	0.8375	0.0276	0.2368	0.7496
EPB93055	Cytoplasm|Nucleus		Soluble	0.4828	0.5121	0.0219	0.0603	0.3742	0.0992	0.1082	0.0944	0.0148	0.2493	0.5336	0.0568	0.1082	0.7028
EPB93108	Cytoplasm|Nucleus	Peroxisomal targeting signal	Soluble	0.8151	0.507	0.1205	0.0606	0.2487	0.0021	0.1321	0.1614	0.1161	0.1877	0.3166	0.0736	0.0749	0.8141
EPB92946	Lysosome/Vacuole	Transmembrane domain	Transmembrane	0.2045	0.1148	0.0301	0.399	0.1847	0.0203	0.336	0.5345	0.3068	0.0089	0.0594	0.9616	0.0453	0.1236
EPB92944	Cytoplasm|Nucleus		Soluble	0.6811	0.6165	0.0743	0.0414	0.1324	0.027	0.1378	0.2431	0.1341	0.0451	0.3658	0.0399	0.0883	0.8574
EPB93074	Mitochondrion		Transmembrane	0.1234	0.222	0.0819	0.1448	0.6288	0.2373	0.5229	0.2147	0.109	0.1266	0.3198	0.9292	0.0807	0.1632
EPB92930	Mitochondrion	Mitochondrial transit peptide	Peripheral	0.2857	0.1283	0.0302	0.0972	0.8393	0.0693	0.1781	0.1688	0.1326	0.01	0.825	0.173	0.1722	0.4979
EPB92994	Cytoplasm|Lysosome/Vacuole		Peripheral|Soluble	0.7249	0.2257	0.101	0.2787	0.1362	0.0085	0.1978	0.6479	0.2476	0.0154	0.6444	0.0638	0.1131	0.7653
EPB93112	Golgi apparatus		Lipid anchor	0.3752	0.2089	0.0274	0.5211	0.1842	0.0061	0.3236	0.5432	0.6656	0.0141	0.514	0.0751	0.971	0.3376
EPB92951	Cytoplasm	Nuclear export signal	Peripheral|Soluble	0.7696	0.3365	0.0192	0.2983	0.0918	0.0073	0.1301	0.3635	0.1195	0.1304	0.663	0.028	0.0783	0.7859
EPB92990	Cytoplasm	Nuclear localization signal	Peripheral|Soluble	0.7452	0.3792	0.0415	0.4227	0.1767	0.0038	0.1216	0.2237	0.1371	0.0576	0.757	0.1172	0.3917	0.6235
EPB93070	Extracellular	Signal peptide	Soluble	0.0785	0.0765	0.8926	0.1056	0.0111	0.2843	0.3972	0.3304	0.0934	0.006	0.2304	0.0647	0.0894	0.8409
EPB93097	Cytoplasm		Soluble	0.6588	0.2218	0.3333	0.173	0.4559	0.0674	0.0986	0.1622	0.1607	0.448	0.3693	0.2759	0.1397	0.756
EPB93114	Cytoplasm		Soluble	0.7309	0.3738	0.0711	0.0553	0.1608	0.0058	0.1036	0.1585	0.0946	0.0147	0.398	0.0316	0.0529	0.8933
EPB92987	Cytoplasm|Lysosome/Vacuole|Golgi apparatus	Nuclear export signal	Lipid anchor	0.5375	0.2353	0.0355	0.3254	0.1323	0.0085	0.3683	0.672	0.6594	0.0129	0.4066	0.0379	0.9573	0.3771
EPB93049	Cytoplasm|Nucleus	Peroxisomal targeting signal	Soluble	0.5191	0.6005	0.0425	0.0462	0.2027	0.0007	0.2775	0.1279	0.0664	0.1065	0.4383	0.0576	0.0799	0.7443
EPB93117	Nucleus	Nuclear localization signal	Soluble	0.4339	0.8518	0.0557	0.0766	0.0855	0.0262	0.0661	0.036	0.0304	0.0375	0.2167	0.2127	0.2007	0.8064
EPB93109	Cytoplasm	Nuclear localization signal|Nuclear export signal	Soluble	0.7021	0.4773	0.0281	0.0721	0.1715	0.0583	0.1377	0.1736	0.1354	0.0094	0.3536	0.0524	0.1709	0.7698
EPB92966	Cytoplasm|Mitochondrion		Peripheral	0.5047	0.4669	0.0956	0.0532	0.7707	0.0119	0.1853	0.0984	0.3693	0.0107	0.6894	0.0605	0.0424	0.4995
EPB93107	Cytoplasm|Cell membrane	Nuclear localization signal	Soluble	0.6746	0.4188	0.0195	0.6028	0.1944	0.006	0.1988	0.2715	0.1422	0.0398	0.5308	0.3225	0.1203	0.4865
EPB93034	Nucleus	Nuclear localization signal	Soluble	0.4484	0.8247	0.2863	0.107	0.1495	0.0091	0.0949	0.0863	0.123	0.0284	0.3776	0.174	0.4437	0.7208
EPB93013	Cytoplasm		Soluble	0.7688	0.3419	0.0112	0.0535	0.1	0.0011	0.1425	0.1051	0.2232	0.0297	0.4867	0.0367	0.0376	0.8238
EPB92981	Cytoplasm|Nucleus	Nuclear localization signal|Nuclear export signal	Soluble	0.6621	0.611	0.061	0.1118	0.5182	0.0417	0.1387	0.116	0.1089	0.0647	0.3249	0.1143	0.0515	0.8352
EPB93035	Extracellular		Lipid anchor|Soluble	0.1916	0.0805	0.7228	0.3759	0.0864	0.0064	0.1611	0.1739	0.2399	0.0083	0.1253	0.0872	0.9718	0.6376
EPB93042	Cytoplasm	Nuclear export signal	Soluble	0.8232	0.4058	0.1701	0.2231	0.2372	0.0083	0.2373	0.2282	0.3151	0.037	0.5934	0.01	0.3115	0.8728
EPB92982	Cytoplasm	Nuclear localization signal	Peripheral|Soluble	0.7729	0.3484	0.1579	0.2682	0.1207	0.0068	0.0317	0.0861	0.1472	0.0133	0.6164	0.0944	0.1106	0.7799
EPB93043	Nucleus	Nuclear export signal	Soluble	0.4008	0.672	0.0102	0.0985	0.1056	0.0062	0.1255	0.4584	0.223	0.0173	0.5729	0.1706	0.023	0.6734
EPB93088	Cytoplasm		Transmembrane	0.3977	0.2778	0.2404	0.2822	0.5088	0.0344	0.2673	0.0957	0.2138	0.2961	0.2905	0.8724	0.1215	0.4156
EPB92980	Endoplasmic reticulum	Transmembrane domain	Transmembrane	0.2799	0.4055	0.0382	0.2844	0.5061	0.0247	0.7084	0.174	0.3168	0.1548	0.365	0.6768	0.2064	0.263
EPB93100	Nucleus	Nuclear localization signal|Nuclear export signal	Soluble	0.398	0.6274	0.1827	0.09	0.1135	0.0501	0.0724	0.2965	0.1834	0.0095	0.4461	0.0403	0.048	0.7865
EPB92927	Cytoplasm|Nucleus	Nuclear localization signal	Soluble	0.5724	0.6755	0.1883	0.0609	0.166	0.0159	0.0893	0.0489	0.0693	0.0174	0.2526	0.0281	0.1494	0.9036
EPB92928	Endoplasmic reticulum		Transmembrane	0.3025	0.2224	0.0519	0.2332	0.3609	0.0412	0.6387	0.3124	0.4318	0.3978	0.4823	0.9567	0.1581	0.0975
EPB92958	Endoplasmic reticulum		Transmembrane	0.325	0.1495	0.1812	0.1305	0.3771	0.1355	0.6208	0.2463	0.3805	0.3896	0.1288	0.9841	0.2207	0.1118
EPB93128	Nucleus	Nuclear localization signal	Soluble	0.3355	0.8869	0.023	0.0399	0.0623	0.0048	0.0358	0.0309	0.042	0.0151	0.4516	0.0298	0.0225	0.8751
EPB92960	Cytoplasm	Nuclear localization signal	Peripheral|Soluble	0.6916	0.3135	0.0185	0.3564	0.1309	0.0046	0.2468	0.4623	0.2916	0.0166	0.7553	0.089	0.304	0.6226
EPB93038	Cytoplasm|Nucleus	Nuclear export signal	Soluble	0.8186	0.539	0.0329	0.1193	0.1469	0.016	0.1689	0.082	0.1075	0.036	0.4653	0.0525	0.3094	0.8468
EPB93121	Cytoplasm	Nuclear export signal	Soluble	0.7555	0.3847	0.0688	0.1656	0.2346	0.0102	0.2402	0.3648	0.1063	0.0599	0.4081	0.1014	0.244	0.7711
EPB93075	Nucleus	Nuclear export signal	Soluble	0.471	0.8784	0.0122	0.0232	0.2287	0.0202	0.1989	0.1287	0.0708	0.0547	0.3824	0.028	0.084	0.8542
EPB93020	Cytoplasm		Peripheral|Soluble	0.6994	0.1755	0.0638	0.302	0.1827	0.0039	0.3015	0.5679	0.3815	0.0346	0.796	0.038	0.1563	0.662
EPB93057	Nucleus	Nuclear localization signal	Soluble	0.1412	0.976	0.0303	0.0182	0.0818	0.0798	0.0262	0.0057	0.0191	0.0023	0.1222	0.1994	0.2062	0.8238
EPB92956	Cytoplasm	Nuclear localization signal	Peripheral|Soluble	0.7943	0.4503	0.107	0.2867	0.0782	0.009	0.0423	0.073	0.1206	0.0033	0.6178	0.0884	0.153	0.8031
EPB93116	Cytoplasm|Nucleus	Nuclear localization signal|Nuclear export signal	Soluble	0.6706	0.7508	0.0418	0.1931	0.1952	0.0035	0.1787	0.0428	0.0697	0.004	0.1817	0.4202	0.4127	0.601
EPB93072	Cytoplasm	Nuclear localization signal	Peripheral|Soluble	0.7727	0.4105	0.0499	0.233	0.0694	0.003	0.3141	0.137	0.2675	0.0129	0.6686	0.0974	0.1105	0.7215
EPB92959	Peroxisome	Peroxisomal targeting signal	Soluble	0.1334	0.1365	0.0118	0.1885	0.2072	0.0042	0.1264	0.3375	0.2233	0.7664	0.5192	0.0968	0.0494	0.735
EPB93080	Nucleus	Nuclear localization signal	Soluble	0.1938	0.9155	0.0054	0.0341	0.0877	0.0016	0.0168	0.0281	0.0437	0.0028	0.2297	0.1066	0.0588	0.8583
EPB93123	Cytoplasm|Endoplasmic reticulum		Soluble	0.6292	0.4256	0.1869	0.0542	0.398	0.2365	0.6389	0.1537	0.1843	0.3378	0.3716	0.422	0.1368	0.6911
EPB92984	Lysosome/Vacuole		Transmembrane	0.2518	0.248	0.1127	0.429	0.1894	0.0086	0.4234	0.4941	0.3047	0.0213	0.0457	0.9635	0.0706	0.2023
EPB93025	Cytoplasm		Soluble	0.7676	0.4294	0.1987	0.0736	0.2541	0.0006	0.0888	0.1236	0.0501	0.0562	0.408	0.0287	0.1424	0.8412
EPB93041	Cytoplasm		Peripheral|Soluble	0.4624	0.3934	0.1093	0.1608	0.2965	0.0164	0.0979	0.0777	0.1392	0.0294	0.6257	0.0704	0.7226	0.6923
EPB93087	Endoplasmic reticulum	Signal peptide|Transmembrane domain	Transmembrane	0.2802	0.2489	0.0574	0.1798	0.1703	0.0103	0.7954	0.1881	0.3992	0.0354	0.5048	0.8635	0.1825	0.1384
EPB93098	Lysosome/Vacuole		Transmembrane	0.2752	0.1073	0.0864	0.4988	0.3332	0.0024	0.2471	0.5404	0.2409	0.0259	0.0375	0.9234	0.1238	0.2395
EPB93047	Cytoplasm|Nucleus	Nuclear localization signal	Soluble	0.4809	0.8408	0.1492	0.054	0.0846	0.0281	0.0808	0.0615	0.0795	0.3622	0.2692	0.2298	0.2147	0.7629
EPB93030	Nucleus	Nuclear localization signal	Soluble	0.4508	0.7261	0.0216	0.121	0.2007	0.0091	0.1476	0.0361	0.0506	0.0916	0.3243	0.0406	0.2969	0.7701
EPB93113	Cytoplasm		Soluble	0.5548	0.3993	0.1438	0.0596	0.3067	0.0169	0.2506	0.0949	0.0662	0.0085	0.4331	0.0115	0.1064	0.7989
EPB93016	Endoplasmic reticulum	Signal peptide	Transmembrane	0.2325	0.258	0.1532	0.0618	0.1421	0.0021	0.6464	0.2948	0.2861	0.0006	0.1543	0.7766	0.036	0.2454
EPB93036	Cytoplasm|Lysosome/Vacuole	Nuclear export signal	Soluble	0.6651	0.3897	0.0516	0.1677	0.0764	0.0035	0.1238	0.663	0.3614	0.0068	0.4482	0.0556	0.2363	0.7575
EPB93031	Nucleus	Nuclear localization signal	Soluble	0.4469	0.9057	0.0134	0.0491	0.1631	0.0086	0.0344	0.0551	0.0272	0.0202	0.2507	0.0188	0.0819	0.928
EPB93102	Cytoplasm	Nuclear export signal	Peripheral|Soluble	0.5702	0.4951	0.0206	0.3191	0.0903	0.0168	0.1894	0.2436	0.2428	0.4779	0.6511	0.1094	0.0653	0.7096
EPB93054	Nucleus	Nuclear localization signal	Soluble	0.2797	0.9672	0.0257	0.0386	0.064	0.0045	0.0489	0.0097	0.0272	0.0038	0.2808	0.0407	0.105	0.8446
EPB93017	Cytoplasm|Lysosome/Vacuole	Nuclear export signal	Soluble	0.6842	0.4113	0.0227	0.1835	0.0743	0.0051	0.3034	0.7439	0.6029	0.0057	0.4056	0.0281	0.1858	0.7503
EPB93082	Nucleus	Nuclear localization signal	Soluble	0.4295	0.9154	0.0263	0.0332	0.1914	0.0031	0.0499	0.0233	0.0141	0.183	0.4208	0.0308	0.0728	0.848
EPB92995	Cytoplasm|Nucleus	Nuclear export signal	Soluble	0.6765	0.6502	0.0856	0.0751	0.265	0.0055	0.2268	0.2886	0.1373	0.1398	0.4277	0.236	0.1246	0.7029
EPB93018	Cell membrane	Transmembrane domain	Transmembrane	0.1804	0.0803	0.0306	0.5207	0.1528	0.026	0.5622	0.5049	0.4037	0.0129	0.0544	0.9831	0.1481	0.1091
EPB93094	Endoplasmic reticulum	Transmembrane domain	Transmembrane	0.2651	0.3825	0.0408	0.1101	0.4619	0.0427	0.8925	0.0355	0.1489	0.0194	0.3389	0.7007	0.1038	0.2925
EPB93120	Cytoplasm	Nuclear localization signal	Soluble	0.7273	0.3871	0.0966	0.1529	0.2241	0.0334	0.0917	0.1715	0.1265	0.0125	0.5373	0.0855	0.1268	0.6949
EPB93045	Cytoplasm		Soluble	0.8482	0.4229	0.0963	0.0684	0.1211	0.0357	0.3381	0.2068	0.2818	0.003	0.4513	0.1409	0.0809	0.6598
EPB93118	Cytoplasm	Nuclear localization signal	Soluble	0.7142	0.4933	0.0594	0.338	0.2272	0.0027	0.2065	0.1409	0.1325	0.0256	0.5366	0.0746	0.3092	0.767
EPB93066	Endoplasmic reticulum	Signal peptide|Transmembrane domain	Transmembrane	0.0774	0.139	0.0386	0.1704	0.2572	0.0051	0.9252	0.2758	0.6491	0.0073	0.1505	0.903	0.0442	0.2631
EPB92955	Nucleus	Nuclear localization signal	Soluble	0.3214	0.8333	0.0415	0.0228	0.0421	0.0023	0.0809	0.0241	0.0701	0.0591	0.3833	0.0121	0.0596	0.9036
EPB92973	Extracellular	Signal peptide	Soluble	0.3042	0.1056	0.6485	0.0771	0.1871	0.0063	0.4782	0.307	0.44	0.0023	0.4143	0.0853	0.2224	0.7622
EPB92953	Cytoplasm|Nucleus	Nuclear localization signal	Soluble	0.6575	0.5601	0.1371	0.0568	0.0906	0.0233	0.2896	0.1111	0.2123	0.0327	0.2956	0.08	0.0802	0.7427
EPB93046	Cytoplasm|Nucleus		Soluble	0.5072	0.5472	0.0961	0.1909	0.2499	0.0158	0.1431	0.1582	0.1379	0.1266	0.3381	0.2697	0.1018	0.769
EPB93011	Cytoplasm|Nucleus	Nuclear export signal	Peripheral|Soluble	0.7116	0.6579	0.055	0.1357	0.2242	0.0575	0.1144	0.3729	0.3358	0.1181	0.7362	0.0869	0.1706	0.6429
EPB93115	Cytoplasm	Nuclear localization signal	Soluble	0.5905	0.4358	0.1559	0.0663	0.1498	0.0247	0.2795	0.0617	0.1311	0.0051	0.3625	0.0152	0.0934	0.8629
EPB92923	Cytoplasm|Nucleus	Nuclear localization signal	Soluble	0.5774	0.7645	0.017	0.092	0.1018	0.0028	0.1621	0.1265	0.0579	0.2066	0.473	0.037	0.1058	0.8084
EPB92783	Extracellular	Signal peptide	Soluble	0.25	0.1672	0.8151	0.1465	0.0466	0.0035	0.3791	0.2767	0.212	0.0024	0.2288	0.0752	0.3747	0.8819
EPB92832	Endoplasmic reticulum	Signal peptide|Transmembrane domain	Transmembrane	0.097	0.0716	0.0261	0.1773	0.0839	0.0668	0.8425	0.3927	0.3181	0.011	0.107	0.9789	0.0102	0.1212
EPB92861	Nucleus	Nuclear localization signal	Soluble	0.3996	0.8155	0.069	0.0403	0.1838	0.0078	0.1017	0.0395	0.0436	0.0159	0.2425	0.0224	0.0602	0.8704
EPB92919	Cytoplasm|Nucleus	Nuclear localization signal|Nuclear export signal	Soluble	0.777	0.5036	0.0459	0.1637	0.3202	0.0109	0.1444	0.143	0.1113	0.0071	0.2269	0.1485	0.0957	0.8307
EPB92853	Cytoplasm		Soluble	0.5679	0.4008	0.21	0.1429	0.2744	0.003	0.2662	0.2554	0.2278	0.0132	0.2976	0.1356	0.2422	0.7798
EPB92789	Cytoplasm|Nucleus		Soluble	0.5967	0.6239	0.1162	0.0227	0.1839	0.0908	0.0911	0.0831	0.071	0.1996	0.2567	0.1272	0.0248	0.853
EPB92866	Extracellular	Signal peptide	Soluble	0.1149	0.0319	0.972	0.0559	0.1221	0.0079	0.1917	0.0843	0.114	0.0004	0.1718	0.0176	0.1411	0.9532
EPB92908	Cytoplasm|Lysosome/Vacuole		Peripheral	0.5538	0.226	0.0868	0.3286	0.257	0.0076	0.3336	0.8315	0.4695	0.0231	0.81	0.0576	0.3374	0.4983
EPB92922	Lysosome/Vacuole	Transmembrane domain	Transmembrane	0.2556	0.126	0.0478	0.3761	0.0671	0.0389	0.3692	0.7452	0.4592	0.0485	0.147	0.8654	0.0808	0.1965
EPB92911	Golgi apparatus	Signal peptide|Transmembrane domain	Transmembrane	0.11	0.0989	0.0624	0.3603	0.0504	0.0175	0.2913	0.3505	0.6862	0.0367	0.0396	0.9706	0.0741	0.1207
EPB92840	Nucleus		Soluble	0.2155	0.6798	0.1568	0.0281	0.1374	0.0267	0.1098	0.2529	0.1175	0.0574	0.3369	0.0779	0.1182	0.8703
EPB92913	Cytoplasm	Nuclear localization signal	Soluble	0.6913	0.3196	0.1672	0.1572	0.2356	0.0033	0.1162	0.4307	0.1229	0.0142	0.3302	0.133	0.3451	0.7328
EPB92914	Cytoplasm|Nucleus	Nuclear localization signal	Soluble	0.6871	0.61	0.0232	0.0563	0.1239	0.0033	0.0836	0.1625	0.2098	0.0183	0.5675	0.0169	0.1355	0.8485
EPB92788	Golgi apparatus	Transmembrane domain	Transmembrane	0.1214	0.0894	0.0409	0.2995	0.0686	0.0639	0.2213	0.5495	0.6424	0.0563	0.0461	0.9885	0.0653	0.0936
EPB92831	Mitochondrion	Mitochondrial transit peptide	Soluble	0.4152	0.1823	0.1212	0.0742	0.8991	0.0299	0.0303	0.0211	0.0864	0.011	0.5599	0.0728	0.0508	0.7732
EPB92876	Nucleus	Nuclear localization signal	Soluble	0.3822	0.9108	0.018	0.0209	0.0873	0.0038	0.0595	0.0254	0.0342	0.0028	0.2452	0.1353	0.0484	0.828
EPB92895	Cytoplasm	Peroxisomal targeting signal	Soluble	0.4003	0.2806	0.1443	0.0976	0.5042	0.0305	0.1948	0.4064	0.4211	0.4169	0.3248	0.1241	0.1235	0.7867
EPB92793	Endoplasmic reticulum	Signal peptide|Transmembrane domain	Transmembrane	0.1851	0.2355	0.1724	0.4073	0.2174	0.0518	0.6097	0.5134	0.2995	0.0322	0.0641	0.9954	0.1685	0.0732
EPB92869	Mitochondrion	Mitochondrial transit peptide	Peripheral|Transmembrane	0.0982	0.0604	0.0371	0.1541	0.9048	0.0907	0.1333	0.0881	0.0624	0.0579	0.6165	0.7031	0.0229	0.3117
EPB92851	Extracellular	Signal peptide	Soluble	0.1668	0.0563	0.9707	0.0429	0.098	0.0176	0.098	0.1546	0.1	0.0005	0.2701	0.0297	0.0857	0.8661
EPB92797	Cytoplasm|Nucleus	Nuclear localization signal	Soluble	0.7067	0.5426	0.0638	0.1051	0.1069	0.0059	0.1116	0.1767	0.1408	0.038	0.3337	0.0748	0.0385	0.8449
EPB92799	Cytoplasm|Nucleus	Nuclear localization signal	Soluble	0.5348	0.6404	0.2506	0.1116	0.1313	0.0101	0.05	0.0837	0.0657	0.0089	0.2004	0.0357	0.242	0.8934
EPB92859	Cytoplasm		Peripheral|Transmembrane	0.2696	0.133	0.0337	0.1461	0.3476	0.0304	0.2969	0.1196	0.1817	0.1738	0.6184	0.5317	0.0866	0.3313
EPB92786	Cytoplasm|Nucleus	Nuclear export signal	Soluble	0.4853	0.8771	0.0069	0.0593	0.2355	0.0133	0.2157	0.2101	0.0483	0.1444	0.3778	0.0805	0.0367	0.8012
EPB92795	Nucleus	Nuclear localization signal	Soluble	0.2705	0.8368	0.0508	0.0493	0.0245	0.0016	0.0654	0.088	0.0966	0.0045	0.374	0.1414	0.0939	0.7205
EPB92899	Cytoplasm	Nuclear localization signal	Peripheral|Soluble	0.809	0.2642	0.0768	0.4354	0.2388	0.0084	0.2152	0.5172	0.2114	0.018	0.7383	0.0674	0.1579	0.7353
EPB92920	Cytoplasm	Nuclear localization signal	Soluble	0.6633	0.4402	0.0429	0.1847	0.0409	0.0027	0.2	0.0881	0.142	0.0145	0.4281	0.0204	0.0506	0.8599
EPB92893	Cytoplasm|Nucleus	Nuclear export signal	Soluble	0.7093	0.6771	0.0419	0.0558	0.1838	0.002	0.1081	0.2714	0.0977	0.0233	0.3022	0.0281	0.0567	0.9223
EPB92846	Cytoplasm|Nucleus	Nuclear localization signal	Soluble	0.6375	0.6003	0.0183	0.0557	0.1245	0.0023	0.2035	0.1135	0.1313	0.0011	0.5448	0.0213	0.0855	0.8048
EPB92850	Cytoplasm|Lysosome/Vacuole		Peripheral|Soluble	0.6395	0.2228	0.1319	0.1694	0.0953	0.002	0.2734	0.7059	0.4383	0.018	0.8257	0.0368	0.1775	0.7451
EPB92833	Nucleus		Soluble	0.3342	0.5062	0.236	0.0476	0.3057	0.0581	0.2572	0.1089	0.0957	0.0476	0.379	0.069	0.0269	0.8154
EPB92907	Endoplasmic reticulum	Signal peptide	Transmembrane	0.211	0.1382	0.0996	0.1991	0.2101	0.0527	0.9203	0.5444	0.5247	0.0142	0.2279	0.9629	0.0504	0.0706
EPB92864	Mitochondrion	Mitochondrial transit peptide	Soluble	0.4182	0.3416	0.0173	0.045	0.7831	0.0158	0.0753	0.0353	0.034	0.0936	0.2704	0.1262	0.0329	0.8024
EPB92882	Cytoplasm|Nucleus	Nuclear localization signal|Nuclear export signal	Soluble	0.7366	0.6804	0.0383	0.054	0.215	0.0014	0.0884	0.059	0.0906	0.0037	0.2358	0.0321	0.0758	0.9255
EPB92800	Cytoplasm		Soluble	0.5196	0.4996	0.3003	0.0842	0.4275	0.0172	0.0606	0.0494	0.054	0.0644	0.2095	0.4958	0.1064	0.7174
EPB92848	Mitochondrion	Mitochondrial transit peptide	Soluble	0.1826	0.1496	0.0152	0.0464	0.9053	0.0198	0.0656	0.0256	0.0236	0.0041	0.521	0.0233	0.0885	0.7413
EPB92888	Cytoplasm	Nuclear export signal	Soluble	0.8401	0.4047	0.0175	0.1225	0.3425	0.0226	0.1305	0.1535	0.2058	0.0098	0.3791	0.1688	0.0635	0.7911
EPB92906	Cytoplasm	Nuclear localization signal	Soluble	0.8243	0.3553	0.0549	0.116	0.2747	0.031	0.1342	0.0561	0.0942	0.0328	0.4193	0.064	0.0681	0.8088
EPB92825	Mitochondrion		Transmembrane	0.135	0.2241	0.0344	0.0279	0.8469	0.1343	0.0342	0.1185	0.0192	0.0069	0.3149	0.9765	0.0362	0.0908
EPB92807	Nucleus	Nuclear localization signal	Soluble	0.2122	0.9469	0.0179	0.021	0.0503	0.0121	0.0395	0.013	0.0083	0.0022	0.2405	0.0406	0.0306	0.8778
EPB92857	Golgi apparatus	Signal peptide|Transmembrane domain	Transmembrane	0.1355	0.0813	0.4682	0.0778	0.0867	0.0055	0.4383	0.3805	0.951	0.012	0.1932	0.7592	0.0564	0.2681
EPB92887	Cytoplasm		Peripheral|Soluble	0.6237	0.3633	0.0411	0.1686	0.0892	0.0031	0.1281	0.1644	0.0655	0.0676	0.612	0.1645	0.1325	0.6566
EPB92791	Cytoplasm	Nuclear localization signal	Peripheral|Soluble	0.7836	0.435	0.0481	0.1357	0.1997	0.0157	0.1696	0.2739	0.2641	0.0072	0.687	0.0541	0.0981	0.7555
EPB92885	Nucleus	Nuclear localization signal	Soluble	0.211	0.9627	0.0146	0.0342	0.1129	0.0025	0.0258	0.0606	0.0298	0.0555	0.1298	0.0295	0.1099	0.9277
EPB92805	Nucleus	Nuclear localization signal	Soluble	0.343	0.8509	0.0111	0.0419	0.08	0.0027	0.226	0.1385	0.0418	0.006	0.4046	0.0308	0.0558	0.8405
EPB92867	Extracellular	Signal peptide	Soluble	0.1338	0.0723	0.977	0.0473	0.09	0.0108	0.1565	0.0805	0.1317	0.0011	0.2242	0.0249	0.3104	0.8845
EPB92790	Cell membrane	Signal peptide	Transmembrane	0.2514	0.0768	0.4034	0.8046	0.067	0.0095	0.1539	0.4702	0.1947	0.0099	0.0507	0.9297	0.7943	0.192
EPB92796	Cell membrane	Signal peptide	Transmembrane|Lipid anchor	0.2066	0.0773	0.481	0.8059	0.0857	0.0058	0.1975	0.4744	0.2279	0.0213	0.0468	0.8663	0.8233	0.2359
EPB92925	Extracellular|Endoplasmic reticulum	Signal peptide	Soluble	0.2087	0.0479	0.902	0.0922	0.168	0.0091	0.6953	0.2862	0.3198	0.0061	0.3261	0.0763	0.1598	0.7786
EPB92915	Cytoplasm	Nuclear export signal|Peroxisomal targeting signal	Soluble	0.6424	0.3176	0.0529	0.3889	0.3421	0.0156	0.4562	0.3491	0.3332	0.4946	0.4286	0.3285	0.1806	0.4967
EPB92787	Nucleus	Nuclear localization signal	Soluble	0.4056	0.8035	0.0593	0.0337	0.1152	0.0139	0.071	0.1276	0.1567	0.0064	0.1321	0.0731	0.0751	0.8727
EPB92814	Cytoplasm|Lysosome/Vacuole		Peripheral|Soluble	0.5335	0.4205	0.1133	0.3138	0.3248	0.0198	0.0982	0.6397	0.2715	0.0721	0.7524	0.1509	0.6298	0.5087
EPB92842	Cell membrane	Transmembrane domain	Transmembrane	0.1333	0.0291	0.0297	0.7639	0.2697	0.0104	0.4243	0.4315	0.3754	0.0033	0.0681	0.9813	0.0542	0.1052
EPB92916	Cytoplasm|Nucleus	Nuclear localization signal	Soluble	0.4927	0.8929	0.0829	0.128	0.171	0.0035	0.0818	0.0214	0.0265	0.0071	0.1995	0.0649	0.1734	0.8804
EPB92878	Cytoplasm	Nuclear export signal	Peripheral|Soluble	0.6982	0.4998	0.031	0.2649	0.2221	0.011	0.1466	0.3104	0.129	0.0248	0.6853	0.0544	0.3826	0.5061
EPB92809	Cytoplasm|Lysosome/Vacuole	Nuclear export signal	Peripheral	0.5325	0.2859	0.0575	0.2196	0.3446	0.0349	0.4847	0.6898	0.5487	0.0785	0.8132	0.4463	0.2837	0.3885
EPB92839	Cytoplasm|Nucleus	Nuclear export signal	Soluble	0.6284	0.7278	0.0207	0.0917	0.3263	0.0459	0.1606	0.0879	0.0911	0.0507	0.4015	0.0957	0.0565	0.7908
EPB92774	Cytoplasm|Nucleus	Nuclear localization signal|Nuclear export signal	Soluble	0.6969	0.595	0.0867	0.1838	0.1803	0.0082	0.2695	0.1539	0.1836	0.0108	0.4836	0.146	0.1319	0.8199
EPB92858	Cell membrane|Lysosome/Vacuole	Transmembrane domain	Transmembrane	0.1398	0.1085	0.0142	0.7234	0.0622	0.0101	0.5552	0.7817	0.6108	0.0176	0.0185	0.9967	0.2008	0.0614
EPB92816	Cytoplasm		Peripheral|Soluble	0.8022	0.2123	0.037	0.298	0.2091	0.0018	0.1219	0.5541	0.2827	0.1765	0.6084	0.0376	0.1658	0.7573
EPB92843	Cytoplasm|Nucleus	Nuclear localization signal	Soluble	0.6181	0.548	0.1481	0.106	0.261	0.0015	0.2325	0.1607	0.0702	0.0257	0.5482	0.1188	0.0924	0.777
EPB92917	Peroxisome	Peroxisomal targeting signal	Soluble	0.2797	0.114	0.0219	0.1024	0.289	0.0023	0.0735	0.1908	0.222	0.951	0.4648	0.1014	0.1146	0.72
EPB92772	Cytoplasm|Nucleus	Nuclear localization signal|Nuclear export signal	Soluble	0.7752	0.6895	0.0224	0.3127	0.1152	0.0181	0.1819	0.1453	0.0934	0.0537	0.426	0.0129	0.3988	0.8806
EPB92870	Cell membrane|Lysosome/Vacuole	Signal peptide|Transmembrane domain	Transmembrane	0.174	0.0908	0.0826	0.6809	0.0905	0.0147	0.4095	0.8356	0.5883	0.0288	0.0507	0.9925	0.0794	0.0718
EPB92910	Nucleus	Nuclear export signal	Soluble	0.3745	0.643	0.0476	0.0823	0.1173	0.0153	0.0865	0.2177	0.0833	0.0699	0.3075	0.0185	0.1171	0.896
EPB92918	Cytoplasm	Nuclear localization signal	Peripheral|Soluble	0.6763	0.2521	0.0601	0.3795	0.1513	0.0061	0.1671	0.3183	0.2777	0.0162	0.6686	0.0914	0.2434	0.7014
EPB92900	Endoplasmic reticulum	Nuclear localization signal	Transmembrane	0.322	0.3308	0.0948	0.0787	0.1572	0.0373	0.7433	0.1973	0.356	0.0024	0.1433	0.886	0.0701	0.2759
EPB92811	Mitochondrion	Mitochondrial transit peptide	Soluble	0.3847	0.1817	0.0538	0.0973	0.8589	0.0103	0.0154	0.0801	0.0232	0.0808	0.2969	0.2042	0.0545	0.8099
EPB92855	Cytoplasm	Nuclear localization signal	Peripheral|Soluble	0.7488	0.3395	0.0705	0.164	0.086	0.0026	0.0681	0.2019	0.0821	0.057	0.6561	0.0453	0.1534	0.7698
EPB92836	Cytoplasm|Nucleus	Nuclear localization signal	Soluble	0.6687	0.6155	0.0598	0.1315	0.1416	0.0022	0.0804	0.2104	0.0947	0.0166	0.3541	0.0592	0.1719	0.8649
EPB92835	Cytoplasm	Nuclear localization signal	Soluble	0.8106	0.4831	0.1223	0.0682	0.108	0.0101	0.1196	0.0876	0.1232	0.0356	0.3984	0.0633	0.0865	0.7931
EPB92852	Cytoplasm|Nucleus	Nuclear localization signal	Soluble	0.4832	0.6912	0.0416	0.0643	0.0764	0.0069	0.0672	0.2606	0.0972	0.0112	0.3209	0.1228	0.1155	0.7819
EPB92898	Nucleus	Nuclear localization signal	Soluble	0.381	0.7827	0.3847	0.1066	0.0357	0.012	0.0512	0.2696	0.1228	0.0426	0.1995	0.0813	0.1777	0.9191
EPB92884	Cytoplasm	Nuclear localization signal|Nuclear export signal	Soluble	0.7338	0.4225	0.0478	0.2844	0.1794	0.0068	0.2421	0.3053	0.2529	0.063	0.5472	0.11	0.193	0.7169
EPB92778	Cytoplasm		Soluble	0.7048	0.3104	0.0526	0.1009	0.2812	0.0314	0.2079	0.0748	0.1098	0.0067	0.3554	0.0382	0.0522	0.7809
EPB92785	Endoplasmic reticulum	Signal peptide|Transmembrane domain	Transmembrane	0.1541	0.1017	0.0462	0.4313	0.1541	0.0156	0.5173	0.3689	0.3892	0.017	0.0493	0.936	0.0818	0.2289
EPB92812	Cytoplasm|Cell membrane|Lysosome/Vacuole		Lipid anchor	0.4907	0.2007	0.0288	0.7777	0.3129	0.0147	0.4028	0.5872	0.5227	0.0918	0.4682	0.0968	0.9595	0.3126
EPB92875	Cytoplasm	Nuclear export signal	Soluble	0.722	0.3687	0.0799	0.1443	0.2643	0.0456	0.4533	0.5154	0.3294	0.0906	0.5954	0.1582	0.0874	0.6877
EPB92860	Cytoplasm	Nuclear localization signal	Peripheral|Soluble	0.6764	0.292	0.055	0.4746	0.1706	0.0203	0.0982	0.2922	0.3055	0.0069	0.6707	0.0371	0.6065	0.646
EPB92827	Lysosome/Vacuole		Transmembrane	0.2542	0.1477	0.0211	0.5551	0.1733	0.0461	0.34	0.732	0.2995	0.0714	0.0618	0.9671	0.1559	0.1287
EPB92824	Cytoplasm	Nuclear localization signal|Nuclear export signal	Soluble	0.7002	0.4062	0.0623	0.4036	0.2287	0.0038	0.3341	0.5566	0.352	0.0475	0.5337	0.1161	0.1372	0.7564
EPB92810	Cytoplasm	Nuclear localization signal	Soluble	0.5968	0.3274	0.046	0.0601	0.3474	0.0132	0.1511	0.1483	0.1934	0.024	0.5501	0.0813	0.0675	0.7869
EPB92847	Cytoplasm|Nucleus		Soluble	0.5992	0.5338	0.1777	0.076	0.2078	0.0061	0.1078	0.0333	0.1058	0.2321	0.216	0.1534	0.0865	0.8362
EPB92834	Nucleus	Nuclear localization signal	Soluble	0.4747	0.7894	0.0204	0.049	0.1259	0.0042	0.0549	0.1021	0.0328	0.0078	0.36	0.0237	0.0754	0.9054
EPB92845	Mitochondrion		Transmembrane	0.0922	0.1339	0.053	0.0347	0.8759	0.278	0.0149	0.1897	0.0324	0.0772	0.3333	0.9814	0.0331	0.0699
EPB92773	Cytoplasm|Nucleus		Soluble	0.7646	0.537	0.0955	0.1164	0.0969	0.0035	0.1007	0.16	0.081	0.0472	0.3738	0.0174	0.1583	0.8466
EPB92779	Cytoplasm|Nucleus	Nuclear localization signal	Soluble	0.7781	0.6721	0.1118	0.0234	0.1684	0.0172	0.1578	0.0403	0.0581	0.0047	0.1962	0.0173	0.0751	0.8833
EPB92872	Cell membrane	Transmembrane domain	Transmembrane	0.118	0.123	0.0548	0.7506	0.0958	0.0425	0.4871	0.4718	0.4173	0.0902	0.1213	0.9743	0.1211	0.1124
EPB92896	Lysosome/Vacuole		Transmembrane	0.1705	0.1876	0.0638	0.3394	0.247	0.0053	0.268	0.4013	0.2591	0.0941	0.0553	0.9283	0.1234	0.1653
EPB92823	Mitochondrion	Mitochondrial transit peptide	Soluble	0.2036	0.1767	0.0265	0.0469	0.886	0.0025	0.0621	0.081	0.0579	0.0054	0.5431	0.0985	0.0281	0.7385
EPB92775	Cell membrane	Signal peptide|Transmembrane domain	Transmembrane	0.1456	0.0977	0.0254	0.5007	0.1046	0.0083	0.5252	0.2932	0.3433	0.0239	0.0534	0.8971	0.0811	0.2593
EPB92792	Lysosome/Vacuole	Signal peptide|Transmembrane domain	Transmembrane	0.1413	0.1232	0.0786	0.2889	0.079	0.0201	0.5614	0.8423	0.3949	0.0518	0.0706	0.8954	0.06	0.2613
EPB92912	Mitochondrion	Mitochondrial transit peptide	Soluble	0.2295	0.1235	0.0235	0.0362	0.9616	0.0105	0.0114	0.0313	0.0296	0.0035	0.598	0.0369	0.1011	0.7903
EPB92782	Extracellular	Signal peptide	Soluble	0.1632	0.1437	0.9265	0.126	0.0648	0.0038	0.2932	0.2299	0.2406	0.0019	0.2505	0.0882	0.2206	0.8606
EPB92880	Mitochondrion	Mitochondrial transit peptide	Peripheral|Soluble	0.1853	0.1598	0.0536	0.0621	0.9475	0.0091	0.0133	0.0314	0.0677	0.0025	0.6218	0.2198	0.081	0.6131
EPB92801	Nucleus	Nuclear localization signal	Soluble	0.4704	0.9265	0.021	0.0395	0.079	0.0032	0.0616	0.1008	0.0418	0.0266	0.3484	0.0643	0.0838	0.8338
EPB92856	Cytoplasm|Cell membrane		Peripheral|Lipid anchor	0.5499	0.1883	0.089	0.5655	0.1946	0.0115	0.0675	0.3342	0.3491	0.002	0.6219	0.0696	0.9481	0.4652
EPB92909	Cytoplasm		Soluble	0.7665	0.3447	0.0257	0.0462	0.2262	0.0387	0.2059	0.209	0.083	0.1266	0.4037	0.1157	0.0712	0.8108
EPB92829	Nucleus	Nuclear localization signal	Soluble	0.1858	0.8776	0.0373	0.0478	0.0597	0.0092	0.0213	0.0676	0.0428	0.0193	0.2487	0.1092	0.0221	0.8413
EPB92901	Nucleus	Nuclear localization signal	Soluble	0.4485	0.7917	0.0325	0.0579	0.0724	0.004	0.0624	0.0957	0.1681	0.0328	0.4162	0.0215	0.0458	0.8192
EPB92777	Cytoplasm|Nucleus	Nuclear localization signal|Nuclear export signal	Soluble	0.7366	0.6664	0.0119	0.0866	0.122	0.0042	0.3058	0.3553	0.316	0.0088	0.5423	0.0188	0.1042	0.8297
EPB92874	Cytoplasm	Nuclear export signal	Peripheral|Soluble	0.6884	0.3804	0.0239	0.2284	0.1994	0.0085	0.3142	0.2853	0.1999	0.0387	0.6822	0.0464	0.339	0.671
EPB92838	Cytoplasm		Peripheral|Soluble	0.7898	0.2776	0.0349	0.2308	0.1032	0.0024	0.2955	0.4518	0.1792	0.0169	0.6955	0.0232	0.1658	0.8207
EPB92892	Extracellular	Signal peptide	Soluble	0.1	0.04	0.9529	0.0826	0.0813	0.0209	0.1824	0.1843	0.3274	0.0008	0.2837	0.041	0.0703	0.8742
EPB92897	Cytoplasm	Transmembrane domain	Transmembrane|Soluble	0.3777	0.1244	0.0912	0.3824	0.0901	0.0036	0.1709	0.356	0.2957	0.0615	0.1021	0.633	0.1047	0.5531
EPB92818	Mitochondrion	Mitochondrial transit peptide	Peripheral|Soluble	0.1692	0.1768	0.0262	0.0203	0.9101	0.0111	0.0426	0.05	0.0601	0.012	0.6187	0.0663	0.054	0.7411
EPB92868	Cell membrane|Lysosome/Vacuole	Transmembrane domain	Transmembrane	0.1608	0.0723	0.023	0.7377	0.1735	0.0208	0.481	0.6119	0.3056	0.0086	0.1708	0.9446	0.1207	0.1336
EPB92921	Cytoplasm|Nucleus		Soluble	0.4851	0.5846	0.1287	0.0611	0.5628	0.0941	0.2627	0.1972	0.1152	0.207	0.4875	0.4455	0.1323	0.638
EPB92781	Cytoplasm	Peroxisomal targeting signal	Soluble	0.7482	0.2968	0.1571	0.2328	0.1335	0.0113	0.2525	0.5177	0.224	0.4644	0.4513	0.1964	0.1554	0.6753
EPB92776	Cytoplasm|Nucleus	Nuclear export signal	Soluble	0.5684	0.5686	0.0484	0.121	0.0776	0.0061	0.2253	0.3537	0.4148	0.0289	0.5235	0.0585	0.0391	0.7901
EPB92837	Cell membrane	Transmembrane domain	Transmembrane	0.235	0.0637	0.0234	0.5909	0.217	0.007	0.5259	0.4129	0.4506	0.0213	0.1726	0.9184	0.1178	0.1808
EPB92849	Cytoplasm|Nucleus	Nuclear localization signal	Soluble	0.536	0.6866	0.1215	0.1233	0.2962	0.0138	0.0574	0.0385	0.0287	0.036	0.162	0.0637	0.1927	0.8696
EPB92802	Nucleus	Nuclear localization signal	Soluble	0.2421	0.9332	0.0121	0.0345	0.0978	0.0048	0.0384	0.0552	0.0221	0.0041	0.256	0.0754	0.0504	0.8851
EPB92821	Cytoplasm		Soluble	0.5071	0.4187	0.0133	0.0878	0.0872	0.0025	0.1807	0.2727	0.312	0.0094	0.4118	0.0499	0.0972	0.8346
EPB92862	Mitochondrion	Mitochondrial transit peptide	Soluble	0.2926	0.4828	0.0264	0.0701	0.7064	0.0164	0.0358	0.0454	0.006	0.0415	0.5316	0.0444	0.1028	0.7274
EPB92891	Cytoplasm		Transmembrane	0.3523	0.2757	0.0222	0.21	0.137	0.0011	0.3653	0.4535	0.3698	0.1393	0.173	0.9456	0.0901	0.1566
EPB92877	Nucleus	Nuclear localization signal	Soluble	0.2641	0.8847	0.0392	0.0329	0.0626	0.0059	0.0326	0.0485	0.0658	0.0046	0.1581	0.1244	0.0326	0.8355
EPB92894	Mitochondrion	Mitochondrial transit peptide	Peripheral	0.1093	0.2142	0.0155	0.0703	0.9544	0.0188	0.0196	0.0336	0.0883	0.0749	0.5199	0.343	0.4102	0.3543
EPB92905	Cytoplasm|Nucleus	Nuclear localization signal	Soluble	0.5804	0.7004	0.0121	0.1057	0.181	0.0047	0.1384	0.1361	0.1473	0.041	0.5337	0.0857	0.1712	0.7783
EPB92863	Nucleus	Nuclear localization signal	Soluble	0.2868	0.8998	0.052	0.0824	0.1532	0.0043	0.0468	0.0298	0.0216	0.0166	0.2294	0.0773	0.1695	0.8442
EPB92820	Cytoplasm|Nucleus	Nuclear localization signal	Soluble	0.5757	0.5556	0.0906	0.0606	0.1574	0.0202	0.2206	0.2849	0.2165	0.0124	0.4439	0.0562	0.069	0.8198
EPB92889	Cell membrane		Transmembrane	0.2149	0.1055	0.0081	0.6485	0.0716	0.0108	0.4062	0.3744	0.3677	0.0082	0.0983	0.9671	0.0295	0.1367
EPB92819	Cytoplasm|Endoplasmic reticulum		Soluble	0.5338	0.3682	0.1043	0.1446	0.5436	0.042	0.6549	0.2837	0.2563	0.0549	0.4723	0.3786	0.1128	0.5513
EPB92822	Cytoplasm	Nuclear localization signal	Soluble	0.7298	0.4365	0.0574	0.1127	0.1238	0.0034	0.163	0.3243	0.1406	0.0046	0.562	0.0324	0.0663	0.8257
EPB92780	Extracellular	Signal peptide	Soluble	0.1161	0.0911	0.954	0.0789	0.0867	0.0129	0.1184	0.0651	0.0911	0.0013	0.2514	0.0392	0.2197	0.8708
EPB92871	Cytoplasm|Mitochondrion		Soluble	0.478	0.3239	0.0972	0.0813	0.6291	0.0066	0.1245	0.2339	0.0557	0.1239	0.4519	0.1048	0.1013	0.7489
EPB92826	Cytoplasm|Nucleus	Nuclear localization signal	Soluble	0.6638	0.6095	0.1857	0.0286	0.1541	0.0191	0.1273	0.1422	0.2098	0.0177	0.3634	0.1214	0.1242	0.801
EPB92854	Nucleus	Nuclear localization signal	Soluble	0.4648	0.7347	0.0785	0.0956	0.1181	0.0111	0.2864	0.2518	0.1854	0.0409	0.4967	0.1268	0.142	0.7694
EPB92873	Nucleus	Nuclear localization signal	Soluble	0.3966	0.9157	0.0528	0.0354	0.051	0.0023	0.1574	0.11	0.0642	0.0018	0.2628	0.0281	0.1841	0.864
EPB92879	Cytoplasm		Soluble	0.605	0.3117	0.1421	0.2133	0.1768	0.0588	0.0412	0.0972	0.1008	0.1295	0.1154	0.2488	0.2	0.8677
EPB92804	Cytoplasm	Nuclear localization signal	Peripheral|Soluble	0.7347	0.2497	0.0516	0.5254	0.1376	0.0094	0.2713	0.353	0.3006	0.0259	0.605	0.3099	0.3099	0.5274
EPB92784	Extracellular	Signal peptide	Soluble	0.1448	0.1036	0.9254	0.1054	0.1307	0.0123	0.3591	0.4386	0.2284	0.0005	0.3049	0.1644	0.3382	0.7742
EPB92817	Cytoplasm|Nucleus		Soluble	0.5213	0.6443	0.1124	0.143	0.0667	0.0076	0.1011	0.1289	0.1978	0.234	0.2453	0.1065	0.3693	0.8037
EPB92902	Cytoplasm		Soluble	0.5921	0.3248	0.0492	0.5121	0.1642	0.019	0.1265	0.2971	0.1487	0.0611	0.5395	0.1143	0.4597	0.7141
EPB92798	Cell membrane	Signal peptide	Transmembrane	0.2153	0.0827	0.3724	0.8025	0.0691	0.0049	0.1644	0.4161	0.2106	0.0259	0.0431	0.8937	0.8149	0.2324
EPB92865	Extracellular	Signal peptide	Soluble	0.1333	0.0717	0.9736	0.0548	0.0822	0.0068	0.138	0.1036	0.1224	0.0012	0.2047	0.015	0.2222	0.9377
EPB92886	Extracellular	Signal peptide	Soluble	0.1105	0.1228	0.9336	0.0733	0.1308	0.0141	0.2381	0.152	0.2196	0.0016	0.4826	0.019	0.3002	0.871
EPB92926	Nucleus	Nuclear localization signal	Soluble	0.4742	0.7403	0.0937	0.097	0.0862	0.0023	0.1225	0.2546	0.1759	0.0027	0.3147	0.037	0.102	0.8952
EPB92794	Mitochondrion	Mitochondrial transit peptide	Soluble	0.1697	0.2007	0.0201	0.0414	0.9612	0.0167	0.0255	0.027	0.0115	0.0104	0.4591	0.0995	0.0307	0.7766
EPB92890	Nucleus		Soluble	0.3646	0.4512	0.0477	0.4925	0.3779	0.0127	0.0672	0.176	0.199	0.0708	0.3727	0.2285	0.4777	0.504
EPB92803	Cytoplasm	Nuclear localization signal	Peripheral|Soluble	0.7705	0.2654	0.0234	0.3372	0.252	0.0057	0.2511	0.2991	0.2302	0.0455	0.7263	0.0869	0.2071	0.7013
EPB92815	Cytoplasm|Nucleus	Nuclear localization signal	Soluble	0.5997	0.5802	0.0487	0.1549	0.1653	0.0076	0.1666	0.2583	0.2294	0.0643	0.5485	0.0593	0.4411	0.6749
EPB92881	Cytoplasm	Nuclear localization signal	Soluble	0.767	0.4314	0.0613	0.1475	0.231	0.0391	0.1533	0.0907	0.0789	0.0078	0.3938	0.0417	0.3169	0.7865
EPB92813	Cytoplasm	Signal peptide	Soluble	0.4467	0.2388	0.513	0.2652	0.2614	0.0237	0.4912	0.3386	0.4642	0.005	0.515	0.1644	0.1303	0.7227
EPB92904	Extracellular	Signal peptide	Soluble	0.255	0.0442	0.8851	0.0544	0.114	0.0188	0.3604	0.3882	0.1841	0.0016	0.3334	0.0413	0.1097	0.8588
EPB92808	Nucleus	Nuclear localization signal	Soluble	0.4162	0.8603	0.0424	0.0449	0.0561	0.0143	0.1623	0.095	0.1762	0.0031	0.4789	0.0797	0.0592	0.8396
EPB92883	Cytoplasm		Peripheral|Soluble	0.738	0.2648	0.0519	0.3836	0.3169	0.0165	0.0504	0.5262	0.2264	0.2657	0.6188	0.0775	0.2972	0.6738
EPB92806	Cytoplasm	Nuclear localization signal	Soluble	0.7361	0.4284	0.0587	0.0717	0.098	0.0019	0.121	0.2646	0.2756	0.0073	0.5791	0.0167	0.1368	0.887
EPB92844	Cytoplasm	Nuclear export signal	Soluble	0.6132	0.4496	0.059	0.0501	0.2008	0.0954	0.2273	0.1299	0.1756	0.0207	0.4595	0.0947	0.0966	0.7698
EPB92924	Cytoplasm		Soluble	0.5623	0.3945	0.1891	0.1072	0.2073	0.0038	0.3322	0.1759	0.2916	0.1045	0.3091	0.205	0.1032	0.7261
EPB92841	Cytoplasm		Soluble	0.8538	0.1041	0.0454	0.1746	0.1847	0.0039	0.0939	0.1026	0.3945	0.1176	0.4412	0.026	0.1176	0.8861
EPB92828	Cytoplasm	Nuclear export signal	Soluble	0.5405	0.3904	0.1073	0.0897	0.3075	0.0311	0.465	0.1821	0.2712	0.0952	0.2874	0.2867	0.1105	0.7585
EPB92830	Mitochondrion	Mitochondrial transit peptide	Soluble	0.1825	0.1483	0.02	0.0348	0.9568	0.0193	0.0374	0.0506	0.0712	0.0056	0.5549	0.0852	0.1193	0.7153
EPB92903	Cytoplasm	Nuclear localization signal	Soluble	0.7002	0.4277	0.0382	0.0446	0.1539	0.0427	0.1854	0.0699	0.0623	0.0028	0.2136	0.0225	0.0647	0.8572
EPB92710	Cytoplasm		Soluble	0.6422	0.4006	0.1478	0.2226	0.2703	0.0117	0.2489	0.1217	0.1109	0.0124	0.4477	0.4377	0.1463	0.6934
EPB92733	Endoplasmic reticulum|Golgi apparatus	Signal peptide|Transmembrane domain	Transmembrane	0.0974	0.0503	0.0459	0.2207	0.1224	0.0299	0.7765	0.5578	0.7732	0.0379	0.2097	0.9276	0.0693	0.0819
EPB92686	Cytoplasm		Soluble	0.7499	0.391	0.0563	0.0815	0.2535	0.0138	0.207	0.1772	0.2383	0.1128	0.3867	0.1124	0.0582	0.7708
EPB92744	Cytoplasm|Lysosome/Vacuole	Nuclear export signal	Peripheral|Soluble	0.6429	0.2607	0.0143	0.2658	0.1678	0.0107	0.2564	0.6041	0.3468	0.0101	0.7075	0.1975	0.1044	0.6161
EPB92664	Cytoplasm	Nuclear export signal	Peripheral|Soluble	0.7904	0.2557	0.0165	0.1421	0.2	0.0044	0.1119	0.4202	0.1932	0.0371	0.6157	0.0373	0.0808	0.8428
EPB92680	Cytoplasm|Nucleus	Nuclear localization signal	Soluble	0.4957	0.9	0.0073	0.0255	0.149	0.0043	0.0518	0.0699	0.0345	0.0057	0.1506	0.0315	0.1138	0.9071
EPB92693	Nucleus	Nuclear localization signal	Soluble	0.4459	0.5339	0.1506	0.0799	0.4375	0.0519	0.2378	0.2124	0.1402	0.0859	0.2587	0.2409	0.1076	0.7926
EPB92711	Extracellular	Signal peptide	Soluble	0.2258	0.0892	0.9634	0.051	0.0979	0.0031	0.1906	0.2831	0.2371	0.0035	0.1878	0.0649	0.2384	0.8547
EPB92688	Cytoplasm	Nuclear localization signal	Soluble	0.7828	0.3311	0.0342	0.27	0.1153	0.0023	0.0608	0.0994	0.1214	0.0234	0.5795	0.0594	0.1766	0.8114
EPB92709	Cytoplasm		Soluble	0.5088	0.3349	0.2886	0.2249	0.4975	0.3153	0.5234	0.3372	0.4062	0.0397	0.1825	0.3701	0.47	0.4256
EPB92765	Cytoplasm	Nuclear localization signal	Soluble	0.7479	0.4983	0.1228	0.1849	0.2004	0.0034	0.0624	0.1646	0.1005	0.0065	0.2318	0.0469	0.115	0.8624
EPB92646	Endoplasmic reticulum	Transmembrane domain	Transmembrane	0.2212	0.137	0.0293	0.5347	0.3661	0.0291	0.5888	0.3698	0.5802	0.0062	0.0978	0.9967	0.0554	0.0529
EPB92767	Cytoplasm|Lysosome/Vacuole		Peripheral	0.6648	0.1377	0.043	0.2318	0.2391	0.0186	0.3347	0.6763	0.5856	0.1015	0.8142	0.0762	0.3471	0.446
EPB92670	Cytoplasm	Nuclear localization signal	Peripheral|Soluble	0.7232	0.2326	0.0442	0.3267	0.1019	0.0043	0.2855	0.4812	0.2996	0.0129	0.7786	0.0323	0.1972	0.6941
EPB92730	Nucleus	Nuclear localization signal	Soluble	0.4106	0.9427	0.0091	0.0423	0.038	0.0026	0.0855	0.0308	0.0568	0.0292	0.3166	0.0326	0.072	0.8432
EPB92766	Cytoplasm	Nuclear localization signal	Soluble	0.6519	0.3947	0.0627	0.2017	0.1379	0.0025	0.5946	0.2502	0.5426	0.0102	0.5707	0.0325	0.0458	0.7998
EPB92645	Extracellular		Lipid anchor	0.1054	0.0922	0.757	0.35	0.0573	0.0043	0.1293	0.0861	0.1322	0.0048	0.0718	0.1654	0.9786	0.4858
EPB92724	Cytoplasm|Nucleus	Nuclear localization signal	Soluble	0.6324	0.6703	0.3364	0.0599	0.1779	0.0458	0.067	0.0402	0.0402	0.078	0.2117	0.2118	0.1229	0.7824
EPB92650	Cell membrane	Transmembrane domain	Transmembrane	0.1602	0.1973	0.1551	0.7141	0.0257	0.003	0.2276	0.5346	0.3889	0.002	0.291	0.6427	0.7081	0.2714
EPB92722	Mitochondrion		Transmembrane	0.3463	0.2005	0.1799	0.1038	0.805	0.1163	0.3452	0.0531	0.047	0.257	0.5052	0.6874	0.0808	0.2894
EPB92737	Endoplasmic reticulum		Transmembrane	0.1485	0.0661	0.0153	0.1455	0.1984	0.0338	0.8989	0.0677	0.1146	0.0061	0.1345	0.98	0.0258	0.0953
EPB92749	Cytoplasm	Nuclear localization signal	Soluble	0.5831	0.4308	0.4597	0.0849	0.5027	0.049	0.1042	0.0142	0.0403	0.072	0.2568	0.424	0.1104	0.7622
EPB92641	Cytoplasm|Nucleus	Nuclear export signal	Peripheral|Soluble	0.5065	0.6623	0.0176	0.0961	0.3359	0.08	0.2365	0.4226	0.2788	0.1626	0.7323	0.0544	0.4484	0.6048
EPB92674	Endoplasmic reticulum	Transmembrane domain	Transmembrane	0.1579	0.1396	0.0369	0.1902	0.2883	0.0325	0.7985	0.1507	0.1566	0.0045	0.4207	0.8215	0.0638	0.2892
EPB92770	Mitochondrion	Mitochondrial transit peptide	Soluble	0.2007	0.1529	0.0167	0.0265	0.9319	0.0051	0.0303	0.0447	0.0291	0.0058	0.4975	0.0836	0.0878	0.7641
EPB92718	Cytoplasm	Nuclear localization signal|Nuclear export signal	Soluble	0.7697	0.3277	0.0573	0.1888	0.1964	0.0202	0.0788	0.1335	0.1421	0.0213	0.2628	0.1218	0.0924	0.8393
EPB92675	Cytoplasm|Nucleus	Nuclear localization signal	Soluble	0.6034	0.6541	0.2207	0.1388	0.1614	0.0233	0.0446	0.1363	0.058	0.0218	0.1624	0.3172	0.1617	0.6843
EPB92662	Nucleus	Nuclear localization signal	Soluble	0.3337	0.9196	0.0736	0.0464	0.0501	0.0085	0.0954	0.0885	0.076	0.0019	0.4462	0.012	0.1329	0.8584
EPB92685	Nucleus	Nuclear localization signal	Soluble	0.2838	0.9013	0.0202	0.0467	0.0576	0.0013	0.0324	0.0704	0.0455	0.0331	0.3317	0.0302	0.204	0.8746
EPB92748	Lysosome/Vacuole	Transmembrane domain	Transmembrane	0.2001	0.0641	0.0125	0.4886	0.1351	0.0143	0.1625	0.5477	0.2632	0.0027	0.104	0.949	0.0957	0.1639
EPB92763	Cytoplasm		Peripheral|Soluble	0.713	0.3758	0.023	0.1273	0.2325	0.0041	0.1919	0.2813	0.2213	0.0405	0.6684	0.0458	0.1172	0.796
EPB92669	Cytoplasm|Lysosome/Vacuole		Peripheral|Soluble	0.6884	0.3105	0.0683	0.3252	0.1414	0.0215	0.2118	0.7571	0.4828	0.0157	0.6559	0.114	0.0881	0.6958
EPB92735	Cytoplasm		Soluble	0.6138	0.4592	0.1776	0.0489	0.3506	0.0134	0.0507	0.0323	0.0192	0.1111	0.2775	0.3498	0.052	0.7996
EPB92702	Cytoplasm|Nucleus	Nuclear localization signal|Nuclear export signal	Soluble	0.4858	0.8286	0.0194	0.1082	0.1897	0.003	0.0676	0.1632	0.0644	0.0561	0.3414	0.0447	0.0755	0.8588
EPB92691	Nucleus	Nuclear localization signal	Peripheral|Soluble	0.4414	0.6392	0.0862	0.1387	0.1918	0.0074	0.1722	0.1358	0.091	0.0429	0.6393	0.0418	0.1018	0.7761
EPB92671	Lysosome/Vacuole|Golgi apparatus	Transmembrane domain	Transmembrane	0.1416	0.0777	0.0596	0.4144	0.0546	0.2721	0.2642	0.6474	0.6937	0.0517	0.0491	0.9862	0.0791	0.0737
EPB92661	Cytoplasm		Peripheral|Soluble	0.6336	0.4253	0.0096	0.0448	0.221	0.001	0.1477	0.1814	0.1143	0.0453	0.6351	0.0513	0.0949	0.8065
EPB92758	Nucleus		Soluble	0.3231	0.7984	0.0428	0.0761	0.1802	0.0451	0.2639	0.3234	0.035	0.0102	0.2713	0.3656	0.1898	0.6167
EPB92721	Cytoplasm|Nucleus	Nuclear export signal	Soluble	0.7376	0.5779	0.0191	0.0351	0.2009	0.0077	0.1082	0.1282	0.0635	0.1734	0.4459	0.0282	0.0724	0.8794
EPB92771	Nucleus	Nuclear localization signal	Soluble	0.4593	0.6159	0.0107	0.0301	0.2189	0.0094	0.0471	0.082	0.035	0.006	0.1595	0.0561	0.0651	0.8941
EPB92644	Nucleus|Mitochondrion	Nuclear export signal	Soluble	0.4353	0.5236	0.1419	0.1292	0.6659	0.0375	0.2715	0.2027	0.1377	0.0449	0.3917	0.2541	0.3381	0.5646
EPB92642	Cytoplasm		Soluble	0.6061	0.4967	0.0835	0.0389	0.2657	0.0434	0.2331	0.0448	0.0836	0.0147	0.3178	0.3552	0.155	0.5333
EPB92647	Mitochondrion	Mitochondrial transit peptide	Transmembrane	0.112	0.1181	0.045	0.0462	0.9352	0.0183	0.0957	0.0532	0.0578	0.0106	0.5108	0.8566	0.0464	0.1877
EPB92689	Cytoplasm	Nuclear localization signal	Soluble	0.6731	0.4297	0.1066	0.1428	0.5218	0.0018	0.0785	0.2938	0.2656	0.0017	0.4724	0.0101	0.1484	0.8655
EPB92694	Extracellular	Signal peptide	Soluble	0.2039	0.0583	0.9019	0.0763	0.1323	0.0089	0.2429	0.1285	0.1272	0.0004	0.171	0.0286	0.5744	0.8853
EPB92704	Lysosome/Vacuole	Transmembrane domain	Transmembrane	0.1473	0.0957	0.0076	0.452	0.1032	0.0087	0.5292	0.6307	0.5162	0.0152	0.2475	0.9158	0.094	0.1037
EPB92660	Cytoplasm|Nucleus	Nuclear export signal	Soluble	0.6171	0.5489	0.0245	0.2026	0.0948	0.0078	0.0905	0.1622	0.2464	0.0324	0.4641	0.0174	0.1083	0.8838
EPB92768	Cytoplasm	Peroxisomal targeting signal	Soluble	0.7605	0.4765	0.0773	0.1657	0.1192	0.0265	0.0567	0.0538	0.0466	0.3107	0.2053	0.1283	0.3182	0.8627
EPB92713	Lysosome/Vacuole	Signal peptide|Transmembrane domain	Transmembrane	0.1014	0.1067	0.0303	0.4098	0.0579	0.0087	0.5889	0.7856	0.562	0.0198	0.0472	0.9568	0.0428	0.1389
EPB92673	Lysosome/Vacuole	Transmembrane domain	Transmembrane	0.0894	0.0974	0.0642	0.5499	0.0926	0.0115	0.4529	0.6599	0.5948	0.0081	0.061	0.9963	0.0374	0.0524
EPB92676	Lysosome/Vacuole	Transmembrane domain	Transmembrane	0.079	0.1501	0.0203	0.4007	0.3168	0.0085	0.5903	0.7134	0.5026	0.0242	0.0813	0.9744	0.0631	0.1044
EPB92699	Cytoplasm	Nuclear localization signal	Soluble	0.7644	0.4816	0.0193	0.1659	0.1267	0.0049	0.093	0.1508	0.097	0.0818	0.5018	0.0352	0.135	0.8509
EPB92700	Cytoplasm		Soluble	0.7707	0.4578	0.0253	0.2029	0.2217	0.0014	0.0578	0.1874	0.0738	0.0346	0.3776	0.0538	0.0831	0.8366
EPB92667	Golgi apparatus	Signal peptide|Transmembrane domain	Transmembrane	0.1202	0.0669	0.3555	0.1345	0.105	0.0138	0.5569	0.2342	0.9072	0.0085	0.1703	0.6917	0.0998	0.3643
EPB92666	Cytoplasm|Nucleus	Nuclear localization signal	Soluble	0.4891	0.6329	0.1269	0.1776	0.2947	0.0215	0.0576	0.0547	0.0173	0.0201	0.1538	0.3327	0.1388	0.7573
EPB92734	Cytoplasm		Soluble	0.5598	0.3161	0.0422	0.2138	0.0816	0.0069	0.3277	0.4561	0.2978	0.0206	0.4626	0.2792	0.1573	0.5967
EPB92755	Lysosome/Vacuole|Golgi apparatus		Lipid anchor	0.4074	0.1674	0.037	0.3479	0.1513	0.0106	0.435	0.6371	0.6992	0.0247	0.5234	0.0157	0.8839	0.4302
EPB92753	Endoplasmic reticulum	Signal peptide|Transmembrane domain	Transmembrane	0.2899	0.2441	0.0834	0.2103	0.35	0.0344	0.8575	0.3824	0.4233	0.1065	0.4372	0.7819	0.1085	0.3163
EPB92672	Cytoplasm|Nucleus	Nuclear localization signal	Soluble	0.5924	0.5817	0.0288	0.1808	0.2051	0.0164	0.1361	0.1862	0.2508	0.0225	0.4521	0.1012	0.1997	0.7683
EPB92668	Mitochondrion	Mitochondrial transit peptide	Soluble	0.2061	0.1142	0.0386	0.0291	0.9271	0.0086	0.0111	0.012	0.0171	0.0014	0.3421	0.1029	0.0106	0.7394
EPB92658	Cytoplasm		Peripheral|Soluble	0.6866	0.199	0.0924	0.2952	0.0963	0.0128	0.2769	0.5522	0.2739	0.0154	0.8721	0.056	0.1459	0.6814
EPB92754	Cytoplasm|Nucleus	Nuclear export signal	Soluble	0.8061	0.5161	0.026	0.0331	0.2468	0.0129	0.1104	0.3581	0.1816	0.0307	0.4226	0.1302	0.0742	0.7861
EPB92716	Cytoplasm|Nucleus	Nuclear localization signal|Nuclear export signal	Soluble	0.6824	0.8397	0.0113	0.0389	0.0986	0.007	0.0467	0.0563	0.062	0.025	0.4013	0.0187	0.1812	0.8925
EPB92745	Endoplasmic reticulum	Signal peptide	Soluble	0.1776	0.0599	0.582	0.109	0.0731	0.0014	0.7652	0.3794	0.2375	0.0058	0.2954	0.0881	0.1593	0.7209
EPB92759	Cytoplasm|Nucleus	Nuclear localization signal|Nuclear export signal	Soluble	0.5873	0.8078	0.0441	0.1436	0.055	0.0025	0.1909	0.1141	0.0558	0.0032	0.1901	0.1018	0.2575	0.8505
EPB92703	Cytoplasm	Nuclear localization signal	Peripheral|Soluble	0.7566	0.2298	0.044	0.2673	0.0972	0.0011	0.0902	0.3597	0.184	0.0386	0.6131	0.0668	0.1058	0.7594
EPB92695	Cytoplasm		Soluble	0.7179	0.3029	0.0862	0.1794	0.1175	0.0072	0.0916	0.3283	0.434	0.0399	0.5691	0.1163	0.1481	0.7511
EPB92705	Nucleus	Nuclear localization signal	Soluble	0.4627	0.8611	0.0345	0.0289	0.1512	0.0098	0.0957	0.2363	0.042	0.008	0.3435	0.0284	0.1304	0.8115
EPB92712	Cytoplasm|Nucleus	Nuclear export signal	Soluble	0.6587	0.568	0.0309	0.0927	0.2199	0.0069	0.2155	0.4816	0.4708	0.2662	0.551	0.0679	0.1417	0.7278
EPB92747	Cytoplasm	Nuclear export signal	Soluble	0.6776	0.4338	0.035	0.1511	0.2625	0.184	0.0902	0.2004	0.084	0.1422	0.443	0.134	0.0954	0.801
EPB92665	Cytoplasm|Nucleus		Soluble	0.5034	0.6431	0.1374	0.0782	0.3503	0.009	0.1095	0.1065	0.0895	0.3021	0.2435	0.2035	0.0571	0.8571
EPB92719	Cytoplasm		Peripheral	0.6444	0.2138	0.1111	0.2281	0.3217	0.0962	0.3719	0.5517	0.4605	0.0635	0.5785	0.2169	0.2841	0.4179
EPB92743	Peroxisome	Peroxisomal targeting signal	Soluble	0.2551	0.1745	0.0386	0.0239	0.3124	0.0008	0.0555	0.0221	0.0271	0.9919	0.4014	0.08	0.0964	0.7847
EPB92707	Lysosome/Vacuole	Transmembrane domain	Transmembrane	0.2518	0.0844	0.0163	0.2688	0.2649	0.0029	0.5438	0.6019	0.2775	0.0249	0.1783	0.9554	0.0924	0.123
EPB92717	Cytoplasm		Soluble	0.64	0.3406	0.1001	0.0788	0.3227	0.0204	0.2663	0.3095	0.2096	0.0057	0.5735	0.2608	0.0561	0.6142
EPB92752	Cytoplasm	Nuclear localization signal	Peripheral|Soluble	0.7583	0.28	0.0669	0.4308	0.0768	0.0026	0.3121	0.573	0.4048	0.0093	0.8226	0.0166	0.2525	0.7078
EPB92640	Nucleus	Nuclear localization signal	Soluble	0.3965	0.7651	0.0566	0.021	0.0531	0.0028	0.0641	0.0401	0.0709	0.0012	0.3077	0.0117	0.0589	0.9025
EPB92706	Cytoplasm|Nucleus	Nuclear localization signal	Soluble	0.541	0.7431	0.0422	0.0678	0.1699	0.0092	0.0842	0.2173	0.0885	0.0371	0.3326	0.0464	0.1422	0.873
EPB92701	Cytoplasm	Nuclear export signal	Peripheral|Soluble	0.7545	0.3738	0.0187	0.1491	0.1932	0.005	0.2058	0.4243	0.3023	0.0533	0.6022	0.0953	0.1337	0.7819
EPB92761	Cytoplasm|Nucleus	Nuclear export signal	Soluble	0.5381	0.7446	0.0081	0.0257	0.3627	0.0106	0.1292	0.0363	0.0547	0.0054	0.1796	0.0755	0.1013	0.8585
EPB92655	Nucleus	Nuclear localization signal|Nuclear export signal	Soluble	0.4494	0.8674	0.0157	0.0349	0.1582	0.0039	0.0567	0.0547	0.0628	0.0084	0.2576	0.0202	0.0389	0.9249
EPB92677	Cell membrane	Transmembrane domain	Transmembrane	0.1619	0.1627	0.0805	0.6971	0.0479	0.022	0.2883	0.5299	0.3986	0.0078	0.084	0.9434	0.2136	0.1905
EPB92728	Cytoplasm|Nucleus	Nuclear localization signal	Soluble	0.5424	0.6199	0.0191	0.1898	0.2046	0.013	0.1765	0.1209	0.1407	0.0057	0.4834	0.1909	0.1638	0.7666
EPB92731	Cytoplasm		Peripheral|Soluble	0.8366	0.2141	0.0507	0.4336	0.2206	0.0146	0.1124	0.3086	0.2187	0.0366	0.67	0.0403	0.1905	0.808
EPB92738	Cytoplasm	Nuclear localization signal|Nuclear export signal	Soluble	0.7037	0.4863	0.0387	0.1268	0.1926	0.0058	0.5627	0.1697	0.3562	0.0277	0.4727	0.041	0.3932	0.7316
EPB92639	Cytoplasm		Soluble	0.7365	0.4619	0.1015	0.2039	0.1315	0.0021	0.0699	0.2383	0.0748	0.0396	0.2826	0.0436	0.3279	0.8936
EPB92684	Cytoplasm|Nucleus	Nuclear localization signal	Soluble	0.4856	0.637	0.128	0.1178	0.2601	0.0259	0.1785	0.0412	0.0488	0.0112	0.2818	0.1865	0.094	0.7471
EPB92746	Cytoplasm	Signal peptide	Transmembrane	0.4839	0.2401	0.2645	0.4867	0.086	0.0264	0.4256	0.5005	0.1915	0.0227	0.2684	0.7639	0.1866	0.4181
EPB92720	Nucleus	Nuclear localization signal	Soluble	0.229	0.8967	0.0192	0.0605	0.0745	0.0071	0.0397	0.0409	0.0382	0.0095	0.2296	0.0825	0.1879	0.8673
EPB92729	Cytoplasm|Nucleus	Nuclear localization signal|Nuclear export signal	Soluble	0.6805	0.6745	0.0284	0.0948	0.0492	0.0143	0.2274	0.1551	0.2522	0.0502	0.4658	0.094	0.0705	0.7878
EPB92638	Cytoplasm		Soluble	0.8259	0.2543	0.3507	0.1406	0.2951	0.0289	0.1077	0.1287	0.1337	0.0139	0.2232	0.0546	0.164	0.8983
EPB92690	Cytoplasm		Soluble	0.8114	0.3413	0.0675	0.193	0.331	0.0672	0.0916	0.2073	0.0753	0.0969	0.4665	0.0546	0.0772	0.8248
EPB92742	Cytoplasm|Nucleus	Nuclear localization signal|Nuclear export signal	Soluble	0.6992	0.5948	0.0737	0.0658	0.2404	0.0106	0.234	0.1221	0.1097	0.054	0.3821	0.028	0.1509	0.8643
EPB92652	Cytoplasm|Nucleus	Nuclear localization signal	Soluble	0.6887	0.6877	0.028	0.0166	0.0843	0.0028	0.0599	0.046	0.0396	0.0257	0.5302	0.1412	0.0455	0.7875
EPB92656	Extracellular	Signal peptide	Soluble	0.417	0.22	0.966	0.0621	0.273	0.0589	0.0657	0.0336	0.0568	0.0781	0.168	0.0185	0.0595	0.9478
EPB92657	Nucleus	Nuclear localization signal	Soluble	0.2982	0.8955	0.091	0.0457	0.0462	0.018	0.0342	0.0178	0.0131	0.0317	0.0793	0.0737	0.0575	0.9482
EPB92714	Nucleus		Soluble	0.3773	0.7755	0.0507	0.0563	0.1276	0.0506	0.163	0.1469	0.0594	0.0794	0.3648	0.1298	0.1489	0.7758
EPB92698	Cytoplasm		Soluble	0.7658	0.34	0.0272	0.3009	0.0814	0.0025	0.1433	0.5655	0.3225	0.02	0.5714	0.0672	0.1668	0.7134
EPB92757	Nucleus|Endoplasmic reticulum	Nuclear localization signal	Soluble	0.4457	0.692	0.2104	0.1257	0.3322	0.0965	0.7279	0.0919	0.1584	0.0038	0.211	0.2129	0.2328	0.7476
EPB92659	Nucleus	Nuclear localization signal	Soluble	0.3348	0.9415	0.0317	0.0363	0.1758	0.0036	0.0585	0.0517	0.0244	0.0861	0.1552	0.0576	0.0964	0.8935
EPB92740	Cytoplasm|Nucleus	Nuclear localization signal|Nuclear export signal	Soluble	0.7458	0.6581	0.0102	0.1742	0.0683	0.0012	0.2143	0.0461	0.1362	0.0424	0.2903	0.0429	0.0937	0.8607
EPB92663	Cytoplasm	Nuclear localization signal|Nuclear export signal	Soluble	0.6397	0.4718	0.0218	0.3641	0.234	0.0051	0.1297	0.2804	0.2817	0.0883	0.5279	0.1387	0.5162	0.6535
EPB92679	Cytoplasm	Nuclear localization signal	Peripheral	0.7276	0.4757	0.0263	0.3841	0.289	0.0096	0.2558	0.2196	0.1147	0.0751	0.7186	0.1058	0.2224	0.483
EPB92692	Nucleus	Nuclear localization signal	Soluble	0.3461	0.9345	0.0107	0.033	0.1231	0.0023	0.092	0.0408	0.0301	0.0172	0.2533	0.0864	0.0481	0.8569
EPB92654	Cytoplasm|Nucleus	Nuclear export signal	Soluble	0.6279	0.7994	0.0148	0.0237	0.1569	0.0013	0.1635	0.2439	0.1453	0.0065	0.3546	0.0321	0.036	0.8284
EPB92696	Cytoplasm		Soluble	0.6365	0.2917	0.1023	0.2537	0.4758	0.0835	0.092	0.0902	0.1131	0.1968	0.4642	0.1048	0.1381	0.7854
EPB92643	Cytoplasm|Nucleus	Nuclear localization signal	Soluble	0.6649	0.6932	0.0647	0.045	0.1592	0.0415	0.3318	0.056	0.1753	0.0532	0.3919	0.0279	0.1095	0.7917
EPB92764	Cytoplasm|Lysosome/Vacuole		Peripheral|Soluble	0.6169	0.1634	0.0361	0.331	0.1191	0.0206	0.2444	0.6599	0.4289	0.0693	0.8581	0.0494	0.4401	0.566
EPB92726	Cytoplasm	Nuclear export signal	Peripheral|Soluble	0.6797	0.3931	0.0232	0.067	0.0378	0.0023	0.1459	0.2276	0.2489	0.0272	0.7172	0.0336	0.0167	0.8375
EPB92681	Cytoplasm		Soluble	0.4976	0.4622	0.2336	0.0879	0.3812	0.1434	0.1255	0.0888	0.0761	0.3182	0.4517	0.4242	0.1023	0.6667
EPB92651	Mitochondrion	Mitochondrial transit peptide	Peripheral|Soluble	0.2395	0.0833	0.0337	0.0349	0.9603	0.0365	0.0261	0.0446	0.0913	0.0232	0.7859	0.1219	0.0912	0.6654
EPB92725	Cytoplasm		Soluble	0.6151	0.4515	0.0904	0.088	0.5408	0.0173	0.1353	0.0392	0.0265	0.0108	0.1829	0.4979	0.0916	0.6773
EPB92715	Cytoplasm	Nuclear localization signal	Soluble	0.8581	0.302	0.1795	0.1447	0.1165	0.0019	0.1219	0.0677	0.0554	0.0067	0.2108	0.0546	0.1929	0.9208
EPB92697	Cytoplasm|Nucleus		Soluble	0.7691	0.5149	0.1653	0.1147	0.5693	0.0543	0.0407	0.0721	0.0619	0.2242	0.2733	0.1037	0.0576	0.7791
EPB92723	Nucleus		Soluble	0.4551	0.5015	0.123	0.047	0.2525	0.0272	0.1427	0.1481	0.2676	0.074	0.2243	0.263	0.0957	0.7696
EPB92751	Cytoplasm	Nuclear localization signal	Soluble	0.7674	0.2326	0.0334	0.2188	0.1752	0.0046	0.1138	0.1657	0.217	0.0012	0.5079	0.0237	0.197	0.8189
EPB92760	Cytoplasm|Nucleus	Nuclear localization signal|Nuclear export signal	Soluble	0.6623	0.7541	0.0685	0.4336	0.1567	0.0698	0.1005	0.0777	0.0207	0.1196	0.2098	0.0481	0.3079	0.9168
EPB92756	Cell membrane|Lysosome/Vacuole	Transmembrane domain	Transmembrane	0.167	0.0589	0.025	0.6118	0.0785	0.0147	0.453	0.6832	0.4489	0.0253	0.0412	0.9868	0.0445	0.1228
EPB92653	Lysosome/Vacuole	Signal peptide|Transmembrane domain	Transmembrane	0.336	0.1928	0.2929	0.4264	0.0764	0.0872	0.4422	0.5139	0.2819	0.1007	0.1471	0.9703	0.0475	0.2148
EPB92762	Cell membrane	Signal peptide|Transmembrane domain	Transmembrane	0.2119	0.0969	0.0496	0.6936	0.1078	0.0086	0.3931	0.4173	0.6172	0.0082	0.1419	0.9764	0.0673	0.1062
EPB92708	Cytoplasm		Soluble	0.5636	0.3115	0.0381	0.2273	0.3754	0.0222	0.5322	0.368	0.5753	0.0281	0.4546	0.2549	0.4929	0.5266
EPB92732	Cytoplasm|Nucleus		Soluble	0.5798	0.5233	0.1058	0.0393	0.0928	0.0299	0.2474	0.4188	0.2855	0.0113	0.4061	0.011	0.1443	0.8375
EPB92741	Lysosome/Vacuole		Transmembrane	0.2568	0.1402	0.0774	0.2888	0.1691	0.0054	0.3333	0.4465	0.2733	0.0373	0.0994	0.9256	0.0817	0.1715
EPB92739	Cell membrane	Peroxisomal targeting signal	Transmembrane	0.2472	0.2602	0.2997	0.3752	0.2178	0.0056	0.2274	0.1337	0.1224	0.3203	0.1212	0.9186	0.1449	0.1226
EPB92682	Cytoplasm		Transmembrane|Soluble	0.5048	0.494	0.2986	0.0886	0.5372	0.0163	0.0928	0.0693	0.066	0.0655	0.2247	0.5241	0.0744	0.7056
EPB92649	Mitochondrion	Mitochondrial transit peptide	Soluble	0.3124	0.1945	0.1425	0.0414	0.9137	0.0212	0.0278	0.0307	0.0816	0.0262	0.5603	0.131	0.1157	0.7144
EPB92678	Nucleus	Nuclear localization signal	Soluble	0.3536	0.8733	0.0219	0.0452	0.1731	0.0028	0.0504	0.193	0.1025	0.0126	0.5702	0.0205	0.1215	0.8286
EPB92683	Endoplasmic reticulum|Golgi apparatus	Signal peptide|Transmembrane domain	Transmembrane	0.1879	0.1194	0.2918	0.0988	0.0902	0.0044	0.6585	0.3009	0.8808	0.0042	0.2289	0.926	0.112	0.2005
EPB92727	Nucleus	Nuclear localization signal	Soluble	0.4016	0.6172	0.0455	0.0829	0.1481	0.0026	0.1801	0.2335	0.1157	0.0371	0.2717	0.1223	0.1488	0.7448
EPB92736	Lysosome/Vacuole		Transmembrane	0.3521	0.0671	0.0606	0.3565	0.0811	0.0284	0.2505	0.4738	0.2845	0.0421	0.0223	0.8626	0.118	0.2476
EPB92769	Cytoplasm		Soluble	0.7893	0.4871	0.1526	0.0941	0.3595	0.0458	0.0927	0.297	0.322	0.0111	0.3921	0.0111	0.0598	0.9004
EPB92750	Peroxisome	Peroxisomal targeting signal	Soluble	0.3672	0.2462	0.2287	0.1219	0.2475	0.001	0.0421	0.2495	0.0751	0.8885	0.467	0.0423	0.1825	0.7439
EPB92648	Cytoplasm|Nucleus	Nuclear export signal	Soluble	0.8539	0.5502	0.0665	0.0562	0.4876	0.0987	0.0566	0.0141	0.1077	0.0933	0.4549	0.0728	0.074	0.7948
EPB92687	Cytoplasm|Nucleus		Soluble	0.5119	0.6229	0.1082	0.1001	0.0522	0.0525	0.1713	0.2592	0.0995	0.0488	0.1774	0.1056	0.2168	0.8791
EPB92488	Cytoplasm|Nucleus		Soluble	0.5898	0.5044	0.1446	0.0569	0.1109	0.0226	0.0988	0.404	0.2295	0.0437	0.5053	0.0251	0.0975	0.824
EPB88636	Cytoplasm	Peroxisomal targeting signal	Soluble	0.8233	0.3204	0.1463	0.0494	0.2301	0.0083	0.1545	0.1766	0.1203	0.4057	0.5544	0.0666	0.076	0.7741
EPB88643	Nucleus	Nuclear localization signal	Soluble	0.2272	0.9728	0.0114	0.0261	0.0249	0.0038	0.0348	0.0138	0.02	0.0026	0.2958	0.0563	0.037	0.8517
EPB88663	Mitochondrion	Mitochondrial transit peptide	Transmembrane	0.1712	0.1397	0.0598	0.1483	0.8173	0.0654	0.1555	0.1745	0.1541	0.0729	0.1375	0.8961	0.0601	0.2198
EPB88632	Cytoplasm	Nuclear localization signal	Soluble	0.8101	0.2893	0.0478	0.1796	0.1311	0.0107	0.2127	0.4766	0.2864	0.1086	0.5264	0.0689	0.1824	0.7421
EPB88666	Cytoplasm|Nucleus	Nuclear localization signal|Nuclear export signal	Soluble	0.63	0.7375	0.0284	0.1396	0.2646	0.0034	0.2321	0.104	0.0714	0.0263	0.4491	0.064	0.1781	0.7961
EPB88658	Cytoplasm|Nucleus	Nuclear localization signal	Soluble	0.6172	0.7426	0.0537	0.068	0.1796	0.0103	0.045	0.0693	0.0636	0.0255	0.5493	0.0644	0.0909	0.7918
EPB88670	Cytoplasm	Nuclear localization signal	Soluble	0.7013	0.3387	0.0887	0.0889	0.1976	0.0019	0.1309	0.0627	0.0678	0.0224	0.3228	0.0806	0.0596	0.8359
EPB88630	Cytoplasm	Nuclear export signal	Soluble	0.7236	0.4579	0.1136	0.246	0.2316	0.0118	0.163	0.1469	0.0934	0.0608	0.3037	0.1455	0.4067	0.8234
EPB88641	Endoplasmic reticulum	Transmembrane domain	Transmembrane	0.0577	0.1739	0.0067	0.293	0.1177	0.0412	0.5518	0.5183	0.4298	0.0016	0.0744	0.983	0.0201	0.1284
EPB88614	Cytoplasm	Nuclear localization signal	Peripheral|Soluble	0.7331	0.2506	0.0757	0.229	0.1087	0.005	0.2351	0.5094	0.3182	0.0043	0.7242	0.0473	0.0855	0.739
EPB88571	Cytoplasm|Nucleus	Nuclear export signal	Soluble	0.7039	0.7542	0.054	0.0796	0.1373	0.0017	0.1042	0.0826	0.1069	0.0789	0.1827	0.0212	0.1152	0.9242
EPB88600	Cytoplasm		Soluble	0.6483	0.3588	0.2805	0.2937	0.2977	0.1099	0.117	0.49	0.2875	0.0145	0.5784	0.2203	0.0706	0.6277
EPB88608	Cytoplasm	Nuclear export signal	Peripheral|Soluble	0.6631	0.3025	0.0134	0.2958	0.1294	0.0075	0.3551	0.4787	0.4441	0.0217	0.7843	0.0709	0.1753	0.6014
EPB88620	Cytoplasm|Nucleus	Nuclear localization signal|Nuclear export signal	Soluble	0.6061	0.6901	0.1003	0.12	0.1345	0.0092	0.1986	0.1505	0.0971	0.0389	0.5286	0.0715	0.1068	0.7255
EPB88602	Cytoplasm|Extracellular	Signal peptide	Soluble	0.6534	0.2001	0.6713	0.0609	0.2092	0.0124	0.4664	0.1963	0.4287	0.0357	0.2162	0.4753	0.2458	0.5671
EPB88579	Nucleus	Nuclear localization signal	Peripheral|Soluble	0.2553	0.9166	0.0597	0.0543	0.2601	0.004	0.0368	0.0596	0.1019	0.1755	0.6088	0.1075	0.1838	0.7096
EPB88577	Cytoplasm|Nucleus	Nuclear localization signal	Soluble	0.5495	0.5678	0.0788	0.2173	0.3345	0.0071	0.206	0.1808	0.1905	0.0029	0.5182	0.17	0.1796	0.8072
EPB88606	Cytoplasm|Nucleus	Nuclear localization signal|Nuclear export signal	Soluble	0.4967	0.789	0.0386	0.0563	0.1213	0.0081	0.1443	0.0785	0.0719	0.0308	0.3341	0.077	0.0861	0.8521
EPB88612	Cytoplasm		Soluble	0.8484	0.3503	0.0282	0.0842	0.3827	0.0085	0.1849	0.274	0.2597	0.1484	0.249	0.0699	0.3866	0.8375
EPB88627	Endoplasmic reticulum|Golgi apparatus	Signal peptide|Transmembrane domain	Transmembrane	0.2273	0.109	0.2645	0.0846	0.1269	0.0035	0.8173	0.3449	0.8405	0.0036	0.4403	0.5678	0.0368	0.3701
EPB88574	Lysosome/Vacuole|Golgi apparatus	Transmembrane domain	Transmembrane	0.1924	0.1478	0.0608	0.2517	0.1543	0.0312	0.4546	0.6523	0.7869	0.0415	0.3495	0.9507	0.1749	0.0586
EPB88622	Nucleus		Soluble	0.365	0.6909	0.0953	0.0313	0.18	0.0117	0.0925	0.0376	0.0825	0.1285	0.2367	0.0815	0.119	0.8897
EPB88589	Cytoplasm		Soluble	0.5664	0.3084	0.5016	0.1917	0.249	0.0049	0.243	0.3202	0.1614	0.1236	0.5153	0.0776	0.4884	0.5639
EPB88613	Cytoplasm		Soluble	0.6691	0.4748	0.0475	0.0624	0.1602	0.0039	0.1124	0.2238	0.1419	0.0134	0.2796	0.1197	0.144	0.8101
EPB88611	Nucleus	Nuclear localization signal	Soluble	0.2959	0.9237	0.0368	0.0421	0.1047	0.0014	0.0296	0.057	0.0232	0.0419	0.3769	0.075	0.0458	0.8392
EPB88624	Nucleus	Nuclear localization signal	Soluble	0.2089	0.9322	0.069	0.0294	0.0671	0.0042	0.0612	0.0554	0.0183	0.0635	0.1561	0.0616	0.2137	0.8805
EPB88588	Cytoplasm|Nucleus	Nuclear localization signal	Soluble	0.7578	0.764	0.0722	0.0743	0.2115	0.0019	0.1031	0.2389	0.1524	0.0431	0.2489	0.0508	0.1337	0.8856
EPB88585	Cytoplasm	Nuclear localization signal	Soluble	0.6897	0.2797	0.3701	0.0942	0.205	0.0666	0.2234	0.2683	0.0998	0.0019	0.4372	0.156	0.0513	0.7665
EPB88583	Cytoplasm	Nuclear localization signal|Nuclear export signal	Soluble	0.8263	0.3094	0.0155	0.274	0.1665	0.0031	0.1924	0.3421	0.2405	0.0331	0.5511	0.0736	0.2724	0.7734
EPB88618	Cell membrane	Signal peptide|Transmembrane domain	Transmembrane	0.1022	0.0511	0.0586	0.7879	0.1423	0.0172	0.45	0.5839	0.3167	0.0264	0.0525	0.9544	0.1512	0.1722
EPB88586	Cytoplasm		Soluble	0.766	0.4613	0.1736	0.1741	0.1873	0.0091	0.126	0.2742	0.152	0.0883	0.4488	0.1173	0.1034	0.7836
EPB88609	Cytoplasm	Nuclear localization signal	Peripheral|Soluble	0.6644	0.4603	0.0218	0.1849	0.2179	0.056	0.468	0.4759	0.3355	0.0036	0.6978	0.1734	0.0755	0.6032
EPB88576	Extracellular	Signal peptide	Soluble	0.1381	0.0837	0.9754	0.0399	0.0721	0.004	0.0679	0.0586	0.0452	0.0005	0.3418	0.0196	0.2186	0.9012
EPB88594	Cell membrane		Lipid anchor	0.1378	0.0377	0.5309	0.4908	0.1338	0.0065	0.3814	0.3995	0.4229	0.0245	0.1137	0.1501	0.9394	0.434
EPB88601	Cytoplasm|Lysosome/Vacuole	Nuclear export signal	Peripheral|Soluble	0.7102	0.2951	0.023	0.355	0.1559	0.0091	0.224	0.5971	0.3929	0.1381	0.6804	0.025	0.1961	0.8426
EPB88573	Cell membrane	Transmembrane domain	Transmembrane	0.1402	0.0704	0.0107	0.6188	0.1785	0.0162	0.343	0.4592	0.4499	0.0154	0.1245	0.966	0.0726	0.0965
EPB88599	Cytoplasm		Soluble	0.7826	0.1622	0.1428	0.1952	0.4877	0.0494	0.1386	0.1139	0.1173	0.067	0.3737	0.0409	0.119	0.8443
EPB88593	Endoplasmic reticulum|Lysosome/Vacuole	Signal peptide	Transmembrane	0.1499	0.0587	0.38	0.1154	0.1627	0.0059	0.8969	0.6117	0.5412	0.0035	0.3058	0.6668	0.3281	0.2793
EPB88603	Endoplasmic reticulum		Transmembrane	0.2935	0.1671	0.0514	0.1515	0.3498	0.0371	0.789	0.0776	0.3048	0.2988	0.39	0.923	0.0921	0.1781
EPB88615	Cytoplasm|Nucleus	Nuclear export signal	Soluble	0.609	0.5912	0.0465	0.1116	0.2524	0.0144	0.1642	0.2203	0.1011	0.0154	0.3243	0.0808	0.2028	0.8719
EPB88590	Cytoplasm|Nucleus	Nuclear localization signal|Nuclear export signal	Soluble	0.6198	0.5737	0.0488	0.1752	0.1418	0.0049	0.0794	0.3488	0.2365	0.0502	0.4776	0.0494	0.2033	0.7088
EPB88587	Cytoplasm	Nuclear export signal	Soluble	0.7708	0.3409	0.3476	0.1986	0.2328	0.0221	0.133	0.3129	0.238	0.0487	0.5251	0.0202	0.4469	0.8203
EPB88569	Cytoplasm	Nuclear localization signal|Nuclear export signal	Soluble	0.8248	0.499	0.0602	0.1456	0.2793	0.2191	0.0494	0.1076	0.0802	0.0421	0.4066	0.0935	0.2087	0.8352
EPB88607	Cytoplasm|Nucleus	Nuclear localization signal	Soluble	0.518	0.6476	0.031	0.0606	0.0882	0.0063	0.126	0.1539	0.0792	0.0271	0.5267	0.0609	0.064	0.8358
EPB88582	Cytoplasm|Nucleus		Soluble	0.6065	0.5248	0.1266	0.113	0.4258	0.0233	0.2038	0.1098	0.0914	0.0526	0.204	0.3844	0.0986	0.7384
EPB88578	Mitochondrion	Transmembrane domain	Transmembrane	0.1431	0.169	0.0523	0.0738	0.878	0.1549	0.0232	0.1165	0.0156	0.0158	0.4527	0.9671	0.0672	0.0822
EPB88598	Cytoplasm	Peroxisomal targeting signal	Soluble	0.7347	0.3518	0.2621	0.04	0.3444	0.0194	0.2715	0.2893	0.2991	0.3474	0.3621	0.0635	0.0539	0.8407
EPB88584	Mitochondrion	Mitochondrial transit peptide	Peripheral|Transmembrane	0.2084	0.2815	0.0307	0.1292	0.8268	0.0261	0.3964	0.2005	0.1258	0.0725	0.7298	0.6497	0.0534	0.2742
EPB88570	Cytoplasm|Nucleus		Soluble	0.7299	0.5394	0.2871	0.1053	0.307	0.0224	0.2664	0.1347	0.0471	0.0582	0.4373	0.0493	0.1039	0.7941
EPB88581	Cytoplasm|Nucleus	Nuclear localization signal	Peripheral|Soluble	0.6045	0.5363	0.2511	0.3352	0.5966	0.0061	0.2185	0.4373	0.1747	0.0128	0.632	0.1094	0.1865	0.5895
EPB88617	Mitochondrion		Transmembrane	0.3605	0.31	0.0915	0.1618	0.6869	0.0277	0.3456	0.5462	0.6349	0.0067	0.5995	0.7792	0.1062	0.2648
EPB88619	Cytoplasm	Nuclear localization signal	Soluble	0.7364	0.4594	0.0102	0.1805	0.1367	0.0019	0.0998	0.1448	0.0762	0.0559	0.5066	0.0538	0.0878	0.8161
EPB88592	Cytoplasm	Nuclear export signal	Lipid anchor	0.5061	0.3275	0.0296	0.4108	0.2341	0.0046	0.331	0.3415	0.424	0.0609	0.5608	0.137	0.7896	0.464
EPB88616	Cytoplasm|Nucleus	Nuclear localization signal	Soluble	0.6401	0.547	0.1087	0.2075	0.2811	0.0055	0.1311	0.2703	0.205	0.0126	0.2916	0.0455	0.1609	0.9216
EPB88605	Nucleus	Nuclear localization signal	Soluble	0.4541	0.6238	0.0208	0.0506	0.0449	0.0028	0.0741	0.0361	0.0416	0.0008	0.2435	0.0374	0.0565	0.877
EPB88572	Endoplasmic reticulum	Transmembrane domain	Transmembrane	0.2476	0.1215	0.0316	0.4484	0.2921	0.0178	0.4995	0.4718	0.4702	0.0123	0.1381	0.9869	0.0209	0.051
EPB88597	Cell membrane	Transmembrane domain	Transmembrane	0.1989	0.1629	0.0499	0.5414	0.2043	0.0123	0.2462	0.524	0.3977	0.0064	0.0807	0.9393	0.1188	0.1861
EPB88621	Cytoplasm|Nucleus	Nuclear localization signal	Soluble	0.6629	0.7994	0.0324	0.02	0.2161	0.0357	0.2009	0.1574	0.1576	0.026	0.5719	0.0474	0.0314	0.7223
EPB88604	Nucleus	Nuclear localization signal	Soluble	0.3048	0.9592	0.0112	0.0335	0.2158	0.0052	0.0181	0.0339	0.0392	0.0132	0.304	0.032	0.0584	0.8875
EPB88580	Nucleus	Nuclear localization signal	Soluble	0.3423	0.8586	0.0267	0.0604	0.0535	0.0015	0.0766	0.0243	0.0612	0.0011	0.2164	0.0571	0.0325	0.8911
EPB88595	Nucleus	Nuclear localization signal	Soluble	0.3571	0.6121	0.0352	0.1584	0.1373	0.0204	0.0807	0.0671	0.0259	0.033	0.3764	0.0754	0.0666	0.8396
EPB88623	Cytoplasm|Nucleus	Nuclear localization signal	Soluble	0.527	0.8729	0.0706	0.0532	0.1445	0.0509	0.0625	0.0358	0.0469	0.0072	0.2186	0.075	0.3324	0.8513
EPB88626	Mitochondrion	Mitochondrial transit peptide	Peripheral|Soluble	0.1337	0.1664	0.0694	0.0292	0.8795	0.0076	0.0295	0.0301	0.0228	0.0212	0.6812	0.0647	0.0583	0.7291
EPB88610	Endoplasmic reticulum	Signal peptide	Transmembrane	0.127	0.4153	0.0115	0.0981	0.3211	0.0117	0.8973	0.1234	0.3774	0.3653	0.1643	0.8027	0.0897	0.163
EPB88591	Cytoplasm|Nucleus	Nuclear export signal	Soluble	0.7254	0.5402	0.024	0.1668	0.1653	0.004	0.1411	0.2893	0.2561	0.0245	0.5571	0.0261	0.1899	0.8466
EPB88596	Cytoplasm|Nucleus	Nuclear localization signal	Soluble	0.6146	0.7514	0.0162	0.0651	0.044	0.0009	0.0409	0.1119	0.0909	0.011	0.5312	0.0192	0.1105	0.8456
EPB88575	Cytoplasm	Nuclear export signal	Peripheral|Soluble	0.7202	0.4993	0.028	0.0714	0.138	0.0046	0.2253	0.5216	0.4298	0.0543	0.6011	0.0246	0.0615	0.7786
EPB88625	Cytoplasm|Nucleus	Nuclear localization signal|Nuclear export signal	Soluble	0.5556	0.723	0.0689	0.0688	0.1853	0.0051	0.0759	0.1232	0.0997	0.0264	0.3118	0.0904	0.227	0.832
EPB88552	Cytoplasm|Nucleus	Nuclear localization signal	Soluble	0.5691	0.7082	0.2193	0.0423	0.3986	0.0037	0.0624	0.0274	0.0282	0.0269	0.1834	0.0512	0.1888	0.9016
EPB88512	Endoplasmic reticulum		Transmembrane	0.1549	0.1117	0.0218	0.1492	0.2378	0.0203	0.9009	0.0921	0.384	0.0778	0.112	0.9872	0.0227	0.1024
EPB88526	Nucleus	Nuclear localization signal	Soluble	0.2571	0.9094	0.019	0.0372	0.0456	0.0016	0.0626	0.0658	0.0252	0.0031	0.3356	0.079	0.0266	0.8673
EPB88520	Nucleus	Nuclear localization signal	Soluble	0.3663	0.7422	0.0961	0.1172	0.1473	0.0534	0.19	0.0497	0.0764	0.0127	0.2616	0.2373	0.1579	0.7857
EPB88518	Mitochondrion	Mitochondrial transit peptide	Soluble	0.3743	0.2879	0.0462	0.1156	0.7312	0.0276	0.3486	0.0839	0.0514	0.071	0.2148	0.4956	0.0297	0.6057
EPB88530	Cytoplasm|Nucleus	Nuclear localization signal	Soluble	0.6324	0.8055	0.022	0.0205	0.173	0.0065	0.1696	0.0147	0.0227	0.0013	0.2744	0.038	0.0469	0.8646
EPB88567	Cytoplasm		Soluble	0.5589	0.4824	0.3044	0.1307	0.1785	0.0227	0.0846	0.0776	0.0795	0.1159	0.1897	0.1062	0.2731	0.8243
EPB88535	Cytoplasm		Soluble	0.6171	0.4456	0.4235	0.0401	0.4325	0.006	0.0756	0.4077	0.1226	0.0161	0.3574	0.016	0.0407	0.9362
EPB88533	Cytoplasm		Soluble	0.4292	0.3922	0.4205	0.1515	0.4424	0.1692	0.105	0.0608	0.0993	0.0822	0.4228	0.3912	0.538	0.5227
EPB88527	Cytoplasm|Extracellular		Soluble	0.5818	0.2634	0.7198	0.176	0.1276	0.106	0.159	0.1001	0.0818	0.084	0.131	0.0889	0.1867	0.903
EPB88524	Peroxisome	Peroxisomal targeting signal	Soluble	0.2292	0.187	0.038	0.0727	0.0787	0.018	0.0824	0.1149	0.0339	0.9672	0.4052	0.0901	0.0843	0.7839
EPB88509	Cytoplasm|Nucleus	Nuclear export signal	Soluble	0.5568	0.6386	0.0508	0.0631	0.375	0.0084	0.1264	0.1369	0.0913	0.0919	0.1188	0.0916	0.0267	0.8751
EPB88562	Cytoplasm	Nuclear localization signal	Soluble	0.7252	0.1526	0.4225	0.2352	0.2456	0.0329	0.0989	0.5356	0.3005	0.0153	0.5423	0.156	0.1985	0.648
EPB88515	Cytoplasm		Peripheral	0.5277	0.2323	0.0309	0.1033	0.4362	0.1602	0.504	0.2081	0.2592	0.0204	0.6567	0.4385	0.0975	0.2368
EPB88523	Cytoplasm	Nuclear localization signal	Peripheral|Soluble	0.885	0.15	0.0318	0.2308	0.1619	0.0081	0.1205	0.2065	0.1586	0.0438	0.7669	0.0235	0.1878	0.8131
EPB88521	Cell membrane	Signal peptide|Transmembrane domain	Transmembrane	0.2578	0.0968	0.4682	0.7666	0.0521	0.0328	0.1128	0.4443	0.1999	0.071	0.0911	0.9276	0.6139	0.1782
EPB88536	Extracellular	Signal peptide	Soluble	0.1388	0.1815	0.8622	0.0777	0.0331	0.0102	0.1379	0.0991	0.102	0.0031	0.1749	0.017	0.746	0.8992
EPB88539	Cytoplasm	Nuclear localization signal	Peripheral|Soluble	0.708	0.3105	0.0585	0.0985	0.0357	0.0012	0.3108	0.3266	0.2386	0.0196	0.693	0.0235	0.0603	0.7441
EPB88558	Cell membrane|Lysosome/Vacuole	Transmembrane domain	Transmembrane	0.18	0.1129	0.0176	0.5673	0.0789	0.0155	0.3493	0.6545	0.5163	0.0504	0.0439	0.9526	0.1184	0.1588
EPB88568	Nucleus	Nuclear localization signal	Soluble	0.4542	0.6557	0.4233	0.1454	0.0858	0.015	0.061	0.0963	0.1578	0.0964	0.1363	0.17	0.4383	0.8181
EPB88546	Nucleus	Nuclear localization signal	Soluble	0.1411	0.9053	0.0136	0.0345	0.0221	0.0029	0.0331	0.0192	0.0239	0.0013	0.1466	0.0567	0.0487	0.8565
EPB88548	Nucleus	Nuclear localization signal	Soluble	0.2445	0.8799	0.0141	0.0473	0.1171	0.0055	0.0681	0.0438	0.035	0.0061	0.2562	0.1088	0.0651	0.8758
EPB88540	Cell membrane		Lipid anchor	0.11	0.046	0.5397	0.5195	0.0759	0.0027	0.2917	0.227	0.2816	0.0058	0.0641	0.4485	0.8928	0.2711
EPB88519	Extracellular	Nuclear localization signal	Soluble	0.4071	0.292	0.838	0.1822	0.0503	0.0018	0.1616	0.0911	0.1198	0.0022	0.2039	0.0518	0.3524	0.8977
EPB88555	Cytoplasm|Nucleus	Nuclear localization signal	Soluble	0.5457	0.8052	0.0305	0.027	0.1109	0.0073	0.085	0.105	0.0558	0.0019	0.2929	0.0792	0.0458	0.8311
EPB88528	Mitochondrion	Mitochondrial transit peptide	Soluble	0.1686	0.1752	0.0447	0.032	0.9342	0.002	0.0333	0.056	0.0514	0.0015	0.4341	0.083	0.0564	0.7054
EPB88551	Cytoplasm|Nucleus		Soluble	0.7879	0.5222	0.1973	0.0446	0.1642	0.0143	0.0915	0.0756	0.3175	0.226	0.1595	0.105	0.0424	0.8275
EPB88517	Cytoplasm|Lysosome/Vacuole		Peripheral|Soluble	0.6382	0.2042	0.0229	0.1706	0.1137	0.0072	0.2988	0.7528	0.5212	0.017	0.8035	0.0998	0.0919	0.6204
EPB88547	Nucleus	Nuclear localization signal	Soluble	0.3033	0.9563	0.0513	0.0286	0.0586	0.0074	0.0292	0.0437	0.0195	0.0041	0.4046	0.0605	0.0701	0.8226
EPB88564	Cytoplasm	Nuclear export signal	Soluble	0.7439	0.3871	0.0208	0.1102	0.1156	0.0035	0.2179	0.3763	0.4029	0.146	0.5526	0.0479	0.0737	0.8158
EPB88556	Cytoplasm|Nucleus		Peripheral|Soluble	0.5471	0.5715	0.031	0.0686	0.1111	0.0088	0.1423	0.2938	0.222	0.004	0.7797	0.0813	0.3818	0.6422
EPB88532	Nucleus		Soluble	0.4609	0.6587	0.1161	0.0939	0.2212	0.0277	0.1189	0.085	0.0967	0.0526	0.3185	0.2127	0.1389	0.7994
EPB88534	Nucleus	Nuclear export signal	Soluble	0.4226	0.9052	0.0346	0.0381	0.2012	0.0114	0.0701	0.1654	0.1277	0.0196	0.5304	0.0163	0.0541	0.8772
EPB88529	Cytoplasm|Cell membrane	Nuclear localization signal	Peripheral|Soluble	0.6695	0.4249	0.0549	0.6143	0.1762	0.0078	0.1393	0.3115	0.2686	0.0161	0.6447	0.0607	0.5982	0.7088
EPB88560	Cytoplasm	Nuclear localization signal	Soluble	0.707	0.407	0.0542	0.1048	0.3037	0.006	0.1349	0.104	0.0758	0.0127	0.4832	0.0877	0.1684	0.7485
EPB88557	Cytoplasm	Nuclear localization signal	Soluble	0.6805	0.4331	0.0312	0.2669	0.1452	0.0037	0.2145	0.0851	0.1682	0.0004	0.5721	0.0225	0.3065	0.7867
EPB88553	Nucleus	Nuclear localization signal	Soluble	0.4375	0.7768	0.0258	0.0169	0.0581	0.0068	0.035	0.0292	0.0575	0.0144	0.2182	0.0375	0.0338	0.8925
EPB88565	Nucleus	Nuclear localization signal	Soluble	0.4386	0.5272	0.2793	0.1434	0.4352	0.104	0.2427	0.3441	0.3141	0.0092	0.548	0.2947	0.1483	0.6239
EPB88541	Cytoplasm|Nucleus	Nuclear localization signal|Nuclear export signal	Soluble	0.8354	0.5803	0.1012	0.0623	0.2656	0.0104	0.1569	0.1254	0.1537	0.0283	0.3242	0.0539	0.0664	0.8242
EPB88561	Endoplasmic reticulum	Signal peptide|Transmembrane domain	Transmembrane	0.2462	0.113	0.0356	0.1348	0.2681	0.0325	0.806	0.4406	0.5029	0.0238	0.4188	0.888	0.0428	0.1083
EPB88510	Cytoplasm|Nucleus		Soluble	0.5526	0.5103	0.1129	0.0819	0.2676	0.0067	0.3406	0.402	0.176	0.0562	0.504	0.1651	0.1031	0.6977
EPB88566	Cytoplasm|Nucleus	Nuclear export signal	Soluble	0.7225	0.8146	0.0265	0.0422	0.236	0.0444	0.3149	0.0875	0.0757	0.3042	0.3837	0.3858	0.1058	0.6018
EPB88542	Nucleus	Nuclear localization signal	Soluble	0.4019	0.7964	0.1042	0.0388	0.2742	0.0132	0.0435	0.0642	0.0576	0.028	0.1344	0.0383	0.1206	0.9006
EPB88544	Lysosome/Vacuole	Transmembrane domain	Transmembrane	0.1735	0.1187	0.0181	0.4375	0.2066	0.014	0.5358	0.7754	0.4722	0.0592	0.147	0.9307	0.0856	0.1448
EPB88549	Extracellular	Signal peptide	Soluble	0.1444	0.0672	0.9558	0.0486	0.1153	0.0082	0.1528	0.2133	0.084	0.0004	0.1383	0.0215	0.142	0.942
EPB88511	Cytoplasm	Nuclear export signal	Peripheral|Soluble	0.7766	0.3211	0.0256	0.2709	0.0967	0.0027	0.1604	0.5306	0.196	0.0343	0.7049	0.0357	0.2135	0.7855
EPB88531	Cytoplasm|Nucleus	Nuclear localization signal|Nuclear export signal	Soluble	0.483	0.865	0.0188	0.0697	0.0839	0.0123	0.1296	0.058	0.0322	0.0034	0.19	0.0339	0.0542	0.8911
EPB88543	Lysosome/Vacuole	Transmembrane domain	Transmembrane	0.1873	0.0806	0.0374	0.5556	0.2764	0.0068	0.4005	0.6356	0.3952	0.0087	0.0217	0.9729	0.0807	0.1865
EPB88516	Cytoplasm|Nucleus	Nuclear localization signal	Soluble	0.5505	0.768	0.1972	0.0486	0.2348	0.0169	0.0844	0.0153	0.0377	0.0005	0.0878	0.0971	0.0606	0.7937
EPB88514	Mitochondrion	Mitochondrial transit peptide	Transmembrane	0.1477	0.1607	0.0213	0.0319	0.8621	0.0252	0.1566	0.0299	0.0561	0.0756	0.4147	0.8984	0.0198	0.2024
EPB88563	Extracellular	Signal peptide	Soluble	0.1324	0.0769	0.9515	0.0885	0.1287	0.0092	0.0937	0.0652	0.0516	0.066	0.2073	0.1567	0.0552	0.8788
EPB88538	Nucleus		Soluble	0.4297	0.8775	0.0401	0.0298	0.3756	0.0016	0.1677	0.0429	0.0367	0.0249	0.2371	0.1763	0.0615	0.775
EPB88513	Nucleus	Nuclear localization signal	Soluble	0.2169	0.8959	0.017	0.0226	0.0765	0.0047	0.0141	0.0435	0.0238	0.003	0.173	0.0374	0.1222	0.8794
EPB88554	Cytoplasm	Nuclear export signal	Soluble	0.8591	0.3578	0.0252	0.1248	0.1845	0.0372	0.149	0.061	0.1255	0.0711	0.3536	0.0746	0.0391	0.8077
EPB88525	Mitochondrion	Mitochondrial transit peptide	Peripheral|Soluble	0.1569	0.0947	0.0758	0.0518	0.8543	0.0088	0.0285	0.0497	0.0578	0.001	0.6843	0.1508	0.0576	0.6196
EPB88550	Nucleus	Nuclear localization signal	Soluble	0.3916	0.8752	0.073	0.052	0.168	0.0049	0.0774	0.0863	0.0499	0.0041	0.2956	0.0294	0.0361	0.8681
EPB88559	Cytoplasm|Nucleus		Soluble	0.8215	0.5279	0.1231	0.0322	0.2294	0.0149	0.237	0.1415	0.1263	0.0245	0.4887	0.0418	0.0908	0.7966
EPB88522	Lysosome/Vacuole|Golgi apparatus	Signal peptide|Transmembrane domain	Transmembrane	0.1121	0.0605	0.0384	0.428	0.0544	0.1047	0.2299	0.7103	0.7413	0.0227	0.0416	0.9815	0.067	0.0864
EPB88537	Nucleus	Nuclear localization signal|Nuclear export signal	Soluble	0.4212	0.8814	0.0152	0.0546	0.2203	0.0042	0.0333	0.0665	0.0438	0.014	0.2947	0.0139	0.0581	0.9344
EPB88545	Cytoplasm		Soluble	0.6582	0.5	0.1171	0.2177	0.1792	0.0076	0.1967	0.1761	0.0848	0.0073	0.5089	0.135	0.1192	0.8089
EPB88457	Lysosome/Vacuole	Signal peptide|Transmembrane domain	Transmembrane	0.1362	0.1047	0.0644	0.2315	0.1577	0.0242	0.6073	0.7195	0.4745	0.0039	0.1193	0.9682	0.1081	0.1216
EPB88460	Cell membrane	Transmembrane domain	Transmembrane	0.203	0.0986	0.0605	0.656	0.2523	0.0104	0.2603	0.4977	0.4045	0.0025	0.1048	0.8902	0.0884	0.2564
EPB88482	Cytoplasm|Nucleus	Nuclear localization signal	Soluble	0.5149	0.7173	0.0318	0.1	0.1053	0.0014	0.2634	0.1513	0.2142	0.0175	0.3187	0.0573	0.1679	0.854
EPB88467	Nucleus	Nuclear localization signal	Soluble	0.2582	0.9167	0.0579	0.0359	0.0889	0.0105	0.0685	0.0244	0.027	0.0004	0.1866	0.0282	0.0367	0.9089
EPB88502	Lysosome/Vacuole|Golgi apparatus	Signal peptide|Transmembrane domain	Transmembrane	0.1501	0.1269	0.1178	0.2903	0.0614	0.0284	0.4928	0.644	0.6946	0.1094	0.1222	0.9732	0.0482	0.1036
EPB88507	Cytoplasm|Nucleus		Soluble	0.5854	0.5301	0.2358	0.101	0.3635	0.0081	0.2474	0.1215	0.1095	0.0183	0.4376	0.2951	0.1216	0.6786
EPB88479	Cytoplasm	Nuclear localization signal	Peripheral|Soluble	0.7625	0.2711	0.0133	0.2944	0.1662	0.0021	0.1627	0.2909	0.1497	0.0178	0.6678	0.0656	0.3411	0.5497
EPB88452	Endoplasmic reticulum|Peroxisome	Peroxisomal targeting signal	Transmembrane	0.2358	0.2622	0.0747	0.1652	0.5737	0.2764	0.6414	0.1165	0.2215	0.7536	0.4339	0.9144	0.0538	0.207
EPB88451	Peroxisome	Peroxisomal targeting signal	Soluble	0.4624	0.2882	0.0681	0.0552	0.1248	0.0217	0.0708	0.1171	0.2308	0.9402	0.4875	0.0999	0.2439	0.6015
EPB88505	Extracellular		Lipid anchor	0.0811	0.0826	0.7956	0.4881	0.0608	0.0065	0.2717	0.135	0.1521	0.0151	0.0832	0.2689	0.9897	0.4093
EPB88476	Cytoplasm|Nucleus	Nuclear localization signal|Nuclear export signal	Soluble	0.6674	0.6039	0.2362	0.2184	0.3856	0.0088	0.0964	0.0483	0.0859	0.0573	0.3223	0.1943	0.16	0.8082
EPB88462	Endoplasmic reticulum	Signal peptide|Transmembrane domain	Transmembrane	0.0736	0.0966	0.0439	0.2657	0.133	0.0091	0.955	0.2253	0.5136	0.0127	0.0939	0.9747	0.0294	0.1357
EPB88483	Lysosome/Vacuole		Transmembrane	0.161	0.2185	0.0581	0.2141	0.0796	0.0212	0.4076	0.6922	0.534	0.0031	0.0708	0.988	0.0561	0.0785
EPB88456	Cytoplasm|Nucleus	Nuclear localization signal|Nuclear export signal	Soluble	0.8078	0.6323	0.014	0.2006	0.2325	0.0021	0.0981	0.2201	0.0827	0.0886	0.2534	0.0274	0.3111	0.9051
EPB88470	Cytoplasm		Peripheral	0.5478	0.4085	0.0265	0.1097	0.2636	0.0069	0.4976	0.4637	0.4269	0.0185	0.7144	0.1633	0.7503	0.3387
EPB88498	Nucleus	Nuclear localization signal	Soluble	0.426	0.7843	0.0937	0.0709	0.0907	0.0048	0.0583	0.0329	0.098	0.0006	0.2576	0.0233	0.1898	0.905
EPB88474	Cytoplasm|Nucleus	Nuclear localization signal	Soluble	0.4773	0.822	0.0219	0.0652	0.2483	0.0044	0.0769	0.1256	0.0488	0.0286	0.3707	0.0271	0.0899	0.8792
EPB88481	Nucleus	Nuclear localization signal	Soluble	0.3195	0.916	0.0894	0.0416	0.1479	0.006	0.0234	0.0603	0.0429	0.038	0.2808	0.0688	0.149	0.8704
EPB88447	Extracellular	Signal peptide	Soluble	0.1161	0.044	0.9831	0.0474	0.0836	0.0163	0.1926	0.1318	0.1712	0.0016	0.182	0.0097	0.2325	0.9435
EPB88449	Nucleus	Nuclear localization signal	Soluble	0.2754	0.9062	0.1157	0.0548	0.0914	0.0234	0.0244	0.0099	0.0182	0.0005	0.1231	0.4154	0.1017	0.7594
EPB88488	Nucleus	Nuclear localization signal	Soluble	0.2252	0.9485	0.0328	0.0271	0.0323	0.0086	0.0232	0.0083	0.0347	0.0048	0.2251	0.0427	0.0385	0.8117
EPB88496	Cytoplasm|Nucleus	Nuclear localization signal|Nuclear export signal	Soluble	0.4879	0.7492	0.0115	0.0481	0.2062	0.0036	0.1063	0.1159	0.0604	0.0009	0.3037	0.0756	0.0375	0.8424
EPB88469	Cytoplasm|Nucleus	Nuclear export signal|Peroxisomal targeting signal	Soluble	0.6242	0.5628	0.0565	0.1768	0.46	0.0186	0.2468	0.2135	0.1021	0.4351	0.3089	0.1574	0.0756	0.8206
EPB88499	Cytoplasm		Soluble	0.7567	0.4138	0.1144	0.1501	0.3245	0.0977	0.1519	0.176	0.1407	0.2483	0.3856	0.0248	0.104	0.8099
EPB88508	Cytoplasm|Nucleus		Soluble	0.7147	0.5232	0.0654	0.2045	0.2131	0.0105	0.2022	0.1437	0.1089	0.1034	0.0861	0.4043	0.4368	0.7767
EPB88471	Cytoplasm	Nuclear localization signal	Peripheral|Soluble	0.7142	0.2765	0.0437	0.5041	0.2991	0.0055	0.1164	0.3319	0.1625	0.0533	0.6621	0.095	0.1189	0.7715
EPB88503	Extracellular	Signal peptide	Soluble	0.1633	0.0881	0.884	0.0896	0.0277	0.0094	0.1404	0.0899	0.0457	0.0018	0.2246	0.0323	0.4274	0.8831
EPB88472	Cytoplasm|Nucleus	Nuclear localization signal	Soluble	0.5154	0.6838	0.0165	0.0323	0.1162	0.0124	0.1087	0.0617	0.0458	0.0008	0.3364	0.0295	0.0522	0.8816
EPB88489	Cytoplasm		Soluble	0.5583	0.4468	0.063	0.3013	0.3681	0.0655	0.0905	0.0962	0.1547	0.4033	0.5969	0.0871	0.6862	0.5733
EPB88506	Nucleus	Nuclear localization signal	Soluble	0.4667	0.8802	0.0427	0.0581	0.0624	0.0022	0.0728	0.1474	0.0594	0.0103	0.4159	0.0397	0.1512	0.8492
EPB88487	Cytoplasm|Lysosome/Vacuole		Peripheral|Soluble	0.6154	0.1347	0.0483	0.2033	0.1469	0.0094	0.3488	0.77	0.5849	0.0586	0.7928	0.055	0.2541	0.6308
EPB88492	Nucleus	Nuclear localization signal	Soluble	0.3145	0.9245	0.0381	0.0435	0.1854	0.0045	0.0489	0.0189	0.021	0.0142	0.5616	0.049	0.1507	0.8151
EPB88448	Nucleus	Nuclear localization signal	Soluble	0.415	0.8663	0.0107	0.0569	0.0789	0.0044	0.1076	0.1733	0.0605	0.0266	0.3885	0.0322	0.1124	0.8278
EPB88465	Endoplasmic reticulum	Transmembrane domain	Transmembrane	0.1825	0.2034	0.0327	0.2491	0.1902	0.0101	0.7995	0.3174	0.2675	0.2227	0.5838	0.8892	0.0454	0.1603
EPB88466	Cytoplasm|Nucleus	Nuclear localization signal	Soluble	0.6215	0.6205	0.0364	0.0612	0.1753	0.0247	0.0929	0.1335	0.1373	0.0081	0.5718	0.0281	0.1278	0.8244
EPB88500	Cytoplasm	Nuclear localization signal	Soluble	0.7021	0.3218	0.0496	0.2523	0.1552	0.0182	0.0483	0.0648	0.1232	0.0969	0.5978	0.0193	0.1674	0.8655
EPB88461	Cell membrane	Transmembrane domain	Transmembrane	0.1851	0.092	0.0725	0.6466	0.2459	0.0093	0.2374	0.5257	0.3869	0.0047	0.0913	0.8871	0.1039	0.2484
EPB88455	Cell membrane|Lysosome/Vacuole	Signal peptide|Transmembrane domain	Transmembrane	0.2766	0.117	0.2492	0.7267	0.0348	0.0169	0.442	0.6608	0.5184	0.0268	0.1368	0.9529	0.3635	0.1285
EPB88478	Mitochondrion	Mitochondrial transit peptide	Peripheral|Soluble	0.2334	0.1481	0.0251	0.0612	0.8691	0.0046	0.0264	0.0347	0.0205	0.0022	0.6184	0.0644	0.0932	0.7716
EPB88454	Cytoplasm	Nuclear export signal	Soluble	0.7099	0.4937	0.1804	0.1437	0.3012	0.0546	0.124	0.1213	0.1879	0.0134	0.4862	0.092	0.1562	0.7266
EPB88497	Cytoplasm|Nucleus		Soluble	0.6839	0.5456	0.1433	0.093	0.2416	0.0136	0.0963	0.0692	0.0591	0.0423	0.3386	0.1327	0.0688	0.7885
EPB88504	Cytoplasm|Nucleus	Nuclear export signal	Soluble	0.7415	0.5728	0.0249	0.1766	0.2566	0.0091	0.2082	0.242	0.1845	0.016	0.4889	0.0439	0.1297	0.7971
EPB88473	Nucleus	Nuclear export signal	Soluble	0.3841	0.6343	0.02	0.0727	0.1534	0.009	0.1203	0.3431	0.2615	0.0185	0.4257	0.1164	0.0174	0.6443
EPB88453	Cytoplasm	Nuclear localization signal	Soluble	0.6703	0.3816	0.0956	0.0454	0.1355	0.003	0.1846	0.0592	0.2562	0.0231	0.4733	0.0698	0.1222	0.7576
EPB88468	Lysosome/Vacuole		Peripheral	0.4521	0.1798	0.0702	0.281	0.3398	0.0284	0.3033	0.6373	0.2917	0.0393	0.868	0.3992	0.1436	0.25
EPB88490	Endoplasmic reticulum	Signal peptide	Peripheral	0.3531	0.2656	0.09	0.2154	0.4006	0.0161	0.6374	0.3062	0.2688	0.0797	0.7332	0.47	0.2316	0.2755
EPB88501	Mitochondrion	Mitochondrial transit peptide	Soluble	0.3045	0.1316	0.0169	0.0265	0.9457	0.005	0.0417	0.0586	0.1048	0.004	0.4695	0.0669	0.033	0.8118
EPB88459	Cytoplasm	Nuclear localization signal	Peripheral|Soluble	0.7318	0.3716	0.0909	0.2716	0.1483	0.038	0.1705	0.2058	0.2588	0.0316	0.6261	0.0547	0.1708	0.7431
EPB88480	Cytoplasm|Nucleus	Nuclear export signal	Soluble	0.5928	0.5444	0.0986	0.2543	0.2012	0.006	0.2188	0.2581	0.1699	0.02	0.5273	0.1487	0.1727	0.8021
EPB88458	Extracellular	Signal peptide	Soluble	0.2171	0.0717	0.9341	0.1356	0.0934	0.0025	0.3053	0.4574	0.2012	0.0053	0.1705	0.075	0.1487	0.897
EPB88477	Cytoplasm|Nucleus	Nuclear localization signal	Soluble	0.6124	0.5428	0.0926	0.0737	0.2859	0.0042	0.1389	0.094	0.0554	0.0397	0.377	0.2116	0.1055	0.8012
EPB88450	Nucleus	Nuclear localization signal	Soluble	0.2076	0.9096	0.1012	0.0295	0.0902	0.0048	0.013	0.0302	0.0482	0.0012	0.2497	0.0113	0.0396	0.904
EPB88493	Cytoplasm	Nuclear localization signal	Peripheral|Soluble	0.748	0.2868	0.0477	0.53	0.2622	0.0032	0.1665	0.2453	0.1581	0.0333	0.6888	0.1469	0.4537	0.6138
EPB88475	Nucleus	Nuclear localization signal	Soluble	0.4577	0.9279	0.0172	0.0296	0.0396	0.013	0.0925	0.0357	0.0156	0.0588	0.3325	0.0365	0.1333	0.8415
EPB88486	Cytoplasm	Nuclear export signal	Soluble	0.8134	0.3378	0.0496	0.071	0.2579	0.0479	0.082	0.1465	0.1082	0.0492	0.3921	0.0288	0.1158	0.8789
EPB88484	Endoplasmic reticulum|Golgi apparatus	Signal peptide|Transmembrane domain	Transmembrane	0.1333	0.0424	0.0496	0.2287	0.1159	0.0035	0.7781	0.4291	0.665	0.0061	0.1894	0.9349	0.0579	0.1102
EPB88491	Cytoplasm		Soluble	0.6925	0.3925	0.1189	0.1732	0.2245	0.0016	0.2753	0.3848	0.2364	0.006	0.5216	0.0706	0.0885	0.8125
EPB88464	Endoplasmic reticulum|Golgi apparatus	Signal peptide|Transmembrane domain	Peripheral|Transmembrane	0.215	0.0319	0.1123	0.1581	0.1227	0.011	0.8411	0.2275	0.8012	0.0011	0.6234	0.7633	0.078	0.1487
EPB88463	Cytoplasm	Nuclear export signal	Peripheral|Soluble	0.7093	0.3887	0.0209	0.35	0.2567	0.0232	0.1131	0.3424	0.1705	0.0232	0.6039	0.049	0.2688	0.6317
EPB88485	Nucleus	Nuclear localization signal	Soluble	0.1903	0.882	0.0118	0.0253	0.0257	0.0042	0.0119	0.1142	0.0519	0.0229	0.2479	0.0976	0.1595	0.7974
EPB88495	Lysosome/Vacuole	Signal peptide	Soluble	0.167	0.1226	0.2082	0.2027	0.0517	0.0137	0.4985	0.8007	0.5827	0.0403	0.2144	0.4686	0.1258	0.4697
EPB88494	Cell membrane	Signal peptide|Transmembrane domain	Transmembrane	0.1813	0.0977	0.0527	0.7217	0.114	0.0114	0.4516	0.4326	0.6122	0.0089	0.1518	0.977	0.0535	0.1036
EPB88416	Cytoplasm|Nucleus	Nuclear localization signal	Soluble	0.7115	0.5241	0.0568	0.0761	0.1212	0.0098	0.0252	0.0468	0.0737	0.0111	0.3317	0.0429	0.2395	0.8938
EPB88437	Cytoplasm|Nucleus	Nuclear localization signal	Soluble	0.4909	0.7757	0.0169	0.1	0.0863	0.0036	0.1442	0.2666	0.0808	0.0588	0.3263	0.0891	0.1316	0.8321
EPB88395	Nucleus	Nuclear localization signal	Soluble	0.2563	0.9498	0.0405	0.0415	0.0583	0.0031	0.0167	0.0431	0.0188	0.0046	0.332	0.0206	0.0681	0.9037
EPB88419	Cytoplasm|Nucleus	Nuclear localization signal	Soluble	0.6584	0.5651	0.0524	0.1139	0.0893	0.0016	0.1092	0.0846	0.2168	0.0196	0.2493	0.0293	0.4348	0.8956
EPB88421	Cytoplasm	Nuclear export signal	Peripheral|Soluble	0.7936	0.3941	0.0202	0.1343	0.2537	0.0098	0.1332	0.2785	0.1866	0.0752	0.6545	0.034	0.0983	0.8446
EPB88398	Nucleus	Nuclear localization signal	Soluble	0.3372	0.922	0.0385	0.0249	0.0334	0.0021	0.0951	0.0612	0.0321	0.0042	0.3626	0.0308	0.0554	0.8774
EPB88397	Cytoplasm|Nucleus		Soluble	0.5685	0.6541	0.2612	0.1518	0.1168	0.0168	0.1354	0.0728	0.0293	0.0122	0.5037	0.0154	0.3505	0.9042
EPB88436	Cytoplasm|Nucleus	Nuclear export signal	Soluble	0.5338	0.8785	0.0206	0.0416	0.0993	0.008	0.1509	0.2731	0.1037	0.0086	0.4705	0.0137	0.1267	0.8143
EPB88427	Mitochondrion	Mitochondrial transit peptide	Peripheral	0.1687	0.1319	0.0201	0.0364	0.9174	0.0064	0.0683	0.0396	0.0541	0.0075	0.838	0.1595	0.0652	0.4754
EPB88432	Nucleus	Nuclear localization signal	Soluble	0.3339	0.8441	0.0662	0.0536	0.1139	0.0048	0.0619	0.1426	0.05	0.052	0.3592	0.2575	0.0733	0.7195
EPB88407	Nucleus	Nuclear localization signal	Soluble	0.4361	0.6271	0.0607	0.1615	0.2302	0.0122	0.1507	0.079	0.1244	0.0948	0.2615	0.1109	0.1766	0.853
EPB88435	Cytoplasm		Soluble	0.732	0.4183	0.0368	0.0917	0.3596	0.0465	0.092	0.0903	0.077	0.005	0.4044	0.1005	0.055	0.7327
EPB88428	Cytoplasm|Nucleus	Nuclear localization signal	Soluble	0.607	0.5791	0.1199	0.3957	0.3428	0.0161	0.1083	0.2277	0.111	0.0605	0.3507	0.0482	0.424	0.7889
EPB88425	Cytoplasm|Nucleus	Nuclear export signal	Soluble	0.7756	0.5357	0.0392	0.058	0.218	0.0312	0.2463	0.2471	0.1304	0.1273	0.3564	0.0503	0.0647	0.8001
EPB88394	Mitochondrion	Mitochondrial transit peptide	Soluble	0.2142	0.1022	0.0216	0.0757	0.9148	0.0063	0.0039	0.038	0.005	0.0236	0.3779	0.2228	0.0654	0.7526
EPB88411	Cytoplasm	Nuclear export signal	Soluble	0.7699	0.4176	0.018	0.1631	0.2618	0.0041	0.145	0.2835	0.1708	0.056	0.502	0.0887	0.1275	0.7794
EPB88424	Cytoplasm		Soluble	0.4426	0.3515	0.1	0.1949	0.2281	0.0134	0.2094	0.1323	0.1695	0.0414	0.3715	0.1377	0.152	0.8083
EPB88439	Nucleus	Nuclear localization signal	Soluble	0.4666	0.6223	0.1957	0.093	0.332	0.0314	0.0291	0.2278	0.1052	0.0103	0.373	0.1606	0.0548	0.7461
EPB88441	Cell membrane	Transmembrane domain	Transmembrane	0.1875	0.1058	0.0341	0.7277	0.0358	0.0051	0.3321	0.4973	0.4768	0.001	0.0814	0.9798	0.0463	0.1009
EPB88404	Cytoplasm		Peripheral|Soluble	0.7326	0.3329	0.1016	0.1596	0.1631	0.0013	0.2883	0.5418	0.3217	0.1198	0.629	0.0275	0.2161	0.8329
EPB88414	Cytoplasm|Nucleus		Soluble	0.7425	0.5105	0.0131	0.0781	0.1277	0.0097	0.1105	0.0677	0.0384	0.2492	0.2525	0.131	0.2949	0.8517
EPB88423	Nucleus		Soluble	0.3511	0.4581	0.1059	0.0953	0.1564	0.0346	0.2855	0.3868	0.3238	0.1755	0.5817	0.104	0.0706	0.5903
EPB88403	Cytoplasm		Soluble	0.5983	0.2547	0.0996	0.0402	0.212	0.0279	0.1688	0.0394	0.0413	0.0057	0.3062	0.0657	0.0329	0.8492
EPB88445	Nucleus	Nuclear export signal	Soluble	0.3701	0.5929	0.0215	0.0785	0.1109	0.0083	0.2262	0.4697	0.2813	0.029	0.5704	0.1343	0.1389	0.714
EPB88440	Mitochondrion		Peripheral|Soluble	0.3919	0.2778	0.1193	0.2909	0.5607	0.0372	0.3979	0.3454	0.1809	0.0746	0.663	0.1415	0.2488	0.5608
EPB88412	Nucleus	Nuclear localization signal	Soluble	0.2149	0.9815	0.0215	0.0311	0.0333	0.0153	0.0185	0.0699	0.0524	0.0017	0.2735	0.0092	0.0757	0.9278
EPB88444	Nucleus	Nuclear localization signal	Soluble	0.1672	0.9167	0.0031	0.0417	0.206	0.0073	0.021	0.0942	0.0703	0.0554	0.2864	0.0775	0.1559	0.7916
EPB88418	Cytoplasm		Soluble	0.4735	0.4154	0.1663	0.0853	0.5715	0.058	0.123	0.1853	0.3455	0.0413	0.3599	0.1287	0.0243	0.8098
EPB88413	Extracellular		Lipid anchor|Soluble	0.1459	0.061	0.7763	0.3736	0.0688	0.0171	0.2374	0.2195	0.2876	0.0074	0.1267	0.1042	0.9607	0.655
EPB88446	Cytoplasm|Nucleus	Nuclear localization signal	Soluble	0.5306	0.7257	0.3177	0.059	0.296	0.026	0.1107	0.0454	0.0897	0.0311	0.2962	0.0214	0.1104	0.9299
EPB88393	Cytoplasm|Nucleus	Nuclear localization signal	Peripheral|Soluble	0.5017	0.506	0.0069	0.0755	0.1341	0.0013	0.0595	0.0618	0.1805	0.0059	0.6067	0.1471	0.1012	0.7259
EPB88438	Cytoplasm	Nuclear export signal	Peripheral|Soluble	0.7269	0.4602	0.0593	0.1643	0.1612	0.0066	0.2026	0.2932	0.3711	0.0498	0.7078	0.0448	0.1068	0.7385
EPB88415	Cell membrane	Transmembrane domain	Transmembrane	0.1606	0.0429	0.016	0.5458	0.128	0.0112	0.4847	0.4203	0.4526	0.0092	0.0461	0.974	0.1157	0.1187
EPB88434	Cytoplasm	Peroxisomal targeting signal	Soluble	0.4239	0.1943	0.0416	0.0572	0.4875	0.0395	0.2266	0.0731	0.0688	0.4135	0.421	0.0817	0.2093	0.7759
EPB88420	Cytoplasm	Nuclear localization signal	Soluble	0.7956	0.2091	0.1145	0.2703	0.2075	0.0189	0.1881	0.2772	0.1674	0.0128	0.4183	0.0522	0.2955	0.7706
EPB88422	Nucleus	Nuclear localization signal	Soluble	0.2171	0.9448	0.0328	0.012	0.0505	0.0098	0.0232	0.0327	0.0257	0.0054	0.3295	0.0345	0.0293	0.86
EPB88396	Cytoplasm|Nucleus	Nuclear localization signal	Soluble	0.7143	0.5901	0.0757	0.0843	0.0895	0.0077	0.1334	0.0672	0.0453	0.0118	0.4291	0.026	0.0584	0.8719
EPB88431	Cytoplasm|Nucleus	Nuclear export signal	Soluble	0.5668	0.6143	0.0709	0.0786	0.3086	0.0272	0.2094	0.1055	0.1458	0.0588	0.391	0.2917	0.1364	0.6849
EPB88401	Cytoplasm	Nuclear localization signal	Peripheral|Soluble	0.7388	0.2943	0.0306	0.226	0.1694	0.003	0.111	0.2674	0.3167	0.0242	0.6247	0.0371	0.2142	0.8088
EPB88406	Lysosome/Vacuole	Transmembrane domain	Transmembrane	0.2446	0.102	0.0324	0.5177	0.0748	0.0053	0.3535	0.6113	0.3667	0.0066	0.0453	0.9513	0.0985	0.2107
EPB88409	Nucleus	Nuclear localization signal	Soluble	0.244	0.9542	0.0196	0.0563	0.0439	0.004	0.0396	0.0158	0.0187	0.0084	0.2597	0.0396	0.0641	0.8964
EPB88417	Cytoplasm|Nucleus	Nuclear localization signal	Soluble	0.569	0.6833	0.0595	0.0566	0.1226	0.0011	0.0717	0.1151	0.1212	0.0048	0.2048	0.0504	0.1729	0.9011
EPB88410	Cytoplasm		Soluble	0.6905	0.4069	0.2714	0.1737	0.2582	0.0078	0.1703	0.4442	0.2854	0.2109	0.5547	0.1344	0.0855	0.7247
EPB88426	Cytoplasm|Nucleus	Nuclear localization signal	Soluble	0.546	0.7899	0.0273	0.0424	0.0985	0.0013	0.0519	0.1157	0.1059	0.0025	0.2037	0.0254	0.2261	0.9237
EPB88408	Cytoplasm|Nucleus	Nuclear export signal	Soluble	0.7206	0.6352	0.0043	0.0975	0.2463	0.0057	0.3613	0.3523	0.3225	0.1402	0.4621	0.0483	0.0739	0.8048
EPB88402	Cytoplasm		Soluble	0.6361	0.4256	0.1421	0.1073	0.4356	0.0043	0.2845	0.1214	0.0623	0.0484	0.365	0.2087	0.1188	0.8259
EPB88442	Cytoplasm|Nucleus	Nuclear localization signal	Soluble	0.5088	0.828	0.0118	0.03	0.0971	0.0214	0.1435	0.0826	0.0498	0.0144	0.3994	0.221	0.1114	0.6837
EPB88400	Cytoplasm|Nucleus	Nuclear localization signal|Nuclear export signal	Soluble	0.4822	0.9173	0.0206	0.0553	0.2932	0.0008	0.0671	0.0623	0.0479	0.032	0.348	0.0352	0.0314	0.8995
EPB88430	Nucleus	Nuclear localization signal	Soluble	0.4038	0.9051	0.1034	0.1297	0.1784	0.0124	0.1277	0.0369	0.0341	0.134	0.3571	0.1218	0.3331	0.8427
EPB88433	Nucleus	Nuclear localization signal	Soluble	0.1721	0.9739	0.0836	0.0091	0.0576	0.0041	0.0068	0.0409	0.0283	0.0022	0.1158	0.0437	0.0531	0.8754
EPB88405	Cytoplasm|Nucleus	Nuclear export signal	Soluble	0.515	0.694	0.0235	0.0815	0.1073	0.0276	0.199	0.3077	0.1056	0.0392	0.3825	0.1107	0.0632	0.7673
EPB88429	Cytoplasm		Soluble	0.7306	0.3071	0.5195	0.1458	0.4585	0.0101	0.2484	0.1785	0.1946	0.1013	0.282	0.468	0.2431	0.6948
EPB88399	Cytoplasm|Cell membrane	Nuclear localization signal	Peripheral|Soluble	0.7654	0.2852	0.0379	0.5896	0.2029	0.0099	0.0884	0.2582	0.2243	0.0399	0.6424	0.0784	0.1707	0.7157
EPB88443	Lysosome/Vacuole	Transmembrane domain	Transmembrane	0.1813	0.1286	0.0947	0.5302	0.111	0.003	0.5726	0.8212	0.6327	0.0142	0.059	0.9809	0.0708	0.1266
EPB88332	Cytoplasm	Nuclear localization signal	Soluble	0.7738	0.4248	0.3276	0.157	0.1387	0.0169	0.2834	0.3905	0.2013	0.1893	0.4236	0.0982	0.1051	0.8543
EPB88388	Nucleus	Nuclear localization signal	Soluble	0.2714	0.9329	0.0186	0.0371	0.0742	0.0023	0.038	0.0397	0.0263	0.0136	0.4091	0.0693	0.1602	0.7942
EPB88383	Lysosome/Vacuole	Signal peptide	Transmembrane	0.2778	0.1907	0.3465	0.1794	0.3258	0.0035	0.554	0.5852	0.3785	0.0691	0.1453	0.9926	0.0517	0.0966
EPB88366	Nucleus	Nuclear localization signal	Soluble	0.4009	0.8295	0.0294	0.0432	0.1187	0.0071	0.0973	0.2014	0.0993	0.0221	0.4145	0.0966	0.091	0.7995
EPB88372	Cytoplasm	Nuclear localization signal	Soluble	0.7752	0.3527	0.0267	0.093	0.1834	0.0077	0.1655	0.1539	0.1627	0.0066	0.3861	0.0386	0.0701	0.8376
EPB88374	Nucleus	Nuclear localization signal	Soluble	0.3358	0.9597	0.0624	0.0426	0.1651	0.0063	0.0737	0.0678	0.0397	0.0035	0.2113	0.0347	0.061	0.9194
EPB88381	Lysosome/Vacuole	Transmembrane domain	Transmembrane	0.3269	0.1057	0.021	0.4046	0.1857	0.0186	0.2368	0.7182	0.3912	0.0124	0.0894	0.9748	0.1144	0.0966
EPB88370	Cytoplasm|Nucleus	Nuclear export signal	Soluble	0.7208	0.5542	0.0398	0.0976	0.2031	0.0126	0.2441	0.3223	0.1842	0.0112	0.3405	0.1036	0.0801	0.874
EPB88346	Endoplasmic reticulum	Signal peptide	Transmembrane	0.14	0.085	0.0558	0.1552	0.2244	0.028	0.8808	0.1437	0.3898	0.0439	0.0654	0.9795	0.0293	0.1547
EPB88365	Nucleus	Nuclear localization signal	Soluble	0.295	0.9352	0.0474	0.0385	0.1102	0.0033	0.0634	0.0266	0.0156	0.0068	0.1448	0.0553	0.0753	0.8719
EPB88353	Nucleus	Nuclear localization signal	Soluble	0.3621	0.8821	0.0307	0.0381	0.1125	0.0087	0.078	0.1974	0.0651	0.0051	0.3768	0.0186	0.1007	0.8391
EPB88391	Cytoplasm	Nuclear localization signal	Soluble	0.7789	0.3269	0.0274	0.0536	0.1253	0.0013	0.0902	0.2753	0.2449	0.008	0.3966	0.0387	0.042	0.8158
EPB88368	Nucleus	Peroxisomal targeting signal	Soluble	0.3659	0.6342	0.1778	0.0896	0.4967	0.1282	0.208	0.1262	0.1873	0.3179	0.3823	0.1872	0.032	0.6979
EPB88352	Endoplasmic reticulum		Peripheral	0.3463	0.1537	0.1344	0.1909	0.4389	0.3701	0.5552	0.5124	0.4516	0.128	0.7822	0.2902	0.2221	0.4236
EPB88334	Cytoplasm|Nucleus	Nuclear localization signal|Nuclear export signal	Soluble	0.5072	0.9066	0.015	0.0409	0.089	0.0015	0.0831	0.0901	0.0361	0.1125	0.2731	0.0231	0.0563	0.895
EPB88379	Golgi apparatus	Signal peptide|Transmembrane domain	Transmembrane	0.1537	0.0938	0.3021	0.1959	0.064	0.0049	0.5423	0.2479	0.9059	0.0087	0.3179	0.8599	0.0841	0.1971
EPB88382	Cytoplasm		Peripheral|Soluble	0.6474	0.3672	0.0445	0.3433	0.2751	0.0291	0.0953	0.2834	0.1638	0.0285	0.6028	0.0599	0.4909	0.6099
EPB88359	Cytoplasm|Nucleus	Nuclear localization signal|Nuclear export signal	Soluble	0.7092	0.7267	0.0351	0.1194	0.1257	0.0202	0.1288	0.1038	0.0826	0.03	0.5348	0.0334	0.14	0.8069
EPB88337	Lysosome/Vacuole	Transmembrane domain	Transmembrane	0.0874	0.0914	0.0201	0.3466	0.0946	0.0089	0.4673	0.7021	0.4793	0.0185	0.1111	0.9851	0.0359	0.0816
EPB88350	Cytoplasm		Lipid anchor	0.5012	0.2532	0.1242	0.4664	0.2448	0.0196	0.2454	0.5282	0.314	0.1546	0.47	0.2107	0.8189	0.4056
EPB88362	Endoplasmic reticulum|Golgi apparatus	Signal peptide|Transmembrane domain	Transmembrane	0.2131	0.192	0.0204	0.126	0.0831	0.0349	0.8329	0.4223	0.667	0.0124	0.1775	0.9821	0.0489	0.0672
EPB88338	Mitochondrion	Mitochondrial transit peptide	Soluble	0.1487	0.1281	0.0501	0.0205	0.9515	0.0053	0.0115	0.0215	0.029	0.0034	0.4912	0.0615	0.0196	0.6942
EPB88347	Cytoplasm	Nuclear export signal	Soluble	0.6327	0.4168	0.0541	0.1259	0.1558	0.0859	0.2241	0.278	0.2473	0.0152	0.5875	0.0777	0.0742	0.7169
EPB88390	Mitochondrion	Mitochondrial transit peptide	Soluble	0.1714	0.0668	0.0211	0.0847	0.8387	0.0497	0.0042	0.0616	0.0105	0.1579	0.5388	0.0224	0.1573	0.7703
EPB88377	Lysosome/Vacuole	Signal peptide	Soluble	0.2185	0.0811	0.6126	0.0369	0.0616	0.0016	0.5687	0.6791	0.5527	0.0021	0.1848	0.0355	0.0481	0.8931
EPB88360	Cytoplasm	Nuclear export signal	Peripheral|Soluble	0.6457	0.4324	0.0453	0.2256	0.2152	0.0043	0.2436	0.4541	0.3153	0.0134	0.7965	0.0649	0.3862	0.6146
EPB88339	Cytoplasm|Nucleus	Nuclear export signal	Soluble	0.6846	0.6559	0.0098	0.1047	0.1418	0.0054	0.2799	0.5286	0.242	0.0465	0.5965	0.0385	0.0835	0.7769
EPB88384	Cytoplasm	Nuclear export signal	Peripheral|Soluble	0.7456	0.2752	0.0128	0.3281	0.1307	0.0047	0.2281	0.4581	0.222	0.1018	0.7224	0.0612	0.1256	0.7078
EPB88387	Cytoplasm|Nucleus	Nuclear export signal	Soluble	0.6953	0.8348	0.0063	0.0344	0.3186	0.0037	0.0741	0.0633	0.0181	0.1243	0.3784	0.0174	0.0719	0.8923
EPB88340	Cytoplasm		Soluble	0.682	0.3734	0.0287	0.0983	0.1388	0.0043	0.159	0.217	0.1848	0.0081	0.3881	0.0893	0.0722	0.6739
EPB88361	Cytoplasm|Golgi apparatus	Nuclear export signal	Peripheral	0.629	0.1476	0.0116	0.2209	0.2585	0.005	0.5032	0.5036	0.809	0.1185	0.75	0.2203	0.7594	0.3332
EPB88369	Nucleus	Nuclear localization signal	Soluble	0.3195	0.8377	0.0278	0.0307	0.1049	0.0043	0.1197	0.0319	0.0182	0.0161	0.2533	0.0981	0.1578	0.8207
EPB88358	Cell membrane	Transmembrane domain	Transmembrane	0.0911	0.2096	0.0023	0.4772	0.0588	0.033	0.4142	0.1197	0.1985	0.001	0.171	0.9363	0.022	0.152
EPB88385	Cytoplasm	Nuclear localization signal	Peripheral|Soluble	0.7231	0.3581	0.0344	0.5168	0.2629	0.0063	0.1853	0.3335	0.2065	0.0432	0.6874	0.0474	0.2818	0.7548
EPB88375	Cell membrane		Transmembrane	0.2493	0.1042	0.037	0.5694	0.3226	0.0049	0.5493	0.376	0.4908	0.0587	0.1405	0.9404	0.1093	0.1542
EPB88335	Cytoplasm	Nuclear export signal	Soluble	0.7274	0.4547	0.2194	0.0817	0.2314	0.0471	0.1722	0.3458	0.5501	0.0808	0.4394	0.0154	0.3993	0.8463
EPB88376	Cytoplasm		Soluble	0.6709	0.2587	0.1247	0.0915	0.1383	0.0389	0.1437	0.1229	0.1462	0.0043	0.4146	0.0223	0.141	0.7443
EPB88344	Nucleus	Nuclear localization signal	Soluble	0.316	0.9566	0.021	0.0506	0.0621	0.0018	0.078	0.0219	0.0337	0.0032	0.3174	0.03	0.0685	0.9049
EPB88373	Mitochondrion	Mitochondrial transit peptide	Peripheral|Soluble	0.1797	0.0616	0.0474	0.0314	0.9462	0.0034	0.0285	0.0349	0.0325	0.0025	0.7474	0.0447	0.0485	0.5887
EPB88356	Endoplasmic reticulum	Transmembrane domain	Transmembrane	0.1515	0.2253	0.0373	0.1574	0.2716	0.0122	0.4582	0.2181	0.464	0.026	0.3015	0.8436	0.0224	0.1671
EPB88341	Mitochondrion|Peroxisome	Mitochondrial transit peptide|Peroxisomal targeting signal	Transmembrane	0.1771	0.1599	0.2095	0.1163	0.8027	0.2638	0.1834	0.0642	0.0739	0.7395	0.518	0.7592	0.1811	0.2363
EPB88345	Lysosome/Vacuole	Signal peptide	Transmembrane	0.1409	0.1053	0.2109	0.1705	0.1173	0.0126	0.4343	0.7971	0.317	0.1769	0.1202	0.8931	0.0221	0.2925
EPB88355	Cytoplasm|Nucleus	Nuclear localization signal	Soluble	0.6795	0.588	0.059	0.0935	0.2539	0.0107	0.1255	0.0601	0.0637	0.0217	0.3013	0.0237	0.1724	0.8955
EPB88336	Cytoplasm|Nucleus		Soluble	0.6826	0.5805	0.0457	0.0382	0.1479	0.0567	0.2642	0.1066	0.1464	0.0967	0.3969	0.0274	0.1062	0.7915
EPB88342	Cytoplasm|Lysosome/Vacuole	Nuclear export signal	Peripheral|Soluble	0.5606	0.3123	0.0228	0.1642	0.15	0.0131	0.3919	0.7647	0.5028	0.0124	0.8779	0.0633	0.1779	0.5537
EPB88371	Nucleus	Nuclear localization signal	Soluble	0.2147	0.9339	0.0578	0.0299	0.1371	0.0146	0.0178	0.039	0.0173	0.0252	0.1713	0.0511	0.0548	0.9018
EPB88392	Cell membrane|Lysosome/Vacuole	Transmembrane domain	Transmembrane	0.1736	0.1333	0.0132	0.6152	0.0513	0.0047	0.2849	0.6853	0.5612	0.0064	0.1626	0.8483	0.2395	0.1923
EPB88378	Endoplasmic reticulum		Transmembrane	0.1663	0.1314	0.012	0.1438	0.1818	0.0246	0.809	0.1074	0.2035	0.0263	0.0948	0.9775	0.013	0.0996
EPB88333	Cytoplasm		Soluble	0.7498	0.2797	0.2236	0.1871	0.1415	0.0224	0.2299	0.1764	0.1486	0.0615	0.3605	0.0841	0.1464	0.8821
EPB88363	Cytoplasm	Nuclear localization signal	Peripheral|Soluble	0.6422	0.4107	0.0307	0.0774	0.2006	0.0032	0.3535	0.356	0.3216	0.0262	0.7792	0.0478	0.2009	0.5414
EPB88354	Cytoplasm	Nuclear export signal	Soluble	0.7062	0.4068	0.0639	0.1773	0.3711	0.006	0.1192	0.0661	0.0797	0.0801	0.4245	0.0518	0.0934	0.8505
EPB88348	Cytoplasm|Nucleus	Nuclear localization signal	Soluble	0.7371	0.5953	0.5732	0.1076	0.2653	0.0262	0.1334	0.0869	0.0237	0.0113	0.1785	0.0357	0.0668	0.8886
EPB88349	Cytoplasm|Cell membrane		Peripheral|Lipid anchor	0.5317	0.1656	0.0348	0.5992	0.2362	0.029	0.1902	0.5125	0.3743	0.085	0.641	0.0873	0.9207	0.4323
EPB88364	Cytoplasm|Nucleus		Soluble	0.7392	0.568	0.0593	0.0437	0.371	0.0104	0.0609	0.1264	0.1023	0.1084	0.3027	0.1262	0.0296	0.7889
EPB88343	Cell membrane	Signal peptide|Transmembrane domain	Transmembrane	0.1268	0.0942	0.0404	0.5029	0.0853	0.0221	0.5277	0.4165	0.4124	0.0142	0.0501	0.9429	0.0903	0.1922
EPB88351	Endoplasmic reticulum|Golgi apparatus	Transmembrane domain	Transmembrane	0.1573	0.0885	0.0358	0.1078	0.1738	0.0274	0.8496	0.4034	0.709	0.0315	0.3946	0.9123	0.0324	0.1414
EPB88380	Cytoplasm		Soluble	0.7612	0.48	0.0692	0.0506	0.25	0.0129	0.1712	0.1824	0.1101	0.0237	0.4432	0.1164	0.0474	0.8232
EPB88367	Cytoplasm	Nuclear localization signal	Transmembrane	0.5327	0.4058	0.0546	0.1757	0.1308	0.0085	0.3765	0.2933	0.4013	0.047	0.5046	0.7528	0.1396	0.2533
EPB88357	Cytoplasm	Nuclear localization signal	Soluble	0.7393	0.3099	0.1683	0.1076	0.0984	0.0202	0.1537	0.1885	0.1559	0.0245	0.3695	0.0947	0.052	0.8243
EPB88386	Cytoplasm		Soluble	0.5969	0.1893	0.0866	0.2586	0.2743	0.0037	0.4324	0.2883	0.238	0.0588	0.4434	0.3019	0.0899	0.569
EPB88389	Cytoplasm|Mitochondrion		Soluble	0.6616	0.3187	0.0573	0.0742	0.6628	0.0111	0.1129	0.1717	0.1147	0.2094	0.2884	0.1537	0.0297	0.6927
EPB88284	Extracellular	Signal peptide	Soluble	0.1874	0.0706	0.9787	0.0765	0.1161	0.0041	0.345	0.1676	0.2601	0.002	0.2446	0.0102	0.2485	0.9212
EPB88289	Cytoplasm		Soluble	0.7533	0.2893	0.2099	0.088	0.1901	0.0952	0.0984	0.0969	0.152	0.0445	0.3316	0.1148	0.0787	0.8189
EPB88319	Mitochondrion	Mitochondrial transit peptide	Peripheral	0.2282	0.1241	0.115	0.0844	0.9009	0.3269	0.0499	0.0608	0.0751	0.0183	0.7031	0.4148	0.0619	0.4253
EPB88297	Mitochondrion	Mitochondrial transit peptide	Peripheral|Soluble	0.0977	0.1063	0.01	0.0322	0.9503	0.0006	0.0145	0.055	0.021	0.004	0.6836	0.0692	0.0322	0.6003
EPB88322	Endoplasmic reticulum|Golgi apparatus	Signal peptide|Transmembrane domain	Transmembrane	0.2036	0.1479	0.2846	0.1424	0.0667	0.0064	0.6745	0.3669	0.8405	0.0219	0.2189	0.803	0.091	0.1922
EPB88290	Cytoplasm	Nuclear localization signal	Peripheral|Soluble	0.6401	0.2135	0.0567	0.3279	0.1745	0.005	0.2521	0.4426	0.199	0.0054	0.7223	0.0492	0.1208	0.6891
EPB88307	Extracellular		Lipid anchor	0.1085	0.0388	0.7596	0.4172	0.0978	0.0195	0.1687	0.3061	0.3423	0.0228	0.0951	0.213	0.9843	0.349
EPB88311	Cytoplasm		Peripheral|Soluble	0.665	0.2353	0.0344	0.134	0.0725	0.0037	0.3294	0.5573	0.4635	0.0614	0.7874	0.0499	0.4929	0.5396
EPB88303	Nucleus	Nuclear localization signal	Soluble	0.4711	0.8249	0.0397	0.0569	0.0525	0.0012	0.1087	0.1556	0.067	0.002	0.3169	0.0412	0.2335	0.9023
EPB88281	Cytoplasm	Nuclear export signal	Soluble	0.5102	0.4407	0.0236	0.2088	0.2841	0.0051	0.4574	0.4415	0.451	0.0153	0.5636	0.1029	0.4165	0.6182
EPB88326	Endoplasmic reticulum		Transmembrane	0.1684	0.1679	0.3346	0.0788	0.5818	0.0315	0.6112	0.4252	0.1918	0.1188	0.1801	0.9805	0.025	0.1507
EPB88312	Nucleus	Nuclear localization signal	Soluble	0.3606	0.89	0.0127	0.0257	0.0386	0.0014	0.0318	0.0757	0.0858	0.0035	0.2677	0.0262	0.092	0.8624
EPB88277	Cytoplasm	Nuclear localization signal	Soluble	0.7318	0.3698	0.029	0.0629	0.2561	0.0269	0.1441	0.0987	0.1081	0.0017	0.3329	0.068	0.1226	0.7434
EPB88300	Extracellular|Cell membrane		Lipid anchor	0.1367	0.1427	0.6834	0.6404	0.0303	0.013	0.1941	0.1351	0.2609	0.085	0.0722	0.2202	0.9786	0.4598
EPB88295	Nucleus	Nuclear localization signal	Soluble	0.4005	0.7805	0.0435	0.1264	0.2021	0.0057	0.0388	0.0561	0.0479	0.0235	0.202	0.0554	0.0581	0.8805
EPB88305	Cell membrane	Transmembrane domain	Transmembrane	0.1499	0.0985	0.0294	0.7221	0.1557	0.0097	0.5896	0.5602	0.4498	0.0368	0.1497	0.9697	0.237	0.1104
EPB88280	Cytoplasm|Nucleus	Nuclear localization signal|Nuclear export signal	Soluble	0.508	0.8597	0.0229	0.052	0.2765	0.0018	0.0753	0.0716	0.0469	0.0307	0.5197	0.0204	0.0676	0.8758
EPB88279	Cytoplasm	Nuclear export signal	Soluble	0.6486	0.3482	0.0218	0.127	0.056	0.0043	0.1535	0.2654	0.1826	0.0951	0.472	0.0234	0.0832	0.8464
EPB88324	Endoplasmic reticulum	Signal peptide	Transmembrane	0.2166	0.1265	0.2392	0.2019	0.1785	0.2137	0.613	0.461	0.3049	0.0518	0.0652	0.9868	0.2557	0.1417
EPB88315	Extracellular	Signal peptide	Soluble	0.241	0.0758	0.9085	0.0709	0.0647	0.0034	0.3224	0.3037	0.2211	0.0014	0.2641	0.068	0.1192	0.8599
EPB88328	Cytoplasm	Nuclear export signal	Peripheral|Soluble	0.6841	0.4086	0.0152	0.1426	0.0791	0.0048	0.0928	0.3346	0.0974	0.0489	0.6008	0.0181	0.1155	0.8629
EPB88313	Extracellular	Signal peptide	Soluble	0.3175	0.1035	0.887	0.1242	0.0951	0.0038	0.1846	0.1978	0.1654	0.0019	0.1483	0.0665	0.3269	0.8251
EPB88331	Cytoplasm		Soluble	0.4244	0.2042	0.5489	0.3237	0.2702	0.2518	0.3992	0.1283	0.3669	0.103	0.3085	0.3631	0.2186	0.7007
EPB88286	Cytoplasm		Peripheral|Soluble	0.7111	0.2259	0.0371	0.1854	0.0753	0.0022	0.185	0.331	0.2567	0.0453	0.7979	0.0232	0.1636	0.7472
EPB88287	Cytoplasm		Peripheral|Soluble	0.6571	0.2749	0.099	0.1214	0.0643	0.0006	0.1663	0.3932	0.2724	0.0321	0.7265	0.1845	0.0532	0.5454
EPB88282	Cytoplasm|Nucleus		Soluble	0.7134	0.5966	0.0484	0.0692	0.282	0.0147	0.2109	0.3598	0.1545	0.0169	0.4281	0.0661	0.0672	0.8649
EPB88296	Cytoplasm|Mitochondrion	Mitochondrial transit peptide	Transmembrane	0.5521	0.2254	0.1209	0.1575	0.6497	0.0061	0.1478	0.277	0.1568	0.0054	0.3385	0.5461	0.0995	0.3323
EPB88329	Lysosome/Vacuole		Transmembrane	0.2072	0.1921	0.0831	0.2593	0.0954	0.0037	0.5902	0.8052	0.3196	0.0574	0.045	0.8961	0.0714	0.2481
EPB88283	Cytoplasm	Nuclear export signal	Soluble	0.6008	0.3843	0.0948	0.1864	0.0734	0.085	0.2257	0.5516	0.3131	0.0434	0.353	0.1581	0.1213	0.8312
EPB88318	Cytoplasm|Nucleus	Nuclear localization signal	Soluble	0.6996	0.5764	0.1826	0.1092	0.1887	0.0298	0.079	0.1744	0.1633	0.0377	0.5388	0.0848	0.0455	0.6012
EPB88298	Mitochondrion	Mitochondrial transit peptide	Peripheral|Soluble	0.2128	0.155	0.0237	0.04	0.9555	0.0061	0.0592	0.0524	0.0658	0.021	0.6028	0.1463	0.0934	0.6198
EPB88317	Lysosome/Vacuole		Peripheral|Soluble	0.4325	0.3515	0.031	0.1076	0.0955	0.0116	0.1806	0.5448	0.1908	0.0064	0.7061	0.0726	0.2028	0.6496
EPB88320	Cell membrane	Signal peptide|Transmembrane domain	Transmembrane	0.138	0.0913	0.0418	0.5411	0.0921	0.0188	0.4384	0.3372	0.4167	0.0106	0.0453	0.943	0.0892	0.2082
EPB88304	Golgi apparatus	Transmembrane domain	Transmembrane	0.0697	0.1711	0.0361	0.2592	0.1377	0.0353	0.4124	0.3589	0.7983	0.0538	0.0589	0.9644	0.0678	0.0933
EPB88321	Endoplasmic reticulum|Lysosome/Vacuole|Golgi apparatus	Signal peptide|Transmembrane domain	Transmembrane	0.2809	0.1583	0.2321	0.1171	0.1277	0.0054	0.788	0.6943	0.8336	0.0109	0.3345	0.8209	0.11	0.2386
EPB88293	Nucleus	Nuclear localization signal	Soluble	0.4106	0.4742	0.1857	0.2036	0.3275	0.0082	0.1449	0.0706	0.1207	0.0113	0.3816	0.1496	0.109	0.765
EPB88285	Nucleus		Soluble	0.3943	0.4953	0.0744	0.0447	0.4345	0.0419	0.2347	0.033	0.1023	0.0976	0.3476	0.475	0.0401	0.587
EPB88299	Cytoplasm		Soluble	0.4785	0.4599	0.0534	0.0429	0.5158	0.0789	0.5842	0.0861	0.0972	0.0681	0.221	0.4288	0.0623	0.7124
EPB88291	Endoplasmic reticulum|Lysosome/Vacuole|Golgi apparatus	Transmembrane domain	Transmembrane	0.1837	0.1388	0.041	0.3059	0.1029	0.0138	0.6809	0.7607	0.7839	0.0741	0.198	0.9275	0.0362	0.1225
EPB88327	Cytoplasm	Nuclear export signal	Soluble	0.5789	0.4774	0.0127	0.0838	0.2377	0.0041	0.1595	0.427	0.3313	0.0952	0.4529	0.1065	0.0946	0.7141
EPB88314	Cytoplasm|Lysosome/Vacuole|Golgi apparatus		Peripheral	0.5434	0.2305	0.0701	0.4882	0.3621	0.1125	0.3788	0.6524	0.7424	0.0314	0.7563	0.2941	0.3337	0.4054
EPB88301	Cytoplasm	Peroxisomal targeting signal	Soluble	0.7548	0.3446	0.0816	0.0239	0.2603	0.0029	0.2804	0.3553	0.2301	0.2676	0.5035	0.1403	0.1642	0.5525
EPB88310	Extracellular	Signal peptide	Soluble	0.1229	0.0667	0.9471	0.108	0.0486	0.0005	0.1029	0.3014	0.1386	0.0014	0.1029	0.0448	0.1434	0.918
EPB88306	Extracellular		Lipid anchor	0.1247	0.0548	0.6547	0.4755	0.1226	0.0081	0.3147	0.3723	0.3252	0.0187	0.1964	0.1772	0.9751	0.3467
EPB88278	Cytoplasm|Nucleus	Nuclear export signal	Soluble	0.6433	0.5318	0.0352	0.1268	0.1434	0.0081	0.1419	0.2826	0.2468	0.008	0.5277	0.0212	0.0668	0.8391
EPB88323	Cytoplasm|Nucleus	Nuclear export signal	Soluble	0.6697	0.7225	0.0072	0.06	0.1242	0.0031	0.0561	0.0765	0.108	0.1249	0.3071	0.0637	0.0945	0.8011
EPB88294	Endoplasmic reticulum	Signal peptide|Transmembrane domain	Peripheral|Transmembrane	0.1845	0.1086	0.0429	0.1841	0.3573	0.0695	0.8867	0.2292	0.2326	0.0477	0.812	0.6647	0.1701	0.19
EPB88288	Cytoplasm|Golgi apparatus		Peripheral	0.6578	0.1504	0.0218	0.0784	0.3126	0.0167	0.5877	0.453	0.7816	0.0464	0.8115	0.2066	0.1723	0.4786
EPB88325	Nucleus	Nuclear localization signal	Soluble	0.3663	0.8532	0.0418	0.0633	0.1113	0.0016	0.0369	0.0809	0.0525	0.0388	0.4478	0.0649	0.1147	0.8281
EPB88330	Mitochondrion	Mitochondrial transit peptide	Soluble	0.105	0.2025	0.0545	0.0321	0.8805	0.008	0.0132	0.0071	0.0049	0.0019	0.4417	0.0083	0.0264	0.8898
EPB88308	Cell membrane		Lipid anchor	0.1742	0.0634	0.4856	0.537	0.0778	0.0048	0.5038	0.5398	0.4455	0.0294	0.1571	0.3206	0.9624	0.2748
EPB88292	Mitochondrion	Mitochondrial transit peptide	Peripheral|Transmembrane	0.1581	0.1039	0.0339	0.0698	0.8461	0.0328	0.3353	0.1069	0.1133	0.0915	0.6006	0.7362	0.0971	0.1946
EPB88309	Nucleus	Nuclear localization signal	Soluble	0.3357	0.9026	0.0118	0.036	0.1326	0.0026	0.0977	0.058	0.045	0.0499	0.2488	0.0293	0.2187	0.91
EPB88316	Cytoplasm|Nucleus	Nuclear localization signal	Soluble	0.6297	0.6224	0.0872	0.0784	0.1103	0.0114	0.3018	0.1111	0.0547	0.0068	0.3865	0.0309	0.0628	0.829
EPB88302	Endoplasmic reticulum	Signal peptide|Transmembrane domain	Peripheral|Transmembrane	0.1513	0.0948	0.1157	0.0714	0.5903	0.2532	0.8522	0.1542	0.205	0.0397	0.69	0.6713	0.0558	0.2509
EPB88250	Mitochondrion	Mitochondrial transit peptide	Peripheral|Soluble	0.2596	0.0824	0.0195	0.0471	0.935	0.0053	0.0368	0.0274	0.0265	0.0026	0.6365	0.046	0.0818	0.7533
EPB88262	Cytoplasm|Nucleus	Nuclear localization signal	Soluble	0.518	0.5014	0.1274	0.1905	0.4351	0.01	0.0716	0.0997	0.058	0.0233	0.2711	0.5059	0.1122	0.5087
EPB88231	Nucleus	Nuclear localization signal	Soluble	0.3376	0.9517	0.0082	0.0324	0.1975	0.0011	0.0208	0.0242	0.0395	0.1356	0.3403	0.0452	0.2113	0.8842
EPB88229	Nucleus	Nuclear localization signal	Soluble	0.2793	0.888	0.0324	0.0422	0.0439	0.0065	0.0489	0.0388	0.0809	0.0008	0.2459	0.0978	0.0646	0.812
EPB88240	Endoplasmic reticulum	Transmembrane domain	Transmembrane	0.1983	0.1009	0.0783	0.2834	0.5218	0.1976	0.8144	0.0565	0.1375	0.3196	0.4523	0.6344	0.1058	0.2263
EPB88266	Cytoplasm	Nuclear export signal	Peripheral|Soluble	0.7687	0.2149	0.074	0.1774	0.1811	0.0109	0.1939	0.5638	0.4111	0.047	0.8706	0.0086	0.39	0.6946
EPB88251	Cytoplasm	Nuclear localization signal	Soluble	0.6338	0.4889	0.0731	0.159	0.4498	0.1501	0.1146	0.1723	0.0839	0.0311	0.4921	0.0828	0.0896	0.7278
EPB88275	Nucleus	Nuclear localization signal	Soluble	0.4729	0.8391	0.0146	0.0545	0.0412	0.0027	0.043	0.038	0.0239	0.0048	0.3581	0.0447	0.0398	0.8964
EPB88261	Lysosome/Vacuole	Signal peptide|Transmembrane domain	Transmembrane	0.1384	0.0659	0.0215	0.5277	0.0526	0.0166	0.3727	0.8142	0.5043	0.0186	0.0687	0.9659	0.0621	0.1276
EPB88235	Cytoplasm|Nucleus	Nuclear localization signal	Soluble	0.55	0.798	0.0311	0.0332	0.0941	0.0131	0.1076	0.0865	0.1844	0.0337	0.1787	0.0628	0.0506	0.903
EPB88212	Nucleus	Nuclear localization signal	Soluble	0.3848	0.8719	0.0628	0.0398	0.0828	0.0021	0.0517	0.0761	0.0492	0.0042	0.325	0.1042	0.1696	0.8227
EPB88273	Nucleus	Nuclear localization signal	Soluble	0.261	0.9171	0.043	0.0461	0.0454	0.0033	0.0207	0.0325	0.0212	0.0029	0.251	0.0985	0.0517	0.8628
EPB88249	Cytoplasm|Nucleus	Nuclear export signal	Soluble	0.7512	0.6713	0.0493	0.0843	0.1732	0.0151	0.164	0.2254	0.2638	0.0693	0.3733	0.0821	0.0375	0.8258
EPB88267	Extracellular	Signal peptide	Soluble	0.1699	0.0718	0.9572	0.0332	0.0772	0.0005	0.4059	0.1917	0.1717	0.0003	0.4019	0.0677	0.1416	0.837
EPB88221	Endoplasmic reticulum	Signal peptide	Transmembrane	0.143	0.2879	0.051	0.0742	0.2019	0.0717	0.9405	0.2961	0.368	0.0352	0.0608	0.9799	0.0377	0.1084
EPB88270	Mitochondrion	Transmembrane domain	Transmembrane	0.1418	0.1235	0.0395	0.0324	0.9209	0.0578	0.0673	0.0362	0.0134	0.0563	0.1651	0.9727	0.037	0.1272
EPB88218	Cell membrane	Signal peptide	Transmembrane	0.2226	0.1329	0.5185	0.5797	0.0385	0.0252	0.1144	0.2173	0.1795	0.0251	0.1001	0.7906	0.7003	0.209
EPB88216	Lysosome/Vacuole	Transmembrane domain	Transmembrane	0.1982	0.106	0.0269	0.4079	0.0976	0.008	0.3414	0.7795	0.486	0.0452	0.186	0.9761	0.0486	0.1181
EPB88220	Nucleus	Nuclear localization signal	Soluble	0.1004	0.9487	0.0225	0.0588	0.0396	0.0059	0.0336	0.0623	0.1101	0.0019	0.1374	0.0543	0.0858	0.8836
EPB88253	Cytoplasm|Nucleus		Transmembrane|Soluble	0.5829	0.5894	0.3903	0.0931	0.5412	0.0041	0.1533	0.0359	0.1434	0.061	0.2514	0.6244	0.0917	0.6459
EPB88227	Mitochondrion|Endoplasmic reticulum		Peripheral|Transmembrane	0.1537	0.0787	0.1025	0.0834	0.6502	0.3277	0.6968	0.1143	0.1199	0.1406	0.6986	0.7415	0.0863	0.2141
EPB88238	Cytoplasm	Nuclear localization signal|Nuclear export signal	Soluble	0.6987	0.4762	0.0394	0.5164	0.3518	0.0091	0.195	0.3402	0.2015	0.0551	0.5568	0.1656	0.1974	0.6433
EPB88219	Cytoplasm	Nuclear localization signal|Nuclear export signal	Soluble	0.6851	0.4683	0.0209	0.156	0.1239	0.0174	0.1011	0.2017	0.1021	0.0031	0.3307	0.0698	0.2417	0.8145
EPB88257	Lysosome/Vacuole	Transmembrane domain	Transmembrane	0.1686	0.1056	0.0298	0.4133	0.1514	0.0116	0.4259	0.8209	0.4346	0.0531	0.127	0.9097	0.0805	0.1689
EPB88233	Cytoplasm|Nucleus	Nuclear export signal	Soluble	0.6493	0.7255	0.1014	0.1309	0.4155	0.0582	0.0776	0.1676	0.14	0.1887	0.4342	0.134	0.1095	0.6189
EPB88228	Cytoplasm		Peripheral|Soluble	0.5081	0.2904	0.2272	0.1858	0.4516	0.1231	0.1753	0.2023	0.3033	0.0579	0.6761	0.173	0.0808	0.574
EPB88252	Nucleus		Soluble	0.282	0.853	0.3303	0.1209	0.403	0.0045	0.208	0.0991	0.0924	0.5009	0.2167	0.2385	0.0924	0.8078
EPB88237	Endoplasmic reticulum	Transmembrane domain|Nuclear export signal	Peripheral	0.3907	0.3895	0.0268	0.2075	0.4667	0.0235	0.5525	0.3847	0.5457	0.1007	0.5994	0.4744	0.3377	0.484
EPB88215	Cytoplasm|Nucleus		Soluble	0.701	0.5454	0.071	0.069	0.0315	0.0516	0.0871	0.143	0.0242	0.0195	0.2143	0.1318	0.0954	0.836
EPB88230	Cell membrane	Transmembrane domain	Transmembrane	0.1197	0.0681	0.0895	0.7198	0.0651	0.024	0.2792	0.5099	0.4464	0.0194	0.0866	0.9825	0.0779	0.108
EPB88245	Cytoplasm	Nuclear localization signal	Soluble	0.691	0.4588	0.1532	0.1022	0.1714	0.0166	0.1485	0.1195	0.0446	0.0529	0.4261	0.0661	0.0702	0.7957
EPB88224	Cytoplasm|Nucleus	Nuclear localization signal	Soluble	0.6863	0.5536	0.0964	0.1091	0.1629	0.0238	0.1619	0.0411	0.0836	0.0068	0.2255	0.1216	0.0634	0.8211
EPB88217	Nucleus	Nuclear localization signal	Soluble	0.2149	0.877	0.0379	0.049	0.0853	0.0014	0.0936	0.0424	0.0458	0.0008	0.251	0.0199	0.2827	0.8808
EPB88210	Lysosome/Vacuole		Transmembrane	0.2702	0.1244	0.0402	0.4718	0.2363	0.0036	0.3459	0.6725	0.3293	0.0421	0.0287	0.9367	0.0983	0.2398
EPB88242	Nucleus	Nuclear localization signal	Soluble	0.2853	0.8957	0.0369	0.0459	0.0716	0.0059	0.0357	0.039	0.0186	0.0318	0.3091	0.0819	0.0779	0.8396
EPB88255	Cytoplasm		Soluble	0.7627	0.1943	0.1229	0.216	0.3524	0.0111	0.2245	0.1578	0.1816	0.0634	0.4977	0.0404	0.1771	0.7994
EPB88232	Cytoplasm	Nuclear export signal	Peripheral|Soluble	0.6418	0.496	0.0464	0.1342	0.092	0.0452	0.1945	0.284	0.3745	0.0134	0.6461	0.0471	0.0857	0.7681
EPB88247	Nucleus	Nuclear localization signal	Soluble	0.348	0.8491	0.0432	0.0133	0.092	0.002	0.1019	0.0755	0.1011	0.0207	0.3809	0.0315	0.0361	0.8461
EPB88211	Cytoplasm|Nucleus	Nuclear export signal	Soluble	0.6725	0.6771	0.0196	0.0777	0.1219	0.0014	0.1625	0.2236	0.2191	0.4131	0.5908	0.0361	0.1125	0.8018
EPB88258	Cytoplasm|Nucleus	Nuclear localization signal|Nuclear export signal	Soluble	0.7872	0.6188	0.0231	0.1016	0.1289	0.0036	0.1692	0.2238	0.1573	0.0054	0.3	0.1136	0.0564	0.8133
EPB88236	Cytoplasm	Nuclear localization signal	Soluble	0.607	0.453	0.0533	0.0373	0.0855	0.0188	0.1049	0.127	0.1133	0.0014	0.237	0.0246	0.0313	0.8953
EPB88248	Cytoplasm	Nuclear export signal	Soluble	0.6219	0.4636	0.0159	0.3234	0.1472	0.0083	0.0993	0.2414	0.221	0.1038	0.4937	0.0432	0.1148	0.8502
EPB88246	Nucleus	Nuclear localization signal	Soluble	0.3213	0.8937	0.0426	0.023	0.0489	0.0051	0.0693	0.0056	0.0277	0.0004	0.1881	0.0228	0.0607	0.8974
EPB88259	Mitochondrion		Transmembrane	0.098	0.2143	0.0043	0.0256	0.7459	0.0127	0.1556	0.0148	0.0182	0.0099	0.0868	0.9745	0.0731	0.1596
EPB88274	Cytoplasm	Nuclear localization signal	Soluble	0.6744	0.4	0.0507	0.101	0.0775	0.0015	0.1457	0.2756	0.2351	0.0474	0.5132	0.0607	0.1274	0.8053
EPB88225	Cytoplasm|Nucleus		Soluble	0.7882	0.6365	0.0141	0.0323	0.3665	0.0058	0.2929	0.1711	0.0928	0.1796	0.4357	0.0833	0.0991	0.7776
EPB88243	Cell membrane|Lysosome/Vacuole	Transmembrane domain	Transmembrane	0.2542	0.0518	0.0351	0.6409	0.1107	0.021	0.4059	0.776	0.4466	0.0065	0.0351	0.9706	0.117	0.1327
EPB88269	Lysosome/Vacuole	Transmembrane domain	Transmembrane	0.1003	0.1621	0.0538	0.3563	0.0894	0.0096	0.3975	0.7579	0.4674	0.0376	0.3056	0.8069	0.0761	0.293
EPB88239	Cytoplasm	Nuclear localization signal	Soluble	0.511	0.4643	0.2961	0.1984	0.2551	0.0065	0.1936	0.2221	0.1027	0.0076	0.4019	0.1535	0.226	0.8148
EPB88222	Endoplasmic reticulum|Lysosome/Vacuole	Signal peptide|Transmembrane domain	Transmembrane	0.2704	0.3237	0.3151	0.2179	0.1617	0.0409	0.794	0.708	0.537	0.0188	0.2013	0.9717	0.1022	0.1963
EPB88263	Cytoplasm	Nuclear localization signal	Peripheral|Soluble	0.7144	0.3446	0.016	0.3167	0.095	0.0048	0.216	0.3897	0.2535	0.0069	0.61	0.038	0.1333	0.7792
EPB88223	Cytoplasm		Soluble	0.8418	0.2952	0.0245	0.0764	0.2672	0.0177	0.2825	0.1494	0.2073	0.0532	0.3748	0.0877	0.053	0.8342
EPB88254	Nucleus	Nuclear localization signal	Soluble	0.284	0.7257	0.0252	0.0512	0.1607	0.0083	0.0527	0.068	0.0376	0.004	0.3606	0.0743	0.0193	0.8521
EPB88226	Cytoplasm		Soluble	0.6857	0.2996	0.1434	0.3285	0.1958	0.0051	0.1097	0.1016	0.1322	0.0867	0.5241	0.1867	0.1267	0.7639
EPB88241	Cytoplasm|Nucleus	Nuclear export signal	Peripheral|Soluble	0.8391	0.5449	0.0201	0.0547	0.2245	0.0029	0.1624	0.4143	0.278	0.0975	0.6863	0.0288	0.7202	0.6947
EPB88264	Cytoplasm|Nucleus	Nuclear localization signal	Soluble	0.7486	0.5749	0.0333	0.0814	0.2065	0.0017	0.0542	0.0629	0.0314	0.0375	0.3367	0.0321	0.0674	0.9142
EPB88268	Cell membrane|Lysosome/Vacuole	Signal peptide|Transmembrane domain	Transmembrane	0.0699	0.115	0.0491	0.6218	0.1045	0.0205	0.5267	0.672	0.332	0.1141	0.1049	0.9704	0.0671	0.1321
EPB88271	Cytoplasm|Nucleus		Soluble	0.8094	0.5499	0.0393	0.1011	0.2893	0.0266	0.0861	0.087	0.0793	0.3441	0.4316	0.0791	0.0608	0.8361
EPB88276	Extracellular	Signal peptide	Soluble	0.0758	0.0491	0.9118	0.0509	0.0393	0.0816	0.2324	0.5054	0.2152	0.0107	0.2602	0.055	0.0522	0.8552
EPB88244	Endoplasmic reticulum|Lysosome/Vacuole		Transmembrane	0.132	0.155	0.0746	0.2494	0.1256	0.1726	0.6427	0.6386	0.3745	0.0211	0.1596	0.9733	0.1668	0.1146
EPB88234	Cytoplasm|Nucleus	Nuclear export signal	Soluble	0.6667	0.6036	0.1008	0.1661	0.4293	0.0648	0.0682	0.1666	0.1508	0.2004	0.4144	0.1497	0.1238	0.6132
EPB88265	Nucleus		Transmembrane	0.158	0.4782	0.1217	0.349	0.4545	0.0488	0.4253	0.1924	0.2021	0.3009	0.333	0.9115	0.2585	0.1607
EPB88256	Cytoplasm	Nuclear export signal	Peripheral|Lipid anchor	0.4793	0.1739	0.0068	0.3701	0.2683	0.0063	0.4566	0.4991	0.6406	0.1739	0.7509	0.1133	0.9078	0.4213
EPB88213	Endoplasmic reticulum	Signal peptide|Transmembrane domain	Transmembrane	0.1631	0.1433	0.0429	0.1437	0.4671	0.037	0.9213	0.0814	0.1116	0.1102	0.5645	0.5113	0.069	0.3097
EPB88214	Nucleus	Nuclear localization signal	Soluble	0.2255	0.9472	0.0241	0.0341	0.0685	0.0465	0.0239	0.0372	0.0402	0.0035	0.2624	0.0211	0.063	0.9046
EPB88260	Endoplasmic reticulum|Golgi apparatus	Signal peptide|Transmembrane domain	Transmembrane	0.1268	0.1527	0.041	0.2444	0.2284	0.0208	0.8283	0.448	0.6536	0.0221	0.2601	0.9878	0.0205	0.0618
EPB88272	Cytoplasm|Nucleus	Nuclear localization signal	Soluble	0.6478	0.7627	0.0172	0.1243	0.1503	0.0036	0.0874	0.0967	0.0662	0.0094	0.3628	0.0305	0.1109	0.8878
EPB88181	Mitochondrion	Mitochondrial transit peptide	Soluble	0.1951	0.1663	0.0373	0.0391	0.8974	0.0038	0.0482	0.0711	0.0834	0.0029	0.5327	0.12	0.0378	0.7714
EPB88195	Lysosome/Vacuole	Transmembrane domain	Transmembrane	0.2267	0.087	0.0202	0.3884	0.1205	0.006	0.536	0.8558	0.495	0.0049	0.0884	0.9761	0.0759	0.1256
EPB88185	Nucleus	Nuclear localization signal	Soluble	0.4345	0.8378	0.0285	0.0551	0.1219	0.0134	0.0575	0.1556	0.0908	0.0417	0.4564	0.0504	0.1372	0.809
EPB88163	Cytoplasm	Nuclear localization signal	Peripheral|Soluble	0.7602	0.4742	0.027	0.0636	0.1133	0.0025	0.0982	0.1199	0.132	0.0269	0.619	0.0387	0.0937	0.8409
EPB88187	Lysosome/Vacuole|Golgi apparatus		Lipid anchor	0.4313	0.207	0.0531	0.4339	0.136	0.016	0.257	0.7009	0.7712	0.023	0.3735	0.0274	0.9387	0.4467
EPB88167	Extracellular	Signal peptide	Soluble	0.2261	0.0667	0.9317	0.1441	0.1167	0.0159	0.1632	0.0948	0.1275	0.0006	0.1427	0.0459	0.7146	0.8515
EPB88177	Nucleus	Nuclear localization signal	Soluble	0.2416	0.8861	0.0193	0.1053	0.1445	0.0155	0.0394	0.0202	0.0371	0.0022	0.1463	0.1609	0.071	0.8513
EPB88203	Lysosome/Vacuole	Signal peptide|Transmembrane domain	Transmembrane	0.1488	0.0907	0.0171	0.5565	0.1314	0.0158	0.5624	0.6909	0.5824	0.0197	0.1245	0.9751	0.0661	0.0859
EPB88159	Nucleus	Nuclear localization signal	Soluble	0.3186	0.9429	0.025	0.0121	0.0822	0.008	0.0244	0.0909	0.0344	0.1902	0.3247	0.0304	0.2257	0.8793
EPB88166	Endoplasmic reticulum	Signal peptide|Transmembrane domain	Peripheral|Transmembrane	0.1371	0.0884	0.1283	0.1034	0.2955	0.0735	0.8514	0.1392	0.1708	0.0279	0.7092	0.6581	0.0669	0.2391
EPB88186	Cytoplasm|Nucleus	Nuclear export signal	Soluble	0.7915	0.63	0.0387	0.0722	0.2968	0.0239	0.1124	0.1069	0.1519	0.0445	0.3297	0.1429	0.0872	0.7798
EPB88199	Cytoplasm		Soluble	0.6784	0.4504	0.0599	0.0477	0.1883	0.0163	0.0987	0.1677	0.1323	0.1094	0.4486	0.1546	0.3563	0.5924
EPB88180	Cytoplasm	Nuclear export signal	Peripheral|Soluble	0.6675	0.2191	0.0224	0.1354	0.1233	0.0084	0.263	0.3884	0.4028	0.1991	0.7208	0.0762	0.0886	0.6475
EPB88173	Extracellular	Signal peptide	Soluble	0.2442	0.064	0.9142	0.0574	0.0997	0.0111	0.1331	0.2567	0.1071	0.0009	0.1205	0.0326	0.3477	0.9099
EPB88189	Cytoplasm|Nucleus	Nuclear localization signal	Soluble	0.5279	0.6273	0.1067	0.0684	0.1764	0.0044	0.0788	0.181	0.1527	0.0079	0.3471	0.1175	0.1147	0.7232
EPB88188	Cytoplasm	Nuclear localization signal	Peripheral|Soluble	0.9302	0.3538	0.0256	0.1074	0.081	0.0044	0.1569	0.1503	0.2774	0.0046	0.6686	0.0263	0.2767	0.7443
EPB88175	Cytoplasm|Nucleus		Soluble	0.5154	0.5786	0.1245	0.069	0.4673	0.0747	0.2404	0.0737	0.1435	0.1973	0.2933	0.365	0.0221	0.6995
EPB88178	Cytoplasm|Nucleus	Nuclear localization signal	Peripheral|Soluble	0.619	0.6121	0.036	0.1547	0.0521	0.0074	0.2344	0.2662	0.1296	0.004	0.6207	0.055	0.0831	0.7828
EPB88198	Cytoplasm	Nuclear localization signal	Soluble	0.7116	0.3678	0.124	0.0241	0.2083	0.0028	0.1739	0.0235	0.1591	0.0035	0.3353	0.0306	0.1208	0.8135
EPB88200	Cytoplasm	Nuclear export signal	Soluble	0.7588	0.4425	0.0806	0.0757	0.275	0.0051	0.1531	0.3803	0.3397	0.1484	0.4281	0.2076	0.1175	0.7647
EPB88205	Cytoplasm|Nucleus	Nuclear localization signal|Nuclear export signal	Soluble	0.5396	0.6915	0.0219	0.0487	0.1377	0.0045	0.0553	0.3027	0.0875	0.0026	0.5037	0.0593	0.0534	0.816
EPB88164	Extracellular|Lysosome/Vacuole	Signal peptide	Soluble	0.1625	0.0668	0.821	0.0475	0.0891	0.0057	0.4027	0.6508	0.4503	0.0016	0.5053	0.0347	0.1057	0.7646
EPB88192	Cytoplasm	Nuclear export signal	Soluble	0.6963	0.454	0.0367	0.0326	0.2514	0.0729	0.0477	0.0859	0.1347	0.0049	0.4462	0.1688	0.0165	0.7492
EPB88196	Nucleus		Soluble	0.2846	0.7692	0.0478	0.0505	0.0957	0.0267	0.1135	0.1905	0.0503	0.007	0.5304	0.0331	0.046	0.7122
EPB88157	Peroxisome	Peroxisomal targeting signal	Soluble	0.3004	0.145	0.0827	0.016	0.4647	0.0025	0.2442	0.0609	0.1669	0.9665	0.4194	0.0939	0.1416	0.7539
EPB88182	Cytoplasm		Peripheral|Soluble	0.6727	0.3514	0.0312	0.1335	0.1422	0.0036	0.2865	0.4971	0.3834	0.2564	0.877	0.0201	0.1216	0.6856
EPB88207	Cytoplasm	Nuclear localization signal	Peripheral|Soluble	0.694	0.2123	0.087	0.3789	0.1484	0.0026	0.1651	0.4076	0.4854	0.0077	0.8169	0.0366	0.3185	0.6385
EPB88193	Cytoplasm	Nuclear export signal	Soluble	0.6512	0.4176	0.029	0.1917	0.2041	0.002	0.1566	0.5841	0.563	0.0553	0.569	0.0577	0.2314	0.7657
EPB88190	Extracellular	Signal peptide	Soluble	0.1502	0.0558	0.9445	0.0377	0.0942	0.0047	0.0913	0.0671	0.1184	0.0021	0.2392	0.0182	0.2456	0.9324
EPB88156	Nucleus	Nuclear localization signal	Soluble	0.3101	0.8975	0.0353	0.0697	0.077	0.0178	0.0423	0.0745	0.0902	0.0018	0.4351	0.0418	0.1102	0.8811
EPB88176	Cytoplasm|Nucleus	Nuclear localization signal	Soluble	0.5463	0.6598	0.2132	0.0294	0.2776	0.0069	0.0646	0.07	0.1365	0.0223	0.3299	0.0772	0.468	0.8383
EPB88160	Cytoplasm|Nucleus	Nuclear localization signal|Nuclear export signal	Soluble	0.7651	0.7331	0.0443	0.0382	0.1099	0.0028	0.1283	0.2419	0.0707	0.0048	0.2784	0.0572	0.0652	0.84
EPB88204	Lysosome/Vacuole		Transmembrane	0.2176	0.1396	0.0338	0.4011	0.2064	0.0124	0.4809	0.604	0.4451	0.0498	0.107	0.8924	0.145	0.1739
EPB88197	Cytoplasm	Nuclear localization signal	Soluble	0.7492	0.4422	0.1253	0.2219	0.1819	0.0044	0.123	0.1062	0.0826	0.0212	0.4207	0.1227	0.0561	0.808
EPB88183	Cytoplasm|Nucleus		Soluble	0.5719	0.5976	0.0919	0.0606	0.4073	0.0326	0.1235	0.0208	0.0726	0.1918	0.2364	0.2278	0.0504	0.7801
EPB88162	Cytoplasm|Nucleus	Nuclear export signal	Soluble	0.5554	0.8291	0.0116	0.0536	0.24	0.0044	0.0514	0.1588	0.081	0.0396	0.3089	0.04	0.0508	0.8865
EPB88172	Cytoplasm|Nucleus	Nuclear export signal|Peroxisomal targeting signal	Soluble	0.8269	0.5324	0.0197	0.0804	0.1701	0.0105	0.3503	0.1673	0.2098	0.2442	0.3399	0.0956	0.0991	0.8182
EPB88208	Cytoplasm	Nuclear localization signal	Soluble	0.5672	0.3863	0.2013	0.1373	0.1246	0.0709	0.0841	0.0912	0.0555	0.0117	0.4141	0.3964	0.0451	0.7056
EPB88170	Cytoplasm		Peripheral|Soluble	0.7133	0.1945	0.0372	0.3716	0.1626	0.0085	0.259	0.4509	0.3278	0.0348	0.7858	0.0565	0.1505	0.6682
EPB88179	Cytoplasm|Nucleus	Nuclear localization signal	Soluble	0.822	0.5084	0.0207	0.1177	0.1353	0.0033	0.0655	0.1154	0.1676	0.0254	0.4712	0.0469	0.0822	0.8621
EPB88154	Cytoplasm|Nucleus	Nuclear localization signal	Soluble	0.6794	0.5173	0.0376	0.0823	0.1672	0.0174	0.0847	0.0584	0.0586	0.0027	0.1405	0.035	0.0643	0.9092
EPB88171	Mitochondrion	Mitochondrial transit peptide	Soluble	0.1969	0.1224	0.0154	0.0679	0.876	0.0029	0.0283	0.0404	0.019	0.0083	0.5724	0.155	0.0321	0.4889
EPB88201	Cytoplasm|Nucleus	Nuclear localization signal	Soluble	0.6092	0.6755	0.1688	0.1946	0.1459	0.0129	0.263	0.0589	0.0481	0.1728	0.383	0.0692	0.1419	0.8942
EPB88174	Extracellular	Signal peptide	Soluble	0.2478	0.1189	0.9049	0.0665	0.0883	0.0093	0.2546	0.32	0.2022	0.0004	0.1447	0.0821	0.2324	0.8535
EPB88184	Lysosome/Vacuole	Signal peptide	Transmembrane	0.167	0.1013	0.1211	0.501	0.1303	0.0061	0.3692	0.6288	0.3695	0.0281	0.018	0.9771	0.0827	0.168
EPB88168	Cytoplasm|Nucleus	Nuclear localization signal	Soluble	0.6228	0.6036	0.0032	0.074	0.5593	0.0027	0.1593	0.0799	0.0501	0.0433	0.2483	0.2381	0.0208	0.6775
EPB88194	Cytoplasm	Nuclear localization signal	Peripheral|Soluble	0.7847	0.4773	0.1219	0.1592	0.2551	0.0026	0.0714	0.0873	0.123	0.0085	0.6361	0.0175	0.0325	0.8396
EPB88209	Nucleus	Nuclear localization signal	Soluble	0.3093	0.8353	0.1134	0.0531	0.0786	0.019	0.0373	0.1433	0.0485	0.034	0.1867	0.0981	0.2222	0.8666
EPB88206	Cell membrane	Signal peptide|Transmembrane domain	Transmembrane	0.173	0.1221	0.0484	0.7501	0.1266	0.0226	0.457	0.5113	0.5782	0.0345	0.1211	0.9923	0.184	0.0685
EPB88155	Cytoplasm|Nucleus		Soluble	0.733	0.5309	0.0732	0.0457	0.5288	0.0047	0.16	0.0392	0.1001	0.1465	0.3338	0.0634	0.3221	0.8095
EPB88169	Cytoplasm|Nucleus	Nuclear localization signal	Soluble	0.4971	0.9083	0.0344	0.0708	0.4668	0.0031	0.0335	0.0403	0.0155	0.0554	0.2454	0.0222	0.1265	0.9155
EPB88153	Cytoplasm	Nuclear export signal	Soluble	0.7018	0.2474	0.0214	0.182	0.1642	0.0078	0.1619	0.4692	0.3786	0.059	0.5837	0.0331	0.1656	0.8285
EPB88161	Cytoplasm	Nuclear localization signal	Soluble	0.6888	0.4455	0.0565	0.1486	0.2293	0.0108	0.0669	0.0788	0.052	0.0134	0.3008	0.0522	0.0609	0.8975
EPB88165	Cytoplasm|Lysosome/Vacuole		Peripheral|Soluble	0.6792	0.2018	0.0459	0.1688	0.1039	0.0007	0.2648	0.6129	0.4013	0.0326	0.8967	0.0243	0.1233	0.6445
EPB88202	Nucleus	Nuclear localization signal	Soluble	0.2621	0.9086	0.1662	0.1372	0.1035	0.0693	0.1093	0.0255	0.057	0.0015	0.2746	0.4001	0.2225	0.6842
EPB88191	Endoplasmic reticulum	Signal peptide	Soluble	0.3157	0.2716	0.2514	0.0637	0.1123	0.0026	0.5789	0.5511	0.4544	0.0184	0.1108	0.4519	0.0701	0.7105
EPB88158	Cytoplasm		Lipid anchor	0.5556	0.1801	0.1055	0.5434	0.5509	0.0114	0.2924	0.1771	0.3177	0.381	0.4166	0.1841	0.8809	0.4002
EPB88116	Cytoplasm		Soluble	0.7849	0.2251	0.03	0.1456	0.1217	0.0446	0.1988	0.4203	0.1571	0.0407	0.5386	0.0659	0.1685	0.7867
EPB88144	Cell membrane		Lipid anchor	0.4144	0.2624	0.0333	0.5494	0.2123	0.0158	0.2667	0.4639	0.5852	0.0437	0.5496	0.1801	0.9681	0.2396
EPB88115	Cytoplasm|Nucleus	Nuclear localization signal|Nuclear export signal	Soluble	0.669	0.5517	0.0603	0.229	0.2128	0.0093	0.277	0.2061	0.1922	0.0057	0.4039	0.1607	0.2067	0.8241
EPB88109	Cytoplasm|Nucleus	Nuclear export signal	Soluble	0.7152	0.6421	0.0104	0.2593	0.2172	0.0159	0.1309	0.4374	0.1497	0.0318	0.4657	0.0565	0.3304	0.7523
EPB88143	Golgi apparatus	Transmembrane domain	Transmembrane	0.2407	0.2046	0.0666	0.5	0.21	0.011	0.5155	0.5004	0.7934	0.0092	0.0681	0.9875	0.0906	0.0593
EPB88106	Cytoplasm	Nuclear export signal	Soluble	0.8602	0.4982	0.0428	0.0915	0.1896	0.0132	0.0515	0.1288	0.098	0.0061	0.5349	0.0209	0.2313	0.8008
EPB88135	Cytoplasm		Soluble	0.8119	0.4083	0.2572	0.1182	0.207	0.0532	0.2501	0.1928	0.108	0.0557	0.3529	0.0702	0.1034	0.772
EPB88142	Endoplasmic reticulum|Golgi apparatus	Signal peptide|Transmembrane domain	Transmembrane	0.2368	0.2134	0.2201	0.0901	0.0697	0.0063	0.7914	0.3392	0.869	0.0079	0.2946	0.7257	0.0389	0.2911
EPB88148	Cytoplasm|Nucleus	Nuclear localization signal|Nuclear export signal	Soluble	0.5815	0.8747	0.0168	0.0647	0.1674	0.0008	0.0556	0.0824	0.052	0.0561	0.4636	0.0258	0.1322	0.8144
EPB88130	Cytoplasm|Nucleus		Soluble	0.6559	0.5118	0.2054	0.1636	0.2183	0.0036	0.2246	0.2457	0.1852	0.003	0.2517	0.0827	0.2311	0.8951
EPB88113	Nucleus	Nuclear localization signal	Soluble	0.1456	0.9024	0.0471	0.0216	0.076	0.0065	0.0411	0.0551	0.0313	0.0027	0.2519	0.0712	0.0935	0.8305
EPB88122	Mitochondrion	Mitochondrial transit peptide	Soluble	0.1781	0.0764	0.024	0.0694	0.8594	0.0042	0.0326	0.0852	0.0201	0.0179	0.5758	0.0889	0.0682	0.7548
EPB88100	Endoplasmic reticulum	Signal peptide|Transmembrane domain	Transmembrane	0.2717	0.2353	0.025	0.2615	0.2789	0.0325	0.723	0.2637	0.214	0.1221	0.5131	0.94	0.2236	0.1114
EPB88105	Cell membrane|Endoplasmic reticulum|Lysosome/Vacuole	Signal peptide|Transmembrane domain	Transmembrane	0.1395	0.0594	0.0232	0.5805	0.1355	0.0156	0.6368	0.607	0.5018	0.0032	0.2443	0.987	0.0364	0.0636
EPB88103	Cytoplasm		Soluble	0.7648	0.2441	0.0374	0.3043	0.1363	0.0087	0.2897	0.3728	0.2418	0.059	0.5692	0.2161	0.1858	0.6037
EPB88141	Cytoplasm|Nucleus	Nuclear export signal	Peripheral|Soluble	0.6117	0.5766	0.0182	0.0718	0.3093	0.0145	0.2181	0.1947	0.1994	0.0946	0.6273	0.0523	0.3607	0.7665
EPB88108	Nucleus	Nuclear localization signal	Soluble	0.2572	0.9511	0.0187	0.0184	0.037	0.0042	0.085	0.0403	0.0219	0.0042	0.3566	0.0444	0.0341	0.8956
EPB88121	Nucleus	Nuclear localization signal|Nuclear export signal	Soluble	0.3994	0.8186	0.1094	0.1929	0.15	0.0534	0.1931	0.1471	0.0851	0.1912	0.3154	0.2999	0.1382	0.7429
EPB88138	Nucleus	Nuclear localization signal	Soluble	0.3143	0.8281	0.1845	0.0988	0.0824	0.0448	0.0478	0.234	0.1014	0.079	0.2804	0.1064	0.4076	0.8545
EPB88126	Cytoplasm|Nucleus		Soluble	0.6851	0.7187	0.0611	0.0571	0.1887	0.0077	0.1781	0.1207	0.2345	0.036	0.3161	0.0335	0.0184	0.8862
EPB88110	Mitochondrion	Mitochondrial transit peptide	Transmembrane	0.1302	0.1613	0.1242	0.1205	0.8882	0.0609	0.1643	0.1875	0.1437	0.1634	0.1237	0.916	0.0475	0.1973
EPB88102	Mitochondrion	Mitochondrial transit peptide	Peripheral	0.144	0.1194	0.0315	0.0438	0.9177	0.0036	0.0306	0.0329	0.0363	0.0065	0.8708	0.328	0.1176	0.3144
EPB88149	Cell membrane|Lysosome/Vacuole	Signal peptide|Transmembrane domain	Transmembrane	0.3177	0.0722	0.2247	0.8403	0.0633	0.0087	0.1321	0.6277	0.3361	0.0284	0.1219	0.9268	0.5703	0.1271
EPB88128	Mitochondrion	Mitochondrial transit peptide	Soluble	0.2169	0.1403	0.0397	0.0291	0.8351	0.0295	0.0469	0.0185	0.0286	0.0218	0.3907	0.0994	0.0633	0.7772
EPB88134	Cytoplasm|Nucleus	Nuclear localization signal	Soluble	0.7398	0.5797	0.014	0.0249	0.1275	0.0015	0.0695	0.0474	0.1415	0.0119	0.3296	0.1284	0.0794	0.8292
EPB88137	Nucleus	Nuclear localization signal	Soluble	0.3146	0.8686	0.1214	0.1715	0.09	0.0193	0.0825	0.0469	0.0376	0.0649	0.2464	0.1199	0.3661	0.8129
EPB88099	Cytoplasm|Nucleus	Nuclear localization signal	Soluble	0.4813	0.925	0.0112	0.0277	0.1372	0.0048	0.0235	0.0494	0.0519	0.0306	0.2335	0.0229	0.0608	0.9078
EPB88117	Cytoplasm		Soluble	0.6669	0.3519	0.1889	0.096	0.1738	0.0269	0.218	0.2319	0.1903	0.0067	0.4367	0.1387	0.0704	0.7867
EPB88150	Cytoplasm	Nuclear export signal	Peripheral|Soluble	0.7545	0.3534	0.0245	0.1532	0.2406	0.0027	0.14	0.5739	0.2442	0.0257	0.6169	0.0426	0.3463	0.7719
EPB88114	Cell membrane	Transmembrane domain	Transmembrane	0.155	0.0783	0.028	0.7775	0.0607	0.0166	0.1968	0.3756	0.2352	0.0531	0.0771	0.9759	0.187	0.1127
EPB88146	Lysosome/Vacuole	Signal peptide|Transmembrane domain	Transmembrane	0.1771	0.2221	0.0656	0.4369	0.0677	0.0035	0.4153	0.6705	0.6164	0.0148	0.3912	0.8514	0.1283	0.1811
EPB88151	Cytoplasm	Nuclear localization signal	Soluble	0.7569	0.3321	0.0222	0.2622	0.1224	0.0033	0.3194	0.5631	0.3177	0.0559	0.5644	0.0671	0.3017	0.746
EPB88127	Peroxisome	Peroxisomal targeting signal	Soluble	0.4395	0.2892	0.043	0.0228	0.0562	0.0268	0.0245	0.0297	0.0794	0.9371	0.3531	0.0684	0.1308	0.8248
EPB88101	Cytoplasm		Peripheral|Soluble	0.7672	0.1946	0.0783	0.0886	0.0805	0.0029	0.1695	0.43	0.2559	0.2374	0.6834	0.0203	0.1519	0.7859
EPB88112	Nucleus	Nuclear localization signal	Soluble	0.2173	0.9141	0.1821	0.0207	0.0249	0.0153	0.0166	0.0507	0.0417	0.0032	0.1652	0.0902	0.1066	0.8531
EPB88123	Nucleus	Nuclear localization signal	Transmembrane	0.3296	0.3592	0.0199	0.1379	0.0821	0.014	0.3005	0.1353	0.1463	0.0169	0.2124	0.9293	0.0694	0.1342
EPB88133	Mitochondrion	Mitochondrial transit peptide	Soluble	0.2705	0.1943	0.0224	0.0354	0.915	0.0398	0.0089	0.02	0.0109	0.1866	0.385	0.2123	0.0603	0.8127
EPB88132	Cytoplasm|Nucleus	Nuclear localization signal	Soluble	0.4896	0.704	0.0504	0.0193	0.1832	0.0039	0.0871	0.0401	0.123	0.0167	0.2234	0.063	0.0339	0.8603
EPB88129	Cytoplasm	Nuclear localization signal	Soluble	0.7654	0.3171	0.0514	0.1005	0.1655	0.0054	0.0763	0.1125	0.2116	0.0014	0.2706	0.0223	0.0855	0.8993
EPB88152	Cytoplasm|Nucleus	Nuclear localization signal	Soluble	0.58	0.7292	0.1006	0.0945	0.1059	0.0176	0.0983	0.0516	0.0547	0.0159	0.3317	0.0349	0.2429	0.8573
EPB88104	Cytoplasm|Nucleus	Nuclear localization signal|Nuclear export signal	Soluble	0.6386	0.5636	0.0732	0.1683	0.2671	0.0047	0.2404	0.1941	0.1198	0.0062	0.4842	0.1379	0.1633	0.797
EPB88136	Lysosome/Vacuole	Transmembrane domain	Transmembrane	0.268	0.1137	0.0276	0.3681	0.1095	0.0648	0.3522	0.4739	0.2118	0.0051	0.186	0.9411	0.0501	0.1785
EPB88131	Cell membrane	Signal peptide	Transmembrane	0.2063	0.1176	0.4752	0.658	0.0712	0.0288	0.1449	0.3157	0.1752	0.0474	0.0668	0.944	0.5889	0.1715
EPB88140	Cell membrane|Lysosome/Vacuole	Signal peptide	Transmembrane	0.1946	0.0627	0.3071	0.6421	0.02	0.0093	0.3494	0.5974	0.4943	0.0149	0.0697	0.9402	0.5347	0.1535
EPB88147	Golgi apparatus	Signal peptide|Transmembrane domain	Transmembrane	0.1657	0.1515	0.4375	0.1363	0.1129	0.0078	0.4711	0.4225	0.8736	0.018	0.5473	0.727	0.0847	0.3177
EPB88125	Nucleus	Nuclear localization signal	Soluble	0.3545	0.6881	0.0202	0.0291	0.0457	0.0053	0.0747	0.0515	0.0756	0.0054	0.2419	0.017	0.0951	0.8895
EPB88111	Cytoplasm	Nuclear export signal	Peripheral|Soluble	0.6647	0.4194	0.0574	0.2049	0.1064	0.0388	0.155	0.4043	0.301	0.0197	0.6513	0.0519	0.1066	0.8079
EPB88124	Mitochondrion	Transmembrane domain	Transmembrane	0.0989	0.0755	0.0885	0.1773	0.8474	0.3083	0.1202	0.2142	0.0541	0.2034	0.2278	0.9676	0.0648	0.0966
EPB88120	Cytoplasm		Peripheral|Soluble	0.7055	0.314	0.0859	0.0954	0.3828	0.0098	0.2243	0.3985	0.1495	0.1676	0.6408	0.1285	0.1237	0.6202
EPB88139	Cell membrane|Lysosome/Vacuole	Transmembrane domain	Transmembrane	0.1208	0.05	0.0405	0.7358	0.1623	0.0076	0.4552	0.7094	0.3599	0.0083	0.0238	0.9895	0.2638	0.1091
EPB88119	Nucleus		Soluble	0.3907	0.4816	0.3157	0.0828	0.3682	0.056	0.0392	0.1175	0.1329	0.0427	0.3966	0.1214	0.2344	0.6939
EPB88118	Cytoplasm	Nuclear localization signal	Soluble	0.8447	0.3805	0.015	0.1096	0.1392	0.0028	0.0387	0.0787	0.1262	0.0453	0.3692	0.0293	0.2605	0.9037
EPB88107	Lysosome/Vacuole	Transmembrane domain	Transmembrane	0.2979	0.1859	0.2275	0.5227	0.2277	0.0077	0.3303	0.6167	0.6062	0.0318	0.1696	0.9583	0.1813	0.0734
EPB88145	Cytoplasm	Nuclear export signal	Peripheral|Soluble	0.7413	0.3375	0.0467	0.2872	0.2586	0.0044	0.136	0.3663	0.241	0.0305	0.7142	0.0481	0.1703	0.7632
EPB88037	Cytoplasm		Peripheral|Soluble	0.7743	0.165	0.0861	0.243	0.1536	0.0076	0.1512	0.4263	0.3942	0.0141	0.7123	0.0219	0.3134	0.8116
EPB88056	Cytoplasm|Endoplasmic reticulum	Nuclear export signal	Transmembrane	0.4858	0.3452	0.0254	0.1321	0.3136	0.0111	0.7034	0.3657	0.4549	0.0233	0.4468	0.3647	0.2139	0.3475
EPB88065	Cytoplasm	Peroxisomal targeting signal	Peripheral|Soluble	0.6756	0.2328	0.0096	0.1198	0.2095	0.0147	0.2996	0.1833	0.2008	0.6851	0.6385	0.0577	0.1449	0.7336
EPB88082	Endoplasmic reticulum	Transmembrane domain	Transmembrane	0.1233	0.1464	0.0155	0.1932	0.1486	0.0173	0.8676	0.567	0.6023	0.0033	0.082	0.9772	0.0302	0.1236
EPB88051	Nucleus	Nuclear localization signal	Soluble	0.1855	0.9557	0.0858	0.1411	0.1379	0.0074	0.0468	0.0158	0.0303	0.0111	0.1666	0.0393	0.4101	0.8318
EPB88041	Cytoplasm	Nuclear localization signal	Peripheral|Soluble	0.4371	0.4335	0.1122	0.3423	0.1702	0.0021	0.3583	0.467	0.453	0.0384	0.7086	0.0432	0.217	0.6415
EPB88081	Cytoplasm|Nucleus	Nuclear export signal	Soluble	0.5516	0.8505	0.0086	0.0687	0.0928	0.003	0.0871	0.2844	0.0785	0.0113	0.3966	0.0225	0.1219	0.8758
EPB88085	Cytoplasm|Nucleus	Nuclear export signal	Soluble	0.6219	0.5465	0.1385	0.2086	0.2371	0.0061	0.3121	0.3448	0.1948	0.0074	0.4807	0.1018	0.1675	0.8349
EPB88087	Cytoplasm|Nucleus	Nuclear localization signal|Nuclear export signal	Soluble	0.5472	0.9	0.068	0.0255	0.1198	0.0242	0.0905	0.1332	0.0342	0.0063	0.3154	0.012	0.091	0.8466
EPB88071	Cytoplasm|Nucleus	Nuclear export signal	Soluble	0.748	0.727	0.0254	0.062	0.3109	0.0016	0.1731	0.0995	0.0714	0.036	0.3602	0.0186	0.0924	0.8936
EPB88078	Lysosome/Vacuole	Transmembrane domain	Transmembrane	0.1041	0.0772	0.0309	0.2487	0.2195	0.0221	0.4342	0.8361	0.5635	0.2179	0.1058	0.9572	0.0363	0.1157
EPB88074	Endoplasmic reticulum		Transmembrane	0.2978	0.3047	0.0389	0.0531	0.2047	0.0974	0.8953	0.2687	0.251	0.0117	0.1272	0.9411	0.008	0.1814
EPB88036	Cytoplasm		Peripheral|Soluble	0.5692	0.329	0.0621	0.1897	0.158	0.0269	0.2782	0.1683	0.1388	0.0082	0.6212	0.0257	0.3844	0.6516
EPB88035	Cell membrane		Lipid anchor	0.0642	0.1174	0.3884	0.7028	0.1827	0.0182	0.3091	0.3995	0.2355	0.0596	0.1567	0.446	0.9611	0.2784
EPB88079	Cytoplasm		Soluble	0.7999	0.4814	0.0544	0.0585	0.244	0.0006	0.039	0.1318	0.036	0.1568	0.3178	0.0754	0.1022	0.8541
EPB88044	Endoplasmic reticulum|Lysosome/Vacuole	Transmembrane domain	Transmembrane	0.1674	0.0839	0.0181	0.3675	0.1816	0.0078	0.6251	0.7338	0.5215	0.0331	0.2247	0.913	0.0869	0.1439
EPB88093	Cell membrane	Transmembrane domain	Transmembrane	0.1846	0.1335	0.0875	0.6338	0.156	0.0417	0.2276	0.4602	0.4218	0.0714	0.1144	0.9594	0.0824	0.1377
EPB88038	Cell membrane	Signal peptide|Transmembrane domain	Transmembrane	0.1821	0.1097	0.0454	0.6426	0.095	0.011	0.4028	0.4541	0.5164	0.0244	0.1167	0.9895	0.148	0.0806
EPB88091	Cytoplasm|Nucleus	Nuclear export signal	Soluble	0.5415	0.569	0.0671	0.1749	0.504	0.1082	0.4918	0.0717	0.1768	0.092	0.3679	0.2278	0.0822	0.6701
EPB88042	Cytoplasm|Nucleus	Nuclear export signal	Soluble	0.6169	0.6541	0.0089	0.0884	0.1803	0.003	0.1393	0.3124	0.1238	0.017	0.4202	0.0771	0.1024	0.7607
EPB88095	Cytoplasm	Nuclear localization signal	Soluble	0.479	0.4955	0.0345	0.1563	0.0931	0.0151	0.2165	0.2616	0.2317	0.0664	0.4713	0.0751	0.0439	0.7874
EPB88064	Nucleus	Nuclear localization signal	Soluble	0.1813	0.9312	0.0284	0.0825	0.0414	0.0092	0.0192	0.0806	0.0255	0.0118	0.3886	0.0184	0.1517	0.8665
EPB88086	Cytoplasm	Nuclear localization signal	Soluble	0.4966	0.4653	0.0394	0.1742	0.1517	0.0067	0.2014	0.2778	0.2471	0.0111	0.5346	0.1573	0.1068	0.752
EPB88046	Nucleus	Nuclear localization signal	Soluble	0.2887	0.8587	0.0293	0.0352	0.1111	0.0021	0.0394	0.039	0.0755	0.0003	0.1067	0.0746	0.0445	0.8681
EPB88045	Cell membrane|Lysosome/Vacuole|Golgi apparatus	Transmembrane domain	Transmembrane	0.0826	0.3144	0.0106	0.645	0.2127	0.0019	0.4143	0.7798	0.6653	0.0998	0.1149	0.929	0.1479	0.1321
EPB88090	Cytoplasm	Nuclear localization signal	Peripheral|Soluble	0.5738	0.2609	0.0541	0.2428	0.3357	0.0611	0.3327	0.192	0.2279	0.0067	0.7827	0.1862	0.1079	0.5159
EPB88092	Cytoplasm		Soluble	0.8326	0.4766	0.1383	0.1341	0.2513	0.0071	0.3468	0.0746	0.0941	0.1579	0.2538	0.1917	0.1709	0.8025
EPB88055	Endoplasmic reticulum	Signal peptide|Transmembrane domain	Transmembrane	0.1231	0.0952	0.0394	0.2004	0.272	0.0434	0.8933	0.0964	0.1227	0.0042	0.2356	0.9591	0.0125	0.1578
EPB88062	Cell membrane|Lysosome/Vacuole	Signal peptide	Transmembrane	0.16	0.0532	0.127	0.6657	0.0902	0.0034	0.3809	0.6852	0.4731	0.0091	0.0784	0.9441	0.4176	0.1021
EPB88047	Cytoplasm		Peripheral	0.6848	0.3299	0.1091	0.0982	0.6208	0.0398	0.2678	0.3759	0.3324	0.0195	0.8163	0.1364	0.3957	0.4892
EPB88063	Nucleus		Transmembrane	0.3075	0.3646	0.0887	0.1433	0.4299	0.0787	0.4091	0.1254	0.23	0.0989	0.1009	0.9647	0.0981	0.2246
EPB88049	Cytoplasm		Soluble	0.5144	0.1603	0.047	0.281	0.1708	0.0171	0.1406	0.1631	0.083	0.0459	0.1335	0.2986	0.3172	0.743
EPB88070	Cytoplasm|Nucleus	Nuclear localization signal	Soluble	0.6665	0.5415	0.1658	0.1221	0.1029	0.0271	0.1519	0.1654	0.0867	0.0148	0.4264	0.0528	0.2188	0.7717
EPB88040	Cytoplasm		Soluble	0.6339	0.3936	0.1187	0.1585	0.5067	0.0082	0.223	0.0951	0.1942	0.0309	0.541	0.0817	0.293	0.7599
EPB88052	Cytoplasm	Nuclear localization signal	Soluble	0.8882	0.4339	0.1051	0.1903	0.1378	0.0068	0.2115	0.1118	0.1779	0.0456	0.2891	0.0227	0.2172	0.8459
EPB88043	Cell membrane|Lysosome/Vacuole	Transmembrane domain	Transmembrane	0.1687	0.0842	0.0324	0.7315	0.0488	0.0026	0.2188	0.6093	0.3683	0.0208	0.0503	0.9097	0.2599	0.1812
EPB88053	Nucleus	Nuclear localization signal	Soluble	0.1757	0.9705	0.0203	0.0191	0.0578	0.0128	0.0185	0.0217	0.028	0.0073	0.3487	0.0281	0.0569	0.8813
EPB88088	Cytoplasm|Nucleus	Nuclear localization signal	Soluble	0.7274	0.5364	0.1307	0.0746	0.1998	0.0115	0.1213	0.0869	0.1075	0.0538	0.3118	0.1059	0.2365	0.7625
EPB88080	Endoplasmic reticulum|Golgi apparatus	Signal peptide|Transmembrane domain	Transmembrane	0.1348	0.1487	0.4598	0.1234	0.115	0.0053	0.6836	0.3093	0.749	0.0043	0.4886	0.6352	0.067	0.4009
EPB88061	Nucleus	Nuclear localization signal	Soluble	0.4255	0.9102	0.0642	0.0502	0.0466	0.0357	0.0788	0.0521	0.0718	0.0074	0.3348	0.0626	0.2057	0.8801
EPB88084	Mitochondrion	Mitochondrial transit peptide	Soluble	0.1037	0.1742	0.0278	0.0331	0.9388	0.0024	0.0343	0.0166	0.018	0.0006	0.4859	0.0772	0.0173	0.7821
EPB88059	Cytoplasm	Nuclear localization signal	Soluble	0.7784	0.4412	0.2381	0.1067	0.1837	0.021	0.1008	0.0869	0.0791	0.0369	0.3307	0.1223	0.0582	0.8519
EPB88050	Cytoplasm|Nucleus	Nuclear export signal	Soluble	0.6942	0.5767	0.0248	0.0675	0.1826	0.0155	0.1665	0.146	0.1541	0.0211	0.4156	0.0351	0.1569	0.8271
EPB88097	Nucleus	Nuclear localization signal	Soluble	0.3437	0.8012	0.1115	0.0822	0.1139	0.0131	0.1074	0.0393	0.0474	0.044	0.2053	0.132	0.1671	0.8703
EPB88066	Cytoplasm|Extracellular	Nuclear localization signal	Soluble	0.6185	0.4444	0.6847	0.1806	0.2599	0.038	0.0687	0.0727	0.0324	0.0069	0.1714	0.0613	0.1174	0.8515
EPB88069	Cytoplasm	Nuclear localization signal|Nuclear export signal	Soluble	0.7915	0.495	0.022	0.0557	0.2684	0.0072	0.1237	0.0841	0.0601	0.0096	0.3379	0.0418	0.061	0.895
EPB88073	Cell membrane|Lysosome/Vacuole	Signal peptide|Transmembrane domain	Transmembrane	0.1051	0.1068	0.1484	0.8171	0.0635	0.0086	0.4188	0.6814	0.4574	0.0041	0.1203	0.983	0.1888	0.1252
EPB88072	Cytoplasm|Nucleus	Nuclear localization signal|Nuclear export signal	Soluble	0.5269	0.766	0.0283	0.0463	0.1702	0.0019	0.1256	0.1009	0.0536	0.0092	0.3608	0.0405	0.0829	0.8555
EPB88077	Cytoplasm	Nuclear localization signal	Peripheral|Soluble	0.6853	0.3344	0.0634	0.3487	0.157	0.0114	0.1328	0.3231	0.2527	0.0174	0.7045	0.016	0.3362	0.796
EPB88075	Nucleus	Nuclear localization signal	Soluble	0.4685	0.8957	0.0477	0.0249	0.1392	0.0209	0.0477	0.1539	0.0396	0.0134	0.3924	0.0383	0.1609	0.865
EPB88076	Cytoplasm		Soluble	0.6548	0.4283	0.0928	0.1933	0.4476	0.0048	0.1037	0.1043	0.0957	0.1094	0.3636	0.2038	0.1323	0.7443
EPB88039	Cytoplasm	Nuclear localization signal|Nuclear export signal	Soluble	0.7289	0.4442	0.0439	0.1928	0.2029	0.0139	0.0509	0.1394	0.0747	0.0063	0.3437	0.0315	0.2035	0.8508
EPB88060	Endoplasmic reticulum		Transmembrane	0.1537	0.2368	0.022	0.1289	0.169	0.0205	0.6996	0.1469	0.148	0.0012	0.2858	0.9299	0.0137	0.1907
EPB88094	Cytoplasm|Nucleus	Nuclear export signal	Soluble	0.5988	0.5989	0.0127	0.2053	0.0982	0.0035	0.0877	0.1681	0.187	0.0716	0.4402	0.0389	0.0832	0.8672
EPB88058	Endoplasmic reticulum		Transmembrane	0.1289	0.1249	0.05	0.1257	0.3928	0.0143	0.6639	0.2202	0.1279	0.0417	0.1538	0.9896	0.0102	0.0975
EPB88068	Endoplasmic reticulum	Transmembrane domain	Transmembrane	0.2989	0.1225	0.057	0.1276	0.3843	0.0275	0.8382	0.0967	0.1529	0.0927	0.5805	0.7604	0.1106	0.1844
EPB88048	Nucleus	Nuclear localization signal	Soluble	0.2673	0.8799	0.0371	0.0208	0.017	0.0014	0.0347	0.0166	0.0197	0.0007	0.2326	0.0108	0.0575	0.9136
EPB88096	Cytoplasm|Nucleus	Nuclear localization signal	Soluble	0.5329	0.7164	0.0815	0.069	0.0956	0.0019	0.0386	0.1202	0.1386	0.0409	0.4243	0.0192	0.0725	0.8689
EPB88098	Cytoplasm		Soluble	0.6555	0.4851	0.0834	0.0854	0.1262	0.0733	0.2358	0.1665	0.2781	0.2489	0.2537	0.1111	0.1066	0.7008
EPB88083	Nucleus	Nuclear localization signal	Soluble	0.4037	0.8986	0.013	0.0414	0.2248	0.0084	0.0227	0.0557	0.0496	0.0297	0.4007	0.0211	0.1197	0.8761
EPB88067	Cell membrane|Lysosome/Vacuole	Signal peptide|Transmembrane domain	Transmembrane	0.1277	0.1073	0.1589	0.8132	0.0786	0.0226	0.409	0.793	0.5655	0.0155	0.0989	0.9713	0.1605	0.1867
EPB88057	Endoplasmic reticulum	Transmembrane domain	Transmembrane	0.1066	0.078	0.0974	0.1595	0.2922	0.0563	0.8368	0.249	0.1559	0.0087	0.1046	0.9891	0.0141	0.1087
EPB88089	Cytoplasm|Nucleus	Nuclear localization signal	Soluble	0.5884	0.7254	0.136	0.0721	0.1822	0.0152	0.1714	0.0936	0.0638	0.0012	0.1875	0.0171	0.0676	0.8382
EPB88054	Cytoplasm	Nuclear localization signal	Soluble	0.8263	0.4278	0.0598	0.135	0.1753	0.0306	0.1323	0.1615	0.0581	0.0197	0.3521	0.0548	0.0403	0.8922
EPB88002	Mitochondrion	Mitochondrial transit peptide	Peripheral	0.2612	0.1563	0.022	0.0981	0.947	0.0093	0.1822	0.0368	0.0266	0.0602	0.7939	0.1126	0.1576	0.374
EPB88006	Nucleus	Nuclear localization signal	Peripheral|Soluble	0.4179	0.4884	0.0111	0.1174	0.0517	0.0045	0.1344	0.3702	0.2137	0.0055	0.6642	0.0978	0.0879	0.7171
EPB88008	Cytoplasm	Nuclear localization signal|Nuclear export signal	Soluble	0.7507	0.3394	0.0546	0.2635	0.1771	0.0223	0.2113	0.2227	0.2506	0.0343	0.1704	0.1563	0.1529	0.8263
EPB88007	Cytoplasm|Nucleus	Nuclear export signal	Soluble	0.5082	0.8669	0.016	0.0256	0.0934	0.0061	0.1329	0.1414	0.1088	0.0227	0.2762	0.0742	0.0447	0.8111
EPB88030	Nucleus	Nuclear localization signal	Soluble	0.2954	0.8971	0.0219	0.1236	0.1115	0.0026	0.0399	0.1064	0.0337	0.0323	0.3935	0.0388	0.0487	0.8508
EPB88003	Cytoplasm	Nuclear localization signal|Nuclear export signal	Soluble	0.7513	0.4166	0.0204	0.2538	0.1185	0.0107	0.3133	0.1771	0.1926	0.1433	0.4238	0.0563	0.1328	0.8327
EPB88019	Mitochondrion	Mitochondrial transit peptide	Soluble	0.1419	0.1535	0.0183	0.0628	0.9085	0.0213	0.0574	0.028	0.0309	0.0137	0.5513	0.0595	0.0325	0.7975
EPB87987	Cell membrane|Lysosome/Vacuole	Signal peptide|Transmembrane domain	Transmembrane	0.2502	0.0815	0.3178	0.8647	0.0474	0.0388	0.1458	0.6692	0.2953	0.101	0.0477	0.9773	0.3462	0.1244
EPB88009	Cell membrane	Transmembrane domain	Transmembrane	0.1876	0.0762	0.0709	0.658	0.2267	0.0127	0.3351	0.5798	0.381	0.0029	0.1192	0.9306	0.1616	0.1615
EPB87992	Cell membrane|Lysosome/Vacuole	Transmembrane domain	Transmembrane	0.1957	0.0982	0.0229	0.5882	0.0882	0.0241	0.5022	0.6658	0.5155	0.0055	0.0972	0.9773	0.0402	0.1028
EPB87985	Golgi apparatus	Signal peptide|Transmembrane domain	Transmembrane	0.1721	0.1109	0.3526	0.0919	0.1141	0.0031	0.5715	0.2528	0.8955	0.0032	0.2686	0.8139	0.0315	0.2507
EPB87995	Extracellular	Signal peptide	Soluble	0.2509	0.1422	0.8533	0.0964	0.0853	0.0072	0.2987	0.2171	0.1314	0.0003	0.2319	0.0284	0.1257	0.9028
EPB87997	Nucleus	Nuclear localization signal	Soluble	0.1794	0.9269	0.0149	0.0504	0.0721	0.0047	0.043	0.0407	0.047	0.0149	0.2624	0.0757	0.1687	0.8221
EPB88032	Cytoplasm|Nucleus		Peripheral|Soluble	0.598	0.5118	0.0448	0.0871	0.1622	0.0071	0.0866	0.2748	0.1454	0.1054	0.622	0.0874	0.0877	0.8056
EPB87986	Nucleus	Nuclear localization signal	Soluble	0.4157	0.8609	0.0219	0.0704	0.139	0.0096	0.064	0.036	0.0667	0.0366	0.3839	0.0531	0.0543	0.8927
EPB88020	Nucleus	Nuclear localization signal	Soluble	0.4154	0.8897	0.0134	0.0074	0.1161	0.0043	0.0365	0.007	0.0208	0.0018	0.0837	0.0327	0.0376	0.9171
EPB87988	Nucleus		Transmembrane	0.2204	0.5213	0.0148	0.0703	0.3858	0.0188	0.5718	0.0817	0.201	0.0736	0.2191	0.8486	0.0905	0.16
EPB88011	Cell membrane	Transmembrane domain	Transmembrane	0.178	0.0968	0.0275	0.5482	0.1417	0.0123	0.5367	0.3838	0.3227	0.01	0.0401	0.9499	0.0891	0.1894
EPB88004	Nucleus	Nuclear localization signal	Soluble	0.1398	0.9308	0.0161	0.0426	0.0364	0.0066	0.0235	0.0307	0.0138	0.0012	0.2453	0.0366	0.0433	0.8835
EPB88027	Cytoplasm|Nucleus	Nuclear export signal	Soluble	0.4826	0.675	0.0846	0.0623	0.1674	0.0119	0.1339	0.2193	0.1814	0.0676	0.3995	0.0432	0.0786	0.7364
EPB88010	Cytoplasm|Nucleus	Nuclear localization signal	Soluble	0.5244	0.8534	0.0344	0.0251	0.2281	0.0049	0.0195	0.0306	0.0538	0.0101	0.298	0.1121	0.0763	0.8316
EPB88022	Cell membrane	Signal peptide|Transmembrane domain	Transmembrane	0.1516	0.1093	0.0419	0.6446	0.2123	0.012	0.5617	0.5094	0.4649	0.0518	0.1336	0.9686	0.1783	0.1378
EPB87999	Mitochondrion	Mitochondrial transit peptide	Soluble	0.2541	0.0907	0.0246	0.0502	0.9221	0.0225	0.034	0.237	0.021	0.0299	0.4019	0.1528	0.0587	0.7514
EPB88018	Cytoplasm	Nuclear localization signal	Soluble	0.7503	0.3313	0.0614	0.4894	0.3196	0.0038	0.115	0.1175	0.1548	0.0593	0.356	0.0838	0.2186	0.7909
EPB87991	Mitochondrion|Endoplasmic reticulum		Transmembrane	0.1423	0.2997	0.0894	0.1336	0.667	0.2382	0.6769	0.142	0.139	0.2901	0.2987	0.8793	0.1151	0.1998
EPB87990	Cytoplasm	Nuclear export signal	Soluble	0.7827	0.4357	0.0358	0.1644	0.2276	0.1578	0.1148	0.1449	0.1397	0.0731	0.4917	0.0582	0.1681	0.7977
EPB88021	Cytoplasm|Mitochondrion|Endoplasmic reticulum	Mitochondrial transit peptide	Peripheral	0.5715	0.2027	0.1363	0.1439	0.6748	0.0843	0.6983	0.4958	0.5804	0.0685	0.8201	0.262	0.1457	0.3224
EPB88017	Cytoplasm	Nuclear localization signal	Soluble	0.7461	0.2886	0.0794	0.4315	0.218	0.0063	0.2119	0.1448	0.2118	0.2608	0.5427	0.1073	0.5047	0.5726
EPB87989	Cytoplasm		Soluble	0.7845	0.3557	0.2988	0.1702	0.1475	0.0296	0.1799	0.3513	0.1964	0.0548	0.4466	0.0124	0.0982	0.9269
EPB87983	Cytoplasm|Nucleus	Nuclear export signal	Soluble	0.5624	0.6722	0.015	0.1201	0.1043	0.0178	0.1898	0.1978	0.2068	0.0166	0.4403	0.0947	0.2401	0.748
EPB87998	Cytoplasm|Nucleus	Nuclear export signal	Soluble	0.6874	0.5238	0.0182	0.129	0.1567	0.0184	0.1397	0.3309	0.2294	0.0353	0.4876	0.0398	0.062	0.8372
EPB88024	Cytoplasm		Soluble	0.5729	0.2046	0.4329	0.0415	0.3518	0.1733	0.1962	0.0451	0.0759	0.0331	0.2849	0.081	0.0442	0.8061
EPB87993	Cytoplasm	Nuclear localization signal	Soluble	0.7429	0.457	0.0605	0.0829	0.1961	0.0059	0.1334	0.2104	0.1715	0.0072	0.3545	0.0606	0.1699	0.818
EPB88028	Nucleus	Nuclear localization signal	Soluble	0.4126	0.7001	0.0362	0.0146	0.196	0.0069	0.1	0.0046	0.041	0.0013	0.1848	0.0621	0.0367	0.8786
EPB88000	Nucleus	Nuclear localization signal	Soluble	0.4084	0.642	0.0102	0.1017	0.0774	0.0016	0.3277	0.173	0.0958	0.024	0.5846	0.0981	0.1815	0.781
EPB88001	Cytoplasm		Soluble	0.7166	0.3025	0.0626	0.0915	0.1544	0.0226	0.1002	0.2712	0.1809	0.0405	0.3943	0.12	0.0892	0.7853
EPB88013	Nucleus	Nuclear localization signal	Soluble	0.3622	0.7553	0.0574	0.035	0.0488	0.0033	0.0363	0.0134	0.1348	0.0033	0.3455	0.0629	0.2259	0.7891
EPB88029	Lysosome/Vacuole	Signal peptide|Transmembrane domain	Transmembrane	0.2775	0.2112	0.1368	0.4689	0.0855	0.0238	0.3628	0.6911	0.5123	0.0077	0.1146	0.9796	0.1279	0.1963
EPB87996	Endoplasmic reticulum|Golgi apparatus	Signal peptide|Transmembrane domain	Transmembrane	0.1722	0.1945	0.0249	0.1772	0.1506	0.0134	0.9067	0.1747	0.6934	0.0079	0.2572	0.9865	0.0836	0.0766
EPB88015	Peroxisome	Peroxisomal targeting signal	Soluble	0.4017	0.2022	0.021	0.0726	0.2697	0.0079	0.1646	0.0881	0.0795	0.9954	0.4122	0.0905	0.2368	0.6307
EPB88031	Nucleus	Nuclear localization signal	Soluble	0.2518	0.8545	0.0486	0.0493	0.0249	0.0065	0.0501	0.0407	0.0466	0.0006	0.3735	0.0986	0.0522	0.7753
EPB88033	Cytoplasm|Nucleus	Nuclear localization signal	Soluble	0.5482	0.7201	0.3679	0.1418	0.3572	0.0214	0.0511	0.0825	0.0577	0.0091	0.2269	0.0536	0.1433	0.8781
EPB88023	Cytoplasm|Nucleus	Nuclear export signal	Soluble	0.6123	0.5816	0.1646	0.105	0.2963	0.1384	0.2571	0.0671	0.2278	0.2875	0.5685	0.2084	0.0679	0.5494
EPB88026	Nucleus	Nuclear localization signal	Soluble	0.2232	0.8939	0.0363	0.0125	0.2008	0.0065	0.05	0.0203	0.0458	0.001	0.1752	0.0362	0.0338	0.8646
EPB88016	Nucleus	Nuclear localization signal	Soluble	0.2968	0.7958	0.0031	0.0273	0.0278	0.0056	0.054	0.1905	0.0263	0.0017	0.3351	0.0589	0.0647	0.7793
EPB87984	Nucleus	Nuclear localization signal	Soluble	0.3623	0.9159	0.0139	0.0368	0.1043	0.0023	0.0545	0.1324	0.053	0.0321	0.5215	0.0172	0.0901	0.8682
EPB88005	Cytoplasm		Soluble	0.6406	0.1511	0.3811	0.2943	0.4449	0.0685	0.2919	0.3343	0.1471	0.0263	0.4404	0.0553	0.1951	0.8145
EPB88014	Cytoplasm|Nucleus	Nuclear export signal	Soluble	0.5112	0.6718	0.0244	0.0489	0.178	0.0059	0.1627	0.3966	0.3627	0.0219	0.542	0.187	0.0267	0.6835
EPB88034	Cytoplasm|Nucleus	Nuclear localization signal	Soluble	0.6522	0.5045	0.0435	0.4538	0.4456	0.0065	0.1457	0.2443	0.1455	0.093	0.5322	0.1682	0.2013	0.5907
EPB87994	Nucleus	Nuclear localization signal	Soluble	0.2038	0.8028	0.031	0.0306	0.0564	0.0062	0.0283	0.1278	0.0706	0.0014	0.4289	0.0751	0.0589	0.6994
EPB88025	Cytoplasm|Nucleus		Soluble	0.6287	0.5267	0.0726	0.0844	0.1375	0.0132	0.2056	0.1447	0.1157	0.0399	0.4741	0.0317	0.2436	0.7657
EPB88012	Nucleus		Soluble	0.4073	0.6107	0.0522	0.1259	0.1284	0.0229	0.1471	0.1376	0.0908	0.1458	0.2242	0.2097	0.2506	0.8083
EPB87931	Cytoplasm|Nucleus	Nuclear localization signal	Soluble	0.5341	0.6402	0.0359	0.1568	0.0636	0.0147	0.0572	0.0875	0.0912	0.0013	0.4247	0.0296	0.1275	0.806
EPB87959	Cytoplasm	Nuclear localization signal|Nuclear export signal	Soluble	0.8082	0.4797	0.0792	0.2308	0.2134	0.0142	0.2414	0.2353	0.2877	0.0623	0.5423	0.0741	0.1246	0.808
EPB87977	Cytoplasm	Nuclear localization signal	Peripheral|Soluble	0.7635	0.2718	0.0256	0.2432	0.1011	0.0024	0.2125	0.3043	0.2045	0.0251	0.7837	0.0323	0.1771	0.7568
EPB87922	Cytoplasm		Soluble	0.6328	0.1992	0.2269	0.1172	0.2364	0.0512	0.2159	0.2963	0.3341	0.0057	0.4904	0.0233	0.2998	0.7435
EPB87956	Cytoplasm|Nucleus	Nuclear localization signal|Nuclear export signal	Soluble	0.6966	0.8281	0.0156	0.0959	0.0788	0.0292	0.0637	0.069	0.0807	0.0201	0.4634	0.1111	0.0548	0.8149
EPB87924	Cytoplasm|Nucleus	Nuclear localization signal	Soluble	0.5963	0.6619	0.1726	0.0458	0.1802	0.0006	0.1257	0.0914	0.1264	0.1015	0.4253	0.1081	0.0718	0.7424
EPB87946	Cytoplasm	Signal peptide	Soluble	0.5652	0.1275	0.3254	0.3537	0.0509	0.0527	0.2295	0.3641	0.18	0.0062	0.4217	0.0497	0.1193	0.8531
EPB87961	Cytoplasm		Peripheral|Soluble	0.715	0.2116	0.0314	0.2868	0.1251	0.0025	0.1814	0.5187	0.3125	0.0179	0.7573	0.1075	0.0876	0.5855
EPB87940	Mitochondrion	Transmembrane domain	Transmembrane	0.1324	0.153	0.0207	0.0495	0.8466	0.0108	0.0539	0.0414	0.0209	0.0126	0.2682	0.967	0.0486	0.1045
EPB87975	Cytoplasm		Soluble	0.7538	0.3597	0.0784	0.0848	0.2066	0.0181	0.2106	0.2668	0.1588	0.2578	0.415	0.0845	0.1193	0.7982
EPB87928	Extracellular	Signal peptide	Soluble	0.0844	0.0311	0.9785	0.0217	0.0678	0.0028	0.0614	0.0593	0.0295	0.0019	0.2574	0.0216	0.1574	0.9177
EPB87923	Cytoplasm|Nucleus	Nuclear localization signal	Soluble	0.4925	0.8829	0.0582	0.0378	0.0816	0.0015	0.0812	0.1287	0.0447	0.0071	0.2571	0.026	0.0344	0.9116
EPB87938	Cytoplasm|Nucleus	Nuclear export signal	Soluble	0.6302	0.5826	0.0785	0.1321	0.2431	0.0351	0.3461	0.1891	0.1201	0.0809	0.4469	0.0533	0.0515	0.8361
EPB87980	Cytoplasm	Nuclear localization signal	Soluble	0.8017	0.4906	0.0433	0.1184	0.2017	0.0046	0.0986	0.0976	0.0751	0.0057	0.2897	0.021	0.1529	0.8493
EPB87963	Extracellular		Soluble	0.2363	0.2504	0.5496	0.2311	0.3424	0.052	0.2712	0.034	0.0493	0.0183	0.303	0.2087	0.2745	0.71
EPB87972	Nucleus	Nuclear localization signal	Soluble	0.3917	0.9147	0.0344	0.0358	0.1985	0.0073	0.0447	0.0311	0.0197	0.0263	0.4403	0.0215	0.0724	0.8669
EPB87934	Nucleus	Nuclear localization signal	Soluble	0.265	0.8786	0.0794	0.0537	0.0708	0.0298	0.0237	0.0075	0.0169	0.0111	0.2815	0.0737	0.0829	0.8876
EPB87960	Cytoplasm|Nucleus	Nuclear localization signal|Nuclear export signal	Soluble	0.5813	0.6167	0.0637	0.1047	0.4266	0.025	0.1218	0.1333	0.1921	0.0565	0.5146	0.1651	0.0829	0.744
EPB87925	Cell membrane		Transmembrane	0.2768	0.2772	0.1197	0.6156	0.1157	0.0042	0.2372	0.42	0.2634	0.0057	0.2697	0.9433	0.3152	0.1214
EPB87962	Cytoplasm	Nuclear localization signal	Soluble	0.5163	0.4808	0.1377	0.0795	0.1421	0.0053	0.2516	0.2872	0.2115	0.0077	0.3044	0.105	0.0483	0.7932
EPB87937	Mitochondrion	Mitochondrial transit peptide	Soluble	0.2226	0.1587	0.0218	0.0341	0.886	0.0225	0.0275	0.069	0.0301	0.0229	0.4849	0.0644	0.1737	0.7321
EPB87954	Cytoplasm		Peripheral|Soluble	0.5819	0.2864	0.0303	0.3171	0.1652	0.0114	0.068	0.3867	0.2514	0.0664	0.6515	0.028	0.2441	0.7555
EPB87966	Cytoplasm		Transmembrane|Soluble	0.699	0.288	0.2432	0.0878	0.6034	0.0212	0.2543	0.1876	0.2249	0.3205	0.4807	0.5791	0.0887	0.563
EPB87965	Nucleus	Nuclear localization signal	Soluble	0.4044	0.8229	0.1473	0.062	0.2418	0.0306	0.0548	0.0279	0.0483	0.0155	0.1823	0.0312	0.1889	0.8873
EPB87967	Cytoplasm|Nucleus	Peroxisomal targeting signal	Soluble	0.6295	0.5336	0.1532	0.0437	0.2378	0.0554	0.1178	0.3068	0.2967	0.1433	0.2508	0.2067	0.1943	0.8273
EPB87958	Cytoplasm	Nuclear export signal	Soluble	0.64	0.3357	0.0179	0.088	0.1677	0.0244	0.1327	0.1101	0.0878	0.0417	0.2762	0.0396	0.1412	0.8197
EPB87945	Cytoplasm		Soluble	0.5304	0.4969	0.1725	0.2537	0.3882	0.0064	0.2196	0.23	0.1668	0.0132	0.5242	0.1275	0.204	0.769
EPB87947	Nucleus	Nuclear localization signal	Soluble	0.216	0.957	0.027	0.0315	0.0525	0.0254	0.0497	0.0448	0.0213	0.0104	0.5119	0.0397	0.0818	0.8291
EPB87964	Nucleus	Nuclear localization signal|Nuclear export signal	Soluble	0.3896	0.8753	0.0202	0.05	0.1282	0.0063	0.0699	0.0961	0.0821	0.0078	0.359	0.0197	0.122	0.8287
EPB87981	Cytoplasm|Lysosome/Vacuole	Nuclear export signal	Peripheral|Soluble	0.7653	0.2156	0.0189	0.3514	0.1501	0.0036	0.1753	0.6982	0.3859	0.0461	0.8476	0.0383	0.1906	0.7489
EPB87968	Cytoplasm|Extracellular	Signal peptide	Soluble	0.5473	0.2017	0.6252	0.1978	0.2076	0.0213	0.2178	0.0573	0.0744	0.1273	0.1547	0.1981	0.2996	0.7952
EPB87930	Peroxisome	Peroxisomal targeting signal	Soluble	0.2781	0.3697	0.0289	0.0298	0.4073	0.0004	0.0896	0.0531	0.0592	0.9213	0.2862	0.0627	0.0998	0.8077
EPB87933	Cytoplasm	Nuclear export signal	Peripheral|Soluble	0.7839	0.2715	0.0255	0.1346	0.1595	0.0034	0.2676	0.5284	0.3682	0.1035	0.7706	0.0721	0.305	0.5199
EPB87978	Cytoplasm	Nuclear export signal	Peripheral|Soluble	0.7438	0.2257	0.034	0.4259	0.1949	0.0155	0.2303	0.4051	0.265	0.053	0.6236	0.0708	0.1389	0.7504
EPB87976	Nucleus	Nuclear localization signal	Soluble	0.3254	0.9402	0.0106	0.044	0.0504	0.0049	0.0328	0.0941	0.0954	0.0138	0.1993	0.0588	0.2013	0.9049
EPB87982	Cytoplasm|Nucleus	Nuclear export signal	Soluble	0.5988	0.6568	0.0771	0.0923	0.2807	0.0358	0.2907	0.0472	0.1317	0.181	0.2666	0.1552	0.0852	0.8284
EPB87936	Lysosome/Vacuole	Signal peptide|Transmembrane domain	Transmembrane	0.0839	0.0545	0.059	0.5198	0.0513	0.0182	0.4807	0.6108	0.383	0.0142	0.0297	0.9073	0.1026	0.2301
EPB87949	Cytoplasm|Nucleus	Nuclear localization signal	Soluble	0.6561	0.6145	0.0311	0.0995	0.0885	0.0167	0.2139	0.0927	0.0734	0.0214	0.407	0.0946	0.0932	0.7489
EPB87927	Endoplasmic reticulum	Signal peptide|Transmembrane domain	Transmembrane	0.2077	0.0874	0.0683	0.2446	0.1755	0.0225	0.905	0.3486	0.346	0.061	0.3037	0.8932	0.1665	0.1644
EPB87950	Cytoplasm	Nuclear localization signal	Soluble	0.7646	0.436	0.0405	0.2751	0.2488	0.0032	0.1329	0.336	0.1268	0.0398	0.5388	0.0214	0.3256	0.8111
EPB87941	Cell membrane		Lipid anchor	0.1002	0.0396	0.5939	0.5543	0.0604	0.0068	0.2619	0.3082	0.3069	0.0213	0.0985	0.1186	0.9684	0.465
EPB87948	Extracellular	Signal peptide	Soluble	0.2306	0.1519	0.7367	0.0848	0.0661	0.0113	0.3438	0.294	0.2216	0.0038	0.2966	0.0988	0.2039	0.8301
EPB87943	Extracellular	Signal peptide	Soluble	0.1513	0.1103	0.9556	0.062	0.048	0.0081	0.0902	0.109	0.0919	0.0023	0.2681	0.0083	0.3658	0.9388
EPB87953	Cytoplasm|Nucleus	Nuclear localization signal|Nuclear export signal	Soluble	0.6813	0.7428	0.0382	0.1382	0.1417	0.0098	0.0912	0.0977	0.1133	0.0127	0.4601	0.0235	0.1985	0.825
EPB87974	Cytoplasm	Nuclear localization signal	Soluble	0.7641	0.3233	0.0679	0.0404	0.1165	0.0193	0.2604	0.0822	0.1622	0.0069	0.3379	0.0169	0.1326	0.8726
EPB87969	Nucleus	Nuclear localization signal	Soluble	0.1903	0.8843	0.0167	0.0452	0.0445	0.0114	0.0577	0.0077	0.0071	0.0031	0.1874	0.0309	0.0506	0.8774
EPB87952	Nucleus	Nuclear localization signal	Soluble	0.3247	0.9344	0.0377	0.0152	0.0408	0.0051	0.0434	0.0575	0.0902	0.0096	0.5166	0.0332	0.0321	0.8154
EPB87955	Cytoplasm|Nucleus	Nuclear export signal	Soluble	0.7095	0.72	0.0291	0.0377	0.1746	0.0195	0.1265	0.0928	0.2463	0.0224	0.2998	0.0559	0.0661	0.8065
EPB87939	Cell membrane	Transmembrane domain	Transmembrane	0.1664	0.1222	0.0215	0.683	0.0347	0.0067	0.4648	0.5096	0.4976	0.0019	0.0873	0.9857	0.044	0.0802
EPB87957	Cell membrane	Transmembrane domain	Transmembrane	0.1824	0.1069	0.0148	0.4498	0.1267	0.0117	0.4427	0.3872	0.3865	0.02	0.0473	0.9483	0.0902	0.2046
EPB87942	Cytoplasm|Nucleus	Nuclear localization signal	Soluble	0.5162	0.8677	0.0258	0.0409	0.1752	0.0019	0.0708	0.0802	0.0756	0.0078	0.3804	0.0305	0.1075	0.8696
EPB87970	Extracellular	Signal peptide	Soluble	0.2371	0.1091	0.8329	0.0455	0.1185	0.0139	0.1775	0.2518	0.1325	0.001	0.2366	0.0209	0.1545	0.9134
EPB87979	Mitochondrion|Endoplasmic reticulum	Transmembrane domain	Transmembrane	0.1309	0.0431	0.1322	0.1289	0.842	0.0362	0.6687	0.1468	0.3798	0.0223	0.4377	0.6226	0.0804	0.2586
EPB87929	Extracellular	Signal peptide	Soluble	0.2237	0.1924	0.9259	0.0642	0.2839	0.1034	0.2704	0.2482	0.2247	0.002	0.321	0.1601	0.1092	0.7585
EPB87971	Nucleus	Nuclear localization signal	Soluble	0.4257	0.7017	0.0434	0.0497	0.0834	0.0055	0.122	0.1535	0.065	0.0547	0.3939	0.1196	0.0969	0.7692
EPB87932	Mitochondrion	Mitochondrial transit peptide	Transmembrane	0.0913	0.1281	0.0403	0.0561	0.9447	0.0429	0.0517	0.0393	0.0574	0.0551	0.39	0.926	0.0245	0.122
EPB87951	Cytoplasm	Nuclear localization signal	Peripheral|Soluble	0.7182	0.4452	0.0527	0.1659	0.2472	0.0275	0.2579	0.2342	0.2626	0.0073	0.7303	0.0808	0.0833	0.6819
EPB87935	Lysosome/Vacuole	Transmembrane domain	Transmembrane	0.2647	0.1467	0.0311	0.4874	0.0826	0.0158	0.2958	0.6351	0.3431	0.1526	0.1322	0.9614	0.072	0.1872
EPB87926	Nucleus	Nuclear localization signal|Nuclear export signal	Soluble	0.4296	0.7593	0.0218	0.0725	0.0998	0.0058	0.1422	0.2038	0.0919	0.0095	0.3091	0.0862	0.0749	0.7639
EPB87973	Cytoplasm	Peroxisomal targeting signal	Soluble	0.4033	0.1869	0.1631	0.0607	0.1538	0.0379	0.181	0.1299	0.2457	0.3847	0.4487	0.2399	0.061	0.6335
EPB87944	Extracellular	Signal peptide	Soluble	0.1517	0.0395	0.8847	0.066	0.1885	0.0083	0.0563	0.1246	0.2241	0.0052	0.1722	0.0364	0.299	0.9403
EPB87869	Nucleus	Nuclear localization signal|Nuclear export signal	Soluble	0.4692	0.6998	0.1264	0.2378	0.2595	0.1142	0.3857	0.0638	0.105	0.1644	0.222	0.3417	0.2754	0.7156
EPB87915	Cytoplasm	Nuclear localization signal	Peripheral|Soluble	0.8057	0.1384	0.1032	0.3721	0.0848	0.0015	0.1608	0.4438	0.2585	0.0063	0.8008	0.0367	0.172	0.7385
EPB87910	Cell membrane|Lysosome/Vacuole	Signal peptide|Transmembrane domain	Transmembrane	0.1621	0.0893	0.099	0.7571	0.0846	0.0214	0.3878	0.8419	0.5201	0.0282	0.052	0.9935	0.1079	0.063
EPB87892	Cytoplasm		Peripheral|Soluble	0.7192	0.2831	0.061	0.2019	0.1389	0.0057	0.1058	0.2646	0.2402	0.0053	0.6125	0.0314	0.2091	0.8457
EPB87896	Nucleus	Nuclear localization signal	Soluble	0.2545	0.7142	0.1391	0.158	0.0948	0.0775	0.1074	0.0363	0.0396	0.0099	0.1923	0.3842	0.0958	0.7311
EPB87889	Peroxisome	Peroxisomal targeting signal	Peripheral|Soluble	0.3449	0.3298	0.02	0.0805	0.1074	0.0007	0.1694	0.3083	0.2007	0.8871	0.6444	0.1825	0.2336	0.6072
EPB87916	Cytoplasm|Nucleus	Nuclear localization signal	Soluble	0.6142	0.7982	0.0067	0.0436	0.0744	0.0023	0.1351	0.1004	0.0769	0.0107	0.4285	0.0224	0.0283	0.8351
EPB87906	Nucleus	Nuclear localization signal	Soluble	0.3654	0.7622	0.0229	0.1461	0.0866	0.021	0.0547	0.0592	0.0232	0.0063	0.4045	0.0525	0.0609	0.8497
EPB87908	Cytoplasm	Nuclear export signal	Soluble	0.8055	0.4079	0.0705	0.0934	0.2073	0.0152	0.285	0.2341	0.2548	0.0784	0.4527	0.1156	0.0538	0.7425
EPB87882	Cytoplasm	Nuclear export signal	Soluble	0.7254	0.4252	0.0197	0.1564	0.041	0.0074	0.1086	0.1904	0.1439	0.0865	0.4677	0.0141	0.0635	0.8964
EPB87917	Cytoplasm|Nucleus		Soluble	0.6082	0.6201	0.1344	0.0465	0.0839	0.012	0.1624	0.3624	0.2929	0.0138	0.3734	0.0203	0.0861	0.8352
EPB87877	Endoplasmic reticulum|Lysosome/Vacuole|Golgi apparatus	Transmembrane domain	Transmembrane	0.2071	0.1731	0.008	0.1837	0.1346	0.0047	0.662	0.596	0.7206	0.0733	0.4997	0.7774	0.1811	0.1301
EPB87878	Cytoplasm		Soluble	0.6221	0.451	0.404	0.0387	0.4353	0.0054	0.0787	0.4022	0.1227	0.0148	0.3499	0.0159	0.041	0.9365
EPB87879	Nucleus		Transmembrane|Soluble	0.3129	0.5159	0.1087	0.1435	0.3233	0.0182	0.099	0.0775	0.1077	0.2673	0.2464	0.566	0.0657	0.6599
EPB87887	Nucleus	Nuclear localization signal	Soluble	0.303	0.9024	0.051	0.0308	0.0307	0.0025	0.06	0.0231	0.0403	0.005	0.3347	0.0754	0.036	0.8195
EPB87902	Cytoplasm		Peripheral	0.4954	0.4419	0.0887	0.479	0.4478	0.0191	0.0996	0.5705	0.1908	0.0422	0.7243	0.2308	0.6406	0.4553
EPB87904	Endoplasmic reticulum	Transmembrane domain	Transmembrane	0.0625	0.2217	0.0204	0.3055	0.2154	0.0067	0.8586	0.2071	0.485	0.0047	0.0866	0.9777	0.0283	0.1082
EPB87913	Cytoplasm	Nuclear localization signal	Peripheral|Soluble	0.8353	0.3821	0.0939	0.5499	0.1341	0.0038	0.2817	0.3537	0.1468	0.0809	0.7434	0.0182	0.223	0.7221
EPB87912	Cytoplasm		Peripheral|Soluble	0.5344	0.4585	0.0423	0.1834	0.1839	0.0064	0.2355	0.4179	0.2415	0.1708	0.615	0.3077	0.0729	0.5689
EPB87914	Nucleus	Nuclear localization signal	Soluble	0.3901	0.8423	0.0195	0.0707	0.0286	0.003	0.0249	0.0237	0.0113	0.0054	0.2949	0.0673	0.0417	0.8481
EPB87905	Cytoplasm|Nucleus	Nuclear localization signal|Nuclear export signal	Soluble	0.6123	0.7308	0.1633	0.1556	0.1293	0.0075	0.3928	0.3383	0.3419	0.0109	0.4854	0.0929	0.218	0.7364
EPB87875	Cytoplasm|Nucleus	Nuclear localization signal	Soluble	0.4877	0.8939	0.0086	0.0449	0.1749	0.0035	0.0388	0.2503	0.0824	0.0102	0.4055	0.0261	0.1036	0.8959
EPB87921	Cytoplasm|Nucleus	Nuclear localization signal|Nuclear export signal	Soluble	0.492	0.6024	0.0221	0.1476	0.1326	0.0259	0.2343	0.1107	0.1506	0.0266	0.376	0.2423	0.0803	0.717
EPB87918	Endoplasmic reticulum	Signal peptide|Transmembrane domain	Transmembrane	0.1357	0.204	0.0175	0.1615	0.3057	0.0107	0.9185	0.242	0.5442	0.029	0.2353	0.9557	0.0124	0.1272
EPB87885	Nucleus	Nuclear localization signal	Soluble	0.2206	0.9493	0.1016	0.0251	0.072	0.0023	0.0484	0.0401	0.0844	0.0071	0.1842	0.0291	0.0306	0.9045
EPB87897	Extracellular|Endoplasmic reticulum	Signal peptide	Soluble	0.1843	0.1124	0.7572	0.075	0.0898	0.0071	0.6703	0.4283	0.246	0.0006	0.2854	0.1176	0.0673	0.8304
EPB87893	Mitochondrion	Mitochondrial transit peptide	Peripheral|Soluble	0.1378	0.1004	0.0378	0.0175	0.9374	0.0141	0.0233	0.0221	0.0316	0.0026	0.6229	0.0994	0.0457	0.6228
EPB87901	Nucleus	Nuclear localization signal	Soluble	0.3688	0.8792	0.0089	0.0241	0.3022	0.001	0.0431	0.1427	0.0516	0.0198	0.3414	0.0351	0.1548	0.8974
EPB87907	Cytoplasm|Nucleus	Nuclear localization signal	Soluble	0.6372	0.6669	0.0725	0.0559	0.2452	0.009	0.0635	0.0556	0.0507	0.0055	0.3411	0.051	0.0619	0.8996
EPB87899	Cytoplasm|Cell membrane	Nuclear localization signal	Lipid anchor	0.4885	0.4004	0.1385	0.6101	0.3698	0.0365	0.1163	0.4376	0.2561	0.0973	0.3934	0.2038	0.9454	0.462
EPB87895	Nucleus		Soluble	0.2565	0.7501	0.1224	0.1249	0.185	0.0141	0.0635	0.0166	0.0224	0.3258	0.2217	0.3428	0.0765	0.7228
EPB87903	Mitochondrion	Mitochondrial transit peptide	Soluble	0.2175	0.1843	0.0143	0.0348	0.9162	0.006	0.0197	0.0276	0.0145	0.0127	0.5046	0.0957	0.046	0.7565
EPB87900	Mitochondrion	Mitochondrial transit peptide	Soluble	0.2501	0.1839	0.0309	0.0382	0.8716	0.0094	0.0267	0.0348	0.0192	0.0062	0.5454	0.0682	0.0739	0.8112
EPB87872	Cytoplasm|Nucleus		Soluble	0.57	0.5885	0.1381	0.3014	0.6124	0.0179	0.2474	0.0503	0.0735	0.0256	0.3906	0.1773	0.1234	0.7263
EPB87920	Cytoplasm		Peripheral|Soluble	0.542	0.4868	0.0661	0.1019	0.067	0.0131	0.2746	0.2806	0.2892	0.023	0.6106	0.0397	0.178	0.7088
EPB87886	Cytoplasm|Nucleus	Nuclear localization signal	Soluble	0.5717	0.7866	0.0485	0.076	0.0956	0.0022	0.0315	0.0274	0.0286	0.009	0.4002	0.0266	0.0752	0.893
EPB87898	Mitochondrion	Mitochondrial transit peptide	Peripheral|Soluble	0.3518	0.1516	0.0272	0.1133	0.7769	0.0021	0.0496	0.0702	0.0474	0.0403	0.6333	0.1015	0.1445	0.6361
EPB87919	Cytoplasm	Nuclear localization signal	Soluble	0.5733	0.3081	0.043	0.2355	0.2777	0.0024	0.1509	0.3731	0.222	0.027	0.496	0.0172	0.2622	0.8454
EPB87881	Endoplasmic reticulum		Transmembrane	0.1959	0.3016	0.1137	0.1331	0.4108	0.1711	0.7622	0.168	0.2118	0.5651	0.5096	0.8727	0.0198	0.2226
EPB87870	Cytoplasm		Soluble	0.6161	0.3608	0.0506	0.2973	0.232	0.0058	0.3141	0.2523	0.1213	0.2128	0.5798	0.2081	0.2114	0.6234
EPB87883	Cytoplasm|Nucleus		Soluble	0.7052	0.5366	0.0799	0.036	0.1862	0.0114	0.1133	0.1234	0.0607	0.0474	0.462	0.0249	0.4872	0.7021
EPB87891	Cytoplasm	Nuclear export signal	Peripheral|Soluble	0.7708	0.346	0.0793	0.1761	0.1114	0.0126	0.2777	0.3737	0.499	0.1248	0.7759	0.0778	0.1088	0.59
EPB87880	Cytoplasm		Soluble	0.4401	0.3449	0.1006	0.1869	0.5225	0.0553	0.1475	0.037	0.1002	0.0883	0.4028	0.108	0.2328	0.8047
EPB87868	Nucleus	Nuclear localization signal	Soluble	0.4499	0.8088	0.2177	0.0651	0.2219	0.0161	0.1463	0.0695	0.0941	0.0334	0.2595	0.0668	0.2234	0.8865
EPB87911	Nucleus	Nuclear localization signal	Soluble	0.3411	0.9427	0.0165	0.0472	0.1581	0.0127	0.0207	0.0523	0.0415	0.0095	0.3627	0.0245	0.0821	0.9314
EPB87876	Lysosome/Vacuole	Signal peptide|Transmembrane domain	Transmembrane	0.1308	0.0763	0.0129	0.441	0.1072	0.0272	0.6062	0.7733	0.6352	0.043	0.1554	0.975	0.066	0.0923
EPB87894	Extracellular|Endoplasmic reticulum	Signal peptide	Soluble	0.188	0.1044	0.7701	0.0803	0.0895	0.0079	0.6523	0.4428	0.271	0.0005	0.291	0.1169	0.067	0.8322
EPB87873	Cytoplasm|Nucleus	Nuclear localization signal	Soluble	0.6552	0.5114	0.0299	0.4096	0.3025	0.0062	0.1466	0.245	0.1447	0.1212	0.509	0.1274	0.1638	0.7015
EPB87909	Mitochondrion|Endoplasmic reticulum		Peripheral|Transmembrane	0.1449	0.0911	0.058	0.0971	0.7002	0.0948	0.8456	0.1111	0.1316	0.078	0.7242	0.7701	0.1027	0.1568
EPB87884	Mitochondrion	Transmembrane domain|Mitochondrial transit peptide	Transmembrane	0.1338	0.0962	0.0318	0.1851	0.8859	0.0451	0.2087	0.2974	0.2464	0.2091	0.1578	0.9223	0.0659	0.135
EPB87874	Nucleus	Nuclear localization signal	Soluble	0.3246	0.9119	0.0158	0.0817	0.0399	0.0006	0.0396	0.0828	0.0238	0.023	0.4265	0.0368	0.1173	0.8201
EPB87890	Nucleus	Nuclear localization signal	Soluble	0.4106	0.8434	0.01	0.0459	0.1306	0.0037	0.0491	0.1609	0.0641	0.0302	0.3713	0.0376	0.1007	0.8599
EPB87888	Lysosome/Vacuole	Peroxisomal targeting signal	Peripheral|Soluble	0.2367	0.1907	0.0188	0.1557	0.1491	0.0031	0.1823	0.7451	0.274	0.6375	0.653	0.2189	0.1796	0.5748
EPB87871	Cytoplasm	Peroxisomal targeting signal	Soluble	0.7304	0.4628	0.0953	0.0597	0.3228	0.0159	0.1244	0.154	0.1648	0.6283	0.2608	0.0875	0.1243	0.8145
EPB87824	Cytoplasm		Peripheral|Soluble	0.7703	0.2666	0.0703	0.4786	0.2967	0.0064	0.1089	0.368	0.1986	0.0315	0.6489	0.0698	0.4613	0.7807
EPB87812	Extracellular	Signal peptide	Peripheral|Soluble	0.2306	0.0914	0.9041	0.0501	0.1684	0.0131	0.2896	0.3823	0.2464	0.0007	0.6034	0.0846	0.1991	0.696
EPB87818	Lysosome/Vacuole		Transmembrane	0.2993	0.1829	0.0231	0.2112	0.1976	0.0052	0.4256	0.8838	0.5578	0.0509	0.0507	0.9374	0.0941	0.1807
EPB87801	Endoplasmic reticulum	Signal peptide|Transmembrane domain	Transmembrane	0.0796	0.0647	0.072	0.3356	0.1532	0.2041	0.7494	0.4789	0.2387	0.0058	0.0738	0.975	0.1112	0.1199
EPB87803	Endoplasmic reticulum	Transmembrane domain	Transmembrane	0.1931	0.0756	0.0746	0.2518	0.1458	0.0143	0.616	0.5127	0.6339	0.0014	0.1242	0.913	0.0205	0.236
EPB87806	Nucleus	Nuclear localization signal	Soluble	0.4076	0.8382	0.0558	0.0404	0.0376	0.0124	0.0159	0.0219	0.0175	0.0312	0.2563	0.0651	0.0337	0.9377
EPB87867	Cytoplasm|Nucleus	Nuclear export signal	Soluble	0.564	0.5651	0.1896	0.1403	0.1837	0.048	0.4062	0.274	0.154	0.2087	0.3615	0.2976	0.2264	0.7541
EPB87807	Cytoplasm		Soluble	0.8463	0.4592	0.0607	0.0468	0.0788	0.001	0.4669	0.1094	0.5364	0.0958	0.4588	0.0434	0.1368	0.7877
EPB87841	Cytoplasm|Nucleus	Nuclear localization signal|Nuclear export signal	Soluble	0.7552	0.526	0.0234	0.1228	0.1612	0.0023	0.063	0.1293	0.0674	0.1147	0.2993	0.0627	0.1185	0.8379
EPB87836	Nucleus		Peripheral|Soluble	0.3704	0.5449	0.2871	0.1618	0.5787	0.0371	0.1299	0.3571	0.3411	0.0669	0.6305	0.0505	0.1247	0.7324
EPB87859	Cytoplasm		Soluble	0.5974	0.3853	0.1248	0.3662	0.3183	0.0663	0.154	0.3826	0.1973	0.0719	0.3548	0.2066	0.3093	0.6888
EPB87805	Cytoplasm	Nuclear export signal	Peripheral|Soluble	0.6137	0.4227	0.0344	0.2156	0.2175	0.0035	0.1846	0.5227	0.3823	0.01	0.7131	0.0485	0.3637	0.6488
EPB87866	Cytoplasm|Nucleus		Soluble	0.6198	0.5345	0.1259	0.0954	0.446	0.0062	0.3572	0.0778	0.1343	0.1068	0.2303	0.2931	0.1341	0.7551
EPB87835	Cytoplasm|Nucleus	Nuclear localization signal	Soluble	0.6399	0.7301	0.0218	0.0382	0.149	0.0049	0.0596	0.087	0.0659	0.0022	0.1563	0.0295	0.0809	0.8897
EPB87828	Nucleus	Nuclear localization signal	Soluble	0.3422	0.8348	0.0352	0.043	0.1135	0.0072	0.1147	0.0315	0.0586	0.0014	0.3861	0.0168	0.0453	0.8843
EPB87808	Nucleus	Nuclear localization signal	Soluble	0.0792	0.9933	0.0573	0.016	0.0466	0.0572	0.0281	0.0203	0.0069	0.0068	0.2158	0.0678	0.0246	0.8399
EPB87830	Cytoplasm	Nuclear localization signal|Nuclear export signal	Soluble	0.662	0.4852	0.029	0.1238	0.2895	0.0294	0.1156	0.1593	0.1972	0.0141	0.2874	0.0924	0.1035	0.8511
EPB87838	Extracellular	Signal peptide	Soluble	0.1464	0.0334	0.9506	0.0266	0.0581	0.0043	0.2642	0.1972	0.1414	0.003	0.303	0.0545	0.1054	0.807
EPB87810	Mitochondrion	Transmembrane domain	Transmembrane	0.1049	0.13	0.0378	0.081	0.9258	0.0356	0.1858	0.0371	0.0629	0.0136	0.13	0.953	0.0531	0.2282
EPB87815	Endoplasmic reticulum	Transmembrane domain	Transmembrane	0.2628	0.1539	0.0481	0.2183	0.3241	0.0466	0.6931	0.2998	0.2427	0.0507	0.166	0.9779	0.0296	0.1203
EPB87853	Nucleus	Nuclear localization signal	Soluble	0.3952	0.9	0.0607	0.0157	0.2011	0.0116	0.2652	0.1632	0.0836	0.0057	0.283	0.0267	0.0848	0.8343
EPB87809	Nucleus	Nuclear localization signal	Soluble	0.4202	0.7705	0.1315	0.0428	0.1711	0.0324	0.2741	0.0442	0.0467	0.0006	0.3741	0.0243	0.1485	0.7725
EPB87851	Cytoplasm		Soluble	0.7653	0.4418	0.2737	0.04	0.2053	0.038	0.2136	0.3536	0.1622	0.0292	0.3622	0.0623	0.1233	0.8141
EPB87863	Cytoplasm		Soluble	0.7523	0.4811	0.2122	0.0518	0.1848	0.039	0.23	0.2519	0.0928	0.0157	0.3468	0.062	0.0736	0.8236
EPB87802	Nucleus	Nuclear localization signal	Soluble	0.3528	0.8032	0.0613	0.0496	0.0959	0.0018	0.0637	0.2103	0.1139	0.0303	0.5945	0.1574	0.0492	0.6799
EPB87846	Cytoplasm|Nucleus	Nuclear localization signal	Peripheral|Soluble	0.518	0.605	0.0526	0.1815	0.139	0.0057	0.1142	0.355	0.1718	0.0101	0.7046	0.0575	0.0566	0.7181
EPB87840	Cytoplasm|Nucleus		Soluble	0.6702	0.5317	0.141	0.1119	0.1822	0.0017	0.1435	0.3783	0.2591	0.0496	0.4629	0.0874	0.1777	0.8147
EPB87839	Mitochondrion	Mitochondrial transit peptide	Soluble	0.3277	0.1314	0.0369	0.0355	0.8765	0.0285	0.0266	0.0285	0.015	0.0502	0.4448	0.0777	0.0296	0.7365
EPB87854	Endoplasmic reticulum	Signal peptide|Transmembrane domain	Transmembrane	0.3421	0.2857	0.0687	0.172	0.2744	0.0541	0.7545	0.2058	0.2314	0.0739	0.5632	0.8722	0.0632	0.1296
EPB87862	Nucleus	Nuclear localization signal	Soluble	0.4041	0.7819	0.0351	0.0537	0.1999	0.017	0.1308	0.0648	0.0771	0.067	0.3185	0.2099	0.1366	0.7274
EPB87844	Cytoplasm|Nucleus	Nuclear localization signal	Soluble	0.6333	0.654	0.094	0.1413	0.1854	0.0017	0.0952	0.0879	0.0718	0.064	0.4468	0.2923	0.1573	0.7053
EPB87847	Cytoplasm|Nucleus	Nuclear export signal	Soluble	0.5306	0.6261	0.0237	0.0818	0.2067	0.0053	0.1795	0.3492	0.317	0.009	0.5204	0.2278	0.028	0.6452
EPB87813	Cytoplasm|Nucleus	Nuclear export signal	Soluble	0.5173	0.8675	0.0142	0.0777	0.2894	0.0007	0.0648	0.1181	0.0337	0.0349	0.3138	0.0277	0.0424	0.881
EPB87822	Nucleus	Nuclear localization signal	Soluble	0.4719	0.783	0.1272	0.0243	0.0672	0.0105	0.0238	0.0388	0.1318	0.1188	0.2778	0.0773	0.1615	0.8873
EPB87837	Mitochondrion	Mitochondrial transit peptide	Peripheral|Soluble	0.1697	0.1352	0.0145	0.0474	0.9383	0.006	0.0346	0.0795	0.0632	0.0063	0.684	0.1162	0.0548	0.674
EPB87861	Lysosome/Vacuole	Transmembrane domain	Transmembrane	0.1554	0.102	0.0319	0.549	0.1125	0.009	0.4655	0.6171	0.4327	0.0091	0.1402	0.9417	0.0623	0.1267
EPB87814	Cytoplasm	Nuclear export signal	Peripheral|Soluble	0.6275	0.353	0.0241	0.1612	0.1879	0.0032	0.3387	0.5267	0.5161	0.1216	0.7312	0.0829	0.3167	0.6287
EPB87829	Cytoplasm	Nuclear localization signal	Soluble	0.6091	0.4889	0.0338	0.2222	0.0583	0.0151	0.4125	0.0684	0.0899	0.0072	0.526	0.0173	0.3179	0.8365
EPB87864	Cytoplasm		Soluble	0.7452	0.4625	0.2129	0.0581	0.246	0.0464	0.2477	0.259	0.0777	0.0202	0.389	0.0902	0.0617	0.7704
EPB87804	Mitochondrion	Transmembrane domain	Transmembrane	0.1072	0.1439	0.0681	0.1145	0.7534	0.3624	0.083	0.5281	0.2031	0.0088	0.4664	0.9558	0.0514	0.0674
EPB87816	Endoplasmic reticulum	Signal peptide	Transmembrane	0.2625	0.1907	0.0355	0.1473	0.0347	0.0075	0.7945	0.2084	0.382	0.006	0.286	0.9042	0.1013	0.1534
EPB87857	Extracellular	Signal peptide	Soluble	0.2617	0.2197	0.4635	0.0602	0.4294	0.0238	0.2805	0.1146	0.159	0.0023	0.5225	0.1184	0.2311	0.7738
EPB87850	Cytoplasm		Soluble	0.7483	0.4702	0.2089	0.0519	0.2321	0.043	0.2415	0.2482	0.084	0.0176	0.3805	0.0694	0.0701	0.7975
EPB87821	Nucleus		Soluble	0.4256	0.5289	0.2209	0.1487	0.1897	0.005	0.3416	0.1989	0.1468	0.0592	0.2409	0.3535	0.1267	0.7217
EPB87825	Cytoplasm|Nucleus	Nuclear localization signal|Nuclear export signal	Peripheral|Soluble	0.6518	0.5226	0.0319	0.1782	0.1146	0.0012	0.182	0.4341	0.2869	0.0402	0.6873	0.0711	0.5028	0.6167
EPB87845	Cytoplasm|Nucleus	Nuclear export signal	Soluble	0.7102	0.7469	0.0269	0.0794	0.089	0.0116	0.1304	0.4158	0.1466	0.1372	0.368	0.0778	0.1445	0.7747
EPB87849	Cytoplasm	Nuclear localization signal	Soluble	0.7698	0.4835	0.0338	0.0519	0.3982	0.0438	0.0887	0.0588	0.0469	0.0019	0.3352	0.0649	0.0314	0.7848
EPB87856	Nucleus	Nuclear localization signal	Soluble	0.3908	0.7476	0.0174	0.0362	0.0275	0.0229	0.3454	0.0529	0.0566	0.1468	0.1544	0.0599	0.0919	0.9347
EPB87831	Cytoplasm		Soluble	0.5324	0.4508	0.0814	0.0646	0.366	0.0049	0.3144	0.527	0.1326	0.0172	0.4747	0.3328	0.2961	0.6043
EPB87865	Extracellular	Signal peptide	Soluble	0.1596	0.2111	0.9711	0.1071	0.0816	0.039	0.0571	0.1902	0.0926	0.0277	0.1615	0.0566	0.186	0.8801
EPB87858	Cytoplasm|Nucleus	Nuclear export signal	Peripheral|Soluble	0.6633	0.6473	0.0044	0.0241	0.2608	0.0535	0.1446	0.0592	0.0733	0.0802	0.6737	0.0804	0.063	0.7364
EPB87842	Cytoplasm	Nuclear localization signal	Soluble	0.6388	0.4359	0.1019	0.245	0.2943	0.003	0.1565	0.3361	0.2322	0.0384	0.5013	0.0973	0.2567	0.7486
EPB87817	Cell membrane		Lipid anchor	0.1683	0.0628	0.4055	0.8011	0.0511	0.0099	0.2629	0.3579	0.3215	0.0344	0.128	0.2703	0.9648	0.4006
EPB87811	Cytoplasm|Nucleus	Nuclear localization signal	Soluble	0.5065	0.8233	0.0166	0.1155	0.1971	0.0043	0.2384	0.1849	0.1047	0.2784	0.393	0.0718	0.1716	0.8153
EPB87819	Extracellular	Signal peptide	Soluble	0.1613	0.0509	0.8848	0.1227	0.089	0.0214	0.318	0.2907	0.2357	0.0026	0.2594	0.0585	0.1564	0.8483
EPB87860	Cytoplasm|Nucleus	Nuclear localization signal	Soluble	0.7393	0.69	0.1144	0.1035	0.18	0.0104	0.0992	0.1484	0.0364	0.0091	0.2725	0.1056	0.0686	0.8306
EPB87827	Cytoplasm|Nucleus	Nuclear localization signal|Nuclear export signal	Soluble	0.6817	0.7059	0.1582	0.2589	0.1652	0.0085	0.0562	0.1757	0.1253	0.0042	0.5447	0.0152	0.5014	0.9015
EPB87833	Cytoplasm		Soluble	0.5309	0.4653	0.5151	0.2752	0.1961	0.0258	0.1922	0.0573	0.0687	0.0443	0.1727	0.266	0.3089	0.8122
EPB87855	Cytoplasm		Soluble	0.785	0.3678	0.0799	0.1334	0.3063	0.0027	0.0685	0.1158	0.0671	0.0376	0.2908	0.0847	0.0982	0.8531
EPB87820	Mitochondrion	Mitochondrial transit peptide	Peripheral|Soluble	0.3717	0.1926	0.0299	0.0485	0.8348	0.0658	0.1572	0.1859	0.0833	0.0648	0.6768	0.1214	0.0541	0.6253
EPB87843	Cytoplasm|Nucleus	Nuclear localization signal	Soluble	0.4853	0.7975	0.0694	0.03	0.2562	0.0161	0.0484	0.0462	0.0478	0.0311	0.1321	0.0798	0.1243	0.8469
EPB87832	Endoplasmic reticulum		Transmembrane	0.2283	0.2596	0.0902	0.0931	0.1893	0.0307	0.8063	0.318	0.1999	0.0283	0.1448	0.9823	0.0144	0.1156
EPB87848	Cytoplasm		Peripheral|Soluble	0.708	0.3107	0.0279	0.3056	0.2047	0.0083	0.1602	0.2487	0.2172	0.0199	0.7213	0.0697	0.2577	0.6726
EPB87826	Cell membrane|Lysosome/Vacuole	Transmembrane domain	Transmembrane	0.2136	0.2658	0.1617	0.6019	0.0372	0.0026	0.3898	0.6513	0.4898	0.002	0.4314	0.8338	0.1977	0.1816
EPB87852	Cytoplasm	Nuclear localization signal	Soluble	0.8111	0.4409	0.0786	0.0935	0.2447	0.0539	0.2884	0.0906	0.1665	0.0756	0.4167	0.0924	0.0861	0.7329
EPB87823	Cytoplasm|Nucleus		Soluble	0.5016	0.6316	0.0447	0.0571	0.2148	0.0121	0.5343	0.0186	0.0884	0.0134	0.3996	0.2553	0.1485	0.7565
EPB87834	Cell membrane		Lipid anchor	0.1442	0.0592	0.4842	0.5523	0.1016	0.0041	0.5385	0.4217	0.5111	0.0087	0.156	0.2689	0.9549	0.3155
EPB87756	Cytoplasm		Soluble	0.7623	0.2657	0.0953	0.0168	0.4226	0.0164	0.2294	0.0301	0.1357	0.0028	0.2338	0.018	0.0513	0.7756
EPB87744	Nucleus	Nuclear localization signal	Soluble	0.1663	0.9563	0.043	0.0157	0.0609	0.0081	0.0358	0.0216	0.0172	0.0024	0.2138	0.0413	0.0219	0.8967
EPB87799	Cytoplasm	Nuclear localization signal	Soluble	0.7566	0.4385	0.0449	0.2215	0.2177	0.0069	0.1414	0.1481	0.1045	0.0131	0.4138	0.0527	0.175	0.8532
EPB87742	Nucleus	Nuclear export signal	Soluble	0.4614	0.746	0.039	0.0478	0.1934	0.0335	0.1771	0.2809	0.146	0.0085	0.228	0.062	0.17	0.7578
EPB87783	Extracellular	Signal peptide	Soluble	0.1361	0.0408	0.9777	0.0598	0.0948	0.0066	0.22	0.1274	0.2282	0.0054	0.3202	0.045	0.1788	0.7372
EPB87751	Cytoplasm|Nucleus	Nuclear export signal	Soluble	0.7116	0.5724	0.026	0.0723	0.1343	0.0022	0.2006	0.3402	0.1558	0.0873	0.3074	0.023	0.1019	0.8991
EPB87745	Cytoplasm	Nuclear export signal	Soluble	0.7188	0.4318	0.0496	0.3437	0.4151	0.0078	0.2195	0.1094	0.1394	0.0302	0.492	0.0499	0.2197	0.8156
EPB87768	Extracellular		Soluble	0.3574	0.3599	0.7613	0.1137	0.1664	0.0474	0.0671	0.0929	0.1043	0.0067	0.1695	0.0468	0.2082	0.8644
EPB87789	Extracellular	Signal peptide	Soluble	0.133	0.0382	0.8794	0.06	0.0762	0.0026	0.0786	0.0941	0.092	0.0101	0.1134	0.0389	0.1728	0.9358
EPB87757	Cytoplasm|Nucleus	Nuclear localization signal	Soluble	0.6161	0.7394	0.0147	0.0723	0.0512	0.0019	0.1462	0.1009	0.1014	0.0048	0.4267	0.113	0.0573	0.7788
EPB87746	Cytoplasm	Nuclear export signal	Soluble	0.7933	0.4762	0.0243	0.1998	0.3815	0.0032	0.2231	0.1422	0.0916	0.0171	0.4717	0.0284	0.1813	0.8674
EPB87737	Cell membrane	Signal peptide|Transmembrane domain	Transmembrane	0.1915	0.1027	0.2128	0.9288	0.0377	0.0086	0.0818	0.462	0.2385	0.0996	0.045	0.9502	0.5371	0.1052
EPB87773	Extracellular	Signal peptide	Soluble	0.3254	0.1176	0.9199	0.1121	0.0649	0.0146	0.597	0.2344	0.2244	0.0011	0.2147	0.0598	0.1333	0.9069
EPB87793	Endoplasmic reticulum	Signal peptide|Transmembrane domain	Transmembrane	0.0779	0.0594	0.0347	0.2491	0.078	0.0035	0.8516	0.2293	0.5232	0.0031	0.0913	0.9762	0.0326	0.1185
EPB87770	Cytoplasm|Nucleus	Nuclear localization signal|Nuclear export signal	Soluble	0.7514	0.7133	0.0606	0.1433	0.2202	0.0257	0.3384	0.1136	0.1942	0.0287	0.2819	0.0217	0.4814	0.7124
EPB87782	Extracellular	Signal peptide	Soluble	0.1747	0.0524	0.9538	0.0787	0.0782	0.036	0.0805	0.0827	0.0886	0.0024	0.1376	0.0546	0.1655	0.8871
EPB87797	Endoplasmic reticulum	Signal peptide|Transmembrane domain	Transmembrane	0.0732	0.0853	0.013	0.1842	0.0932	0.031	0.8221	0.4891	0.5048	0.0159	0.122	0.9728	0.0547	0.1067
EPB87749	Cytoplasm		Soluble	0.7082	0.3861	0.0775	0.0375	0.3935	0.0139	0.3012	0.1909	0.0956	0.0101	0.4285	0.0098	0.1195	0.8437
EPB87785	Extracellular	Signal peptide	Soluble	0.1192	0.0785	0.9614	0.0865	0.0266	0.0596	0.3898	0.3461	0.3432	0.0102	0.2693	0.022	0.1654	0.8926
EPB87743	Nucleus	Nuclear localization signal	Soluble	0.4597	0.7082	0.0695	0.0448	0.2244	0.0133	0.2429	0.0432	0.0698	0.0154	0.1577	0.2555	0.1299	0.7365
EPB87776	Cytoplasm|Nucleus	Peroxisomal targeting signal	Soluble	0.7334	0.6599	0.1766	0.0404	0.2081	0.0042	0.0656	0.0515	0.0182	0.2412	0.2721	0.056	0.0349	0.8602
EPB87780	Lysosome/Vacuole	Signal peptide|Transmembrane domain	Transmembrane	0.2781	0.1312	0.203	0.5059	0.028	0.0135	0.3026	0.7383	0.5106	0.0352	0.0325	0.8325	0.6941	0.2657
EPB87767	Extracellular	Signal peptide	Soluble	0.3682	0.1814	0.6026	0.1679	0.1878	0.0122	0.5726	0.2235	0.3154	0.0454	0.5557	0.0765	0.0965	0.7197
EPB87792	Cytoplasm	Nuclear localization signal	Soluble	0.7156	0.1934	0.1026	0.191	0.2135	0.0576	0.1436	0.3146	0.0931	0.0146	0.4167	0.1111	0.0941	0.766
EPB87760	Nucleus	Nuclear localization signal	Soluble	0.1867	0.8595	0.0286	0.039	0.1228	0.0046	0.039	0.018	0.0199	0.001	0.2117	0.0612	0.0455	0.8621
EPB87788	Extracellular	Signal peptide	Soluble	0.1884	0.0416	0.962	0.0525	0.1368	0.0112	0.2263	0.1368	0.3348	0.0029	0.2251	0.0345	0.2211	0.9346
EPB87750	Cytoplasm|Nucleus	Nuclear localization signal	Soluble	0.5048	0.6624	0.1141	0.11	0.2543	0.0108	0.0939	0.085	0.0325	0.0044	0.2924	0.0542	0.074	0.8498
EPB87762	Cytoplasm	Nuclear localization signal	Soluble	0.6824	0.3768	0.0738	0.1382	0.2235	0.0097	0.1209	0.1995	0.1521	0.0122	0.4399	0.0843	0.0668	0.8039
EPB87779	Nucleus	Nuclear localization signal	Soluble	0.4238	0.8639	0.0476	0.0407	0.184	0.0022	0.0882	0.083	0.0604	0.0514	0.248	0.0276	0.1058	0.8633
EPB87763	Cytoplasm	Nuclear localization signal	Peripheral|Soluble	0.8069	0.3097	0.0224	0.3289	0.1383	0.0043	0.1719	0.3998	0.1975	0.0253	0.6991	0.0458	0.3842	0.721
EPB87778	Extracellular	Signal peptide	Soluble	0.2808	0.2024	0.6434	0.3525	0.1541	0.0116	0.3185	0.3036	0.2538	0.0028	0.3296	0.1838	0.0892	0.7918
EPB87798	Nucleus	Nuclear localization signal	Soluble	0.3893	0.804	0.0875	0.044	0.103	0.0296	0.0521	0.0248	0.1139	0.0036	0.3715	0.0147	0.0315	0.858
EPB87775	Cytoplasm|Nucleus	Nuclear localization signal	Soluble	0.7657	0.6199	0.0426	0.0532	0.1447	0.0591	0.0855	0.1086	0.1519	0.0143	0.4755	0.0752	0.0772	0.7469
EPB87800	Cytoplasm|Nucleus		Soluble	0.5204	0.5799	0.2725	0.1252	0.2157	0.017	0.1379	0.0446	0.0584	0.0511	0.3081	0.0513	0.1759	0.8595
EPB87796	Nucleus	Nuclear localization signal	Soluble	0.2924	0.9534	0.0291	0.0228	0.054	0.0046	0.0198	0.0255	0.0152	0.0048	0.1894	0.0561	0.0162	0.8911
EPB87740	Cytoplasm	Peroxisomal targeting signal	Soluble	0.6594	0.2481	0.0869	0.1538	0.2217	0.0127	0.1191	0.3834	0.1759	0.4498	0.461	0.0921	0.1473	0.7546
EPB87755	Cytoplasm		Soluble	0.6798	0.3521	0.0647	0.2576	0.0559	0.0084	0.0834	0.4056	0.1962	0.0443	0.5009	0.0243	0.3571	0.7733
EPB87784	Extracellular	Signal peptide	Soluble	0.1328	0.0451	0.9816	0.0723	0.0591	0.0418	0.2169	0.2471	0.2971	0.001	0.2539	0.0325	0.2493	0.8665
EPB87787	Cytoplasm		Soluble	0.5081	0.3265	0.0973	0.161	0.2881	0.074	0.0781	0.1318	0.0971	0.0605	0.2957	0.1122	0.1703	0.801
EPB87786	Extracellular	Signal peptide	Soluble	0.1354	0.0813	0.9199	0.037	0.12	0.0366	0.1125	0.0816	0.0716	0.0194	0.1757	0.0642	0.0877	0.9069
EPB87790	Extracellular	Signal peptide	Soluble	0.0805	0.0237	0.981	0.0407	0.064	0.0125	0.0706	0.0578	0.0759	0.0062	0.1948	0.027	0.1408	0.9445
EPB87764	Cytoplasm	Nuclear localization signal	Soluble	0.8531	0.2607	0.1332	0.503	0.2432	0.0061	0.0984	0.1611	0.1282	0.014	0.5214	0.0468	0.2635	0.829
EPB87753	Mitochondrion	Mitochondrial transit peptide	Peripheral|Soluble	0.1632	0.1112	0.0204	0.0229	0.9371	0.0146	0.0483	0.0531	0.0823	0.0086	0.8178	0.1233	0.1667	0.5268
EPB87738	Cytoplasm|Nucleus	Nuclear localization signal|Nuclear export signal	Soluble	0.6097	0.6812	0.0436	0.0745	0.151	0.0022	0.3196	0.3091	0.2723	0.0169	0.5504	0.0781	0.0708	0.7722
EPB87741	Cytoplasm|Endoplasmic reticulum|Golgi apparatus		Peripheral	0.5427	0.2972	0.0481	0.2047	0.4552	0.4516	0.6554	0.504	0.6567	0.0204	0.6478	0.4293	0.1659	0.4572
EPB87771	Cytoplasm	Peroxisomal targeting signal	Soluble	0.6827	0.3884	0.0777	0.0317	0.6216	0.002	0.0167	0.021	0.0225	0.3169	0.3796	0.0785	0.0177	0.7352
EPB87752	Cytoplasm		Soluble	0.7011	0.315	0.139	0.0348	0.17	0.057	0.1862	0.0903	0.1477	0.0104	0.3434	0.0412	0.0465	0.852
EPB87758	Nucleus	Nuclear localization signal	Peripheral|Soluble	0.2692	0.8936	0.024	0.0417	0.101	0.0011	0.0654	0.0621	0.0279	0.0707	0.646	0.0364	0.097	0.8288
EPB87759	Cytoplasm|Lysosome/Vacuole	Nuclear export signal	Peripheral|Soluble	0.8149	0.3096	0.0989	0.1548	0.1899	0.0242	0.4632	0.6231	0.3761	0.0355	0.6335	0.0152	0.1898	0.8289
EPB87761	Endoplasmic reticulum	Signal peptide	Soluble	0.122	0.0896	0.5612	0.043	0.2297	0.0065	0.8443	0.3215	0.2677	0.0056	0.2919	0.0309	0.1696	0.8036
EPB87739	Cytoplasm	Nuclear localization signal	Soluble	0.7585	0.2801	0.0251	0.2107	0.2245	0.0126	0.2249	0.0783	0.0834	0.029	0.5632	0.0888	0.1044	0.7723
EPB87766	Mitochondrion	Mitochondrial transit peptide	Peripheral|Soluble	0.1352	0.0957	0.0308	0.0694	0.8726	0.0076	0.0157	0.0193	0.0313	0.0046	0.6462	0.0642	0.0863	0.6988
EPB87772	Cell membrane	Transmembrane domain	Transmembrane	0.1158	0.043	0.0236	0.6302	0.143	0.0023	0.4799	0.552	0.2819	0.0031	0.0369	0.95	0.1143	0.1532
EPB87791	Nucleus	Nuclear localization signal	Soluble	0.4268	0.8316	0.0392	0.0898	0.069	0.012	0.0884	0.1328	0.1474	0.0069	0.5372	0.0537	0.1082	0.8372
EPB87748	Extracellular		Lipid anchor	0.1313	0.0921	0.5935	0.5346	0.1105	0.0023	0.296	0.206	0.3063	0.0426	0.0975	0.1958	0.9912	0.4967
EPB87754	Cytoplasm|Nucleus	Nuclear localization signal	Soluble	0.6352	0.5701	0.038	0.2596	0.298	0.03	0.1414	0.112	0.1234	0.0583	0.3455	0.0537	0.0651	0.788
EPB87795	Peroxisome	Peroxisomal targeting signal	Soluble	0.3901	0.2022	0.0228	0.0133	0.2542	0.0005	0.2726	0.0792	0.058	0.9843	0.284	0.1023	0.0733	0.8292
EPB87774	Cytoplasm		Soluble	0.4659	0.2943	0.5391	0.2386	0.1142	0.0139	0.5016	0.133	0.1119	0.0071	0.3088	0.0996	0.1361	0.7824
EPB87765	Extracellular		Lipid anchor|Soluble	0.1263	0.0424	0.7564	0.4887	0.0657	0.0078	0.1408	0.4192	0.3344	0.0328	0.0902	0.0854	0.9756	0.5384
EPB87781	Lysosome/Vacuole	Signal peptide|Transmembrane domain	Transmembrane	0.2793	0.1564	0.1282	0.4393	0.0254	0.0535	0.5425	0.7956	0.6264	0.035	0.0802	0.9541	0.3185	0.1491
EPB87769	Extracellular	Signal peptide	Soluble	0.101	0.022	0.9124	0.054	0.0694	0.0103	0.2604	0.1629	0.0586	0.004	0.1693	0.0476	0.3492	0.7675
EPB87794	Cytoplasm|Nucleus	Nuclear localization signal|Nuclear export signal	Soluble	0.7071	0.8293	0.0067	0.0323	0.1542	0.0035	0.2378	0.1555	0.1435	0.0016	0.4257	0.022	0.0246	0.8914
EPB87747	Cell membrane	Transmembrane domain	Transmembrane	0.2381	0.2282	0.2517	0.6291	0.0277	0.0036	0.2011	0.4382	0.393	0.0028	0.1335	0.9509	0.4518	0.2586
EPB87777	Cytoplasm|Nucleus	Nuclear localization signal	Soluble	0.8295	0.5734	0.0208	0.0888	0.2758	0.0075	0.1284	0.0697	0.0795	0.0372	0.2023	0.0441	0.0566	0.8394
EPB87697	Golgi apparatus	Transmembrane domain	Transmembrane	0.2498	0.182	0.0492	0.366	0.2625	0.0042	0.4967	0.4746	0.6123	0.0372	0.1901	0.9827	0.054	0.095
EPB87689	Cytoplasm|Nucleus	Nuclear localization signal	Soluble	0.5047	0.9246	0.009	0.0374	0.1931	0.0033	0.0322	0.0633	0.0376	0.01	0.3567	0.0197	0.089	0.9038
EPB87715	Mitochondrion	Mitochondrial transit peptide	Soluble	0.2048	0.2708	0.0067	0.0374	0.8701	0.004	0.0416	0.0421	0.0259	0.0031	0.5243	0.0218	0.0537	0.8464
EPB87707	Endoplasmic reticulum	Signal peptide|Transmembrane domain	Transmembrane	0.1622	0.1685	0.0846	0.2474	0.2485	0.2453	0.625	0.5292	0.1834	0.0303	0.1638	0.9701	0.1166	0.1711
EPB87716	Cytoplasm	Nuclear localization signal	Peripheral|Soluble	0.6783	0.2725	0.1413	0.5271	0.2108	0.0222	0.1102	0.2248	0.2298	0.0035	0.8088	0.0175	0.6361	0.7425
EPB87720	Mitochondrion		Soluble	0.269	0.2682	0.0912	0.0749	0.6543	0.0865	0.1423	0.0402	0.0612	0.0035	0.4495	0.0796	0.0415	0.7349
EPB87708	Lysosome/Vacuole	Signal peptide	Transmembrane	0.1837	0.1007	0.2987	0.3724	0.0314	0.0106	0.498	0.7796	0.5168	0.0426	0.0712	0.8887	0.6533	0.1887
EPB87680	Extracellular	Signal peptide	Soluble	0.193	0.0805	0.9331	0.06	0.0914	0.0081	0.2259	0.2415	0.1427	0.0004	0.1605	0.0352	0.2423	0.906
EPB87681	Mitochondrion	Mitochondrial transit peptide	Transmembrane	0.1032	0.1301	0.035	0.0574	0.9604	0.0189	0.036	0.0447	0.0654	0.0208	0.4607	0.9669	0.0165	0.073
EPB87683	Cytoplasm	Nuclear export signal	Soluble	0.6322	0.4266	0.0064	0.1481	0.3298	0.0025	0.2921	0.3086	0.1887	0.0534	0.493	0.1102	0.0617	0.7119
EPB87714	Peroxisome	Peroxisomal targeting signal	Soluble	0.2217	0.1039	0.0945	0.0958	0.1483	0.0067	0.1316	0.1598	0.093	0.9769	0.443	0.0811	0.1832	0.6629
EPB87734	Nucleus	Nuclear localization signal	Soluble	0.2166	0.878	0.0358	0.0501	0.0932	0.0009	0.0344	0.0568	0.0354	0.0002	0.2085	0.0145	0.2678	0.9102
EPB87692	Cytoplasm|Nucleus	Nuclear localization signal	Soluble	0.521	0.5732	0.1167	0.1377	0.4207	0.0109	0.1032	0.0284	0.0653	0.011	0.3189	0.1298	0.084	0.8356
EPB87694	Cytoplasm	Nuclear localization signal	Soluble	0.7543	0.3892	0.1164	0.0336	0.4772	0.0148	0.173	0.0234	0.0687	0.0043	0.2363	0.0122	0.0881	0.838
EPB87703	Lysosome/Vacuole		Transmembrane	0.3635	0.3781	0.0601	0.4262	0.1227	0.0157	0.1853	0.5246	0.3188	0.0022	0.2566	0.8899	0.1887	0.2983
EPB87705	Cytoplasm|Nucleus		Soluble	0.7766	0.5967	0.0107	0.029	0.416	0.0024	0.2131	0.1063	0.0886	0.093	0.1712	0.0741	0.0451	0.9019
EPB87728	Cytoplasm	Nuclear export signal	Peripheral|Soluble	0.585	0.4426	0.0433	0.1221	0.2214	0.0202	0.1505	0.152	0.1608	0.002	0.6154	0.0332	0.2179	0.7611
EPB87710	Cytoplasm	Nuclear export signal	Soluble	0.7922	0.4602	0.0334	0.2003	0.1557	0.1122	0.1886	0.1075	0.1458	0.0809	0.3064	0.0609	0.1673	0.8434
EPB87693	Cytoplasm|Nucleus	Nuclear export signal	Soluble	0.6421	0.6632	0.0292	0.0502	0.2546	0.0084	0.0967	0.1769	0.1569	0.0794	0.423	0.059	0.0866	0.8133
EPB87695	Endoplasmic reticulum	Signal peptide|Transmembrane domain	Transmembrane	0.0761	0.099	0.0476	0.1263	0.1564	0.0055	0.6984	0.4071	0.6251	0.0047	0.1064	0.9944	0.0257	0.0643
EPB87701	Cytoplasm		Peripheral|Soluble	0.718	0.1107	0.0821	0.1406	0.4259	0.0538	0.1461	0.1971	0.2132	0.0183	0.622	0.1119	0.0573	0.7677
EPB87719	Cytoplasm|Lysosome/Vacuole	Nuclear export signal	Peripheral|Soluble	0.6752	0.4519	0.0236	0.2636	0.2392	0.0035	0.206	0.6083	0.3516	0.0138	0.7787	0.0427	0.4525	0.6439
EPB87730	Mitochondrion	Mitochondrial transit peptide	Soluble	0.1645	0.1441	0.0173	0.0299	0.9364	0.0052	0.0555	0.0921	0.0287	0.0081	0.5643	0.1507	0.1261	0.6658
EPB87736	Cytoplasm|Endoplasmic reticulum		Peripheral	0.559	0.2649	0.0554	0.2558	0.3464	0.0659	0.6097	0.2663	0.3584	0.0121	0.6936	0.2883	0.2358	0.4985
EPB87685	Cytoplasm|Nucleus	Nuclear export signal	Soluble	0.5803	0.6472	0.0393	0.0954	0.2639	0.0137	0.3426	0.0825	0.0911	0.0101	0.1518	0.1715	0.125	0.8229
EPB87702	Endoplasmic reticulum	Transmembrane domain	Transmembrane	0.1174	0.196	0.0474	0.0828	0.139	0.0313	0.8057	0.3626	0.4518	0.0281	0.064	0.9817	0.0622	0.116
EPB87704	Golgi apparatus	Signal peptide|Transmembrane domain	Transmembrane	0.1787	0.0832	0.3234	0.1954	0.0703	0.0079	0.5185	0.3325	0.8583	0.0028	0.4476	0.7913	0.2404	0.2134
EPB87717	Cytoplasm		Soluble	0.755	0.293	0.1272	0.2139	0.237	0.0098	0.1453	0.3672	0.2744	0.0173	0.5141	0.0677	0.1617	0.7835
EPB87690	Cytoplasm		Peripheral|Soluble	0.6972	0.267	0.0834	0.264	0.1158	0.0026	0.1321	0.4782	0.4367	0.0421	0.6004	0.0602	0.4592	0.8263
EPB87706	Cytoplasm|Nucleus	Nuclear export signal	Soluble	0.7748	0.5182	0.0271	0.0493	0.0907	0.0059	0.3289	0.2315	0.357	0.1187	0.3993	0.045	0.1038	0.8114
EPB87709	Nucleus	Nuclear localization signal	Soluble	0.372	0.7483	0.1046	0.0274	0.1505	0.0142	0.0326	0.0452	0.0856	0.0026	0.1694	0.0244	0.0359	0.916
EPB87726	Extracellular		Soluble	0.4522	0.2864	0.7703	0.1464	0.1087	0.0169	0.4578	0.4545	0.2778	0.2603	0.3398	0.0513	0.0956	0.7995
EPB87688	Cytoplasm	Nuclear export signal	Soluble	0.8098	0.4194	0.0274	0.0899	0.2997	0.0278	0.2444	0.2675	0.2406	0.1335	0.4484	0.1684	0.1746	0.7261
EPB87698	Mitochondrion|Peroxisome	Peroxisomal targeting signal	Transmembrane	0.0836	0.1459	0.049	0.1423	0.7505	0.0493	0.4636	0.1717	0.1435	0.8472	0.2614	0.984	0.0464	0.0951
EPB87729	Cytoplasm	Peroxisomal targeting signal	Soluble	0.4949	0.226	0.0396	0.0579	0.5649	0.0236	0.422	0.1609	0.164	0.0536	0.5849	0.062	0.0153	0.6862
EPB87686	Cytoplasm|Nucleus	Nuclear localization signal	Soluble	0.8007	0.5757	0.0609	0.0933	0.1124	0.0017	0.3666	0.0837	0.0556	0.0026	0.2857	0.178	0.2086	0.7861
EPB87712	Cytoplasm|Nucleus	Nuclear localization signal	Soluble	0.6516	0.8067	0.1385	0.1187	0.168	0.0036	0.0612	0.0392	0.054	0.0903	0.1255	0.1046	0.1804	0.9363
EPB87684	Nucleus	Nuclear localization signal	Transmembrane|Soluble	0.3909	0.577	0.2253	0.1078	0.5189	0.1405	0.1837	0.0468	0.0318	0.0119	0.4554	0.5487	0.1306	0.5362
EPB87721	Mitochondrion	Mitochondrial transit peptide	Soluble	0.151	0.1618	0.0144	0.0279	0.938	0.0081	0.0496	0.0401	0.037	0.0053	0.5686	0.0494	0.024	0.7734
EPB87733	Mitochondrion	Mitochondrial transit peptide	Soluble	0.3227	0.1548	0.0561	0.0483	0.9568	0.066	0.0848	0.0398	0.0591	0.1955	0.2943	0.1239	0.0464	0.7827
EPB87732	Mitochondrion	Mitochondrial transit peptide	Peripheral|Soluble	0.1744	0.081	0.0223	0.0739	0.9508	0.0062	0.0342	0.0842	0.0429	0.0042	0.6369	0.1089	0.064	0.7049
EPB87731	Mitochondrion	Mitochondrial transit peptide	Soluble	0.1549	0.1268	0.0452	0.0468	0.8979	0.0137	0.0267	0.0309	0.0368	0.0056	0.5654	0.137	0.0965	0.7148
EPB87711	Nucleus	Nuclear localization signal	Soluble	0.4258	0.9366	0.0401	0.03	0.1549	0.0119	0.1173	0.0628	0.0487	0.0852	0.4409	0.0528	0.2124	0.8375
EPB87722	Cytoplasm|Nucleus	Nuclear localization signal	Soluble	0.7782	0.5712	0.0243	0.0196	0.2909	0.0025	0.303	0.0387	0.1275	0.0091	0.1328	0.0517	0.0525	0.8737
EPB87687	Cytoplasm	Nuclear localization signal	Soluble	0.8039	0.4446	0.073	0.1123	0.1263	0.0079	0.2573	0.0926	0.1202	0.0023	0.356	0.0405	0.1152	0.8858
EPB87696	Endoplasmic reticulum		Transmembrane	0.1841	0.0768	0.0263	0.148	0.2746	0.0515	0.9291	0.045	0.0995	0.0088	0.097	0.9806	0.0175	0.1187
EPB87725	Cell membrane	Transmembrane domain	Transmembrane	0.2146	0.0842	0.0681	0.6341	0.1961	0.0128	0.2397	0.4728	0.3234	0.0024	0.08	0.9123	0.1255	0.2534
EPB87718	Nucleus	Nuclear localization signal	Soluble	0.4349	0.8381	0.0605	0.08	0.1905	0.0015	0.076	0.1149	0.045	0.024	0.4604	0.0403	0.0623	0.8178
EPB87691	Cytoplasm|Nucleus	Nuclear localization signal	Soluble	0.5277	0.683	0.0327	0.0669	0.1356	0.0016	0.172	0.1199	0.0928	0.0109	0.397	0.0909	0.0862	0.819
EPB87724	Mitochondrion	Mitochondrial transit peptide	Peripheral	0.159	0.1201	0.0411	0.0754	0.947	0.0289	0.0498	0.0513	0.0374	0.0083	0.69	0.2675	0.122	0.3873
EPB87713	Cytoplasm	Nuclear export signal	Soluble	0.6634	0.3179	0.0181	0.276	0.1625	0.005	0.2495	0.2224	0.1473	0.1728	0.5978	0.07	0.0997	0.7507
EPB87723	Mitochondrion|Peroxisome	Peroxisomal targeting signal	Peripheral|Soluble	0.4364	0.2192	0.0201	0.0604	0.6385	0.0032	0.2938	0.0688	0.0404	0.9678	0.6402	0.0421	0.1048	0.5815
EPB87699	Cytoplasm|Nucleus		Soluble	0.8192	0.7157	0.0099	0.0266	0.0575	0.0023	0.1266	0.0756	0.1457	0.0256	0.2268	0.0152	0.072	0.9323
EPB87700	Endoplasmic reticulum	Transmembrane domain	Peripheral|Transmembrane	0.3145	0.2061	0.0313	0.5048	0.1007	0.0292	0.6834	0.3725	0.3383	0.0465	0.6575	0.7656	0.2148	0.1842
EPB87682	Mitochondrion	Mitochondrial transit peptide	Soluble	0.2523	0.0986	0.0346	0.0406	0.9481	0.0021	0.0201	0.0738	0.0394	0.0138	0.3138	0.1169	0.1087	0.796
EPB87727	Cell membrane|Endoplasmic reticulum	Transmembrane domain	Transmembrane	0.2162	0.107	0.0703	0.5879	0.2666	0.034	0.6188	0.4993	0.5431	0.0297	0.0758	0.966	0.1144	0.1814
EPB87735	Cytoplasm|Cell membrane		Lipid anchor	0.5316	0.2367	0.0306	0.7568	0.3416	0.0088	0.3766	0.4771	0.4396	0.0847	0.3963	0.1	0.9656	0.3493
EPB87676	Cytoplasm	Nuclear localization signal	Soluble	0.8146	0.2911	0.0232	0.067	0.1533	0.0034	0.1856	0.1174	0.171	0.05	0.5121	0.0507	0.0856	0.8222
EPB87636	Golgi apparatus	Signal peptide	Transmembrane	0.102	0.0773	0.6062	0.0436	0.0724	0.0038	0.5815	0.3058	0.9138	0.019	0.2031	0.8831	0.1083	0.163
EPB87665	Endoplasmic reticulum|Lysosome/Vacuole	Transmembrane domain	Transmembrane	0.1723	0.0912	0.0283	0.4085	0.1348	0.0334	0.6261	0.7478	0.5402	0.0261	0.226	0.9493	0.0414	0.1263
EPB87674	Extracellular|Cell membrane		Lipid anchor	0.0904	0.076	0.712	0.6162	0.0889	0.0042	0.2104	0.1466	0.2192	0.0068	0.1631	0.1095	0.9762	0.4455
EPB87656	Cytoplasm|Nucleus	Nuclear localization signal	Peripheral|Soluble	0.5181	0.6213	0.0337	0.0311	0.0756	0.0012	0.1946	0.1481	0.1733	0.0133	0.6233	0.0393	0.1142	0.6291
EPB87679	Cytoplasm|Nucleus	Nuclear export signal	Soluble	0.7107	0.6924	0.0213	0.0871	0.2032	0.0038	0.1543	0.2164	0.143	0.0066	0.3138	0.0217	0.0916	0.8718
EPB87641	Cytoplasm		Soluble	0.6786	0.4662	0.0424	0.0544	0.1675	0.0288	0.2146	0.184	0.1826	0.0292	0.3383	0.0951	0.0801	0.7334
EPB87660	Nucleus	Nuclear localization signal	Soluble	0.4746	0.8378	0.0083	0.0454	0.0663	0.0083	0.0617	0.0529	0.0433	0.0156	0.4499	0.0486	0.1271	0.8761
EPB87652	Cell membrane	Transmembrane domain	Transmembrane	0.1299	0.1136	0.1027	0.7919	0.145	0.0581	0.4125	0.3733	0.3584	0.1984	0.0979	0.9685	0.0961	0.1322
EPB87657	Mitochondrion	Mitochondrial transit peptide	Peripheral|Soluble	0.0547	0.0866	0.0375	0.0312	0.9294	0.0003	0.0116	0.0299	0.0271	0.0034	0.6052	0.0522	0.0255	0.7327
EPB87664	Cytoplasm		Soluble	0.7728	0.2116	0.1446	0.1039	0.4688	0.0235	0.1205	0.0834	0.1571	0.039	0.3124	0.1467	0.0815	0.7587
EPB87668	Cytoplasm	Nuclear localization signal	Soluble	0.7341	0.479	0.0434	0.4663	0.2307	0.004	0.1979	0.204	0.1196	0.1505	0.5494	0.1678	0.1699	0.6655
EPB87678	Cell membrane|Lysosome/Vacuole	Transmembrane domain	Transmembrane	0.155	0.1138	0.0197	0.6192	0.0644	0.0115	0.3216	0.6377	0.4504	0.0168	0.0368	0.946	0.1223	0.1771
EPB87672	Nucleus	Nuclear localization signal	Soluble	0.2913	0.9671	0.0051	0.0103	0.1032	0.0097	0.017	0.03	0.0153	0.0055	0.2784	0.0538	0.0525	0.8684
EPB87645	Nucleus	Nuclear export signal	Soluble	0.4704	0.5216	0.0902	0.1797	0.0994	0.0274	0.0925	0.3421	0.0983	0.279	0.2529	0.077	0.3055	0.8548
EPB87646	Cytoplasm|Nucleus	Nuclear localization signal|Nuclear export signal	Soluble	0.6409	0.7095	0.1896	0.1456	0.3453	0.0364	0.1154	0.0465	0.0526	0.029	0.4252	0.1162	0.3124	0.7549
EPB87675	Lysosome/Vacuole	Signal peptide	Transmembrane	0.1443	0.1178	0.0571	0.2481	0.1345	0.011	0.5868	0.7276	0.4633	0.0814	0.0851	0.9846	0.0279	0.099
EPB87637	Nucleus	Nuclear localization signal	Soluble	0.2726	0.7805	0.0153	0.0335	0.0755	0.0035	0.1887	0.0718	0.0556	0.0194	0.2965	0.0861	0.0737	0.7988
EPB87671	Cytoplasm|Nucleus	Nuclear localization signal	Soluble	0.529	0.7038	0.1091	0.0118	0.4977	0.0052	0.075	0.0346	0.0295	0.0091	0.1825	0.0597	0.0555	0.8634
EPB87640	Cytoplasm	Nuclear localization signal|Nuclear export signal	Soluble	0.8203	0.4447	0.068	0.1459	0.2919	0.013	0.0888	0.1235	0.1749	0.0069	0.3107	0.045	0.0742	0.8365
EPB87651	Cytoplasm|Nucleus	Nuclear export signal	Peripheral|Soluble	0.8024	0.5259	0.0466	0.0414	0.2275	0.0155	0.367	0.2671	0.2697	0.102	0.7299	0.0449	0.09	0.7288
EPB87677	Mitochondrion	Transmembrane domain	Transmembrane	0.1096	0.0655	0.0239	0.096	0.9387	0.0109	0.065	0.0667	0.0392	0.0309	0.3578	0.9357	0.0336	0.1154
EPB87649	Nucleus	Nuclear localization signal	Soluble	0.4017	0.9032	0.014	0.0272	0.061	0.0023	0.0403	0.0204	0.0302	0.0032	0.2193	0.0576	0.0557	0.909
EPB87653	Nucleus	Nuclear localization signal	Soluble	0.4146	0.909	0.0381	0.0099	0.1135	0.0167	0.0486	0.025	0.0561	0.0038	0.2639	0.0668	0.0625	0.8786
EPB87655	Cytoplasm|Nucleus	Nuclear export signal	Soluble	0.5983	0.839	0.0126	0.0658	0.2627	0.0006	0.0579	0.0583	0.017	0.0197	0.269	0.0168	0.0385	0.9224
EPB87669	Cytoplasm		Peripheral|Soluble	0.666	0.2508	0.0516	0.2866	0.182	0.0102	0.1809	0.4888	0.2581	0.0564	0.7129	0.096	0.2267	0.7014
EPB87639	Cytoplasm	Peroxisomal targeting signal	Soluble	0.7638	0.4524	0.1257	0.0999	0.3025	0.0315	0.1898	0.2921	0.2247	0.2049	0.2766	0.0556	0.3951	0.836
EPB87667	Cytoplasm|Nucleus	Nuclear localization signal	Soluble	0.4798	0.8285	0.0142	0.0396	0.0882	0.0304	0.1009	0.0976	0.0428	0.0138	0.3815	0.1395	0.0953	0.7363
EPB87643	Cytoplasm|Nucleus	Nuclear localization signal	Peripheral|Soluble	0.5392	0.5762	0.1258	0.2234	0.3436	0.0075	0.224	0.118	0.1883	0.0145	0.6178	0.1117	0.1336	0.7561
EPB87663	Cell membrane	Transmembrane domain	Transmembrane	0.1648	0.2145	0.0787	0.7049	0.038	0.0021	0.2021	0.5096	0.3847	0.0028	0.3169	0.6386	0.548	0.2464
EPB87648	Lysosome/Vacuole		Transmembrane	0.2368	0.1464	0.0199	0.5436	0.159	0.0501	0.3294	0.6143	0.2805	0.0367	0.0471	0.9735	0.1583	0.1189
EPB87644	Cytoplasm		Soluble	0.5861	0.2012	0.0361	0.1882	0.1893	0.0486	0.3485	0.3028	0.1984	0.0703	0.5453	0.1576	0.1083	0.632
EPB87659	Cell membrane|Lysosome/Vacuole	Signal peptide|Transmembrane domain	Transmembrane	0.1458	0.0685	0.0373	0.7979	0.093	0.0483	0.3731	0.7893	0.3967	0.0434	0.1165	0.9785	0.2745	0.0678
EPB87658	Cytoplasm	Nuclear localization signal	Soluble	0.5843	0.3487	0.1029	0.0595	0.0937	0.0717	0.3322	0.0611	0.1066	0.0065	0.2225	0.0477	0.0511	0.816
EPB87635	Cytoplasm|Nucleus	Nuclear localization signal	Soluble	0.5051	0.7629	0.2017	0.1073	0.1001	0.0065	0.1107	0.033	0.0399	0.0143	0.2791	0.038	0.2801	0.8354
EPB87642	Cytoplasm|Nucleus	Nuclear localization signal|Nuclear export signal	Soluble	0.7039	0.516	0.0472	0.0751	0.2935	0.0161	0.2978	0.154	0.1373	0.0133	0.2802	0.1564	0.0457	0.829
EPB87661	Nucleus		Soluble	0.4465	0.5317	0.2905	0.2043	0.1815	0.0119	0.2031	0.1889	0.1509	0.1847	0.2125	0.2957	0.4218	0.6913
EPB87673	Cytoplasm		Soluble	0.5459	0.4749	0.0622	0.0453	0.1675	0.0074	0.5234	0.1931	0.1088	0.0335	0.3983	0.1271	0.0827	0.7911
EPB87647	Nucleus	Nuclear localization signal	Soluble	0.3171	0.8862	0.0655	0.0713	0.0425	0.0301	0.0637	0.0329	0.0217	0.0718	0.1901	0.1093	0.1245	0.8808
EPB87654	Nucleus	Nuclear localization signal	Soluble	0.2455	0.867	0.0144	0.0443	0.0377	0.0182	0.0727	0.0291	0.0227	0.0054	0.3424	0.0851	0.0188	0.7998
EPB87662	Cytoplasm|Nucleus	Nuclear localization signal	Soluble	0.8482	0.5391	0.0277	0.0848	0.1288	0.0269	0.0882	0.0527	0.091	0.1768	0.2689	0.0895	0.0138	0.8634
EPB87650	Cytoplasm	Nuclear localization signal	Peripheral|Soluble	0.7066	0.3661	0.0293	0.345	0.1465	0.0061	0.2717	0.4229	0.2323	0.0108	0.7762	0.1063	0.331	0.6014
EPB87670	Cytoplasm	Nuclear localization signal|Nuclear export signal	Peripheral|Soluble	0.5874	0.487	0.0698	0.2769	0.0528	0.0104	0.2833	0.3399	0.1504	0.0047	0.6489	0.0502	0.0882	0.7949
EPB87638	Cytoplasm|Nucleus	Nuclear localization signal|Nuclear export signal	Soluble	0.6615	0.6879	0.0173	0.1052	0.0777	0.0033	0.1787	0.1193	0.1465	0.0177	0.407	0.1542	0.0878	0.7996
EPB87666	Lysosome/Vacuole|Golgi apparatus	Transmembrane domain	Transmembrane	0.1666	0.1063	0.0872	0.5407	0.0862	0.0032	0.602	0.8245	0.6751	0.0081	0.0535	0.9812	0.0822	0.1357
EPB87614	Cytoplasm|Nucleus	Nuclear localization signal	Soluble	0.7624	0.5117	0.059	0.0575	0.1107	0.0069	0.2277	0.2144	0.1246	0.0016	0.3178	0.0338	0.0608	0.8257
EPB87598	Cytoplasm	Nuclear export signal	Soluble	0.5655	0.4431	0.0529	0.1318	0.0994	0.0331	0.3505	0.4137	0.413	0.1274	0.5027	0.1284	0.1036	0.8065
EPB87633	Lysosome/Vacuole		Transmembrane	0.1671	0.1983	0.1582	0.4999	0.1861	0.0107	0.3243	0.767	0.4604	0.0153	0.0918	0.9887	0.2848	0.0723
EPB87616	Cytoplasm	Nuclear export signal	Soluble	0.4843	0.3568	0.032	0.1443	0.0411	0.0249	0.0963	0.4555	0.2845	0.1746	0.2043	0.0608	0.3921	0.8892
EPB87606	Nucleus	Nuclear localization signal	Soluble	0.4487	0.7394	0.1313	0.1349	0.2969	0.0597	0.2307	0.188	0.0862	0.0064	0.4431	0.0593	0.1634	0.8152
EPB87589	Cytoplasm|Nucleus	Nuclear export signal	Soluble	0.5893	0.883	0.0035	0.0332	0.1568	0.0173	0.0399	0.0168	0.0166	0.1032	0.3275	0.031	0.0226	0.8371
EPB87590	Cytoplasm|Nucleus	Nuclear export signal	Soluble	0.6951	0.5134	0.0406	0.1499	0.2813	0.0046	0.212	0.1637	0.2141	0.0493	0.2704	0.069	0.0966	0.7893
EPB87599	Cell membrane|Lysosome/Vacuole	Signal peptide|Transmembrane domain	Transmembrane	0.1676	0.0832	0.0188	0.59	0.1329	0.0158	0.5933	0.6372	0.5805	0.0167	0.115	0.9797	0.074	0.0796
EPB87605	Nucleus	Nuclear localization signal	Soluble	0.334	0.953	0.016	0.0218	0.0663	0.0339	0.0274	0.0226	0.0356	0.0233	0.1603	0.1248	0.0927	0.8889
EPB87624	Endoplasmic reticulum	Signal peptide|Transmembrane domain	Peripheral|Transmembrane	0.1786	0.1142	0.0407	0.0539	0.2429	0.0087	0.9429	0.4497	0.5783	0.0102	0.6406	0.6426	0.0223	0.2941
EPB87588	Endoplasmic reticulum		Transmembrane	0.3479	0.119	0.0291	0.243	0.1385	0.0126	0.6974	0.2634	0.3277	0.1033	0.4323	0.7172	0.3224	0.3281
EPB87582	Nucleus	Nuclear localization signal|Nuclear export signal	Soluble	0.4173	0.9019	0.0107	0.0518	0.0747	0.003	0.0987	0.1001	0.0501	0.0491	0.2887	0.0329	0.0462	0.8915
EPB87593	Cytoplasm|Nucleus	Nuclear export signal	Soluble	0.668	0.6732	0.1823	0.0716	0.3033	0.0196	0.0726	0.0182	0.0482	0.029	0.1556	0.3654	0.3385	0.7724
EPB87630	Cytoplasm|Nucleus	Nuclear export signal	Soluble	0.5658	0.7488	0.1293	0.0672	0.3167	0.0045	0.204	0.2235	0.1685	0.0541	0.395	0.1199	0.094	0.7701
EPB87607	Nucleus	Nuclear localization signal	Soluble	0.4525	0.8195	0.0192	0.0226	0.1377	0.0016	0.1234	0.114	0.0879	0.0036	0.3079	0.0809	0.1095	0.8304
EPB87618	Nucleus	Nuclear localization signal|Nuclear export signal	Soluble	0.4435	0.5948	0.1523	0.145	0.1708	0.03	0.2412	0.1562	0.1262	0.0282	0.3883	0.138	0.0775	0.7752
EPB87615	Cytoplasm		Peripheral|Soluble	0.7632	0.1277	0.0427	0.3782	0.1156	0.0096	0.1289	0.4848	0.3179	0.0412	0.7996	0.0456	0.1388	0.7109
EPB87591	Cytoplasm|Cell membrane	Nuclear localization signal	Lipid anchor	0.5287	0.2751	0.1775	0.6542	0.3964	0.0161	0.0982	0.3505	0.1694	0.0822	0.3912	0.204	0.9512	0.4539
EPB87612	Nucleus	Nuclear localization signal|Nuclear export signal	Soluble	0.4483	0.9141	0.0174	0.0325	0.1269	0.0018	0.0793	0.0858	0.0376	0.0438	0.3205	0.0258	0.0547	0.8674
EPB87594	Cytoplasm|Nucleus	Nuclear localization signal	Soluble	0.6571	0.9328	0.006	0.0398	0.1059	0.0238	0.0981	0.035	0.019	0.0027	0.3121	0.0349	0.0355	0.9074
EPB87603	Cytoplasm		Lipid anchor	0.6016	0.1832	0.1144	0.427	0.606	0.0662	0.3201	0.259	0.2152	0.0948	0.5971	0.1263	0.9185	0.4063
EPB87609	Cytoplasm|Nucleus		Soluble	0.4885	0.69	0.3249	0.0698	0.4001	0.0175	0.169	0.1243	0.1436	0.043	0.3559	0.1245	0.1398	0.8227
EPB87610	Cytoplasm		Soluble	0.7646	0.3971	0.0745	0.1174	0.3113	0.0395	0.1027	0.1089	0.1678	0.0434	0.3713	0.0668	0.1687	0.8255
EPB87611	Mitochondrion	Mitochondrial transit peptide	Soluble	0.1963	0.0645	0.0388	0.0983	0.7757	0.0799	0.0035	0.0799	0.0132	0.1696	0.5837	0.0176	0.1794	0.7753
EPB87608	Endoplasmic reticulum	Transmembrane domain	Transmembrane	0.1629	0.2145	0.0221	0.118	0.2297	0.0119	0.7963	0.2976	0.2797	0.2264	0.5159	0.881	0.0285	0.1901
EPB87597	Cytoplasm|Nucleus	Nuclear export signal	Soluble	0.524	0.8169	0.0147	0.0439	0.0924	0.0079	0.0389	0.0817	0.0637	0.0539	0.3849	0.0274	0.0458	0.8636
EPB87632	Cytoplasm	Nuclear localization signal	Peripheral|Soluble	0.6747	0.231	0.0684	0.2715	0.2431	0.0047	0.179	0.4801	0.2442	0.0083	0.7904	0.0352	0.3582	0.6689
EPB87622	Cytoplasm|Nucleus	Nuclear localization signal|Nuclear export signal	Soluble	0.772	0.6733	0.0316	0.1164	0.1876	0.0309	0.1069	0.094	0.193	0.0551	0.3208	0.0398	0.2071	0.8841
EPB87620	Extracellular	Signal peptide	Soluble	0.2025	0.1513	0.8949	0.0595	0.0508	0.0061	0.229	0.1963	0.0968	0.0023	0.3091	0.0667	0.1094	0.8761
EPB87592	Mitochondrion	Peroxisomal targeting signal	Transmembrane	0.276	0.3029	0.0551	0.0518	0.8751	0.2801	0.5073	0.1866	0.269	0.6006	0.4352	0.803	0.0596	0.2207
EPB87619	Extracellular|Lysosome/Vacuole	Signal peptide	Soluble	0.3412	0.0797	0.7072	0.1195	0.0713	0.0075	0.449	0.6187	0.2925	0.0005	0.3783	0.032	0.0932	0.8628
EPB87625	Cytoplasm|Lysosome/Vacuole	Nuclear export signal	Peripheral|Soluble	0.5579	0.3374	0.0443	0.1696	0.0715	0.0094	0.3619	0.6389	0.5048	0.0167	0.6464	0.0471	0.3413	0.6903
EPB87626	Endoplasmic reticulum	Signal peptide	Transmembrane	0.1266	0.0936	0.035	0.1751	0.1706	0.0381	0.8969	0.1394	0.3543	0.0557	0.0843	0.9828	0.027	0.1464
EPB87581	Mitochondrion	Mitochondrial transit peptide	Peripheral|Transmembrane	0.1549	0.1437	0.0339	0.0622	0.9408	0.0559	0.1103	0.0363	0.0497	0.0175	0.6102	0.548	0.0262	0.2799
EPB87585	Nucleus	Nuclear localization signal	Soluble	0.3239	0.9057	0.0173	0.1139	0.0419	0.0063	0.0342	0.033	0.032	0.0043	0.3428	0.0503	0.0914	0.8835
EPB87602	Nucleus	Nuclear localization signal	Soluble	0.2439	0.8578	0.174	0.1002	0.1186	0.0447	0.0903	0.043	0.0225	0.0418	0.3203	0.12	0.0901	0.813
EPB87621	Cytoplasm|Nucleus	Nuclear localization signal	Soluble	0.6958	0.7107	0.0177	0.0656	0.1024	0.0047	0.1537	0.0773	0.1651	0.0202	0.3384	0.0211	0.2392	0.8483
EPB87617	Nucleus		Transmembrane|Soluble	0.3099	0.654	0.2605	0.1096	0.3134	0.0249	0.1734	0.0392	0.0487	0.12	0.3395	0.5762	0.1453	0.5753
EPB87634	Cytoplasm|Nucleus	Nuclear localization signal	Soluble	0.5759	0.8096	0.1379	0.0623	0.1109	0.0026	0.0813	0.0509	0.0839	0.0418	0.1232	0.1542	0.1467	0.871
EPB87629	Extracellular	Signal peptide	Soluble	0.1967	0.0549	0.9397	0.1316	0.1044	0.0052	0.213	0.1808	0.3522	0.001	0.4364	0.0338	0.1156	0.9008
EPB87613	Nucleus	Nuclear localization signal	Soluble	0.2169	0.8386	0.0212	0.0362	0.0926	0.002	0.0903	0.0073	0.0065	0.0016	0.1077	0.0985	0.0478	0.9038
EPB87627	Endoplasmic reticulum	Signal peptide|Transmembrane domain	Transmembrane	0.1667	0.0934	0.0723	0.2439	0.1261	0.0241	0.9174	0.3562	0.3735	0.025	0.2467	0.8969	0.1928	0.1825
EPB87600	Lysosome/Vacuole	Signal peptide	Transmembrane	0.2613	0.2867	0.1373	0.307	0.0618	0.0036	0.4791	0.6056	0.5296	0.0129	0.4442	0.6688	0.1937	0.313
EPB87628	Endoplasmic reticulum	Signal peptide|Transmembrane domain	Peripheral|Transmembrane	0.1404	0.1116	0.1301	0.1668	0.4983	0.0282	0.8502	0.0874	0.2079	0.0119	0.649	0.679	0.1001	0.2871
EPB87595	Cytoplasm	Nuclear localization signal	Soluble	0.7274	0.4906	0.1535	0.2108	0.1628	0.009	0.1146	0.2646	0.1317	0.1006	0.5264	0.0374	0.1867	0.8731
EPB87596	Endoplasmic reticulum	Transmembrane domain	Transmembrane	0.1464	0.3697	0.0192	0.1669	0.2572	0.0105	0.7912	0.3029	0.4331	0.0036	0.2081	0.985	0.0118	0.104
EPB87601	Cell membrane	Signal peptide|Transmembrane domain	Transmembrane	0.1838	0.1159	0.4292	0.5651	0.0703	0.0158	0.1456	0.3299	0.1948	0.015	0.0748	0.8849	0.8067	0.2311
EPB87586	Mitochondrion	Mitochondrial transit peptide	Soluble	0.1456	0.1466	0.0428	0.0195	0.9427	0.0019	0.0462	0.0464	0.0522	0.0017	0.4917	0.068	0.0387	0.7422
EPB87584	Lysosome/Vacuole	Signal peptide|Transmembrane domain	Transmembrane	0.1526	0.1568	0.0322	0.3657	0.112	0.0105	0.5332	0.8036	0.4949	0.0815	0.1248	0.9748	0.1017	0.0882
EPB87631	Cytoplasm|Lysosome/Vacuole		Peripheral|Soluble	0.586	0.2746	0.0554	0.1857	0.1115	0.0036	0.2415	0.7167	0.6186	0.0393	0.7586	0.1104	0.4099	0.5269
EPB87587	Cytoplasm|Nucleus	Nuclear localization signal|Nuclear export signal	Soluble	0.6595	0.6129	0.0772	0.0289	0.3896	0.0047	0.1318	0.1039	0.2103	0.0053	0.3234	0.1308	0.0134	0.8257
EPB87583	Nucleus	Nuclear localization signal	Soluble	0.2825	0.936	0.0782	0.0336	0.0439	0.0155	0.1044	0.1217	0.1064	0.002	0.3124	0.0207	0.1738	0.8291
EPB87623	Cytoplasm	Nuclear localization signal	Soluble	0.6218	0.4614	0.1003	0.1875	0.2554	0.0065	0.098	0.1493	0.1464	0.1388	0.4556	0.0534	0.1673	0.8523
EPB87604	Cytoplasm|Nucleus		Soluble	0.4958	0.6723	0.2274	0.0654	0.4767	0.0098	0.0853	0.0769	0.1381	0.2023	0.4949	0.1351	0.0376	0.7846
EPB87577	Peroxisome	Peroxisomal targeting signal	Transmembrane	0.1314	0.2464	0.0924	0.0112	0.4038	0.1662	0.457	0.0467	0.2213	0.7414	0.4935	0.9384	0.0299	0.1106
EPB87531	Cytoplasm|Nucleus	Nuclear localization signal|Nuclear export signal	Soluble	0.5839	0.597	0.0141	0.1248	0.1407	0.006	0.1219	0.0608	0.0581	0.0029	0.175	0.0367	0.1462	0.8644
EPB87576	Nucleus	Nuclear localization signal	Soluble	0.2659	0.8293	0.024	0.0616	0.0879	0.0181	0.019	0.0746	0.0511	0.0023	0.1352	0.0381	0.0848	0.8167
EPB87550	Nucleus	Nuclear localization signal	Soluble	0.4303	0.9299	0.0087	0.0268	0.0903	0.0008	0.0496	0.0581	0.0427	0.0433	0.3357	0.0348	0.0637	0.8857
EPB87561	Cytoplasm	Nuclear localization signal	Soluble	0.7248	0.3909	0.0788	0.1388	0.1056	0.0159	0.1384	0.106	0.083	0.0249	0.3822	0.0824	0.0368	0.8539
EPB87534	Cytoplasm|Cell membrane		Peripheral|Lipid anchor	0.5116	0.2309	0.0485	0.6467	0.1407	0.0036	0.2774	0.5349	0.4691	0.0364	0.6538	0.1565	0.9588	0.3672
EPB87548	Cytoplasm|Nucleus		Transmembrane|Soluble	0.5921	0.5333	0.174	0.0636	0.3814	0.0083	0.3003	0.011	0.0636	0.0793	0.1275	0.6461	0.1779	0.6293
EPB87547	Mitochondrion	Transmembrane domain|Peroxisomal targeting signal	Transmembrane	0.1125	0.0415	0.0263	0.0855	0.8485	0.0566	0.2648	0.2526	0.1789	0.6804	0.3677	0.9787	0.0455	0.0626
EPB87541	Nucleus	Nuclear export signal	Soluble	0.4298	0.9347	0.0058	0.0276	0.0871	0.0019	0.0353	0.1661	0.0792	0.0137	0.2666	0.0301	0.0477	0.9051
EPB87568	Extracellular	Signal peptide	Soluble	0.1417	0.0275	0.932	0.046	0.0935	0.0035	0.1666	0.2156	0.064	0.0023	0.1991	0.0248	0.2277	0.879
EPB87575	Nucleus	Nuclear localization signal	Soluble	0.4162	0.622	0.051	0.076	0.1311	0.0056	0.0712	0.1426	0.0727	0.0052	0.5246	0.0847	0.0246	0.8045
EPB87556	Nucleus		Soluble	0.4682	0.6871	0.0376	0.0891	0.0896	0.0343	0.2966	0.2429	0.1104	0.0315	0.4313	0.0352	0.0749	0.82
EPB87557	Cytoplasm|Nucleus	Nuclear localization signal	Soluble	0.7411	0.5239	0.0616	0.0397	0.1071	0.0324	0.0776	0.1157	0.0412	0.0754	0.3372	0.1266	0.0364	0.823
EPB87579	Nucleus	Nuclear localization signal	Peripheral|Soluble	0.344	0.818	0.0218	0.0328	0.0934	0.0028	0.0732	0.3461	0.1513	0.0108	0.6887	0.102	0.0371	0.6519
EPB87565	Nucleus	Nuclear localization signal	Transmembrane	0.2956	0.6715	0.1507	0.1527	0.2035	0.0059	0.2613	0.0562	0.0617	0.043	0.1917	0.8948	0.1261	0.327
EPB87554	Nucleus	Nuclear localization signal	Soluble	0.4687	0.6731	0.0223	0.1754	0.0421	0.0018	0.1576	0.0626	0.0424	0.0004	0.2882	0.0388	0.0219	0.8785
EPB87536	Cytoplasm	Nuclear localization signal	Soluble	0.7894	0.3419	0.127	0.3973	0.1437	0.0377	0.2083	0.2931	0.2309	0.0185	0.499	0.0315	0.3165	0.8279
EPB87546	Cytoplasm	Nuclear localization signal|Nuclear export signal	Soluble	0.664	0.4887	0.0487	0.166	0.1605	0.0064	0.1777	0.2404	0.3045	0.0122	0.5485	0.0311	0.1508	0.7991
EPB87573	Cytoplasm|Nucleus	Nuclear localization signal	Soluble	0.5691	0.5194	0.0152	0.0599	0.0255	0.0013	0.1358	0.1971	0.2643	0.0071	0.5433	0.056	0.0617	0.7379
EPB87574	Nucleus	Nuclear localization signal	Soluble	0.4287	0.8857	0.0335	0.0288	0.0783	0.0041	0.0742	0.0421	0.0774	0.0367	0.3056	0.0586	0.0433	0.8574
EPB87540	Extracellular	Signal peptide	Soluble	0.1209	0.0687	0.9903	0.0446	0.0536	0.003	0.0476	0.0648	0.0231	0.0012	0.2109	0.0131	0.0266	0.9603
EPB87552	Cytoplasm|Nucleus	Nuclear export signal	Peripheral	0.6866	0.5044	0.0456	0.294	0.3311	0.008	0.2266	0.1383	0.1241	0.0745	0.6147	0.3595	0.2307	0.468
EPB87564	Nucleus	Nuclear localization signal	Soluble	0.4592	0.9446	0.0174	0.0278	0.0518	0.0021	0.0485	0.0615	0.03	0.006	0.2032	0.0311	0.0868	0.8961
EPB87555	Cytoplasm	Nuclear localization signal	Soluble	0.6142	0.2949	0.0856	0.0406	0.181	0.0338	0.1968	0.0548	0.0845	0.0142	0.3134	0.0378	0.0417	0.8615
EPB87551	Cytoplasm|Nucleus	Nuclear export signal	Soluble	0.8136	0.5437	0.0744	0.0458	0.519	0.0095	0.2039	0.3753	0.1742	0.0259	0.5088	0.022	0.1546	0.9091
EPB87533	Endoplasmic reticulum	Transmembrane domain	Transmembrane	0.0921	0.2305	0.0152	0.0716	0.2105	0.018	0.8582	0.4098	0.4343	0.0048	0.2211	0.9771	0.0458	0.1129
EPB87578	Cytoplasm	Peroxisomal targeting signal	Soluble	0.6606	0.4343	0.0837	0.0597	0.4002	0.0025	0.1583	0.2323	0.0929	0.1863	0.5519	0.0699	0.0667	0.7369
EPB87539	Nucleus	Nuclear localization signal	Soluble	0.3927	0.9329	0.0503	0.0464	0.0912	0.0069	0.0146	0.0528	0.0453	0.0188	0.2793	0.0286	0.0593	0.8657
EPB87580	Lysosome/Vacuole		Transmembrane	0.2782	0.1014	0.0199	0.3265	0.152	0.0355	0.3895	0.4961	0.4663	0.0065	0.1389	0.9732	0.1155	0.0929
EPB87566	Nucleus	Nuclear localization signal	Soluble	0.4067	0.9323	0.0387	0.0414	0.092	0.0011	0.0383	0.0575	0.0268	0.0495	0.1794	0.0158	0.0801	0.9188
EPB87562	Nucleus	Nuclear localization signal	Soluble	0.2909	0.9587	0.0165	0.0119	0.0847	0.0057	0.0104	0.0306	0.0394	0.0005	0.2166	0.0302	0.0338	0.9131
EPB87560	Cytoplasm	Nuclear export signal	Soluble	0.8093	0.4577	0.0594	0.0959	0.362	0.0806	0.2621	0.4121	0.1814	0.0274	0.4676	0.0585	0.0614	0.7678
EPB87543	Cytoplasm	Nuclear localization signal	Lipid anchor|Soluble	0.5789	0.447	0.0229	0.1699	0.2451	0.0032	0.2966	0.2072	0.3288	0.1875	0.3208	0.1473	0.9636	0.5107
EPB87529	Cytoplasm	Peroxisomal targeting signal	Peripheral|Soluble	0.5889	0.4343	0.0864	0.1377	0.3875	0.0121	0.3698	0.4657	0.3179	0.4109	0.7136	0.1795	0.0946	0.5741
EPB87553	Cytoplasm|Nucleus	Nuclear localization signal	Soluble	0.5812	0.604	0.1107	0.3194	0.2934	0.0107	0.2031	0.2392	0.0928	0.0065	0.4886	0.1019	0.2053	0.7816
EPB87537	Nucleus	Nuclear localization signal	Soluble	0.217	0.9172	0.0352	0.0081	0.2034	0.0026	0.0319	0.0191	0.0145	0.001	0.2333	0.0527	0.0194	0.7723
EPB87572	Cytoplasm|Nucleus	Nuclear localization signal|Nuclear export signal	Peripheral|Soluble	0.8239	0.6157	0.0699	0.0962	0.1	0.0009	0.1376	0.3794	0.3586	0.0006	0.7238	0.0402	0.0797	0.7543
EPB87570	Nucleus	Nuclear localization signal	Soluble	0.4516	0.826	0.0241	0.0602	0.1525	0.0144	0.0761	0.0956	0.1047	0.02	0.3357	0.032	0.1174	0.8804
EPB87569	Cytoplasm|Lysosome/Vacuole|Golgi apparatus	Nuclear export signal	Peripheral|Soluble	0.5944	0.3587	0.0427	0.191	0.115	0.0051	0.3196	0.7166	0.7017	0.044	0.6633	0.1392	0.1179	0.6413
EPB87532	Cytoplasm|Nucleus		Soluble	0.5159	0.5805	0.0488	0.0386	0.051	0.0284	0.2155	0.2367	0.117	0.0511	0.3915	0.1295	0.1688	0.7203
EPB87571	Extracellular|Lysosome/Vacuole	Signal peptide	Soluble	0.2451	0.0728	0.8149	0.1932	0.0592	0.0257	0.4424	0.7857	0.4046	0.0008	0.2006	0.0522	0.1195	0.9042
EPB87545	Cytoplasm|Nucleus		Soluble	0.6383	0.6052	0.0428	0.0745	0.0755	0.0012	0.5022	0.046	0.0707	0.0342	0.125	0.311	0.0485	0.6857
EPB87542	Cytoplasm		Transmembrane	0.4444	0.3596	0.0502	0.1112	0.1854	0.0253	0.4729	0.2792	0.2961	0.1844	0.3165	0.807	0.2613	0.2036
EPB87567	Cell membrane	Transmembrane domain	Transmembrane	0.2285	0.1102	0.048	0.6478	0.0781	0.0216	0.2718	0.4775	0.3458	0.0268	0.149	0.9605	0.083	0.1861
EPB87549	Cytoplasm		Soluble	0.5309	0.2743	0.1146	0.5012	0.2083	0.0504	0.1205	0.183	0.1969	0.1124	0.4603	0.1976	0.2203	0.6666
EPB87535	Cytoplasm|Extracellular		Soluble	0.4919	0.4411	0.9234	0.0167	0.1588	0.0178	0.2059	0.0542	0.0278	0.0597	0.2326	0.0218	0.0148	0.9423
EPB87544	Cytoplasm|Cell membrane		Peripheral|Lipid anchor	0.4913	0.2337	0.0243	0.624	0.2998	0.0068	0.2948	0.4997	0.395	0.0331	0.6003	0.1208	0.9303	0.3143
EPB87559	Cytoplasm|Lysosome/Vacuole		Soluble	0.6228	0.3195	0.0925	0.0717	0.0829	0.0185	0.2075	0.6084	0.5663	0.0292	0.5106	0.0291	0.4188	0.5701
EPB87563	Endoplasmic reticulum	Signal peptide|Transmembrane domain	Transmembrane	0.0756	0.0934	0.0122	0.4311	0.1012	0.0297	0.7562	0.4685	0.349	0.068	0.0805	0.9375	0.0666	0.1464
EPB87558	Cytoplasm|Nucleus	Nuclear export signal	Soluble	0.7729	0.5469	0.0146	0.1982	0.1164	0.0032	0.4308	0.298	0.0893	0.1513	0.4207	0.0514	0.4256	0.8263
EPB87528	Cytoplasm|Nucleus	Nuclear localization signal	Soluble	0.6263	0.8728	0.0599	0.0419	0.1504	0.0014	0.1975	0.064	0.1249	0.1238	0.1595	0.0622	0.173	0.8388
EPB87530	Cytoplasm|Nucleus	Nuclear localization signal	Peripheral|Soluble	0.5611	0.6382	0.0199	0.0753	0.1607	0.0032	0.2268	0.2842	0.2669	0.0159	0.6183	0.0785	0.0562	0.7573
EPB87538	Endoplasmic reticulum	Transmembrane domain	Transmembrane	0.1689	0.1467	0.0379	0.327	0.2999	0.0277	0.7001	0.5142	0.6405	0.0441	0.1766	0.9954	0.0411	0.0364
EPB87501	Endoplasmic reticulum|Golgi apparatus	Signal peptide|Transmembrane domain	Transmembrane	0.0912	0.0741	0.0156	0.2372	0.1134	0.0202	0.8098	0.449	0.6861	0.0083	0.0691	0.9851	0.0486	0.0772
EPB87518	Cytoplasm		Soluble	0.5024	0.2649	0.3143	0.1244	0.5034	0.0141	0.2858	0.0988	0.2272	0.0277	0.5887	0.1423	0.1676	0.5812
EPB87488	Cytoplasm	Nuclear localization signal	Peripheral|Soluble	0.735	0.3141	0.1213	0.414	0.1958	0.0095	0.1359	0.4579	0.1331	0.0327	0.6976	0.0886	0.0968	0.7874
EPB87506	Nucleus	Nuclear localization signal	Soluble	0.2423	0.9228	0.0133	0.0516	0.0627	0.0225	0.0363	0.0378	0.023	0.0093	0.3937	0.0614	0.0354	0.8559
EPB87478	Extracellular	Signal peptide	Soluble	0.1738	0.1063	0.9733	0.037	0.0573	0.0018	0.1037	0.0927	0.0741	0.0005	0.2889	0.0165	0.1823	0.9079
EPB87520	Cytoplasm|Nucleus	Nuclear localization signal|Nuclear export signal	Soluble	0.6802	0.625	0.018	0.1341	0.097	0.0059	0.0661	0.1167	0.082	0.0681	0.5181	0.0167	0.1004	0.8934
EPB87527	Cytoplasm|Nucleus	Nuclear localization signal	Soluble	0.5481	0.7674	0.1205	0.1204	0.0902	0.0135	0.1193	0.0541	0.0332	0.0345	0.2852	0.032	0.2054	0.8965
EPB87510	Cytoplasm		Soluble	0.6932	0.2728	0.0494	0.2004	0.1596	0.0295	0.114	0.1574	0.0653	0.0567	0.4676	0.0804	0.2076	0.745
EPB87496	Cell membrane|Golgi apparatus		Lipid anchor	0.4468	0.2408	0.0299	0.5978	0.2636	0.0153	0.4451	0.4969	0.6893	0.0303	0.5562	0.0709	0.9615	0.2959
EPB87487	Cytoplasm	Nuclear localization signal	Soluble	0.7842	0.2777	0.0228	0.3812	0.1708	0.0028	0.1842	0.3712	0.2222	0.0502	0.5582	0.0635	0.201	0.7469
EPB87492	Mitochondrion|Endoplasmic reticulum		Peripheral|Transmembrane	0.225	0.0877	0.1257	0.084	0.6732	0.6039	0.7087	0.1592	0.1758	0.1341	0.6584	0.8305	0.0669	0.1888
EPB87514	Cell membrane	Signal peptide|Transmembrane domain	Transmembrane	0.2055	0.0548	0.1975	0.7305	0.0412	0.0071	0.1961	0.4464	0.344	0.0483	0.0976	0.938	0.5566	0.1783
EPB87500	Cytoplasm		Soluble	0.5724	0.4463	0.1639	0.0725	0.3925	0.0468	0.1213	0.0383	0.0601	0.0194	0.3795	0.0145	0.1724	0.8802
EPB87480	Cytoplasm	Nuclear export signal	Soluble	0.7166	0.4958	0.0459	0.0964	0.1201	0.0111	0.2934	0.3743	0.2615	0.0277	0.4675	0.053	0.0836	0.7773
EPB87482	Cell membrane|Lysosome/Vacuole	Signal peptide|Transmembrane domain	Transmembrane	0.2972	0.069	0.1736	0.7472	0.06	0.0136	0.2767	0.7235	0.4947	0.0167	0.3001	0.8235	0.4517	0.182
EPB87498	Lysosome/Vacuole	Signal peptide	Transmembrane	0.3823	0.1618	0.1249	0.3192	0.1347	0.002	0.3777	0.8066	0.4853	0.013	0.1352	0.9743	0.1372	0.1744
EPB87499	Endoplasmic reticulum|Lysosome/Vacuole	Signal peptide|Transmembrane domain	Transmembrane	0.0715	0.0849	0.0372	0.2998	0.0972	0.0881	0.7559	0.5941	0.3958	0.0065	0.0703	0.9833	0.0545	0.1075
EPB87484	Cytoplasm	Nuclear localization signal	Soluble	0.8057	0.2854	0.137	0.1324	0.2854	0.0512	0.178	0.1721	0.1347	0.0142	0.4223	0.1201	0.0296	0.806
EPB87481	Cytoplasm	Nuclear localization signal	Soluble	0.8209	0.3443	0.0203	0.361	0.1435	0.003	0.1453	0.3456	0.1928	0.0193	0.536	0.1029	0.1318	0.7629
EPB87491	Extracellular	Signal peptide	Soluble	0.2161	0.0742	0.8898	0.0564	0.1186	0.0054	0.5711	0.3865	0.1404	0.0008	0.211	0.0394	0.1934	0.9096
EPB87493	Cytoplasm|Nucleus	Nuclear export signal	Soluble	0.7396	0.6523	0.131	0.176	0.3249	0.0903	0.2838	0.215	0.3139	0.1335	0.2377	0.0548	0.0989	0.8377
EPB87485	Cytoplasm	Nuclear localization signal	Soluble	0.8192	0.3139	0.1535	0.1288	0.2138	0.03	0.1619	0.1388	0.1121	0.0142	0.4114	0.1219	0.0306	0.8
EPB87494	Nucleus	Nuclear localization signal	Soluble	0.4714	0.808	0.0651	0.1281	0.0928	0.0023	0.07	0.1224	0.0553	0.0061	0.4036	0.0295	0.0653	0.8368
EPB87507	Cytoplasm|Nucleus	Nuclear localization signal	Soluble	0.5707	0.6671	0.1795	0.0918	0.1541	0.0102	0.0856	0.0479	0.1127	0.383	0.4215	0.1225	0.1298	0.7003
EPB87524	Cytoplasm		Peripheral|Soluble	0.5457	0.429	0.1013	0.4739	0.4084	0.0173	0.1241	0.5308	0.2306	0.1161	0.7212	0.1673	0.5879	0.5414
EPB87483	Cytoplasm|Nucleus	Nuclear localization signal	Soluble	0.6739	0.7583	0.0414	0.0626	0.327	0.0004	0.0332	0.1372	0.024	0.0181	0.29	0.0263	0.0292	0.9264
EPB87519	Lysosome/Vacuole		Transmembrane	0.2176	0.22	0.0585	0.1584	0.1912	0.0069	0.5768	0.7714	0.5071	0.0365	0.2085	0.9505	0.0244	0.111
EPB87495	Cytoplasm		Soluble	0.6572	0.4564	0.0594	0.1669	0.1247	0.0036	0.1655	0.1242	0.2278	0.0584	0.4845	0.0237	0.1974	0.8086
EPB87490	Cytoplasm|Nucleus	Nuclear export signal	Soluble	0.7181	0.6408	0.0226	0.1412	0.1304	0.0033	0.2621	0.2146	0.1476	0.1238	0.4419	0.0747	0.3129	0.7711
EPB87513	Nucleus		Soluble	0.3935	0.5824	0.086	0.0911	0.5583	0.0301	0.1332	0.1376	0.1382	0.1221	0.5559	0.0674	0.3635	0.7098
EPB87508	Endoplasmic reticulum|Golgi apparatus	Signal peptide	Transmembrane	0.1079	0.0988	0.4999	0.0421	0.0936	0.0033	0.613	0.3402	0.8967	0.0055	0.1503	0.8404	0.1045	0.1929
EPB87486	Cytoplasm		Peripheral|Soluble	0.6482	0.389	0.0201	0.2148	0.0673	0.0038	0.1659	0.4449	0.3139	0.3865	0.6181	0.0549	0.1216	0.7
EPB87479	Nucleus	Nuclear localization signal	Soluble	0.3889	0.8283	0.0553	0.1167	0.0454	0.0131	0.0312	0.0387	0.0374	0.0129	0.3377	0.0794	0.0643	0.8715
EPB87526	Cytoplasm	Nuclear localization signal	Peripheral	0.6597	0.2263	0.2715	0.4081	0.2067	0.0627	0.3354	0.2412	0.2832	0.0029	0.5675	0.3633	0.3371	0.3653
EPB87489	Cytoplasm|Lysosome/Vacuole	Nuclear export signal	Peripheral|Soluble	0.6426	0.4285	0.0315	0.119	0.1908	0.006	0.2297	0.6499	0.5068	0.0133	0.7222	0.0332	0.117	0.6978
EPB87515	Cytoplasm	Nuclear export signal	Soluble	0.6746	0.444	0.0253	0.2025	0.0564	0.0031	0.1864	0.384	0.4265	0.0153	0.594	0.0761	0.1303	0.7681
EPB87525	Cytoplasm	Nuclear localization signal	Peripheral|Soluble	0.7884	0.3693	0.1025	0.2324	0.1085	0.0053	0.3138	0.1659	0.304	0.0171	0.6589	0.0723	0.1875	0.7582
EPB87512	Nucleus	Nuclear localization signal	Soluble	0.3238	0.8739	0.0762	0.046	0.025	0.0258	0.013	0.0172	0.0207	0.0545	0.2293	0.0369	0.0456	0.949
EPB87516	Nucleus		Soluble	0.4695	0.589	0.2644	0.166	0.4825	0.0056	0.0821	0.0479	0.0233	0.2168	0.2854	0.109	0.1623	0.8493
EPB87503	Cytoplasm	Nuclear export signal	Soluble	0.6992	0.4594	0.0284	0.15	0.153	0.0147	0.1581	0.5542	0.319	0.1443	0.4593	0.1121	0.1174	0.7384
EPB87511	Cytoplasm		Soluble	0.643	0.1843	0.109	0.1664	0.2744	0.0027	0.2883	0.103	0.2072	0.0081	0.4151	0.0738	0.0781	0.787
EPB87497	Cytoplasm	Nuclear localization signal	Soluble	0.6147	0.3426	0.0899	0.0476	0.1159	0.0162	0.1084	0.0348	0.0794	0.0015	0.3112	0.0256	0.0946	0.8603
EPB87502	Mitochondrion	Mitochondrial transit peptide	Transmembrane	0.2432	0.097	0.2761	0.1042	0.6671	0.0585	0.1656	0.0889	0.21	0.095	0.2748	0.927	0.2057	0.1346
EPB87505	Endoplasmic reticulum	Signal peptide|Transmembrane domain	Transmembrane	0.1737	0.0796	0.0579	0.1918	0.1809	0.0367	0.8941	0.2775	0.3229	0.1149	0.3367	0.8914	0.103	0.1543
EPB87521	Lysosome/Vacuole|Golgi apparatus	Transmembrane domain	Transmembrane	0.3793	0.1869	0.0378	0.2177	0.106	0.0301	0.5987	0.7452	0.7025	0.0069	0.1192	0.9601	0.1283	0.1927
EPB87522	Extracellular	Signal peptide	Soluble	0.1401	0.0579	0.9886	0.0412	0.091	0.0229	0.2519	0.0855	0.1121	0.0018	0.1386	0.0127	0.1296	0.9544
EPB87504	Lysosome/Vacuole	Transmembrane domain	Transmembrane	0.2563	0.1322	0.048	0.3009	0.0998	0.037	0.3788	0.7811	0.5205	0.041	0.1337	0.9192	0.104	0.1569
EPB87509	Extracellular	Signal peptide	Soluble	0.1184	0.0976	0.918	0.0942	0.0256	0.005	0.3585	0.3608	0.2792	0.0046	0.2474	0.1096	0.3362	0.8439
EPB87523	Cytoplasm		Soluble	0.7765	0.3034	0.1235	0.1305	0.4866	0.0293	0.2004	0.2359	0.2603	0.0373	0.3414	0.0465	0.0684	0.7912
EPB87517	Nucleus	Nuclear localization signal	Soluble	0.4503	0.9114	0.0496	0.0395	0.1613	0.0011	0.0687	0.0175	0.0137	0.0009	0.2918	0.0125	0.1354	0.9199
EPB87448	Cytoplasm	Nuclear export signal	Soluble	0.8574	0.4517	0.027	0.2061	0.1243	0.0026	0.1104	0.2719	0.2223	0.0188	0.5585	0.0375	0.1559	0.7966
EPB87449	Cytoplasm|Nucleus	Nuclear export signal	Soluble	0.7049	0.5941	0.063	0.0556	0.0641	0.0244	0.0612	0.3576	0.205	0.0718	0.5079	0.0076	0.2691	0.8864
EPB87454	Cytoplasm|Nucleus	Nuclear localization signal	Soluble	0.5016	0.8564	0.1919	0.038	0.0968	0.0245	0.0433	0.0453	0.044	0.0244	0.1861	0.0428	0.1687	0.8932
EPB87443	Cytoplasm|Golgi apparatus	Nuclear export signal	Peripheral	0.6095	0.1554	0.0107	0.2117	0.3106	0.0084	0.5279	0.4857	0.8282	0.1536	0.7474	0.2083	0.7824	0.3463
EPB87427	Nucleus	Nuclear localization signal	Soluble	0.3907	0.9269	0.0138	0.0155	0.1225	0.0037	0.0449	0.0439	0.0521	0.0074	0.2061	0.0481	0.1268	0.8744
EPB87430	Cytoplasm	Nuclear export signal	Soluble	0.7587	0.4076	0.0189	0.1056	0.0421	0.006	0.127	0.3315	0.1799	0.0928	0.477	0.0198	0.0706	0.8794
EPB87444	Cytoplasm|Nucleus	Nuclear localization signal	Soluble	0.5488	0.901	0.0052	0.0371	0.2324	0.0084	0.0147	0.0378	0.0137	0.017	0.3295	0.0328	0.0416	0.89
EPB87417	Cytoplasm|Nucleus	Nuclear localization signal	Soluble	0.5013	0.5526	0.0423	0.0693	0.0508	0.0107	0.0467	0.1367	0.1103	0.0169	0.4758	0.0563	0.0997	0.864
EPB87441	Cytoplasm		Peripheral|Soluble	0.6517	0.2361	0.0407	0.2335	0.1141	0.0087	0.1423	0.5335	0.3737	0.0059	0.6288	0.0732	0.1146	0.7518
EPB87434	Cytoplasm|Nucleus	Nuclear export signal	Soluble	0.6382	0.6751	0.02	0.0768	0.0735	0.0152	0.0875	0.2564	0.1989	0.0221	0.4458	0.0561	0.1672	0.7944
EPB87447	Nucleus	Nuclear localization signal	Soluble	0.3975	0.8496	0.0151	0.0491	0.0439	0.0022	0.0251	0.0545	0.049	0.0083	0.2303	0.0298	0.0915	0.9186
EPB87433	Nucleus	Nuclear localization signal	Soluble	0.4237	0.7387	0.0389	0.0699	0.0961	0.0032	0.0958	0.1446	0.051	0.0205	0.4395	0.1307	0.089	0.7444
EPB87456	Cytoplasm|Nucleus	Nuclear export signal	Soluble	0.6076	0.756	0.0375	0.0208	0.1652	0.0098	0.1252	0.3122	0.1723	0.0132	0.2797	0.0953	0.0412	0.8365
EPB87460	Cytoplasm|Nucleus	Nuclear localization signal	Soluble	0.6615	0.6849	0.0489	0.0675	0.1368	0.0059	0.0393	0.027	0.1105	0.039	0.4786	0.0419	0.1708	0.8744
EPB87463	Nucleus	Nuclear localization signal	Soluble	0.3913	0.7548	0.138	0.0535	0.1031	0.0058	0.0839	0.0321	0.0346	0.0383	0.2481	0.0619	0.1781	0.8738
EPB87428	Cytoplasm	Nuclear localization signal|Nuclear export signal	Soluble	0.742	0.4935	0.0885	0.1154	0.3527	0.0148	0.1694	0.165	0.1708	0.0069	0.5192	0.0303	0.1057	0.7835
EPB87437	Endoplasmic reticulum	Signal peptide|Transmembrane domain	Transmembrane	0.2226	0.1246	0.0766	0.2012	0.3525	0.1013	0.8384	0.2208	0.1224	0.0186	0.5486	0.8454	0.2116	0.189
EPB87416	Cytoplasm|Nucleus		Soluble	0.5787	0.5318	0.0205	0.0522	0.0664	0.0098	0.2536	0.278	0.114	0.2071	0.4194	0.0899	0.1353	0.7292
EPB87426	Endoplasmic reticulum|Lysosome/Vacuole|Golgi apparatus	Signal peptide|Transmembrane domain	Transmembrane	0.1792	0.1701	0.1691	0.27	0.2121	0.0421	0.7553	0.6737	0.6732	0.0375	0.1343	0.9716	0.103	0.1595
EPB87414	Cytoplasm|Nucleus	Nuclear localization signal|Nuclear export signal	Soluble	0.6775	0.7865	0.095	0.1097	0.3001	0.0093	0.0392	0.0645	0.0424	0.0393	0.1553	0.028	0.1116	0.9251
EPB87419	Cytoplasm	Peroxisomal targeting signal	Peripheral|Soluble	0.7978	0.2845	0.1892	0.1249	0.3038	0.0141	0.2137	0.1962	0.2959	0.3265	0.6205	0.0169	0.1127	0.8593
EPB87425	Mitochondrion	Transmembrane domain|Mitochondrial transit peptide	Transmembrane	0.16	0.0757	0.0803	0.1647	0.8429	0.0283	0.2643	0.1948	0.1706	0.1464	0.1772	0.9414	0.03	0.1471
EPB87468	Cytoplasm	Nuclear localization signal	Soluble	0.814	0.3937	0.2194	0.0695	0.1347	0.0321	0.0973	0.0995	0.0838	0.0419	0.3919	0.1372	0.0422	0.7998
EPB87470	Cytoplasm		Peripheral|Soluble	0.6369	0.3086	0.0405	0.3851	0.1556	0.0032	0.1718	0.3043	0.0965	0.1535	0.6085	0.0737	0.171	0.7914
EPB87445	Cytoplasm|Nucleus	Nuclear export signal	Soluble	0.7114	0.5292	0.044	0.0937	0.3455	0.0087	0.1331	0.0861	0.0617	0.0846	0.3136	0.0454	0.0606	0.8999
EPB87432	Cytoplasm	Nuclear localization signal	Soluble	0.5961	0.355	0.1245	0.2141	0.2053	0.0532	0.1654	0.1718	0.2095	0.0404	0.4819	0.0864	0.1558	0.7846
EPB87446	Nucleus	Nuclear localization signal	Soluble	0.1558	0.9763	0.0175	0.0138	0.0283	0.0042	0.0705	0.0441	0.0492	0.0031	0.3161	0.0835	0.0756	0.7884
EPB87435	Nucleus	Nuclear localization signal	Soluble	0.3712	0.6923	0.0607	0.0978	0.2411	0.0553	0.1017	0.0539	0.0317	0.066	0.1436	0.1123	0.0549	0.8801
EPB87466	Nucleus	Nuclear localization signal	Soluble	0.45	0.8787	0.0202	0.0783	0.1518	0.0052	0.0509	0.0682	0.0309	0.0212	0.3705	0.0266	0.0939	0.8712
EPB87453	Cytoplasm|Nucleus	Nuclear export signal	Soluble	0.5818	0.5388	0.198	0.181	0.3964	0.0341	0.1047	0.0625	0.0388	0.069	0.1425	0.1207	0.2483	0.8921
EPB87457	Cytoplasm		Soluble	0.691	0.3675	0.018	0.0788	0.1104	0.0006	0.2172	0.2414	0.1392	0.0899	0.5343	0.0398	0.0735	0.8282
EPB87451	Cytoplasm|Nucleus		Soluble	0.5679	0.5159	0.0514	0.3693	0.0705	0.0124	0.1694	0.1897	0.1817	0.1652	0.3201	0.1115	0.1822	0.8924
EPB87429	Nucleus		Soluble	0.3394	0.4969	0.2381	0.0871	0.4146	0.1694	0.0958	0.1739	0.149	0.1562	0.3614	0.2334	0.0518	0.6543
EPB87439	Cytoplasm|Nucleus	Nuclear localization signal	Soluble	0.5935	0.6429	0.1237	0.1113	0.0487	0.0014	0.0598	0.1063	0.0842	0.0065	0.3185	0.1377	0.1671	0.8053
EPB87452	Cytoplasm		Soluble	0.6375	0.451	0.2135	0.0699	0.2156	0.0614	0.0965	0.074	0.0207	0.0198	0.3327	0.125	0.075	0.8704
EPB87438	Mitochondrion	Mitochondrial transit peptide	Peripheral	0.3128	0.2571	0.0541	0.1418	0.9219	0.0404	0.3577	0.1879	0.2125	0.0832	0.6725	0.2498	0.2971	0.3965
EPB87418	Cytoplasm		Peripheral	0.6037	0.2817	0.0538	0.3613	0.438	0.0254	0.3569	0.5235	0.4537	0.0277	0.7631	0.1746	0.2904	0.483
EPB87459	Cytoplasm		Soluble	0.5772	0.4348	0.0735	0.1291	0.111	0.0023	0.1919	0.5257	0.1686	0.0804	0.3841	0.2977	0.1031	0.7063
EPB87423	Cytoplasm	Peroxisomal targeting signal	Soluble	0.8634	0.3584	0.0681	0.0648	0.4515	0.0053	0.2884	0.1423	0.1059	0.5429	0.3372	0.0448	0.0575	0.8095
EPB87472	Endoplasmic reticulum	Signal peptide	Peripheral|Transmembrane	0.44	0.2556	0.0707	0.2265	0.2315	0.0399	0.7018	0.2118	0.2007	0.0373	0.6713	0.7464	0.0806	0.2052
EPB87477	Cytoplasm	Nuclear localization signal	Soluble	0.7654	0.3455	0.07	0.0889	0.1798	0.0691	0.1689	0.3981	0.0941	0.0204	0.4464	0.1297	0.0594	0.7811
EPB87436	Mitochondrion		Peripheral|Soluble	0.3938	0.2664	0.0248	0.0308	0.6683	0.0187	0.3071	0.2272	0.3049	0.0385	0.6274	0.0461	0.0186	0.6978
EPB87442	Cytoplasm|Nucleus	Nuclear localization signal|Nuclear export signal	Soluble	0.598	0.7139	0.0163	0.0517	0.1736	0.0117	0.1172	0.1111	0.1123	0.0076	0.3561	0.0481	0.1078	0.7879
EPB87450	Nucleus	Nuclear localization signal	Soluble	0.4096	0.8423	0.0668	0.0505	0.1843	0.0027	0.0327	0.097	0.0828	0.0979	0.1748	0.088	0.097	0.8815
EPB87458	Cytoplasm|Nucleus	Nuclear localization signal	Soluble	0.752	0.6416	0.0358	0.0917	0.3199	0.0024	0.0827	0.1659	0.0845	0.034	0.2642	0.1677	0.0416	0.7985
EPB87465	Cytoplasm|Nucleus	Nuclear localization signal	Soluble	0.5185	0.8038	0.0297	0.0136	0.1681	0.0116	0.1156	0.0618	0.0377	0.0111	0.2428	0.068	0.0625	0.8602
EPB87431	Cytoplasm|Nucleus	Nuclear localization signal	Soluble	0.8406	0.5136	0.1955	0.083	0.3602	0.0059	0.1226	0.0541	0.094	0.0128	0.2871	0.1251	0.0388	0.8394
EPB87461	Cytoplasm|Lysosome/Vacuole		Peripheral|Soluble	0.6508	0.2002	0.084	0.3573	0.4865	0.0075	0.3079	0.7112	0.5441	0.0619	0.6753	0.1597	0.1301	0.6161
EPB87473	Cytoplasm|Nucleus	Nuclear export signal	Soluble	0.6167	0.6212	0.0434	0.0381	0.1425	0.0143	0.1895	0.182	0.3291	0.0234	0.4018	0.0452	0.0745	0.786
EPB87455	Mitochondrion	Transmembrane domain	Transmembrane	0.1158	0.0896	0.0907	0.082	0.9408	0.1432	0.1508	0.0611	0.0371	0.1167	0.1906	0.9789	0.0504	0.0691
EPB87469	Mitochondrion		Transmembrane	0.1292	0.1822	0.1296	0.1841	0.8656	0.1329	0.121	0.1075	0.1411	0.1399	0.2262	0.8797	0.1187	0.1809
EPB87464	Cytoplasm|Nucleus	Nuclear localization signal	Soluble	0.8028	0.6171	0.0638	0.0843	0.1597	0.0148	0.0871	0.0689	0.0292	0.0075	0.3367	0.0535	0.0888	0.8421
EPB87421	Cytoplasm	Nuclear localization signal	Peripheral|Soluble	0.6459	0.4235	0.0431	0.27	0.1751	0.0018	0.2238	0.5057	0.4045	0.003	0.6674	0.0684	0.4572	0.6358
EPB87476	Mitochondrion		Transmembrane	0.1724	0.0935	0.2977	0.0344	0.8212	0.2993	0.2448	0.1757	0.0863	0.1593	0.5035	0.7765	0.0544	0.2778
EPB87471	Cytoplasm	Nuclear localization signal|Nuclear export signal	Soluble	0.7762	0.4312	0.0529	0.1948	0.2073	0.0023	0.0545	0.2801	0.1388	0.0974	0.4577	0.0973	0.0831	0.7989
EPB87424	Cytoplasm		Soluble	0.5606	0.3512	0.4542	0.3059	0.3011	0.0186	0.4054	0.2935	0.2553	0.0785	0.5425	0.0599	0.4982	0.5487
EPB87462	Nucleus		Soluble	0.382	0.7392	0.1094	0.1296	0.0709	0.0208	0.1822	0.2855	0.0735	0.0884	0.2049	0.0854	0.2461	0.871
EPB87440	Cytoplasm	Nuclear export signal	Soluble	0.6465	0.4814	0.0632	0.2781	0.2588	0.0146	0.2329	0.2282	0.2056	0.0152	0.5724	0.1573	0.1585	0.8002
EPB87422	Cytoplasm		Soluble	0.722	0.416	0.0786	0.1597	0.1665	0.0183	0.1084	0.2097	0.1716	0.0122	0.5235	0.0834	0.1295	0.7162
EPB87467	Extracellular		Lipid anchor|Soluble	0.172	0.0729	0.6483	0.4408	0.0872	0.0048	0.2168	0.1937	0.2421	0.0063	0.1368	0.0721	0.968	0.6282
EPB87415	Cytoplasm		Soluble	0.5843	0.3973	0.3216	0.0424	0.1576	0.0916	0.2898	0.0989	0.2045	0.074	0.3757	0.0395	0.1716	0.6977
EPB87474	Extracellular	Signal peptide	Soluble	0.1811	0.0712	0.9624	0.0335	0.0998	0.0055	0.2117	0.0969	0.1287	0.0002	0.1994	0.0126	0.205	0.9595
EPB87475	Cytoplasm	Nuclear export signal	Soluble	0.6175	0.3792	0.0485	0.3211	0.2886	0.0024	0.4924	0.3069	0.3204	0.1819	0.4628	0.2908	0.2559	0.562
EPB87413	Cell membrane|Lysosome/Vacuole	Signal peptide|Transmembrane domain	Transmembrane	0.1312	0.0678	0.0353	0.7393	0.0897	0.059	0.3526	0.8268	0.4332	0.0559	0.1083	0.9784	0.4263	0.0623
EPB87420	Cell membrane	Signal peptide|Transmembrane domain	Transmembrane	0.223	0.0726	0.2018	0.8859	0.0324	0.0182	0.2038	0.5431	0.2055	0.1689	0.0655	0.8974	0.5971	0.2443
EPB87388	Cytoplasm	Nuclear export signal	Peripheral|Soluble	0.7437	0.3429	0.0104	0.3275	0.2283	0.0106	0.1125	0.3255	0.1679	0.0878	0.7493	0.0618	0.1878	0.6193
EPB87379	Nucleus	Nuclear localization signal	Soluble	0.307	0.4673	0.0548	0.3988	0.0921	0.0037	0.1953	0.3859	0.2949	0.0327	0.5156	0.2516	0.7489	0.4399
EPB87397	Extracellular	Signal peptide	Soluble	0.2228	0.0633	0.8446	0.0489	0.0974	0.0135	0.2722	0.3418	0.2223	0.0026	0.3088	0.0598	0.1087	0.8818
EPB87387	Mitochondrion	Mitochondrial transit peptide	Soluble	0.1972	0.2438	0.0247	0.0156	0.9001	0.0011	0.0353	0.0365	0.0371	0.0017	0.4913	0.1353	0.0412	0.6551
EPB87396	Nucleus	Nuclear localization signal	Soluble	0.3429	0.9433	0.0566	0.024	0.11	0.0094	0.04	0.0161	0.0316	0.0042	0.2994	0.0653	0.088	0.8459
EPB87374	Nucleus	Nuclear localization signal	Soluble	0.2468	0.9203	0.0055	0.0524	0.0773	0.005	0.0303	0.0637	0.0235	0.006	0.3157	0.0743	0.0984	0.8007
EPB87400	Cytoplasm	Nuclear localization signal|Nuclear export signal	Soluble	0.6648	0.4798	0.0656	0.093	0.235	0.0097	0.0969	0.2641	0.2215	0.012	0.4154	0.0374	0.2282	0.7755
EPB87410	Cytoplasm		Lipid anchor	0.4309	0.304	0.0701	0.421	0.1806	0.0048	0.2524	0.3368	0.3531	0.0693	0.4816	0.0587	0.8721	0.4977
EPB87411	Cytoplasm	Peroxisomal targeting signal	Soluble	0.7397	0.2802	0.1158	0.0527	0.3618	0.0132	0.1945	0.0635	0.0722	0.0904	0.5499	0.0696	0.0561	0.7649
EPB87409	Lysosome/Vacuole	Signal peptide|Transmembrane domain	Transmembrane	0.1363	0.0756	0.0307	0.2783	0.0668	0.0049	0.5776	0.6783	0.5544	0.0217	0.0323	0.9937	0.0366	0.0852
EPB87412	Extracellular	Signal peptide	Soluble	0.1462	0.2265	0.8803	0.0538	0.215	0.0171	0.3551	0.2322	0.197	0.0019	0.3278	0.2205	0.0872	0.7646
EPB87378	Mitochondrion	Transmembrane domain	Transmembrane	0.1419	0.0895	0.0353	0.1151	0.8863	0.0679	0.0604	0.3197	0.077	0.0566	0.2243	0.9653	0.0259	0.0962
EPB87366	Nucleus	Nuclear localization signal	Soluble	0.3495	0.8993	0.0132	0.0271	0.0652	0.0066	0.0352	0.0985	0.0556	0.0113	0.3975	0.0254	0.0516	0.8759
EPB87401	Cytoplasm	Nuclear export signal	Soluble	0.6859	0.4328	0.0215	0.067	0.0633	0.0013	0.1274	0.1252	0.0683	0.0538	0.3939	0.015	0.0525	0.9022
EPB87391	Cytoplasm|Lysosome/Vacuole		Peripheral|Soluble	0.6883	0.2879	0.0358	0.1769	0.1012	0.0034	0.2067	0.7307	0.3873	0.0141	0.8615	0.0426	0.1607	0.6556
EPB87405	Cytoplasm	Nuclear localization signal	Soluble	0.6919	0.3347	0.0643	0.4475	0.2507	0.0085	0.1079	0.3302	0.1861	0.0449	0.4498	0.0963	0.3758	0.7407
EPB87407	Endoplasmic reticulum		Transmembrane	0.1381	0.2579	0.0158	0.0996	0.1885	0.0156	0.7629	0.3007	0.1268	0.015	0.1282	0.9614	0.0262	0.1652
EPB87381	Cytoplasm		Lipid anchor	0.4726	0.316	0.0463	0.4494	0.2842	0.0303	0.1144	0.1644	0.1845	0.0816	0.461	0.1359	0.9073	0.43
EPB87399	Nucleus	Nuclear localization signal	Soluble	0.4394	0.8404	0.0133	0.0738	0.1072	0.0063	0.0674	0.1805	0.033	0.0357	0.3867	0.0344	0.1006	0.8503
EPB87382	Mitochondrion		Transmembrane	0.1627	0.1473	0.0826	0.1359	0.7362	0.1122	0.195	0.2707	0.1521	0.1751	0.1072	0.9512	0.045	0.1541
EPB87390	Mitochondrion	Mitochondrial transit peptide	Peripheral|Soluble	0.099	0.096	0.0183	0.0696	0.928	0.0151	0.039	0.0263	0.0448	0.005	0.681	0.048	0.123	0.7594
EPB87371	Nucleus	Nuclear localization signal	Soluble	0.2176	0.7636	0.0183	0.0245	0.052	0.0018	0.0415	0.1391	0.0616	0.0075	0.2825	0.0286	0.0262	0.8619
EPB87367	Cytoplasm		Soluble	0.739	0.3317	0.0288	0.3798	0.3538	0.0102	0.1683	0.3936	0.2167	0.0566	0.5956	0.0434	0.2622	0.7156
EPB87403	Nucleus|Extracellular	Nuclear localization signal	Soluble	0.2434	0.9457	0.6453	0.042	0.0997	0.0015	0.087	0.0627	0.0263	0.0018	0.1466	0.0077	0.1057	0.9424
EPB87372	Cytoplasm|Nucleus	Nuclear export signal	Soluble	0.6659	0.5468	0.0447	0.0677	0.2621	0.0224	0.189	0.3064	0.2476	0.0556	0.3749	0.1195	0.077	0.7131
EPB87369	Cytoplasm	Nuclear localization signal	Peripheral|Soluble	0.8577	0.352	0.0593	0.137	0.1815	0.0025	0.0403	0.0865	0.0759	0.0291	0.6767	0.0304	0.0987	0.8173
EPB87362	Cytoplasm	Nuclear localization signal	Peripheral|Soluble	0.7023	0.1793	0.0726	0.4282	0.089	0.0032	0.2336	0.2587	0.237	0.0031	0.8069	0.0492	0.2035	0.5869
EPB87365	Cytoplasm|Lysosome/Vacuole|Golgi apparatus	Nuclear export signal	Peripheral|Soluble	0.6204	0.2592	0.0411	0.1698	0.0977	0.0639	0.2348	0.6502	0.6693	0.012	0.8023	0.0437	0.1202	0.5877
EPB87375	Cytoplasm|Nucleus		Soluble	0.5837	0.7017	0.5029	0.0671	0.2564	0.0734	0.1976	0.2105	0.1091	0.1513	0.4271	0.1645	0.0445	0.6723
EPB87363	Cytoplasm|Nucleus	Nuclear export signal	Soluble	0.6734	0.5398	0.0232	0.2467	0.1954	0.0031	0.2511	0.1639	0.1597	0.0914	0.5113	0.1485	0.2376	0.7079
EPB87368	Cytoplasm	Nuclear localization signal	Soluble	0.7029	0.4575	0.0419	0.0739	0.214	0.0054	0.1916	0.0512	0.0458	0.0103	0.3037	0.0362	0.0844	0.8099
EPB87377	Cytoplasm|Nucleus	Nuclear localization signal	Soluble	0.6403	0.6993	0.0607	0.0446	0.2196	0.0013	0.0481	0.0476	0.072	0.002	0.3032	0.052	0.0835	0.855
EPB87383	Cell membrane		Transmembrane	0.2615	0.1389	0.0444	0.581	0.1665	0.0041	0.5054	0.5116	0.2943	0.0714	0.0882	0.9491	0.0985	0.1476
EPB87394	Cytoplasm	Nuclear export signal	Lipid anchor	0.5351	0.3287	0.0317	0.1486	0.3158	0.0167	0.1849	0.4267	0.3629	0.0685	0.3954	0.116	0.8662	0.4626
EPB87364	Cytoplasm|Nucleus	Nuclear export signal	Soluble	0.6761	0.6406	0.0123	0.0554	0.1453	0.0009	0.051	0.1183	0.0657	0.0665	0.384	0.0482	0.0876	0.8839
EPB87398	Cytoplasm|Nucleus	Nuclear export signal	Soluble	0.6534	0.6872	0.1359	0.0802	0.2686	0.0133	0.1105	0.2699	0.1279	0.1992	0.2789	0.1551	0.1867	0.8255
EPB87384	Lysosome/Vacuole		Lipid anchor	0.3757	0.2112	0.0292	0.2751	0.1978	0.0076	0.2625	0.7042	0.5778	0.0059	0.3486	0.0711	0.9522	0.3457
EPB87386	Mitochondrion	Mitochondrial transit peptide	Soluble	0.191	0.0548	0.0454	0.0369	0.9495	0.0124	0.0697	0.045	0.0323	0.0622	0.5792	0.0492	0.0813	0.7188
EPB87393	Cytoplasm|Nucleus		Soluble	0.557	0.7408	0.0666	0.0764	0.3554	0.0027	0.1728	0.2373	0.1085	0.0671	0.4745	0.0153	0.1554	0.8851
EPB87404	Mitochondrion	Mitochondrial transit peptide	Transmembrane	0.2298	0.0842	0.1147	0.069	0.9135	0.0385	0.2827	0.0501	0.0517	0.1064	0.2524	0.6335	0.3018	0.323
EPB87392	Cytoplasm|Nucleus	Nuclear localization signal	Soluble	0.5879	0.8197	0.0172	0.0179	0.1291	0.0082	0.0505	0.0115	0.0353	0.0023	0.1745	0.0881	0.0641	0.9179
EPB87370	Nucleus	Nuclear localization signal	Soluble	0.2517	0.8097	0.0615	0.0769	0.0635	0.0108	0.0943	0.1077	0.0217	0.0107	0.3089	0.1793	0.0603	0.8092
EPB87408	Nucleus	Nuclear export signal	Soluble	0.387	0.7292	0.0184	0.0629	0.2915	0.0076	0.1314	0.1304	0.1024	0.0415	0.4298	0.0226	0.0739	0.8272
EPB87402	Nucleus	Nuclear localization signal	Soluble	0.3098	0.9133	0.0097	0.035	0.1129	0.0007	0.0822	0.0393	0.028	0.0139	0.174	0.0603	0.0648	0.8594
EPB87406	Nucleus	Nuclear localization signal	Soluble	0.4019	0.7427	0.1182	0.1219	0.183	0.0223	0.0636	0.0888	0.1112	0.0052	0.5518	0.0796	0.3169	0.7086
EPB87385	Mitochondrion		Transmembrane	0.2117	0.2878	0.0538	0.0616	0.7851	0.1275	0.5269	0.2405	0.2146	0.5313	0.3666	0.9596	0.0633	0.1287
EPB87373	Cytoplasm		Soluble	0.4454	0.382	0.3373	0.2026	0.3722	0.0069	0.2539	0.2813	0.2425	0.025	0.5567	0.1654	0.1178	0.7283
EPB87389	Endoplasmic reticulum|Lysosome/Vacuole|Golgi apparatus	Signal peptide|Transmembrane domain	Transmembrane	0.1335	0.1442	0.015	0.1649	0.0692	0.0128	0.797	0.7497	0.7426	0.025	0.1582	0.9517	0.2531	0.0667
EPB87395	Endoplasmic reticulum|Golgi apparatus	Signal peptide|Transmembrane domain	Transmembrane	0.1662	0.0861	0.3444	0.0979	0.1356	0.0036	0.7197	0.317	0.9064	0.0076	0.2788	0.7594	0.1469	0.2014
EPB87380	Cytoplasm		Peripheral|Soluble	0.7967	0.3349	0.0226	0.0367	0.242	0.0012	0.1758	0.3	0.1653	0.0355	0.6221	0.0241	0.101	0.8163
EPB87376	Cell membrane|Lysosome/Vacuole		Transmembrane	0.4283	0.2019	0.1387	0.5659	0.1573	0.0054	0.5113	0.7843	0.3648	0.1066	0.0997	0.9543	0.1101	0.1005
EPB87321	Cytoplasm	Nuclear localization signal	Peripheral|Soluble	0.7007	0.4692	0.0184	0.2981	0.174	0.0043	0.2187	0.2545	0.0827	0.0483	0.6667	0.0728	0.1374	0.7256
EPB87333	Cytoplasm		Peripheral	0.6592	0.3474	0.0387	0.0895	0.1868	0.0131	0.3056	0.574	0.5854	0.0157	0.6757	0.1751	0.1758	0.4889
EPB87319	Cytoplasm	Nuclear localization signal	Peripheral|Soluble	0.7206	0.4076	0.0137	0.1035	0.0734	0.0071	0.263	0.1785	0.0686	0.0011	0.7216	0.0287	0.0547	0.82
EPB87343	Cell membrane	Signal peptide|Transmembrane domain	Transmembrane	0.1669	0.1044	0.0505	0.7654	0.1489	0.0232	0.4892	0.4624	0.5323	0.0212	0.1093	0.9908	0.1693	0.0756
EPB87316	Nucleus	Nuclear localization signal	Soluble	0.4477	0.6239	0.1638	0.1191	0.2007	0.0071	0.1003	0.2211	0.0596	0.0182	0.3403	0.0587	0.171	0.8646
EPB87358	Cytoplasm		Soluble	0.5649	0.3346	0.2539	0.1273	0.2063	0.0756	0.2604	0.0703	0.1362	0.324	0.2659	0.1649	0.1848	0.7839
EPB87342	Cytoplasm	Nuclear localization signal	Peripheral|Soluble	0.8348	0.2664	0.078	0.3411	0.1682	0.0043	0.1492	0.4677	0.176	0.0522	0.7038	0.0425	0.2928	0.8273
EPB87323	Mitochondrion	Mitochondrial transit peptide	Soluble	0.1072	0.1867	0.0245	0.0419	0.8945	0.0204	0.0035	0.0303	0.0079	0.0006	0.2522	0.0282	0.0455	0.9081
EPB87334	Nucleus	Nuclear localization signal	Soluble	0.3029	0.8894	0.0334	0.0183	0.0598	0.0015	0.1435	0.0225	0.0621	0.0084	0.3627	0.0479	0.055	0.8347
EPB87322	Cytoplasm|Nucleus	Nuclear localization signal	Soluble	0.4893	0.787	0.0471	0.0609	0.1694	0.0079	0.1061	0.1518	0.0603	0.0227	0.3371	0.0445	0.0733	0.8612
EPB87325	Lysosome/Vacuole	Transmembrane domain	Transmembrane	0.188	0.0507	0.0307	0.4738	0.0981	0.0125	0.3516	0.8731	0.4719	0.0084	0.0719	0.9447	0.0252	0.1685
EPB87329	Cytoplasm	Nuclear localization signal	Soluble	0.7281	0.3192	0.0526	0.5233	0.1441	0.0139	0.1973	0.412	0.241	0.0338	0.5804	0.0938	0.2446	0.6942
EPB87348	Extracellular		Soluble	0.3399	0.2022	0.7694	0.2468	0.0664	0.0022	0.0734	0.0534	0.1491	0.0683	0.2461	0.0705	0.6198	0.8541
EPB87349	Endoplasmic reticulum|Lysosome/Vacuole	Signal peptide|Transmembrane domain	Transmembrane	0.1494	0.0697	0.0204	0.3839	0.0565	0.0053	0.7276	0.613	0.5618	0.0036	0.1043	0.9583	0.127	0.1267
EPB87340	Cytoplasm|Nucleus	Nuclear export signal	Soluble	0.6575	0.6456	0.0363	0.0349	0.437	0.0069	0.1473	0.0845	0.1931	0.0063	0.309	0.1497	0.0173	0.8276
EPB87346	Cytoplasm		Peripheral	0.6449	0.2119	0.0862	0.1421	0.462	0.0423	0.2491	0.1547	0.2971	0.1599	0.7283	0.2665	0.1394	0.4869
EPB87337	Mitochondrion	Mitochondrial transit peptide	Soluble	0.3023	0.1682	0.032	0.0617	0.8592	0.0096	0.05	0.0517	0.0317	0.0038	0.2974	0.1253	0.0425	0.7995
EPB87353	Nucleus	Nuclear localization signal|Nuclear export signal	Soluble	0.4285	0.9017	0.0076	0.0595	0.0988	0.0015	0.0279	0.0996	0.0209	0.0896	0.3747	0.0585	0.0748	0.8685
EPB87354	Cytoplasm|Nucleus	Nuclear localization signal|Nuclear export signal	Soluble	0.5386	0.526	0.0587	0.2762	0.2807	0.0082	0.2777	0.2921	0.2006	0.0071	0.4928	0.1193	0.1108	0.8286
EPB87335	Endoplasmic reticulum	Signal peptide|Transmembrane domain	Transmembrane	0.1346	0.0679	0.0403	0.2802	0.041	0.0034	0.7856	0.447	0.4352	0.002	0.1433	0.9884	0.0817	0.0651
EPB87351	Cytoplasm|Nucleus	Nuclear localization signal	Soluble	0.5937	0.8531	0.0638	0.0196	0.1375	0.007	0.1024	0.0619	0.1018	0.0183	0.3372	0.0221	0.0608	0.855
EPB87352	Nucleus	Nuclear localization signal	Soluble	0.4455	0.8893	0.0118	0.0717	0.0255	0.0048	0.0682	0.0486	0.0268	0.0052	0.522	0.0482	0.2246	0.8393
EPB87361	Cytoplasm|Nucleus	Nuclear export signal	Soluble	0.5744	0.6354	0.0999	0.0726	0.1679	0.0479	0.3238	0.1602	0.0599	0.0276	0.1706	0.1045	0.0483	0.7704
EPB87360	Nucleus	Nuclear localization signal	Soluble	0.2945	0.9424	0.0109	0.0307	0.0475	0.0015	0.0399	0.1712	0.0607	0.0224	0.5441	0.0317	0.0327	0.8385
EPB87317	Nucleus		Soluble	0.4255	0.7746	0.1399	0.0495	0.0654	0.0092	0.1432	0.0656	0.0347	0.2559	0.119	0.1808	0.1406	0.8436
EPB87318	Nucleus		Soluble	0.4672	0.5849	0.1491	0.1125	0.103	0.0304	0.0821	0.0505	0.0458	0.3104	0.1271	0.1676	0.1336	0.8377
EPB87320	Cytoplasm	Peroxisomal targeting signal	Soluble	0.7197	0.4611	0.0228	0.062	0.1913	0.0007	0.4064	0.2876	0.3604	0.2268	0.5348	0.0947	0.0551	0.7918
EPB87332	Cytoplasm|Nucleus	Nuclear export signal	Soluble	0.6373	0.6006	0.1033	0.1573	0.2512	0.0645	0.1614	0.108	0.1285	0.0644	0.3249	0.1492	0.1097	0.7844
EPB87338	Cytoplasm	Nuclear localization signal	Soluble	0.7634	0.4993	0.0995	0.09	0.241	0.0215	0.2535	0.0518	0.1816	0.0081	0.4791	0.0745	0.0228	0.8076
EPB87345	Lysosome/Vacuole	Transmembrane domain	Transmembrane	0.2357	0.1082	0.0101	0.5201	0.0585	0.005	0.4973	0.6264	0.4516	0.0048	0.0795	0.9678	0.0867	0.1179
EPB87359	Extracellular	Signal peptide	Soluble	0.1887	0.0468	0.9526	0.0514	0.0421	0.0055	0.2529	0.2342	0.1904	0.0054	0.2827	0.0332	0.1256	0.89
EPB87339	Cytoplasm		Soluble	0.5928	0.4661	0.0606	0.0772	0.1679	0.0237	0.0878	0.104	0.0687	0.0428	0.2952	0.0257	0.0923	0.8568
EPB87347	Nucleus	Nuclear localization signal	Soluble	0.2979	0.8534	0.0377	0.0109	0.0944	0.0014	0.1094	0.0866	0.0502	0.0301	0.3328	0.0358	0.0862	0.8911
EPB87328	Endoplasmic reticulum	Peroxisomal targeting signal	Soluble	0.4117	0.1198	0.037	0.1192	0.4458	0.0035	0.7217	0.1753	0.1475	0.5719	0.5331	0.0365	0.1465	0.5523
EPB87331	Cytoplasm|Nucleus		Soluble	0.7448	0.5705	0.0444	0.0464	0.1337	0.0029	0.4368	0.3707	0.4117	0.0989	0.599	0.0611	0.0879	0.5965
EPB87327	Cytoplasm	Nuclear localization signal	Soluble	0.7296	0.3257	0.2062	0.0875	0.1905	0.0777	0.0869	0.1728	0.2248	0.0815	0.4044	0.1635	0.0589	0.7684
EPB87341	Mitochondrion	Mitochondrial transit peptide	Peripheral|Soluble	0.1649	0.1034	0.0588	0.0502	0.9584	0.0118	0.0583	0.0182	0.0463	0.0389	0.6466	0.0595	0.0683	0.7658
EPB87336	Cytoplasm	Nuclear localization signal	Soluble	0.7462	0.3695	0.0658	0.5235	0.227	0.0065	0.1641	0.5585	0.2132	0.0927	0.5654	0.0979	0.2793	0.7277
EPB87350	Nucleus	Nuclear localization signal	Soluble	0.4512	0.8754	0.0731	0.0247	0.1478	0.0057	0.1051	0.1413	0.0549	0.0039	0.3507	0.1125	0.068	0.8233
EPB87355	Cytoplasm	Nuclear localization signal	Peripheral|Soluble	0.7581	0.2171	0.0732	0.1841	0.1337	0.0031	0.1973	0.2188	0.249	0.0182	0.6524	0.0351	0.1327	0.8016
EPB87326	Cytoplasm|Nucleus	Nuclear localization signal	Soluble	0.4821	0.8512	0.0535	0.0412	0.056	0.0067	0.0364	0.0708	0.052	0.0287	0.3695	0.0416	0.1292	0.8871
EPB87356	Nucleus	Nuclear localization signal	Soluble	0.1928	0.9647	0.1523	0.0453	0.0289	0.0125	0.0214	0.039	0.0189	0.0019	0.2548	0.0122	0.2414	0.931
EPB87324	Nucleus	Nuclear localization signal	Soluble	0.4324	0.8587	0.0187	0.0464	0.1182	0.0046	0.0376	0.2098	0.0589	0.0576	0.3221	0.0465	0.0878	0.8527
EPB87315	Cytoplasm|Nucleus	Nuclear localization signal	Soluble	0.5692	0.7849	0.1232	0.1265	0.1781	0.0102	0.0737	0.0429	0.0616	0.0097	0.2848	0.1528	0.2354	0.7662
EPB87357	Nucleus	Nuclear localization signal	Soluble	0.2413	0.9312	0.0687	0.0352	0.1305	0.0029	0.0656	0.0541	0.0719	0.0454	0.2683	0.0171	0.089	0.8708
EPB87344	Nucleus	Nuclear localization signal	Soluble	0.3318	0.959	0.014	0.0246	0.034	0.0062	0.016	0.065	0.0349	0.0101	0.2622	0.0378	0.0841	0.8822
EPB87330	Cytoplasm		Peripheral|Soluble	0.7207	0.2732	0.0374	0.1315	0.2691	0.0104	0.1406	0.135	0.2257	0.1057	0.7302	0.0248	0.1862	0.7888
EPB87314	Cytoplasm	Nuclear localization signal	Soluble	0.6677	0.3812	0.0141	0.0768	0.0592	0.0027	0.14	0.1204	0.1379	0.0049	0.3756	0.0665	0.0914	0.8037
EPB87305	Cytoplasm|Nucleus	Peroxisomal targeting signal	Soluble	0.6811	0.5876	0.0203	0.05	0.1409	0.0003	0.2385	0.273	0.2052	0.1237	0.409	0.041	0.0768	0.8251
EPB87312	Peroxisome	Peroxisomal targeting signal	Soluble	0.222	0.1608	0.0858	0.1226	0.1492	0.002	0.1462	0.1547	0.2335	0.9439	0.4162	0.0586	0.0905	0.8246
EPB87291	Nucleus	Nuclear localization signal	Soluble	0.3787	0.8575	0.0473	0.0266	0.1007	0.0143	0.0685	0.075	0.0988	0.0045	0.2651	0.1412	0.0971	0.7823
EPB87272	Cytoplasm|Lysosome/Vacuole	Nuclear export signal	Peripheral|Soluble	0.5539	0.2677	0.018	0.1367	0.0963	0.062	0.3429	0.7327	0.626	0.0222	0.7738	0.0461	0.1508	0.6349
EPB87287	Cytoplasm	Nuclear localization signal|Nuclear export signal	Peripheral|Soluble	0.6805	0.3339	0.0676	0.4378	0.1158	0.0474	0.1898	0.5454	0.4269	0.0166	0.7756	0.0991	0.1762	0.6749
EPB87303	Cytoplasm		Soluble	0.6192	0.4054	0.0706	0.1049	0.2939	0.0071	0.2859	0.2607	0.2575	0.032	0.4962	0.1151	0.1077	0.7667
EPB87289	Nucleus	Nuclear localization signal	Soluble	0.2888	0.8761	0.0771	0.0992	0.0531	0.0045	0.046	0.094	0.0436	0.0278	0.3145	0.0231	0.1414	0.8656
EPB87273	Cytoplasm		Peripheral|Soluble	0.7089	0.3972	0.0637	0.1172	0.2299	0.0875	0.119	0.126	0.237	0.0121	0.6145	0.0795	0.0701	0.7045
EPB87290	Nucleus	Nuclear localization signal	Soluble	0.2906	0.8409	0.044	0.0317	0.0884	0.0051	0.0336	0.0068	0.0112	0.0022	0.1568	0.0803	0.0321	0.8899
EPB87271	Cytoplasm|Nucleus	Nuclear export signal	Soluble	0.5846	0.5377	0.0224	0.0891	0.3308	0.0395	0.0848	0.136	0.1216	0.1021	0.4148	0.0425	0.2512	0.8028
EPB87275	Cytoplasm		Soluble	0.5921	0.4594	0.1233	0.1429	0.2314	0.0136	0.1363	0.4148	0.2022	0.0452	0.5654	0.0631	0.0786	0.7957
EPB87281	Endoplasmic reticulum|Lysosome/Vacuole|Golgi apparatus	Signal peptide|Transmembrane domain	Transmembrane	0.3316	0.1627	0.1146	0.4151	0.0289	0.0061	0.6775	0.8164	0.7635	0.0908	0.1723	0.9085	0.3968	0.1334
EPB87284	Cytoplasm	Peroxisomal targeting signal	Soluble	0.6789	0.4822	0.1086	0.0764	0.3612	0.0344	0.043	0.1688	0.1212	0.6002	0.4593	0.0759	0.0642	0.7858
EPB87306	Cytoplasm	Peroxisomal targeting signal	Soluble	0.7623	0.3447	0.2957	0.09	0.22	0.0396	0.4207	0.121	0.1402	0.1084	0.3952	0.105	0.1305	0.7755
EPB87279	Mitochondrion	Mitochondrial transit peptide	Peripheral	0.2341	0.1217	0.018	0.0622	0.949	0.0239	0.1719	0.0414	0.0302	0.0107	0.6631	0.4315	0.0313	0.3563
EPB87285	Mitochondrion	Mitochondrial transit peptide	Soluble	0.2074	0.1191	0.0194	0.0359	0.9358	0.0089	0.038	0.0605	0.0345	0.0293	0.3884	0.1518	0.0594	0.8036
EPB87286	Lysosome/Vacuole|Golgi apparatus		Transmembrane	0.2013	0.2487	0.1268	0.3972	0.1584	0.0209	0.4209	0.6068	0.6899	0.0233	0.0419	0.9934	0.0629	0.0641
EPB87295	Extracellular		Lipid anchor	0.1272	0.1121	0.6709	0.2852	0.0413	0.0038	0.0955	0.0858	0.1248	0.0057	0.2012	0.0983	0.947	0.4719
EPB87274	Cytoplasm|Nucleus		Soluble	0.5858	0.6649	0.0762	0.031	0.1995	0.0319	0.0778	0.1907	0.1198	0.0214	0.1974	0.1352	0.0432	0.8052
EPB87302	Cytoplasm|Nucleus	Nuclear export signal	Soluble	0.6789	0.5786	0.041	0.1514	0.1969	0.007	0.0648	0.1899	0.1375	0.1329	0.4693	0.031	0.1256	0.8577
EPB87297	Cytoplasm|Nucleus	Nuclear localization signal	Soluble	0.5762	0.9172	0.0064	0.0331	0.1216	0.0066	0.0178	0.0501	0.0171	0.0133	0.297	0.0193	0.0678	0.9169
EPB87309	Cell membrane	Transmembrane domain	Transmembrane	0.2325	0.0967	0.0131	0.6503	0.0928	0.011	0.3994	0.5681	0.4072	0.0058	0.058	0.9719	0.1053	0.1165
EPB87283	Cytoplasm|Nucleus	Nuclear localization signal	Soluble	0.5713	0.7569	0.0434	0.0733	0.1065	0.0019	0.1922	0.1905	0.1069	0.0196	0.4648	0.0403	0.0768	0.8455
EPB87280	Endoplasmic reticulum	Nuclear export signal	Transmembrane	0.3334	0.387	0.0314	0.2808	0.4578	0.029	0.521	0.33	0.5575	0.1412	0.4471	0.5917	0.3586	0.4207
EPB87278	Cytoplasm		Soluble	0.7415	0.2816	0.0583	0.2044	0.1458	0.0026	0.1605	0.3421	0.3075	0.0206	0.5908	0.0728	0.1799	0.808
EPB87293	Golgi apparatus		Lipid anchor	0.3966	0.2491	0.033	0.5574	0.2253	0.018	0.3835	0.4191	0.6936	0.0403	0.588	0.16	0.9622	0.2199
EPB87277	Cytoplasm	Nuclear localization signal	Soluble	0.6434	0.4943	0.0384	0.0565	0.1066	0.0018	0.1157	0.1524	0.1782	0.0082	0.3553	0.0516	0.0366	0.8408
EPB87300	Cytoplasm|Nucleus	Nuclear export signal	Soluble	0.7019	0.6305	0.0363	0.0469	0.1755	0.0045	0.0852	0.1764	0.1599	0.0302	0.3629	0.0971	0.0482	0.8423
EPB87288	Extracellular	Signal peptide	Soluble	0.1097	0.0817	0.9252	0.1051	0.0386	0.0035	0.4193	0.3157	0.2388	0.0019	0.2883	0.0881	0.2765	0.8383
EPB87304	Cytoplasm|Extracellular	Signal peptide	Soluble	0.5171	0.1436	0.7358	0.2493	0.1005	0.0177	0.3706	0.1412	0.1458	0.0072	0.183	0.0754	0.2509	0.8647
EPB87270	Cytoplasm|Nucleus		Soluble	0.5362	0.6618	0.2684	0.2226	0.151	0.0226	0.3532	0.2892	0.1331	0.0045	0.4612	0.0204	0.5204	0.6969
EPB87268	Cytoplasm	Nuclear localization signal|Nuclear export signal	Soluble	0.8543	0.3556	0.0392	0.3059	0.1534	0.0049	0.1823	0.1631	0.2127	0.0224	0.5774	0.0608	0.1488	0.8084
EPB87267	Cytoplasm|Nucleus	Nuclear localization signal	Soluble	0.48	0.7092	0.0322	0.1347	0.1241	0.0166	0.1489	0.0589	0.066	0.0156	0.2368	0.0494	0.2005	0.8582
EPB87276	Cytoplasm|Nucleus	Nuclear export signal	Soluble	0.4841	0.8441	0.0142	0.0545	0.2434	0.0035	0.084	0.1244	0.1575	0.0606	0.3342	0.0438	0.1592	0.7746
EPB87292	Mitochondrion	Mitochondrial transit peptide	Soluble	0.1969	0.1934	0.0068	0.0364	0.9634	0.0091	0.0106	0.0156	0.0116	0.1125	0.5871	0.1436	0.0402	0.5936
EPB87313	Cell membrane	Transmembrane domain	Transmembrane	0.1655	0.0595	0.0199	0.715	0.1449	0.0169	0.439	0.5712	0.307	0.0047	0.1593	0.9338	0.087	0.1533
EPB87311	Peroxisome	Peroxisomal targeting signal	Soluble	0.3332	0.2063	0.0363	0.1167	0.1592	0.0055	0.1188	0.1717	0.0768	0.9813	0.4378	0.0498	0.1508	0.8167
EPB87296	Cytoplasm|Nucleus	Nuclear export signal	Soluble	0.8156	0.6221	0.0404	0.0291	0.251	0.073	0.0908	0.1534	0.161	0.0258	0.347	0.0504	0.0845	0.8503
EPB87269	Mitochondrion	Mitochondrial transit peptide	Transmembrane	0.1077	0.1011	0.0168	0.0485	0.9005	0.0187	0.1369	0.0239	0.0484	0.0145	0.3068	0.756	0.0301	0.3197
EPB87299	Cytoplasm	Nuclear export signal	Peripheral|Soluble	0.7325	0.4093	0.0165	0.2038	0.1594	0.0062	0.116	0.3754	0.2514	0.1022	0.6401	0.0554	0.2122	0.7228
EPB87307	Cytoplasm|Nucleus	Nuclear localization signal|Nuclear export signal	Soluble	0.5579	0.8312	0.0314	0.0939	0.0752	0.0009	0.0833	0.1196	0.0486	0.0051	0.3931	0.0327	0.1128	0.8532
EPB87282	Cytoplasm		Soluble	0.7566	0.3336	0.0389	0.3923	0.2732	0.0172	0.0744	0.2222	0.1526	0.0625	0.4882	0.0687	0.1773	0.7297
EPB87294	Cytoplasm|Nucleus		Soluble	0.7854	0.5501	0.1304	0.0558	0.1777	0.0053	0.2673	0.167	0.2635	0.0312	0.3482	0.035	0.0931	0.8846
EPB87301	Cytoplasm|Nucleus	Nuclear localization signal	Soluble	0.7486	0.5909	0.0347	0.0491	0.2771	0.0151	0.0874	0.1623	0.1078	0.0261	0.2922	0.1367	0.1014	0.7533
EPB87308	Nucleus	Nuclear localization signal	Soluble	0.196	0.975	0.0067	0.026	0.0283	0.0067	0.053	0.0643	0.0273	0.0083	0.3693	0.032	0.0386	0.888
EPB87298	Cytoplasm|Nucleus	Nuclear localization signal|Nuclear export signal	Soluble	0.5667	0.6095	0.0235	0.045	0.096	0.0017	0.0743	0.2387	0.1581	0.0148	0.344	0.1571	0.0806	0.7497
EPB87310	Cell membrane	Transmembrane domain	Transmembrane	0.1471	0.1048	0.0325	0.7412	0.134	0.0148	0.592	0.4814	0.4422	0.0253	0.1015	0.9738	0.2723	0.1188
EPB87214	Cytoplasm|Nucleus		Soluble	0.5034	0.6715	0.1598	0.0956	0.5834	0.0248	0.0539	0.0109	0.0126	0.0051	0.164	0.1135	0.3191	0.8696
EPB87262	Cytoplasm		Soluble	0.4192	0.3679	0.4901	0.212	0.1178	0.1268	0.2392	0.3051	0.2674	0.092	0.4494	0.0799	0.1996	0.8054
EPB87230	Peroxisome	Peroxisomal targeting signal	Soluble	0.2531	0.1122	0.0225	0.0859	0.1561	0.0018	0.1808	0.0587	0.0931	0.8595	0.375	0.0883	0.182	0.811
EPB87258	Mitochondrion	Transmembrane domain|Mitochondrial transit peptide	Transmembrane	0.1265	0.1577	0.0782	0.2303	0.9118	0.0555	0.1617	0.2287	0.154	0.1474	0.1675	0.9086	0.0742	0.1707
EPB87264	Cytoplasm|Nucleus	Nuclear export signal	Soluble	0.8266	0.7282	0.083	0.0448	0.3692	0.009	0.1965	0.2239	0.2443	0.0305	0.5439	0.0448	0.2289	0.7767
EPB87215	Mitochondrion		Peripheral	0.2335	0.2399	0.1081	0.1672	0.4137	0.1236	0.3975	0.1086	0.327	0.0725	0.6383	0.3694	0.0937	0.4684
EPB87220	Nucleus	Nuclear localization signal	Soluble	0.1918	0.9398	0.0589	0.0613	0.0826	0.065	0.0272	0.0091	0.0111	0.0013	0.1127	0.401	0.1361	0.7229
EPB87246	Cytoplasm	Nuclear localization signal	Soluble	0.7341	0.3681	0.0116	0.1732	0.096	0.0168	0.0623	0.1642	0.1202	0.0375	0.4859	0.0536	0.0988	0.8323
EPB87249	Nucleus	Nuclear localization signal	Peripheral|Soluble	0.345	0.579	0.0504	0.1011	0.0735	0.0071	0.097	0.1381	0.1113	0.0042	0.7036	0.0662	0.0717	0.684
EPB87229	Cytoplasm|Nucleus	Nuclear localization signal	Soluble	0.5887	0.5512	0.06	0.0721	0.0947	0.002	0.1759	0.4009	0.2094	0.0547	0.3964	0.0547	0.1046	0.7556
EPB87236	Cytoplasm	Nuclear localization signal	Soluble	0.7252	0.3535	0.0926	0.1791	0.42	0.0315	0.1418	0.0513	0.0588	0.0155	0.3811	0.1259	0.1043	0.7148
EPB87254	Mitochondrion	Mitochondrial transit peptide	Soluble	0.4479	0.4119	0.168	0.0919	0.6804	0.0255	0.3472	0.103	0.4006	0.0674	0.3714	0.5078	0.0368	0.5463
EPB87225	Cytoplasm|Nucleus	Nuclear localization signal|Nuclear export signal	Soluble	0.5585	0.5841	0.1458	0.0979	0.3199	0.0309	0.2019	0.0838	0.1556	0.054	0.2927	0.2189	0.04	0.7745
EPB87237	Nucleus	Nuclear localization signal	Soluble	0.4412	0.7271	0.1926	0.1368	0.1279	0.0278	0.144	0.0586	0.089	0.0352	0.3499	0.0513	0.3244	0.8549
EPB87259	Cytoplasm|Nucleus	Nuclear localization signal	Soluble	0.8067	0.5318	0.0778	0.0909	0.0794	0.0065	0.1916	0.2528	0.1602	0.0676	0.579	0.0423	0.1037	0.7224
EPB87242	Mitochondrion		Transmembrane	0.0827	0.1587	0.0761	0.086	0.9213	0.0584	0.1537	0.2566	0.1968	0.4169	0.2565	0.8831	0.1472	0.1563
EPB87245	Nucleus	Nuclear localization signal	Soluble	0.326	0.7815	0.15	0.0812	0.059	0.0078	0.0436	0.198	0.0587	0.0504	0.2037	0.0576	0.2087	0.9165
EPB87238	Nucleus	Nuclear localization signal	Soluble	0.4515	0.7977	0.1242	0.0573	0.2837	0.0253	0.0432	0.0263	0.0286	0.0994	0.2023	0.1561	0.1742	0.8526
EPB87253	Cytoplasm		Soluble	0.5611	0.2932	0.0923	0.1257	0.2235	0.0146	0.584	0.1749	0.2542	0.0106	0.5129	0.4274	0.1153	0.4697
EPB87217	Mitochondrion	Mitochondrial transit peptide	Peripheral|Soluble	0.1678	0.1147	0.009	0.0254	0.9461	0.0097	0.032	0.0249	0.0476	0.0128	0.7305	0.0409	0.0463	0.6745
EPB87263	Cytoplasm|Lysosome/Vacuole		Peripheral|Soluble	0.7173	0.2095	0.0696	0.3057	0.1074	0.0089	0.166	0.6998	0.3143	0.023	0.7378	0.0418	0.1502	0.7472
EPB87261	Mitochondrion		Transmembrane	0.2114	0.0994	0.042	0.0451	0.8715	0.1873	0.3944	0.1264	0.0785	0.2075	0.4314	0.8735	0.0255	0.1477
EPB87265	Cytoplasm|Mitochondrion		Peripheral	0.5643	0.4312	0.1179	0.0525	0.8177	0.0112	0.1923	0.0857	0.3761	0.0093	0.6757	0.0579	0.053	0.463
EPB87250	Cytoplasm		Transmembrane	0.4084	0.3669	0.0834	0.2759	0.4374	0.0215	0.4865	0.1532	0.2941	0.1909	0.361	0.7788	0.1324	0.2848
EPB87231	Cytoplasm|Nucleus	Nuclear localization signal|Nuclear export signal	Soluble	0.5842	0.5872	0.0375	0.0981	0.1819	0.0359	0.2734	0.3845	0.4154	0.0041	0.5728	0.0493	0.1277	0.6747
EPB87260	Nucleus	Nuclear localization signal	Soluble	0.3097	0.8998	0.006	0.0763	0.1073	0.0575	0.0216	0.0121	0.0199	0.005	0.2216	0.099	0.0952	0.8416
EPB87244	Cytoplasm|Nucleus	Peroxisomal targeting signal	Soluble	0.7479	0.5965	0.02	0.0095	0.1866	0.0599	0.0558	0.055	0.0825	0.4955	0.495	0.0572	0.1306	0.7407
EPB87218	Lysosome/Vacuole	Transmembrane domain	Transmembrane	0.2874	0.0569	0.026	0.5593	0.1083	0.0149	0.4068	0.7523	0.3722	0.0175	0.0339	0.9728	0.1431	0.1207
EPB87216	Cytoplasm|Nucleus	Nuclear export signal	Peripheral|Soluble	0.4954	0.6722	0.0458	0.0436	0.1538	0.0092	0.1606	0.5375	0.3975	0.0147	0.6402	0.0317	0.3293	0.6295
EPB87243	Extracellular	Signal peptide	Soluble	0.1892	0.1428	0.6735	0.1352	0.0457	0.002	0.5661	0.3864	0.2927	0.0022	0.2255	0.1309	0.1185	0.7769
EPB87266	Cytoplasm|Peroxisome	Peroxisomal targeting signal	Soluble	0.6392	0.3855	0.0063	0.0133	0.0402	0.001	0.0678	0.1398	0.1456	0.9667	0.2456	0.1239	0.1397	0.7095
EPB87219	Nucleus	Nuclear localization signal	Soluble	0.1918	0.9398	0.0589	0.0613	0.0826	0.065	0.0272	0.0091	0.0111	0.0013	0.1127	0.401	0.1361	0.7229
EPB87233	Cytoplasm	Nuclear export signal	Peripheral|Soluble	0.7756	0.3186	0.0645	0.2995	0.3054	0.0107	0.2377	0.4365	0.3722	0.0715	0.6617	0.0319	0.3443	0.7628
EPB87223	Mitochondrion	Mitochondrial transit peptide	Peripheral|Soluble	0.088	0.1715	0.0376	0.0198	0.98	0.0048	0.0231	0.0288	0.0182	0.0096	0.6092	0.1231	0.0155	0.579
EPB87234	Cell membrane|Lysosome/Vacuole	Transmembrane domain	Transmembrane	0.155	0.1472	0.0888	0.7281	0.0414	0.0132	0.3677	0.6721	0.4795	0.0247	0.1755	0.9714	0.0816	0.11
EPB87257	Golgi apparatus	Transmembrane domain	Transmembrane	0.206	0.106	0.1181	0.2593	0.3408	0.1523	0.4922	0.1733	0.5928	0.1633	0.0709	0.9818	0.0564	0.1576
EPB87240	Cytoplasm	Nuclear export signal	Soluble	0.7207	0.3852	0.0186	0.2957	0.2329	0.0071	0.2091	0.5367	0.2346	0.1293	0.5749	0.0257	0.2861	0.8306
EPB87241	Extracellular	Signal peptide	Soluble	0.0915	0.0705	0.9527	0.0554	0.0855	0.0126	0.1207	0.1011	0.0618	0.0008	0.2353	0.0457	0.141	0.8742
EPB87247	Cytoplasm	Nuclear localization signal	Peripheral|Soluble	0.8468	0.3182	0.0468	0.2994	0.1807	0.0139	0.119	0.1596	0.1407	0.0764	0.649	0.034	0.1104	0.8304
EPB87221	Nucleus	Nuclear localization signal	Soluble	0.3195	0.9269	0.0866	0.0239	0.0837	0.0023	0.0681	0.0347	0.0528	0.0093	0.1972	0.0888	0.0492	0.8618
EPB87256	Cytoplasm		Transmembrane	0.4132	0.1482	0.1669	0.4575	0.0706	0.0015	0.2407	0.4677	0.4305	0.0039	0.0777	0.9563	0.1585	0.1517
EPB87239	Cytoplasm	Nuclear localization signal	Soluble	0.8154	0.4127	0.0432	0.0368	0.4219	0.0494	0.165	0.0653	0.1435	0.0354	0.2764	0.1552	0.0281	0.8094
EPB87224	Endoplasmic reticulum	Transmembrane domain	Transmembrane	0.1841	0.11	0.0788	0.2296	0.5917	0.225	0.8411	0.0595	0.1287	0.3642	0.4683	0.6324	0.0554	0.231
EPB87248	Mitochondrion	Transmembrane domain	Transmembrane	0.1066	0.0867	0.0436	0.0349	0.8931	0.0701	0.0946	0.0358	0.0255	0.0415	0.0922	0.9721	0.0613	0.1361
EPB87226	Cytoplasm|Nucleus	Nuclear localization signal	Soluble	0.5152	0.5614	0.0382	0.0961	0.2498	0.0214	0.2518	0.1114	0.1176	0.0518	0.3672	0.2232	0.1169	0.734
EPB87252	Endoplasmic reticulum		Transmembrane	0.132	0.1055	0.0302	0.1434	0.2166	0.0637	0.8848	0.054	0.0938	0.0136	0.1143	0.9698	0.0199	0.1114
EPB87235	Mitochondrion	Mitochondrial transit peptide	Peripheral|Soluble	0.1139	0.171	0.0178	0.0442	0.9105	0.0082	0.0122	0.0358	0.012	0.0034	0.6651	0.0242	0.2013	0.5688
EPB87251	Cytoplasm	Nuclear localization signal	Peripheral|Soluble	0.6111	0.333	0.0362	0.2331	0.1468	0.0094	0.1797	0.5609	0.3871	0.015	0.7169	0.0273	0.1518	0.7155
EPB87232	Cytoplasm		Peripheral|Soluble	0.6967	0.4023	0.024	0.0705	0.4359	0.1064	0.1737	0.0895	0.0939	0.1116	0.6946	0.0864	0.1193	0.6081
EPB87222	Cytoplasm|Nucleus	Nuclear localization signal	Peripheral|Soluble	0.7719	0.6115	0.0646	0.1714	0.1321	0.0006	0.1488	0.2984	0.2085	0.0186	0.628	0.0445	0.2996	0.8053
EPB87227	Nucleus	Nuclear localization signal	Soluble	0.427	0.7156	0.3628	0.0907	0.1706	0.0071	0.0239	0.0295	0.0432	0.0328	0.1834	0.1187	0.1362	0.8947
EPB87255	Nucleus	Nuclear localization signal	Soluble	0.439	0.5404	0.2599	0.134	0.1672	0.0091	0.1293	0.3063	0.1981	0.0068	0.4936	0.1808	0.1872	0.5712
EPB87228	Cytoplasm	Nuclear localization signal|Nuclear export signal	Soluble	0.8282	0.4509	0.0448	0.0875	0.408	0.0043	0.2166	0.1058	0.1828	0.0189	0.2776	0.0425	0.0776	0.8881
EPB87207	Cytoplasm		Soluble	0.6032	0.3667	0.119	0.4921	0.4146	0.0054	0.2282	0.19	0.1317	0.0869	0.5677	0.1805	0.1245	0.7056
EPB87167	Cytoplasm	Nuclear localization signal	Soluble	0.6617	0.4743	0.0771	0.0762	0.2313	0.0166	0.1803	0.1004	0.1621	0.0302	0.322	0.039	0.2156	0.9025
EPB87208	Extracellular	Signal peptide	Soluble	0.091	0.0456	0.9576	0.0377	0.0513	0.0228	0.1813	0.2884	0.245	0.0044	0.2396	0.0321	0.0902	0.9021
EPB87184	Cytoplasm|Nucleus		Soluble	0.4859	0.7164	0.0257	0.0476	0.4735	0.0488	0.3275	0.1062	0.2512	0.039	0.4409	0.1766	0.0527	0.7293
EPB87206	Cytoplasm|Nucleus	Nuclear export signal	Soluble	0.8048	0.5494	0.0427	0.0949	0.2767	0.0009	0.2339	0.2395	0.0478	0.0314	0.1944	0.0438	0.0302	0.9233
EPB87176	Nucleus	Nuclear localization signal	Soluble	0.3248	0.8606	0.0371	0.0615	0.0532	0.0063	0.0225	0.0232	0.0639	0.0138	0.1906	0.0388	0.0817	0.9018
EPB87191	Extracellular		Lipid anchor	0.1205	0.07	0.778	0.4591	0.1419	0.0034	0.1454	0.1646	0.1503	0.0146	0.1005	0.2364	0.9753	0.4061
EPB87179	Cytoplasm|Nucleus	Nuclear localization signal	Soluble	0.6098	0.5808	0.0654	0.1864	0.2495	0.0023	0.3449	0.3093	0.0744	0.0586	0.2844	0.0915	0.1126	0.8213
EPB87189	Cytoplasm|Nucleus	Nuclear localization signal	Soluble	0.5977	0.5641	0.2866	0.0524	0.2514	0.0026	0.316	0.0474	0.0416	0.0074	0.267	0.0894	0.0977	0.8939
EPB87192	Nucleus	Nuclear localization signal	Peripheral|Soluble	0.376	0.539	0.2347	0.1694	0.1508	0.0209	0.143	0.1518	0.1711	0.0242	0.6067	0.2067	0.1382	0.5792
EPB87185	Cytoplasm|Nucleus	Nuclear localization signal|Nuclear export signal	Soluble	0.6627	0.7051	0.0446	0.0536	0.2234	0.0139	0.214	0.1755	0.2473	0.0051	0.4783	0.0866	0.0975	0.8092
EPB87195	Cytoplasm	Nuclear localization signal	Soluble	0.7738	0.4436	0.0308	0.0486	0.1654	0.002	0.0721	0.0852	0.0948	0.0029	0.3628	0.0215	0.0345	0.8994
EPB87177	Nucleus	Nuclear localization signal	Soluble	0.2917	0.8711	0.1089	0.0443	0.068	0.0031	0.0123	0.0333	0.0272	0.0489	0.1689	0.3306	0.0508	0.7976
EPB87198	Nucleus	Nuclear localization signal	Soluble	0.4387	0.8437	0.0406	0.0363	0.0396	0.0132	0.0327	0.0338	0.0135	0.0184	0.197	0.0342	0.0342	0.9539
EPB87175	Mitochondrion	Mitochondrial transit peptide	Soluble	0.1612	0.1089	0.0208	0.0508	0.9215	0.003	0.0173	0.0235	0.0155	0.0127	0.4763	0.0731	0.1466	0.7693
EPB87183	Cytoplasm|Nucleus	Nuclear export signal	Soluble	0.6895	0.5662	0.0873	0.0882	0.2884	0.0515	0.1921	0.106	0.2017	0.0475	0.4074	0.0568	0.1629	0.853
EPB87212	Cytoplasm|Nucleus|Mitochondrion	Nuclear export signal	Soluble	0.7248	0.6696	0.1493	0.0312	0.6338	0.0066	0.2157	0.0404	0.1105	0.1119	0.1793	0.3326	0.1744	0.7773
EPB87213	Cytoplasm		Soluble	0.548	0.3086	0.2858	0.1355	0.1933	0.2354	0.2421	0.1666	0.2726	0.016	0.2705	0.3681	0.1045	0.6721
EPB87199	Cytoplasm		Peripheral|Soluble	0.6087	0.2177	0.0645	0.3	0.3591	0.0827	0.376	0.2967	0.2213	0.0191	0.7653	0.199	0.0942	0.5287
EPB87201	Cytoplasm	Nuclear localization signal	Soluble	0.6424	0.4074	0.0462	0.0832	0.2512	0.0438	0.3381	0.1191	0.108	0.0035	0.4616	0.0281	0.0609	0.7042
EPB87203	Cytoplasm|Nucleus	Nuclear localization signal	Soluble	0.4781	0.834	0.0357	0.0413	0.0771	0.0058	0.0916	0.1563	0.1632	0.0205	0.5302	0.0292	0.157	0.8568
EPB87194	Nucleus	Nuclear localization signal	Soluble	0.388	0.85	0.005	0.0822	0.1803	0.0182	0.0285	0.0214	0.0443	0.0077	0.2072	0.077	0.0594	0.8921
EPB87193	Cytoplasm|Nucleus	Nuclear export signal	Soluble	0.7007	0.5319	0.0163	0.0636	0.0809	0.0297	0.2787	0.2901	0.2046	0.0279	0.3138	0.0742	0.0965	0.8527
EPB87186	Nucleus	Nuclear localization signal	Peripheral|Soluble	0.4379	0.5844	0.0493	0.1154	0.2173	0.0115	0.1914	0.0619	0.0973	0.0181	0.6363	0.3005	0.2622	0.5147
EPB87171	Cytoplasm|Nucleus	Nuclear export signal	Soluble	0.7656	0.6664	0.0157	0.0839	0.1321	0.0024	0.1211	0.1713	0.1293	0.0323	0.2268	0.0202	0.0881	0.9087
EPB87202	Mitochondrion		Transmembrane	0.2354	0.2937	0.0476	0.0798	0.7801	0.0554	0.2507	0.0805	0.0646	0.292	0.4628	0.5497	0.208	0.3653
EPB87180	Cytoplasm|Nucleus	Nuclear export signal	Soluble	0.7579	0.5752	0.0365	0.0717	0.1754	0.0088	0.2114	0.2446	0.2071	0.0285	0.3125	0.049	0.0775	0.8245
EPB87168	Cytoplasm|Nucleus	Nuclear localization signal|Nuclear export signal	Soluble	0.8121	0.8152	0.0437	0.0957	0.2241	0.0015	0.1622	0.2102	0.1099	0.0055	0.3941	0.0181	0.0519	0.8341
EPB87164	Nucleus	Nuclear localization signal	Soluble	0.3428	0.8908	0.0425	0.0388	0.0375	0.0099	0.0157	0.0211	0.0115	0.0333	0.1783	0.0533	0.031	0.9474
EPB87172	Cell membrane	Signal peptide|Transmembrane domain	Transmembrane	0.1325	0.0643	0.0349	0.9128	0.0446	0.0108	0.3676	0.469	0.4332	0.006	0.1045	0.9625	0.0984	0.1313
EPB87174	Nucleus	Nuclear localization signal	Soluble	0.44	0.6	0.0585	0.0672	0.2519	0.037	0.1434	0.0371	0.0589	0.0222	0.2559	0.0447	0.0516	0.8396
EPB87209	Cytoplasm	Nuclear localization signal	Soluble	0.8341	0.4984	0.1209	0.1182	0.1264	0.0148	0.0448	0.1276	0.1709	0.0045	0.2868	0.1569	0.0749	0.8203
EPB87170	Cytoplasm|Nucleus	Nuclear localization signal	Soluble	0.5507	0.7812	0.0261	0.0588	0.0603	0.0028	0.1336	0.0767	0.0539	0.0004	0.275	0.0284	0.0379	0.8626
EPB87166	Cytoplasm	Nuclear localization signal	Peripheral|Soluble	0.7719	0.2406	0.0602	0.2332	0.11	0.0032	0.1219	0.2615	0.1863	0.0241	0.7616	0.019	0.1123	0.8022
EPB87190	Cell membrane		Transmembrane	0.2348	0.2353	0.0343	0.571	0.1137	0.007	0.2692	0.3983	0.2488	0.0155	0.0771	0.9872	0.1286	0.08
EPB87210	Mitochondrion	Mitochondrial transit peptide	Transmembrane	0.2875	0.0622	0.0777	0.1063	0.8846	0.1796	0.2673	0.1592	0.1393	0.1883	0.203	0.9645	0.0251	0.1441
EPB87187	Cell membrane	Transmembrane domain	Transmembrane	0.1641	0.2253	0.1464	0.5739	0.0805	0.0101	0.2295	0.4821	0.4436	0.0159	0.1424	0.9407	0.1014	0.1759
EPB87204	Nucleus	Nuclear export signal	Soluble	0.3737	0.6592	0.0521	0.113	0.4522	0.1797	0.244	0.2656	0.1196	0.3381	0.5154	0.3561	0.0653	0.6553
EPB87205	Nucleus	Nuclear localization signal	Soluble	0.3257	0.9125	0.0441	0.0438	0.0477	0.0105	0.0188	0.0226	0.0076	0.0052	0.1625	0.0425	0.0395	0.9539
EPB87165	Mitochondrion	Mitochondrial transit peptide	Soluble	0.3799	0.2054	0.0293	0.0404	0.8695	0.0997	0.0413	0.012	0.0123	0.0159	0.2987	0.117	0.0361	0.8106
EPB87196	Cytoplasm		Soluble	0.6879	0.238	0.0269	0.1592	0.2004	0.1093	0.1438	0.2054	0.0851	0.0734	0.5197	0.1024	0.0375	0.8111
EPB87178	Cytoplasm|Nucleus	Nuclear localization signal	Soluble	0.6127	0.641	0.1055	0.0701	0.1452	0.017	0.0809	0.11	0.1108	0.0031	0.435	0.0682	0.0604	0.8107
EPB87169	Cytoplasm|Nucleus	Nuclear export signal	Soluble	0.7649	0.6072	0.0092	0.1103	0.1361	0.0018	0.4702	0.1267	0.1451	0.0235	0.3341	0.0899	0.054	0.7218
EPB87211	Nucleus	Nuclear localization signal	Soluble	0.441	0.8257	0.0269	0.0605	0.0379	0.0054	0.0735	0.1176	0.0666	0.0332	0.387	0.0445	0.0827	0.8739
EPB87182	Cytoplasm	Nuclear localization signal	Soluble	0.5067	0.4548	0.2846	0.148	0.2015	0.0247	0.1569	0.2386	0.2363	0.0082	0.2985	0.1029	0.1436	0.8296
EPB87197	Cytoplasm|Nucleus	Nuclear localization signal	Soluble	0.4764	0.8624	0.0092	0.0536	0.0761	0.0033	0.0398	0.1981	0.0798	0.03	0.4153	0.0402	0.0762	0.7977
EPB87200	Cytoplasm|Nucleus	Nuclear localization signal	Peripheral|Soluble	0.6923	0.5365	0.061	0.3978	0.2581	0.0129	0.161	0.1747	0.143	0.0206	0.6061	0.1652	0.2503	0.6995
EPB87188	Lysosome/Vacuole	Signal peptide|Transmembrane domain	Transmembrane	0.2358	0.1715	0.0807	0.4963	0.0292	0.0344	0.3233	0.7738	0.5912	0.0753	0.0572	0.9092	0.5013	0.2073
EPB87181	Mitochondrion	Mitochondrial transit peptide	Peripheral	0.1388	0.1268	0.0226	0.0529	0.9253	0.017	0.1001	0.0448	0.0484	0.0095	0.5885	0.4478	0.0697	0.2828
EPB87173	Extracellular	Signal peptide	Soluble	0.0681	0.0708	0.9799	0.0549	0.0286	0.0038	0.0813	0.0309	0.0665	0.0016	0.1813	0.0435	0.2411	0.8875
EPB87126	Cytoplasm	Nuclear localization signal	Soluble	0.7872	0.463	0.0595	0.174	0.2067	0.0305	0.1014	0.0995	0.0657	0.0054	0.3174	0.0405	0.0568	0.9005
EPB87149	Endoplasmic reticulum	Transmembrane domain	Transmembrane	0.1428	0.0625	0.1201	0.2679	0.5187	0.0464	0.7964	0.4944	0.6263	0.0401	0.1796	0.9538	0.0512	0.0954
EPB87160	Nucleus	Nuclear localization signal	Soluble	0.423	0.8964	0.0672	0.0722	0.1608	0.0034	0.0816	0.0272	0.0524	0.0155	0.2517	0.1601	0.2679	0.8246
EPB87127	Cytoplasm		Soluble	0.5911	0.3342	0.0318	0.0245	0.2795	0.0589	0.1679	0.0415	0.0582	0.0012	0.5102	0.0166	0.0283	0.7637
EPB87141	Cytoplasm	Nuclear localization signal	Peripheral|Soluble	0.711	0.4015	0.048	0.3318	0.1414	0.0069	0.1868	0.2986	0.2462	0.0358	0.6856	0.1794	0.1492	0.5543
EPB87147	Mitochondrion	Mitochondrial transit peptide	Peripheral|Soluble	0.0846	0.0906	0.0155	0.0331	0.9443	0.0008	0.0127	0.0363	0.0311	0.0039	0.7468	0.0147	0.1658	0.7235
EPB87154	Cytoplasm|Nucleus	Nuclear localization signal	Soluble	0.5164	0.6824	0.1934	0.035	0.1471	0.0121	0.0563	0.0376	0.0806	0.0981	0.2656	0.1869	0.2417	0.752
EPB87151	Lysosome/Vacuole		Transmembrane	0.356	0.1267	0.0398	0.3233	0.0942	0.0023	0.3104	0.5561	0.2887	0.0142	0.0524	0.9635	0.076	0.1434
EPB87128	Cytoplasm|Nucleus	Nuclear localization signal	Soluble	0.5161	0.7668	0.0682	0.1015	0.2264	0.0033	0.1322	0.1425	0.087	0.0624	0.4576	0.0485	0.0399	0.8366
EPB87135	Cytoplasm	Nuclear export signal	Peripheral|Soluble	0.7367	0.2566	0.0201	0.2962	0.1927	0.0051	0.1703	0.4654	0.2517	0.104	0.6969	0.0244	0.2185	0.832
EPB87137	Extracellular		Lipid anchor|Soluble	0.1624	0.116	0.7174	0.3818	0.0504	0.0033	0.1583	0.0666	0.1584	0.0035	0.0934	0.1994	0.9399	0.5839
EPB87131	Endoplasmic reticulum	Transmembrane domain	Peripheral|Transmembrane	0.1217	0.1011	0.0592	0.1322	0.4343	0.2253	0.8254	0.1138	0.1536	0.254	0.7507	0.733	0.1744	0.1737
EPB87114	Cytoplasm|Nucleus	Nuclear export signal	Soluble	0.8136	0.5258	0.0224	0.1526	0.1485	0.0096	0.3845	0.226	0.1301	0.0669	0.4773	0.1003	0.0413	0.673
EPB87142	Mitochondrion	Mitochondrial transit peptide	Peripheral|Soluble	0.3701	0.1399	0.0268	0.0252	0.9157	0.0264	0.0674	0.0393	0.0287	0.1107	0.684	0.0292	0.3832	0.6446
EPB87116	Lysosome/Vacuole	Transmembrane domain	Transmembrane	0.1911	0.1533	0.0362	0.3232	0.1141	0.0066	0.4422	0.7746	0.4335	0.0522	0.0953	0.9713	0.1091	0.1403
EPB87148	Cytoplasm|Nucleus	Nuclear export signal	Soluble	0.7486	0.6983	0.0274	0.0366	0.1187	0.0049	0.1045	0.1274	0.1089	0.0181	0.1966	0.0748	0.0633	0.8452
EPB87157	Lysosome/Vacuole|Golgi apparatus	Transmembrane domain	Transmembrane	0.1446	0.147	0.0096	0.3915	0.0956	0.0087	0.509	0.8469	0.7783	0.0368	0.1611	0.8448	0.1175	0.2916
EPB87143	Nucleus	Nuclear localization signal	Soluble	0.3617	0.8857	0.0405	0.0349	0.0823	0.006	0.0358	0.0677	0.055	0.0078	0.3244	0.05	0.0822	0.8672
EPB87121	Cytoplasm	Nuclear export signal	Peripheral|Soluble	0.5576	0.4191	0.034	0.1165	0.2933	0.0575	0.1352	0.515	0.3242	0.073	0.7713	0.0276	0.4239	0.662
EPB87140	Cytoplasm	Nuclear export signal	Soluble	0.7043	0.4746	0.0141	0.0778	0.1403	0.0032	0.0876	0.1637	0.1396	0.0305	0.4426	0.063	0.0847	0.7752
EPB87145	Cytoplasm|Nucleus	Nuclear localization signal|Nuclear export signal	Soluble	0.505	0.798	0.0269	0.0188	0.1019	0.0093	0.0897	0.072	0.0705	0.0143	0.3724	0.0567	0.157	0.7522
EPB87113	Cytoplasm|Nucleus	Nuclear localization signal	Soluble	0.7099	0.7313	0.022	0.0168	0.1364	0.0016	0.1143	0.0169	0.1236	0.0013	0.1202	0.0645	0.0348	0.9069
EPB87139	Cytoplasm		Soluble	0.7139	0.3798	0.0891	0.2604	0.1838	0.0043	0.0945	0.4505	0.5147	0.0206	0.3652	0.1702	0.1459	0.7816
EPB87161	Lysosome/Vacuole		Transmembrane	0.35	0.1033	0.0819	0.5036	0.3804	0.009	0.3741	0.5894	0.214	0.0099	0.0411	0.8949	0.1361	0.2812
EPB87146	Endoplasmic reticulum		Transmembrane	0.3049	0.1749	0.0726	0.1905	0.3236	0.1538	0.5466	0.1847	0.17	0.1121	0.119	0.983	0.252	0.1093
EPB87125	Cytoplasm|Nucleus		Soluble	0.5073	0.6392	0.1517	0.0383	0.3064	0.0141	0.0991	0.0741	0.0607	0.1369	0.1782	0.0995	0.041	0.8579
[truncated: 10,228 more rows]

## Sheet: deeploc_extracellular
Protein_ID	Localizations	Signals	Membrane types	Cytoplasm	Nucleus	Extracellular	Cell membrane	Mitochondrion	Plastid	Endoplasmic reticulum	Lysosome/Vacuole	Golgi apparatus	Peroxisome	Peripheral	Transmembrane	Lipid anchor	Soluble
EPB92941	Extracellular		Soluble	0.2911	0.2711	0.8833	0.1267	0.0836	0.0158	0.1212	0.0652	0.0528	0.0092	0.2288	0.0728	0.3889	0.8859
EPB93035	Extracellular		Lipid anchor|Soluble	0.1916	0.0805	0.7228	0.3759	0.0864	0.0064	0.1611	0.1739	0.2399	0.0083	0.1253	0.0872	0.9718	0.6376
EPB92645	Extracellular		Lipid anchor	0.1054	0.0922	0.757	0.35	0.0573	0.0043	0.1293	0.0861	0.1322	0.0048	0.0718	0.1654	0.9786	0.4858
EPB88505	Extracellular		Lipid anchor	0.0811	0.0826	0.7956	0.4881	0.0608	0.0065	0.2717	0.135	0.1521	0.0151	0.0832	0.2689	0.9897	0.4093
EPB88413	Extracellular		Lipid anchor|Soluble	0.1459	0.061	0.7763	0.3736	0.0688	0.0171	0.2374	0.2195	0.2876	0.0074	0.1267	0.1042	0.9607	0.655
EPB88307	Extracellular		Lipid anchor	0.1085	0.0388	0.7596	0.4172	0.0978	0.0195	0.1687	0.3061	0.3423	0.0228	0.0951	0.213	0.9843	0.349
EPB88306	Extracellular		Lipid anchor	0.1247	0.0548	0.6547	0.4755	0.1226	0.0081	0.3147	0.3723	0.3252	0.0187	0.1964	0.1772	0.9751	0.3467
EPB87963	Extracellular		Soluble	0.2363	0.2504	0.5496	0.2311	0.3424	0.052	0.2712	0.034	0.0493	0.0183	0.303	0.2087	0.2745	0.71
EPB87768	Extracellular		Soluble	0.3574	0.3599	0.7613	0.1137	0.1664	0.0474	0.0671	0.0929	0.1043	0.0067	0.1695	0.0468	0.2082	0.8644
EPB87748	Extracellular		Lipid anchor	0.1313	0.0921	0.5935	0.5346	0.1105	0.0023	0.296	0.206	0.3063	0.0426	0.0975	0.1958	0.9912	0.4967
EPB87765	Extracellular		Lipid anchor|Soluble	0.1263	0.0424	0.7564	0.4887	0.0657	0.0078	0.1408	0.4192	0.3344	0.0328	0.0902	0.0854	0.9756	0.5384
EPB87726	Extracellular		Soluble	0.4522	0.2864	0.7703	0.1464	0.1087	0.0169	0.4578	0.4545	0.2778	0.2603	0.3398	0.0513	0.0956	0.7995
EPB87467	Extracellular		Lipid anchor|Soluble	0.172	0.0729	0.6483	0.4408	0.0872	0.0048	0.2168	0.1937	0.2421	0.0063	0.1368	0.0721	0.968	0.6282
EPB87348	Extracellular		Soluble	0.3399	0.2022	0.7694	0.2468	0.0664	0.0022	0.0734	0.0534	0.1491	0.0683	0.2461	0.0705	0.6198	0.8541
EPB87295	Extracellular		Lipid anchor	0.1272	0.1121	0.6709	0.2852	0.0413	0.0038	0.0955	0.0858	0.1248	0.0057	0.2012	0.0983	0.947	0.4719
EPB87191	Extracellular		Lipid anchor	0.1205	0.07	0.778	0.4591	0.1419	0.0034	0.1454	0.1646	0.1503	0.0146	0.1005	0.2364	0.9753	0.4061
EPB87137	Extracellular		Lipid anchor|Soluble	0.1624	0.116	0.7174	0.3818	0.0504	0.0033	0.1583	0.0666	0.1584	0.0035	0.0934	0.1994	0.9399	0.5839
EPB87092	Extracellular		Soluble	0.3478	0.292	0.8162	0.2548	0.0614	0.0108	0.1204	0.0998	0.0766	0.004	0.2612	0.2002	0.4928	0.8102
EPB87067	Extracellular		Lipid anchor|Soluble	0.1105	0.0997	0.7671	0.4189	0.0987	0.0033	0.0811	0.118	0.0825	0.0387	0.1004	0.086	0.9863	0.5727
EPB86546	Extracellular		Lipid anchor	0.1118	0.0618	0.678	0.3419	0.1059	0.0057	0.2139	0.2064	0.1967	0.0128	0.0602	0.2949	0.9681	0.4111
EPB86483	Extracellular		Lipid anchor|Soluble	0.1244	0.051	0.6847	0.5513	0.0776	0.0091	0.2021	0.343	0.3015	0.0091	0.1364	0.09	0.9426	0.6044
EPB85967	Extracellular		Soluble	0.1621	0.3143	0.7792	0.339	0.5135	0.1089	0.1755	0.1119	0.0637	0.0652	0.4463	0.2104	0.2792	0.7805
EPB85874	Extracellular		Soluble	0.4102	0.2102	0.6836	0.1658	0.1078	0.0132	0.2624	0.1485	0.1046	0.0057	0.2471	0.0907	0.0945	0.8404
EPB85617	Extracellular		Lipid anchor	0.1405	0.1268	0.8001	0.2997	0.0743	0.0047	0.1041	0.1369	0.1693	0.0225	0.1134	0.2859	0.9824	0.3794
EPB85530	Extracellular		Lipid anchor|Soluble	0.1411	0.0531	0.7828	0.4832	0.0625	0.0097	0.2501	0.2508	0.287	0.0069	0.0793	0.1088	0.9741	0.609
EPB85523	Extracellular		Lipid anchor|Soluble	0.1156	0.064	0.6858	0.4461	0.0916	0.0031	0.2499	0.2727	0.2384	0.0111	0.0806	0.1359	0.9778	0.5149
EPB85468	Extracellular		Lipid anchor	0.121	0.074	0.7025	0.5356	0.0911	0.0032	0.1494	0.0929	0.2064	0.0169	0.081	0.2027	0.9777	0.4098
EPB85467	Extracellular		Lipid anchor	0.1217	0.0905	0.7244	0.4087	0.0974	0.0028	0.2293	0.1912	0.2448	0.0182	0.1168	0.244	0.9711	0.4641
EPB84991	Extracellular		Lipid anchor|Soluble	0.1287	0.0671	0.7976	0.3534	0.0509	0.0039	0.1665	0.1997	0.2042	0.0124	0.0734	0.0993	0.9611	0.5445
EPB84673	Extracellular		Lipid anchor|Soluble	0.1516	0.1046	0.8115	0.3052	0.1021	0.0061	0.2301	0.097	0.1606	0.0043	0.1557	0.1965	0.8968	0.5168
EPB84464	Extracellular		Soluble	0.3258	0.3164	0.6378	0.098	0.4902	0.0237	0.1397	0.0763	0.0375	0.1194	0.2257	0.3073	0.0862	0.7524
EPB84176	Extracellular		Lipid anchor|Soluble	0.121	0.0689	0.6189	0.4719	0.0571	0.0015	0.3111	0.267	0.3146	0.0233	0.0831	0.0857	0.9653	0.5256
EPB83891	Extracellular		Lipid anchor	0.2276	0.1119	0.6751	0.4013	0.0398	0.0051	0.2042	0.2083	0.2676	0.0055	0.1262	0.2003	0.9767	0.4912
EPB83760	Extracellular		Peripheral	0.1625	0.1418	0.4604	0.31	0.248	0.0638	0.0847	0.0867	0.0825	0.0025	0.7534	0.1791	0.3826	0.4207
EPB83758	Extracellular		Lipid anchor	0.1526	0.0667	0.4989	0.4134	0.082	0.0018	0.1811	0.1873	0.0999	0.01	0.1209	0.2204	0.9662	0.4377
EPB83656	Extracellular		Lipid anchor	0.1283	0.0786	0.6822	0.4576	0.1268	0.0045	0.2106	0.1709	0.24	0.007	0.1925	0.3379	0.9798	0.271
EPB92537	Extracellular		Transmembrane|Lipid anchor	0.1858	0.1015	0.7333	0.3299	0.0497	0.0032	0.3342	0.1555	0.2748	0.0117	0.046	0.7984	0.9397	0.2252
EPB92558	Extracellular		Lipid anchor	0.1537	0.0602	0.7805	0.4147	0.0769	0.0063	0.1585	0.156	0.1502	0.0055	0.1145	0.1989	0.9676	0.4348
EPB92617	Extracellular		Soluble	0.2472	0.2066	0.9488	0.1935	0.0469	0.008	0.1628	0.0609	0.0608	0.2	0.1835	0.0439	0.282	0.891
EPB92339	Extracellular		Soluble	0.2363	0.2242	0.6337	0.0928	0.4061	0.0087	0.0497	0.1106	0.0636	0.0095	0.1403	0.3307	0.0704	0.6738
EPB92285	Extracellular		Soluble	0.1935	0.0909	0.921	0.1789	0.0379	0.0032	0.119	0.0548	0.0652	0.0011	0.1112	0.0294	0.8175	0.8339
EPB92248	Extracellular		Soluble	0.1463	0.2125	0.9631	0.0441	0.4063	0.0789	0.0729	0.0259	0.0655	0.0672	0.3213	0.0184	0.123	0.9487
EPB92178	Extracellular		Lipid anchor|Soluble	0.1329	0.0987	0.8127	0.2882	0.0569	0.0042	0.1327	0.0646	0.1795	0.0059	0.0676	0.1726	0.984	0.5167
EPB92114	Extracellular		Lipid anchor|Soluble	0.1487	0.1108	0.7812	0.3134	0.0803	0.0019	0.1193	0.0964	0.1166	0.009	0.0905	0.1327	0.9781	0.552
EPB83620	Extracellular		Lipid anchor	0.1813	0.1566	0.661	0.3985	0.0469	0.0016	0.1712	0.1482	0.1846	0.0102	0.1014	0.4568	0.9634	0.3274
EPB83486	Extracellular		Soluble	0.4048	0.2453	0.8656	0.172	0.1423	0.0374	0.1377	0.0706	0.0709	0.0263	0.1728	0.0791	0.2304	0.8336
EPB83393	Extracellular		Soluble	0.2773	0.2473	0.4388	0.0999	0.2555	0.0324	0.1477	0.1916	0.0906	0.0094	0.4454	0.086	0.1013	0.8019
EPB83180	Extracellular		Soluble	0.4635	0.3845	0.727	0.2308	0.2217	0.0053	0.0627	0.1085	0.2005	0.1692	0.2589	0.083	0.3389	0.7904
EPB83064	Extracellular		Lipid anchor|Soluble	0.1237	0.0953	0.7232	0.3372	0.1031	0.003	0.145	0.1015	0.1479	0.0048	0.0867	0.134	0.9612	0.513
EPB82815	Extracellular		Soluble	0.1735	0.2792	0.6871	0.1175	0.3479	0.0444	0.056	0.0411	0.0795	0.1658	0.4484	0.1417	0.1758	0.7608
EPB82595	Extracellular		Soluble	0.3749	0.1339	0.8039	0.3159	0.5014	0.0597	0.2162	0.0474	0.1043	0.0473	0.3014	0.4127	0.2802	0.6843
EPB82480	Extracellular		Lipid anchor	0.1124	0.0988	0.7333	0.501	0.0762	0.004	0.0951	0.2003	0.222	0.0975	0.0851	0.2719	0.9678	0.3744
EPB82429	Extracellular		Lipid anchor|Soluble	0.1304	0.0901	0.697	0.4268	0.1012	0.0028	0.1899	0.224	0.1811	0.0083	0.1488	0.1313	0.9707	0.531
EPB82433	Extracellular		Lipid anchor	0.1151	0.1537	0.7181	0.5291	0.1124	0.0018	0.1283	0.139	0.1206	0.0109	0.0997	0.1759	0.9792	0.4366
EPB82347	Extracellular		Soluble	0.4066	0.3018	0.8809	0.1398	0.0683	0.005	0.082	0.0239	0.0418	0.0382	0.1088	0.0275	0.6738	0.9341
EPB82287	Extracellular		Lipid anchor|Soluble	0.1489	0.039	0.7224	0.4409	0.1085	0.0122	0.2143	0.3026	0.3133	0.0144	0.133	0.0975	0.9569	0.5367
EPB82275	Extracellular		Soluble	0.3232	0.144	0.9396	0.3414	0.0779	0.0064	0.1251	0.0273	0.068	0.0322	0.291	0.0418	0.815	0.8939
EPB82249	Extracellular		Lipid anchor|Soluble	0.1164	0.1336	0.795	0.3477	0.055	0.0059	0.0732	0.078	0.1062	0.0037	0.054	0.1477	0.9747	0.6077
EPB82158	Extracellular		Soluble	0.3475	0.4803	0.7599	0.1163	0.208	0.0077	0.064	0.0363	0.0489	0.2301	0.1292	0.4001	0.1833	0.7097
EPB81993	Extracellular		Lipid anchor	0.1524	0.0713	0.8493	0.3336	0.0875	0.0086	0.2286	0.2268	0.2237	0.023	0.1553	0.2632	0.9547	0.4118
EPB81992	Extracellular		Lipid anchor	0.1093	0.0816	0.676	0.5001	0.1003	0.0056	0.1817	0.1048	0.1428	0.0146	0.0718	0.2646	0.9809	0.3664
EPB81863	Extracellular		Soluble	0.2586	0.2123	0.8797	0.1982	0.0591	0.0349	0.0436	0.0614	0.0532	0.0317	0.3376	0.0604	0.186	0.8562
EPB81820	Extracellular		Soluble	0.2899	0.1188	0.6265	0.0693	0.2666	0.113	0.1174	0.1061	0.0916	0.0313	0.5259	0.2848	0.2456	0.5
EPB81715	Extracellular		Soluble	0.2111	0.1817	0.5308	0.3109	0.0955	0.0095	0.1644	0.2286	0.3388	0.0563	0.259	0.104	0.5446	0.6955
EPB81679	Extracellular		Lipid anchor|Soluble	0.1149	0.0631	0.6102	0.3981	0.0722	0.006	0.3098	0.2669	0.3339	0.0133	0.1024	0.0762	0.9199	0.6281
EPB81610	Extracellular		Lipid anchor	0.1549	0.0566	0.7127	0.4262	0.0938	0.0156	0.2903	0.3552	0.3488	0.0413	0.1551	0.1428	0.9771	0.3818
EPB81606	Extracellular		Soluble	0.2877	0.3905	0.7612	0.2471	0.0478	0.0123	0.1354	0.0977	0.2018	0.0957	0.3454	0.0827	0.6598	0.6805
EPB81536	Extracellular		Lipid anchor|Soluble	0.1149	0.0631	0.6102	0.3981	0.0722	0.006	0.3098	0.2669	0.3339	0.0133	0.1024	0.0762	0.9199	0.6281
EPB81476	Extracellular		Soluble	0.2211	0.2333	0.7584	0.1481	0.0386	0.0079	0.059	0.0494	0.1845	0.003	0.3222	0.0148	0.5902	0.908
EPB81397	Extracellular		Soluble	0.4481	0.3817	0.8561	0.1514	0.1201	0.0893	0.1571	0.2566	0.2427	0.2579	0.2105	0.0487	0.1571	0.8604
EPB81330	Extracellular		Lipid anchor	0.1296	0.0894	0.866	0.3377	0.0804	0.0037	0.1308	0.1349	0.1311	0.0166	0.0637	0.2375	0.9823	0.4695
EPB81282	Extracellular		Lipid anchor	0.1328	0.082	0.6976	0.4396	0.0883	0.0038	0.1568	0.213	0.2169	0.0141	0.0761	0.3242	0.9845	0.4009
EPB91960	Extracellular		Lipid anchor|Soluble	0.1649	0.0656	0.701	0.4204	0.1482	0.0039	0.2507	0.1508	0.183	0.0069	0.1608	0.0638	0.9637	0.6169
EPB91885	Extracellular		Lipid anchor	0.1502	0.1137	0.6887	0.4673	0.0741	0.0015	0.1631	0.1773	0.3021	0.0594	0.1032	0.2685	0.9873	0.4017
EPB91780	Extracellular		Lipid anchor	0.1094	0.0678	0.7357	0.4676	0.084	0.0014	0.1572	0.2134	0.1355	0.0345	0.133	0.2603	0.996	0.3133
EPB91316	Extracellular		Lipid anchor	0.0976	0.0421	0.8146	0.3518	0.0548	0.0086	0.3454	0.4487	0.2663	0.0058	0.0838	0.1947	0.9729	0.4177
EPB91286	Extracellular		Lipid anchor	0.1121	0.0924	0.7539	0.3802	0.0699	0.0072	0.0909	0.0622	0.1105	0.0051	0.088	0.1912	0.9696	0.4926
EPB91218	Extracellular		Lipid anchor	0.1252	0.1291	0.6743	0.2876	0.0499	0.0031	0.1419	0.1041	0.1492	0.0042	0.0676	0.1765	0.9857	0.4824
EPB91055	Extracellular		Soluble	0.473	0.2075	0.6979	0.0751	0.1916	0.0222	0.1379	0.1168	0.151	0.0162	0.2348	0.0391	0.083	0.8488
EPB91031	Extracellular		Lipid anchor|Soluble	0.1679	0.0647	0.7973	0.2774	0.1285	0.0081	0.2262	0.2519	0.2003	0.0027	0.1212	0.1271	0.9704	0.6055
EPB91041	Extracellular		Lipid anchor|Soluble	0.1464	0.045	0.6371	0.5095	0.0899	0.0068	0.2077	0.3084	0.2768	0.0134	0.1078	0.1014	0.9707	0.5542
EPB90974	Extracellular		Lipid anchor|Soluble	0.1753	0.099	0.8047	0.2528	0.1065	0.0065	0.1825	0.0973	0.1141	0.0033	0.1194	0.109	0.9506	0.631
EPB90713	Extracellular		Lipid anchor	0.1311	0.1184	0.7665	0.4168	0.0568	0.0037	0.2476	0.2199	0.2268	0.01	0.0953	0.437	0.9564	0.3325
EPB90535	Extracellular		Soluble	0.2566	0.156	0.8842	0.2151	0.4862	0.0418	0.2316	0.0917	0.0882	0.0576	0.4227	0.2911	0.2702	0.6214
EPB90485	Extracellular		Transmembrane	0.1745	0.2624	0.6497	0.3849	0.1315	0.0235	0.1489	0.1473	0.1053	0.0378	0.2243	0.5486	0.8167	0.3077
EPB90297	Extracellular		Lipid anchor	0.1127	0.0752	0.7173	0.4666	0.1147	0.0043	0.124	0.1939	0.1504	0.0121	0.0812	0.1752	0.9749	0.449
EPB90311	Extracellular		Soluble	0.315	0.1791	0.5427	0.2698	0.1188	0.0273	0.3052	0.1984	0.2444	0.0109	0.4088	0.1294	0.6985	0.5908
EPB90259	Extracellular		Soluble	0.384	0.1842	0.7784	0.1991	0.0745	0.0175	0.0713	0.1824	0.2836	0.014	0.3003	0.0295	0.2326	0.8705
EPB89993	Extracellular		Soluble	0.4218	0.3034	0.588	0.0925	0.1834	0.2093	0.2274	0.0687	0.046	0.3319	0.1414	0.1411	0.4036	0.7994
EPB89798	Extracellular		Lipid anchor	0.1179	0.0828	0.6804	0.4699	0.0677	0.0039	0.1612	0.089	0.1691	0.0187	0.1177	0.1303	0.9649	0.4633
EPB89683	Extracellular		Soluble	0.1522	0.162	0.9157	0.0756	0.3983	0.0224	0.1468	0.116	0.0476	0.0793	0.4142	0.121	0.0413	0.8161
EPB89552	Extracellular		Lipid anchor	0.1189	0.0868	0.6826	0.5201	0.0824	0.0068	0.1202	0.1847	0.1716	0.027	0.0816	0.219	0.9882	0.3846
EPB89278	Extracellular		Lipid anchor|Soluble	0.1666	0.0924	0.8662	0.368	0.071	0.007	0.1217	0.1128	0.2344	0.0046	0.0956	0.1687	0.9752	0.5368
EPB89204	Extracellular		Lipid anchor	0.088	0.1139	0.6746	0.5243	0.0501	0.0072	0.2179	0.1711	0.2448	0.0125	0.1255	0.1477	0.9567	0.4149
EPB89064	Extracellular		Lipid anchor|Soluble	0.1043	0.0963	0.727	0.5294	0.0768	0.0032	0.0854	0.0654	0.1337	0.0062	0.0558	0.1301	0.9384	0.6192
EPB89079	Extracellular		Lipid anchor|Soluble	0.1255	0.0388	0.7838	0.393	0.0598	0.0085	0.2038	0.2399	0.2885	0.0051	0.112	0.0989	0.9491	0.6174
EPB89043	Extracellular		Lipid anchor|Soluble	0.1125	0.0416	0.6506	0.546	0.1406	0.0044	0.2105	0.2257	0.2559	0.0072	0.1054	0.1373	0.9396	0.522
EPB88702	Extracellular		Lipid anchor	0.097	0.0762	0.6517	0.2869	0.2084	0.0094	0.1207	0.071	0.1446	0.0253	0.0706	0.362	0.965	0.4251

## Sheet: extracellular_signalP_filtered
EPB92941
EPB88505
EPB87963
EPB87768
EPB87726
EPB87092
EPB86546
EPB85967
EPB85874
EPB84991
EPB84464
EPB83760
EPB92537
EPB92617
EPB92339
EPB92248
EPB83486
EPB83393
EPB83180
EPB82815
EPB82480
EPB82347
EPB82275
EPB82158
EPB81863
EPB81820
EPB81715
EPB81606
EPB81476
EPB81397
EPB81282
EPB91316
EPB91055
EPB90535
EPB90311
EPB90259
EPB89993
EPB89683

## Sheet: tmhmm_predicted
EPB92941	len=325	ExpAA=0.12	First60=0.01	PredHel=0	Topology=o
EPB92537	len=152	ExpAA=39.56	First60=19.09	PredHel=2	Topology=i7-26o109-131i
EPB92617	len=199	ExpAA=0.03	First60=0.02	PredHel=0	Topology=o
EPB92339	len=97	ExpAA=0.17	First60=0.17	PredHel=0	Topology=o
EPB92248	len=174	ExpAA=0.00	First60=0.00	PredHel=0	Topology=o
EPB91316	len=517	ExpAA=25.14	First60=11.76	PredHel=1	Topology=o497-516i
EPB91055	len=366	ExpAA=0.36	First60=0.05	PredHel=0	Topology=o
EPB90535	len=144	ExpAA=1.56	First60=0.00	PredHel=0	Topology=o
EPB90311	len=377	ExpAA=11.72	First60=0.01	PredHel=0	Topology=o
EPB90259	len=343	ExpAA=0.02	First60=0.00	PredHel=0	Topology=o
EPB89993	len=94	ExpAA=66.73	First60=44.38	PredHel=3	Topology=i5-27o32-54i61-83o
EPB89683	len=106	ExpAA=0.01	First60=0.01	PredHel=0	Topology=o
EPB88505	len=97	ExpAA=33.79	First60=19.64	PredHel=2	Topology=i5-27o74-96i
EPB87963	len=126	ExpAA=0.00	First60=0.00	PredHel=0	Topology=o
EPB87768	len=282	ExpAA=0.01	First60=0.00	PredHel=0	Topology=o
EPB87726	len=459	ExpAA=0.37	First60=0.02	PredHel=0	Topology=o
EPB87092	len=1718	ExpAA=0.00	First60=0.00	PredHel=0	Topology=o
EPB86546	len=87	ExpAA=39.94	First60=18.40	PredHel=2	Topology=i5-24o64-86i
EPB85967	len=134	ExpAA=0.00	First60=0.00	PredHel=0	Topology=o
EPB85874	len=711	ExpAA=0.00	First60=0.00	PredHel=0	Topology=o
EPB84991	len=214	ExpAA=39.22	First60=21.00	PredHel=2	Topology=i5-27o194-213i
EPB84464	len=91	ExpAA=0.16	First60=0.07	PredHel=0	Topology=i
EPB83760	len=163	ExpAA=0.04	First60=0.00	PredHel=0	Topology=o
EPB83486	len=290	ExpAA=0.01	First60=0.00	PredHel=0	Topology=o
EPB83393	len=695	ExpAA=0.03	First60=0.00	PredHel=0	Topology=o
EPB83180	len=242	ExpAA=0.35	First60=0.00	PredHel=0	Topology=o
EPB82815	len=197	ExpAA=0.11	First60=0.00	PredHel=0	Topology=o
EPB82480	len=141	ExpAA=20.30	First60=0.00	PredHel=1	Topology=i120-139o
EPB82347	len=409	ExpAA=0.08	First60=0.00	PredHel=0	Topology=o
EPB82275	len=808	ExpAA=0.00	First60=0.00	PredHel=0	Topology=o
EPB82158	len=99	ExpAA=0.00	First60=0.00	PredHel=0	Topology=o
EPB81863	len=370	ExpAA=0.04	First60=0.02	PredHel=0	Topology=o
EPB81820	len=142	ExpAA=0.10	First60=0.00	PredHel=0	Topology=o
EPB81715	len=87	ExpAA=0.02	First60=0.01	PredHel=0	Topology=o
EPB81606	len=381	ExpAA=0.37	First60=0.34	PredHel=0	Topology=o
EPB81476	len=501	ExpAA=7.65	First60=7.65	PredHel=0	Topology=o
EPB81397	len=210	ExpAA=0.14	First60=0.00	PredHel=0	Topology=o
EPB81282	len=153	ExpAA=22.12	First60=2.25	PredHel=1	Topology=o133-152i

## Sheet: tmhmm_filtered
EPB92941	len=325	ExpAA=0.12	First60=0.01	PredHel=0	Topology=o
EPB92617	len=199	ExpAA=0.03	First60=0.02	PredHel=0	Topology=o
EPB92339	len=97	ExpAA=0.17	First60=0.17	PredHel=0	Topology=o
EPB92248	len=174	ExpAA=0.00	First60=0.00	PredHel=0	Topology=o
EPB91055	len=366	ExpAA=0.36	First60=0.05	PredHel=0	Topology=o
EPB90535	len=144	ExpAA=1.56	First60=0.00	PredHel=0	Topology=o
EPB90311	len=377	ExpAA=11.72	First60=0.01	PredHel=0	Topology=o
EPB90259	len=343	ExpAA=0.02	First60=0.00	PredHel=0	Topology=o
EPB89683	len=106	ExpAA=0.01	First60=0.01	PredHel=0	Topology=o
EPB87963	len=126	ExpAA=0.00	First60=0.00	PredHel=0	Topology=o
EPB87768	len=282	ExpAA=0.01	First60=0.00	PredHel=0	Topology=o
EPB87726	len=459	ExpAA=0.37	First60=0.02	PredHel=0	Topology=o
EPB87092	len=1718	ExpAA=0.00	First60=0.00	PredHel=0	Topology=o
EPB85967	len=134	ExpAA=0.00	First60=0.00	PredHel=0	Topology=o
EPB85874	len=711	ExpAA=0.00	First60=0.00	PredHel=0	Topology=o
EPB84464	len=91	ExpAA=0.16	First60=0.07	PredHel=0	Topology=i
EPB83760	len=163	ExpAA=0.04	First60=0.00	PredHel=0	Topology=o
EPB83486	len=290	ExpAA=0.01	First60=0.00	PredHel=0	Topology=o
EPB83393	len=695	ExpAA=0.03	First60=0.00	PredHel=0	Topology=o
EPB83180	len=242	ExpAA=0.35	First60=0.00	PredHel=0	Topology=o
EPB82815	len=197	ExpAA=0.11	First60=0.00	PredHel=0	Topology=o
EPB82347	len=409	ExpAA=0.08	First60=0.00	PredHel=0	Topology=o
EPB82275	len=808	ExpAA=0.00	First60=0.00	PredHel=0	Topology=o
EPB82158	len=99	ExpAA=0.00	First60=0.00	PredHel=0	Topology=o
EPB81863	len=370	ExpAA=0.04	First60=0.02	PredHel=0	Topology=o
EPB81820	len=142	ExpAA=0.10	First60=0.00	PredHel=0	Topology=o
EPB81715	len=87	ExpAA=0.02	First60=0.01	PredHel=0	Topology=o
EPB81606	len=381	ExpAA=0.37	First60=0.34	PredHel=0	Topology=o
EPB81476	len=501	ExpAA=7.65	First60=7.65	PredHel=0	Topology=o
EPB81397	len=210	ExpAA=0.14	First60=0.00	PredHel=0	Topology=o

## Sheet: secretomeP_predicted
Name	NN-score	Odds	Weighted_by_prior	Warning
EPB81282	0.894	5579	0.011	signal_peptide_predicted_by_SignalP
EPB81397	0.577	1308	0.003	-
EPB81476	0.822	3708	0.007	signal_peptide_predicted_by_SignalP
EPB81606	0.367	6290	0.013	-
EPB81715	0.467	1200	0.002	-
EPB81820	0.517	1049	0.002	-
EPB81863	0.695	2015	0.004	-
EPB82158	0.371	0.7	0.001	-
EPB82275	0.07	0.163	0	-
EPB82347	0.573	1585	0.003	-
EPB82480	0.69	2198	0.004	-
EPB82815	0.774	3123	0.006	-
EPB83180	0.318	4575	0.009	-
EPB83393	0.611	1550	0.003	-
EPB83486	0.41	0.778	0.002	-
EPB83760	0.826	3780	0.008	-
EPB84464	0.717	2250	0.004	-
EPB84991	0.723	1864	0.004	signal_peptide_predicted_by_SignalP
EPB85874	0.608	1418	0.003	-
EPB85967	0.803	3472	0.007	-
EPB86546	0.903	5809	0.012	signal_peptide_predicted_by_SignalP
EPB87092	0.202	0.403	0.001	-
EPB87726	0.709	2112	0.004	-
EPB87768	0.811	3656	0.007	-
EPB87963	0.64	1695	0.003	-
EPB88505	0.878	5159	0.01	signal_peptide_predicted_by_SignalP
EPB89683	0.88	5094	0.01	-
EPB89993	0.614	1982	0.004	-
EPB90259	0.281	0.528	0.001	-
EPB90311	0.403	0.755	0.002	-
EPB90535	0.824	4017	0.008	-
EPB91055	0.509	1056	0.002	-
EPB91316	0.657	1765	0.004	signal_peptide_predicted_by_SignalP
EPB92248	0.682	2377	0.005	-
EPB92339	0.919	2645	0.005	-
EPB92537	0.85	4449	0.009	signal_peptide_predicted_by_SignalP
EPB92617	0.797	3219	0.006	-
EPB92941	0.53	1112	0.002	-

## Sheet: secretomeP_filtered
Name	NN-score	Odds	Weighted_by_prior	Warning
EPB81397	0.577	1308	0.003	-
EPB81820	0.517	1049	0.002	-
EPB81863	0.695	2015	0.004	-
EPB82347	0.573	1585	0.003	-
EPB82480	0.69	2198	0.004	-
EPB82815	0.774	3123	0.006	-
EPB83393	0.611	1550	0.003	-
EPB83760	0.826	3780	0.008	-
EPB84464	0.717	2250	0.004	-
EPB85874	0.608	1418	0.003	-
EPB85967	0.803	3472	0.007	-
EPB87726	0.709	2112	0.004	-
EPB87768	0.811	3656	0.007	-
EPB87963	0.64	1695	0.003	-
EPB89683	0.88	5094	0.01	-
EPB89993	0.614	1982	0.004	-
EPB90535	0.824	4017	0.008	-
EPB91055	0.509	1056	0.002	-
EPB92248	0.682	2377	0.005	-
EPB92339	0.919	2645	0.005	-
EPB92617	0.797	3219	0.006	-
EPB92941	0.53	1112	0.002	-

## Sheet: final_annotated
Gene_ID	IntrePro_Annotation_Status	InterPro Scan	InterPro_ID	GO_terms	Evidence	EggNOG-Mapper
EPB82347	FEATURE_ONLY	consensus disorder prediction	-	-	MobiDBLite	Ubiquitin protein ligase activity; Uncharacterized ACR, COG1678; Positive regulation of transcription elongation from RNA polymerase II promoter; Belongs to the nucleosome assembly protein (NAP) family; ShK toxin domain; PWWP domain; Negative regulation of histone ubiquitination; Centromere protein Scm3; Anaphase-promoting complex APC subunit CDC26; Chromatin remodeling; Apoptotic chromosome cond…
EPB87963	FEATURE_ONLY	consensus disorder prediction	-	-	MobiDBLite	No orthologs found
EPB81863	FEATURE_ONLY	consensus disorder prediction	-	-	MobiDBLite	Function unknown
EPB82275	FEATURE_ONLY	consensus disorder prediction	-	-	MobiDBLite	No orthologs found
EPB92248	FEATURE_ONLY	consensus disorder prediction; Coil	-	-	PLAAC; MobiDBLite; Coils	Function unknown
EPB87768	INTERPRO_ANNOTATED	Phosphoesterase; Alkaline-phosphatase-like, core domain superfamily	IPR007312; IPR017850	GO:0009395(PANTHER)|GO:0016788(InterPro); GO:0016788(InterPro)	InterProScan	Acid phosphatase activity; Phosphoesterase family; Phospholipase C; Phosphatidylcholine phospholipase C activity
EPB92941	NO_HIT	-	-	-	0	No orthologs found
EPB82815	NO_HIT	-	-	-	0	No orthologs found
EPB85874	INTERPRO_ANNOTATED	Peptidase M13, N-terminal domain; Peptidase M13, C-terminal domain; Peptidase M13; Metallopeptidase, catalytic domain superfamily; Peptidase M13, domain 2	IPR008753; IPR018497; IPR000718; IPR024079; IPR042089	GO:0006508(InterPro); GO:0004222(InterPro)|GO:0006508(InterPro); GO:0008237(InterPro); GO:0004222(InterPro)|GO:0004222(PANTHER)|GO:0005886(PANTHER)|GO:0006508(InterPro)|GO:0016485(PANTHER)	InterProScan	Metalloendopeptidase activity. It is involved in the biological process described with proteolysis; Peptidase family M13
EPB81397	INTERPRO_ANNOTATED	Glycoside hydrolase superfamily; Glycosyl hydrolase family 18, active site; Glycosyl Hydrolase 18 Family Chitinases; Glycoside hydrolase family 18, catalytic domain	IPR017853; IPR001579; IPR050542; IPR001223	GO:0004553(InterPro)|GO:0005975(InterPro); GO:0004568(PANTHER)|GO:0005576(PANTHER); GO:0005975(InterPro)	InterProScan	Chitinase activity; Glycosyl hydrolase family 18
EPB91055	INTERPRO_ANNOTATED	Aspartic peptidase, active site; Aspartic peptidase domain superfamily; Aspartic peptidase A1; Peptidase family A1 domain; Pepsin-like domain	IPR001969; IPR021109; IPR001461; IPR033121; IPR034164	GO:0004190(InterPro)|GO:0006508(InterPro); GO:0004190(InterPro)|GO:0004190(PANTHER)|GO:0006508(PANTHER)|GO:0006508(InterPro)	InterProScan	Eukaryotic aspartyl protease; Aspartic-type endopeptidase activity; Xylanase inhibitor N-terminal
EPB90535	NO_HIT	-	-	-	0	Function unknown
EPB81820	INTERPRO_ANNOTATED	MD-2-related lipid-recognition domain; Sterol transport protein NPC2-like; Immunoglobulin E-set; GM2-AP, lipid-recognition domain superfamily	IPR003172; IPR039670; IPR014756; IPR036846	GO:0015918(InterPro)|GO:0015918(PANTHER)|GO:0032934(PANTHER)|GO:0032934(InterPro)	InterProScan	Intracellular sterol transport; Lipid transport; ML domain
EPB92617	NO_HIT	-	-	-	0	Function unknown
EPB83486	INTERPRO_ANNOTATED	Concanavalin A-like lectin/glucanase domain superfamily; Beta-glucanase; Beta-glucanase-like, N-terminal domain	IPR013320; IPR008264; IPR000757	GO:0004553(InterPro)|GO:0005975(InterPro)	InterProScan	Glycosyl hydrolases family 16; Transferase activity, transferring acyl groups other than amino-acyl groups; COG2273 Beta-glucanase Beta-glucan synthetase; Hydrolase activity, hydrolyzing O-glycosyl compounds; Xyloglucan:xyloglucosyl transferase activity; Catalyzes xyloglucan endohydrolysis (XEH) and or endotransglycosylation (XET). Cleaves and religates xyloglucan polymers, an essential constitue…
EPB81606	INTERPRO_ANNOTATED	Armadillo-type fold	IPR016024	-	InterProScan	RING-like zinc finger; GTP-dependent protein binding; Protein of unknown function (DUF2457)
EPB81476	INTERPRO_ANNOTATED	LysM domain; LysM domain superfamily; Secreted LysM effector LysM1-like	IPR018392; IPR036779; IPR052210	GO:0008061(InterPro)	InterProScan	LysM domain; Chitin binding; Lysin motif; Transglycosylase SLT domain; Positive regulation of diacylglycerol kinase activity; ISXO2-like transposase domain; LysM domain M23 M37 peptidase domain protein
EPB83393	INTERPRO_ANNOTATED	Alpha/Beta hydrolase fold; Peptidase S9, prolyl oligopeptidase, catalytic domain; Six-bladed beta-propeller, TolB-like	IPR029058; IPR001375; IPR011042	GO:0004252(PANTHER); GO:0006508(InterPro)|GO:0008236(InterPro)	InterProScan	Serine-type peptidase activity; Alpha/beta hydrolase fold
EPB90311	INTERPRO_ANNOTATED	Alpha/Beta hydrolase fold; ATG15 Lipase; Fungal lipase-type domain	IPR029058; IPR050805; IPR002921	GO:0004620(PANTHER)|GO:0005775(PANTHER)|GO:0006660(PANTHER)|GO:0016020(PANTHER)|GO:0034496(PANTHER)|GO:0034727(PANTHER)|GO:0046461(PANTHER); GO:0006629(InterPro)	InterProScan	Multivesicular body membrane disassembly; Lipase (class 3); phospholipase A1 activity - Lipid transport and metabolism, Intracellular trafficking, secretion, and vesicular transport
EPB83760	NO_HIT	-	-	-	0	Function unknown
EPB87726	INTERPRO_ANNOTATED	Alpha/Beta hydrolase fold; Peptidase S10, serine carboxypeptidase; Serine carboxypeptidase, serine active site	IPR029058; IPR001563; IPR018202	GO:0000324(PANTHER)|GO:0004185(PANTHER)|GO:0004185(InterPro)|GO:0006508(InterPro); GO:0004185(InterPro)|GO:0006508(InterPro); GO:0004185(InterPro)	InterProScan	Serine-type carboxypeptidase activity; Belongs to the peptidase S10 family
EPB87092	FEATURE_ONLY	consensus disorder prediction	-	-	MobiDBLite	Function unknown
EPB84464	NO_HIT	-	-	-	0	No orthologs found
EPB85967	NO_HIT	-	-	-	0	Function unknown
EPB89683	NO_HIT	-	-	-	0	No orthologs found
EPB92339	FEATURE_ONLY	-	-	-	0	Function unknown
EPB83180	NO_HIT	-	-	-	0	Function unknown
EPB90259	INTERPRO_ANNOTATED	Glycoside hydrolase, family 46; Glycoside hydrolase, family 46, N-terminal; Lysozyme-like domain superfamily	IPR000400; IPR023099; IPR023346	GO:0005576(InterPro)|GO:0005975(InterPro)|GO:0016977(InterPro); GO:0005975(InterPro)|GO:0016977(InterPro)	InterProScan	Glycosyl hydrolase family 46
EPB81715	NO_HIT	-	-	-	0	Cysteine-rich TM module stress tolerance
EPB82158	NO_HIT	-	-	-	0	No orthologs found
