# Supplementary material for: Machine-Learning Prediction of Extracellular Vesicle Protein Sorting Expands the Characterization of Secretory Functions in Mucor circinelloides
Source: J Fungi (Basel). 2026 Jun 17;12(6):442. doi: 10.3390/jof12060442 (PMC13301921; doi:10.3390/jof12060442)
Supplement: Supplementary file 1 [file jof-12-00442-s001.zip › Table S4_EV_predicted (2).xlsx]

## Sheet: EV_predicted_total
Protein_ID	length	molecular_weight	Aromaticity	Instability_index	Gravy	Isoelectric_point	Charge_at_7	Charge_at_5	A	C	D	E	F	G	H	I	K	L	M	N	P	Q	R	S	T	V	W	Y	hydr_count	polar_count	rhsa_netsurfp2	tasa_netsurfp2	thsa_netsurfp2	helix	sheet	turn	disorder	Hydrophobic_exposed	Polar_exposed	A_exposed	C_exposed	D_exposed	E_exposed	F_exposed	G_exposed	H_exposed	I_exposed	K_exposed	L_exposed
EPB81362	247	26871.3	0.0769231	25.8308	-0.140486	5.25695	-6.20964	2.46656	0.109312	0.00809717	0.0445344	0.0850202	0.0323887	0.0931174	0.0121457	0.0526316	0.0688259	0.0647773	0.0242915	0.0526316	0.0323887	0.0404858	0.0364372	0.0445344	0.0404858	0.11336	0.0202429	0.0242915	0.441296	0.178138	0.287003	13559.2	54.8957	0.433198	0.157895	0.408907	0.0104954	0.148148	0.666667	0.0617284	0	0.111111	0.17284	0	0.111111	0.0123457	0.0246914	0.160494	0.0123457
EPB81843	393	44584.6	0.0763359	36.9903	-0.234606	5.62424	-5.12285	6.84698	0.0610687	0.0101781	0.0737913	0.0610687	0.0381679	0.0585242	0.0101781	0.0839695	0.0508906	0.0839695	0.0330789	0.0381679	0.0305344	0.0534351	0.0712468	0.0508906	0.0763359	0.0763359	0.00763359	0.0305344	0.414758	0.21883	0.293541	23192.2	59.0133	0.412214	0.16285	0.424936	0.0399923	0.10219	0.737226	0.0364964	0	0.131387	0.153285	0.0145985	0.0656934	0.00729927	0	0.10219	0.00729927
EPB92909	521	58232.9	0.0882917	31.5714	-0.207102	6.22497	-5.17824	17.6276	0.0690979	0.0115163	0.0652591	0.0575816	0.0441459	0.074856	0.0287908	0.0652591	0.059501	0.101727	0.0172745	0.0403071	0.0479846	0.0345489	0.0518234	0.049904	0.0652591	0.0710173	0.00959693	0.0345489	0.412668	0.190019	0.283869	29275.5	56.191	0.347409	0.197697	0.454894	0.0372653	0.17284	0.685185	0.0740741	0.00617284	0.111111	0.12963	0.00617284	0.0432099	0.0308642	0.0123457	0.135802	0.0246914
EPB91314	510	55125.9	0.0568627	35.9804	-0.111176	5.06074	-17.6305	1.33243	0.0921569	0.00392157	0.0588235	0.072549	0.0313725	0.0941176	0.0176471	0.0784314	0.0392157	0.0843137	0.0176471	0.027451	0.0431373	0.0529412	0.0568627	0.0568627	0.0627451	0.0843137	0	0.0254902	0.413725	0.2	0.346623	33556.9	65.7978	0.34902	0.156863	0.494118	0.0859041	0.170103	0.597938	0.0670103	0	0.103093	0.139175	0.00515464	0.113402	0.0206186	0.0154639	0.0773196	0.0257732
EPB86339	415	43512.3	0.0457831	36.5345	0.00120482	5.52176	-5.2166	5.71639	0.13012	0.0120482	0.0409639	0.0650602	0.026506	0.0939759	0.00722892	0.0722892	0.053012	0.0650602	0.026506	0.0337349	0.053012	0.0481928	0.0409639	0.0650602	0.0626506	0.0843373	0.00240964	0.0168675	0.424096	0.209639	0.27354	21713.7	52.3221	0.387952	0.195181	0.416867	0.0345466	0.140625	0.609375	0.0546875	0	0.0625	0.132812	0	0.109375	0.0078125	0.0234375	0.117188	0.03125
EPB92359	309	35906.4	0.126214	34.657	-0.583819	5.89553	-4.85351	9.423	0.0485437	0.00970874	0.0679612	0.0841424	0.0614887	0.0906149	0.0226537	0.0679612	0.0711974	0.0647249	0.0323625	0.0420712	0.0517799	0.038835	0.0647249	0.0323625	0.0323625	0.0517799	0.02589	0.038835	0.391586	0.145631	0.289364	17756.2	57.4634	0.404531	0.20712	0.38835	0.0178882	0.101852	0.685185	0.0555556	0	0.12037	0.157407	0	0.111111	0.0185185	0.00925926	0.12963	0.0185185
EPB86286	200	22950.8	0.09	44.327	-0.5175	5.05039	-7.37323	0.618382	0.04	0.01	0.07	0.12	0.065	0.065	0.005	0.06	0.095	0.075	0.02	0.04	0.025	0.03	0.06	0.045	0.065	0.085	0	0.025	0.37	0.18	0.337966	13740.5	68.7025	0.565	0.125	0.31	0.0328635	0.0987654	0.839506	0.037037	0	0.135802	0.259259	0	0.037037	0	0.0123457	0.148148	0.0246914
EPB81591	510	55087.9	0.0568627	36.2588	-0.101373	5.06074	-17.6285	1.33245	0.0980392	0.00392157	0.0588235	0.072549	0.0333333	0.0941176	0.0176471	0.0784314	0.0372549	0.0862745	0.0176471	0.027451	0.045098	0.0529412	0.0588235	0.0529412	0.0607843	0.0803922	0	0.0235294	0.417647	0.194118	0.349405	33774.8	66.2252	0.34902	0.158824	0.492157	0.0841775	0.17801	0.596859	0.0837696	0	0.104712	0.141361	0.0104712	0.109948	0.0209424	0.0157068	0.0680628	0.026178
EPB91320	293	32423.8	0.0784983	30.7451	-0.147099	5.21739	-9.88385	2.53724	0.0887372	0.0136519	0.0750853	0.0614334	0.0307167	0.0682594	0.0238908	0.0648464	0.0682594	0.0853242	0.0341297	0.0511945	0.0443686	0.0238908	0.0341297	0.0511945	0.0477816	0.0853242	0.0136519	0.0341297	0.43686	0.174061	0.296929	16975	57.9352	0.37884	0.21843	0.40273	0.0302029	0.153846	0.663462	0.0576923	0	0.115385	0.0961538	0.00961538	0.0769231	0.0384615	0	0.153846	0.0192308
EPB86155	509	56835	0.0825147	32.0542	-0.315521	5.72638	-8.53684	11.8013	0.0785855	0.00196464	0.0550098	0.0766208	0.0451866	0.0726916	0.0196464	0.0726916	0.0530452	0.0785855	0.0275049	0.0412574	0.0510806	0.043222	0.0609037	0.0569745	0.0609037	0.0667976	0.00196464	0.0353635	0.40668	0.202358	0.301479	30361.8	59.65	0.369352	0.143418	0.48723	0.0711126	0.16763	0.676301	0.0751445	0	0.0982659	0.17341	0.0346821	0.0693642	0.0231214	0.00578035	0.115607	0.0115607
EPB85021	1141	124378	0.0411919	24.5409	-0.0822962	5.47834	-19.1063	17.3009	0.0920245	0.00438212	0.0552147	0.0727432	0.0254163	0.0683611	0.0122699	0.0683611	0.0613497	0.0893953	0.0341805	0.0534619	0.0157756	0.0455741	0.0490798	0.0604733	0.0753725	0.100789	0.00613497	0.00964067	0.425942	0.234882	0.327836	72847.9	63.8457	0.574058	0.0902717	0.33567	0.0362509	0.141328	0.685225	0.0471092	0	0.100642	0.141328	0.00642398	0.0642398	0.0214133	0.0149893	0.115632	0.0235546
EPB82842	397	44999.2	0.070529	40.5202	-0.184131	5.03493	-12.0984	0.607622	0.0629723	0.00755668	0.0755668	0.0680101	0.0428212	0.0579345	0.0100756	0.0780856	0.0478589	0.0806045	0.0453401	0.0403023	0.0302267	0.0629723	0.0654912	0.0478589	0.0579345	0.0906801	0.00755668	0.0201511	0.428212	0.209068	0.302712	24255.6	61.0972	0.403023	0.161209	0.435768	0.0444822	0.135714	0.728571	0.0428571	0	0.15	0.171429	0.0142857	0.0714286	0.00714286	0.0214286	0.1	0.0214286
EPB91338	2215	249439	0.0889391	38.2477	-0.305598	5.65562	-40.2496	47.09	0.0785553	0.00722348	0.0568849	0.075395	0.0361174	0.0650113	0.0207675	0.0677201	0.0541761	0.08307	0.027088	0.0433409	0.0469526	0.0424379	0.0582393	0.0600451	0.0496614	0.0744921	0.0117381	0.0410835	0.419865	0.195485	0.296038	128410	57.973	0.402709	0.2	0.397291	0.0394695	0.112971	0.669456	0.0529986	0.0027894	0.101813	0.154812	0.0041841	0.0781032	0.0306834	0.0083682	0.114365	0.0097629
EPB85298	436	45204	0.0688073	22.8963	0.0431193	5.82642	-5.74195	8.83445	0.178899	0	0.0321101	0.0642202	0.0458716	0.0779817	0.0183486	0.043578	0.0550459	0.0894495	0.00229358	0.0481651	0.00917431	0.0389908	0.0275229	0.0917431	0.0825688	0.0711009	0	0.0229358	0.454128	0.261468	0.320598	25735.2	59.0257	0.442661	0.169725	0.387615	0.0541257	0.245399	0.539877	0.153374	0	0.0552147	0.116564	0.00613497	0.0797546	0.0184049	0.0368098	0.122699	0.0184049
EPB88587	655	71472.5	0.0656489	36.1739	-0.441527	4.98833	-21.9384	-0.388445	0.0977099	0.00305344	0.0717557	0.0839695	0.0381679	0.0824427	0.00763359	0.0625954	0.0763359	0.0641221	0.0229008	0.0503817	0.0396947	0.0335878	0.0458015	0.0519084	0.0717557	0.0687023	0.00458015	0.0229008	0.381679	0.207634	0.349638	43462.8	66.3554	0.393893	0.250382	0.355725	0.0855664	0.158088	0.625	0.0955882	0	0.110294	0.136029	0.00735294	0.110294	0.0110294	0.00367647	0.136029	0.00367647
EPB87244	457	49882.2	0.0634573	26.9247	-0.177681	5.50101	-8.88278	7.76082	0.0962801	0.0153173	0.0634573	0.0743982	0.0306346	0.0678337	0.0153173	0.0547046	0.083151	0.102845	0.00875274	0.0459519	0.0262582	0.0371991	0.0350109	0.059081	0.0612691	0.0897155	0.00218818	0.0306346	0.415755	0.203501	0.289075	26104.8	57.1221	0.437637	0.188184	0.374179	0.0170103	0.0884354	0.707483	0.0272109	0	0.122449	0.170068	0.0136054	0.0680272	0.00680272	0	0.163265	0.0136054
EPB86920	1234	133478	0.0388979	30.0554	-0.0837925	5.09376	-33.1713	4.65898	0.0850891	0.00405186	0.0551053	0.0737439	0.0235008	0.0753647	0.0105348	0.0656402	0.0615883	0.0915721	0.0332253	0.060778	0.0210697	0.0445705	0.0397083	0.0672609	0.0680713	0.103728	0.00648298	0.0089141	0.418152	0.240681	0.328695	78069	63.265	0.58671	0.0948136	0.318476	0.0376857	0.137177	0.656064	0.0397614	0	0.101392	0.133201	0	0.0735586	0.0198807	0.0178926	0.115308	0.0258449
EPB81954	514	55583.6	0.0564202	35.1948	-0.114008	5.10945	-16.6325	2.33241	0.0972763	0.00389105	0.0583658	0.0719844	0.0330739	0.0914397	0.0175097	0.077821	0.0447471	0.0836576	0.0233463	0.0291829	0.0447471	0.0544747	0.0525292	0.0544747	0.0583658	0.0797665	0	0.0233463	0.418288	0.196498	0.357219	34888.1	67.8756	0.35214	0.153696	0.494163	0.0945731	0.194175	0.587379	0.092233	0	0.0970874	0.135922	0.00970874	0.106796	0.0242718	0.0145631	0.0873786	0.0242718
EPB87432	574	64029	0.0766551	43.5396	-0.340592	6.33774	-4.84817	22.7984	0.0958188	0.00348432	0.0522648	0.0749129	0.0296167	0.0662021	0.0313589	0.0574913	0.0505226	0.101045	0.0139373	0.0383275	0.0592334	0.0383275	0.0662021	0.0505226	0.054007	0.0696864	0.00696864	0.0400697	0.414634	0.181185	0.295259	33173.6	57.7938	0.39547	0.144599	0.45993	0.0282875	0.118557	0.670103	0.0670103	0	0.108247	0.170103	0	0.0670103	0.00515464	0	0.113402	0.0154639
EPB86786	466	51980.6	0.0858369	42.0657	-0.246996	6.12289	-4.59653	14.3445	0.0901288	0.0107296	0.0665236	0.0665236	0.0364807	0.0622318	0.0214592	0.0579399	0.0643777	0.0879828	0.0150215	0.0257511	0.0450644	0.0300429	0.0579399	0.055794	0.0772532	0.0793991	0.0150215	0.0343348	0.416309	0.188841	0.317936	29150.2	62.554	0.386266	0.201717	0.412017	0.0462909	0.166667	0.632184	0.0574713	0	0.109195	0.114943	0.0229885	0.0574713	0.0402299	0.0114943	0.132184	0.0172414
EPB82565	487	53488.1	0.0944559	27.4218	-0.18152	5.57093	-9.63359	8.24005	0.0841889	0.0143737	0.0657084	0.0554415	0.0492813	0.0903491	0.0205339	0.0657084	0.0657084	0.063655	0.0246407	0.0431211	0.0349076	0.0390144	0.0349076	0.0513347	0.0718686	0.0800821	0.0123203	0.0328542	0.412731	0.205339	0.25211	24531.2	50.372	0.394251	0.201232	0.404517	0.00871119	0.137681	0.73913	0.0217391	0	0.166667	0.123188	0.00724638	0.0507246	0.0289855	0.0144928	0.144928	0.0144928
EPB82127	221	25218.6	0.0950226	45.3662	-0.459729	6.11459	-2.96121	8.52578	0.0542986	0.0135747	0.040724	0.0995475	0.0361991	0.0588235	0.0271493	0.0497738	0.0859729	0.0950226	0.0316742	0.0361991	0.0452489	0.0316742	0.040724	0.0588235	0.0723982	0.0633484	0	0.0588235	0.38914	0.199095	0.354547	15544.4	70.3369	0.321267	0.221719	0.457014	0.0578938	0.0990099	0.693069	0.039604	0	0.0693069	0.188119	0	0.049505	0.019802	0.00990099	0.138614	0
EPB90875	412	46515.7	0.0582524	36.3029	-0.382767	5.71945	-6.80041	10.5401	0.0606796	0.00242718	0.0679612	0.092233	0.0339806	0.0582524	0.0169903	0.0679612	0.0703883	0.106796	0.0169903	0.026699	0.0485437	0.0461165	0.0728155	0.0606796	0.0436893	0.0825243	0	0.0242718	0.393204	0.177184	0.36537	30385.7	73.7518	0.415049	0.140777	0.444175	0.102976	0.166667	0.666667	0.030303	0	0.116162	0.156566	0.0252525	0.0505051	0.0151515	0.0151515	0.116162	0.030303
EPB90662	533	57967.8	0.0731707	34.1042	-0.134522	5.80749	-5.88812	10.4582	0.0994371	0.0150094	0.0487805	0.0637899	0.0393996	0.0825516	0.0131332	0.0525328	0.0581614	0.0769231	0.0356473	0.0487805	0.054409	0.0375235	0.043152	0.0506567	0.0637899	0.0825516	0.00938086	0.0243902	0.420263	0.20075	0.305436	31933.1	59.9121	0.360225	0.196998	0.442777	0.0838679	0.190476	0.62963	0.0529101	0	0.0952381	0.121693	0.031746	0.0529101	0.021164	0.010582	0.116402	0.026455
EPB87495	149	16820.2	0.0805369	49.1289	-0.316779	5.68256	-4.0508	3.51975	0.0805369	0.00671141	0.0805369	0.0536913	0.033557	0.0469799	0.033557	0.0872483	0.0604027	0.114094	0.0201342	0.0268456	0.107383	0.033557	0.0469799	0.0469799	0.0469799	0.0268456	0.0201342	0.0268456	0.409396	0.154362	0.340499	9994.62	67.078	0.375839	0.187919	0.436242	0.0162201	0.145455	0.672727	0.0363636	0	0.145455	0.109091	0	0.0363636	0.0545455	0	0.145455	0.0545455
EPB85257	398	44998.4	0.0552764	30.949	-0.423618	6.10879	-3.01547	12.0517	0.0577889	0.0100503	0.0753769	0.0854271	0.0276382	0.0753769	0.0125628	0.0678392	0.0753769	0.110553	0.0376884	0.0301508	0.0452261	0.0351759	0.0778894	0.0427136	0.0452261	0.0603015	0	0.0276382	0.389447	0.153266	0.341146	27360.7	68.7456	0.462312	0.150754	0.386935	0.0689511	0.128049	0.713415	0.0304878	0	0.140244	0.170732	0.00609756	0.0609756	0.0182927	0.00609756	0.121951	0.0304878
EPB85088	325	35886.9	0.0615385	44.3945	-0.176308	5.75327	-4.16235	6.97494	0.0861538	0.0215385	0.0492308	0.08	0.0276923	0.0553846	0.0123077	0.0646154	0.0769231	0.0707692	0.0369231	0.0430769	0.0430769	0.0369231	0.04	0.0676923	0.0615385	0.0923077	0.00923077	0.0246154	0.412308	0.209231	0.310873	19769.8	60.8301	0.464615	0.181538	0.353846	0.0284332	0.13913	0.678261	0.0695652	0.00869565	0.113043	0.165217	0	0.0434783	0.0173913	0.00869565	0.173913	0.0173913
EPB85076	495	54158.9	0.0909091	35.439	-0.189697	5.5055	-10.6478	7.93564	0.0828283	0.0181818	0.0565657	0.0646465	0.0484848	0.0909091	0.020202	0.0727273	0.0747475	0.0666667	0.0161616	0.0484848	0.0363636	0.040404	0.0242424	0.0505051	0.0727273	0.0727273	0.0121212	0.030303	0.40202	0.212121	0.249322	24521.4	49.5383	0.381818	0.220202	0.39798	0.0128325	0.118519	0.748148	0.0296296	0	0.118519	0.155556	0.0148148	0.0518519	0.0444444	0.0148148	0.17037	0.0148148
EPB85020	1565	167867	0.028754	20.816	-0.17099	5.06688	-41.9436	4.2334	0.0881789	0.00383387	0.0626198	0.0690096	0.0159744	0.0785942	0.00958466	0.0485623	0.0626198	0.0837061	0.0268371	0.0709265	0.0115016	0.0428115	0.0415335	0.056869	0.0900958	0.123962	0.00830671	0.00447284	0.4	0.260703	0.354811	106351	67.956	0.594888	0.0134185	0.391693	0.131715	0.146341	0.685637	0.0406504	0	0.130081	0.100271	0.00813008	0.0636856	0.0176152	0.0243902	0.105691	0.0284553
EPB83283	553	62531.9	0.103074	31.1295	-0.259494	6.01904	-5.67932	14.6475	0.0687161	0.0253165	0.0614828	0.0650995	0.0542495	0.0650995	0.0180832	0.0542495	0.0578662	0.0813743	0.0271248	0.0433996	0.0506329	0.0361664	0.0578662	0.0433996	0.0669078	0.074141	0.00723327	0.0415913	0.40868	0.189873	0.310694	33537.2	60.646	0.316456	0.285714	0.39783	0.0200116	0.121951	0.682927	0.0487805	0.00487805	0.117073	0.107317	0.00487805	0.0731707	0.0341463	0.0097561	0.102439	0.0097561
EPB82930	659	72637.8	0.0895296	35.2167	-0.195599	6.16916	-6.88959	21.3851	0.0880121	0.0091047	0.0576631	0.0637329	0.0333839	0.0849772	0.0273141	0.0576631	0.0546282	0.0789074	0.0121396	0.0364188	0.0591806	0.0182094	0.0546282	0.0455235	0.0698027	0.0925645	0.0197269	0.0364188	0.418816	0.169954	0.270963	34597.4	52.4999	0.332322	0.216995	0.450683	0.0195348	0.13198	0.649746	0.0609137	0	0.0964467	0.142132	0.00507614	0.0964467	0.0203046	0.00507614	0.13198	0.0203046
EPB91082	649	70788.7	0.0647149	39.4515	-0.459784	5.06989	-20.7737	2.20204	0.0893683	0.0046225	0.0724191	0.0832049	0.0416025	0.0862866	0.0107858	0.0631741	0.0770416	0.0631741	0.0200308	0.0508475	0.0431433	0.0323575	0.046225	0.0539291	0.0693374	0.0693374	0.0046225	0.01849	0.3698	0.206471	0.344693	42286.9	65.157	0.38829	0.252696	0.359014	0.0766328	0.136882	0.627376	0.0798479	0	0.110266	0.13308	0.00760456	0.125475	0.0152091	0	0.148289	0
EPB90708	340	34809.1	0.0558824	22.7827	0.161471	5.49442	-5.11321	4.1624	0.188235	0	0.0647059	0.0441176	0.0323529	0.0941176	0.0117647	0.0529412	0.0647059	0.0823529	0.0117647	0.0323529	0.0323529	0.0294118	0.0294118	0.0588235	0.0558824	0.0911765	0.00294118	0.0205882	0.482353	0.176471	0.351724	21828.5	64.2016	0.291176	0.232353	0.476471	0.0968698	0.25	0.527027	0.189189	0	0.114865	0.0878378	0.0135135	0.0878378	0	0.00675676	0.128378	0.0202703
EPB90074	633	69145.3	0.0742496	36.4687	-0.330174	6.00086	-13.0689	22.4203	0.104265	0.0173776	0.0647709	0.056872	0.0300158	0.0979463	0.0442338	0.042654	0.042654	0.0789889	0.028436	0.0300158	0.0442338	0.0363349	0.0552923	0.0394945	0.0774092	0.0647709	0.0110585	0.0331754	0.393365	0.183254	0.262771	32151	50.7915	0.342812	0.189573	0.467615	0.0500802	0.213483	0.578652	0.0842697	0	0.106742	0.129213	0.011236	0.0955056	0.0505618	0.011236	0.0955056	0.0449438
EPB88240	710	79602.9	0.0985915	35.9084	-0.40338	5.33891	-20.0785	9.15832	0.0774648	0.0140845	0.0619718	0.071831	0.0422535	0.0704225	0.0225352	0.0338028	0.0492958	0.0788732	0.0239437	0.0422535	0.0549296	0.0422535	0.0549296	0.0535211	0.0647887	0.084507	0.0112676	0.0450704	0.397183	0.202817	0.315664	43294	60.9774	0.319718	0.161972	0.51831	0.0936257	0.164835	0.619048	0.0695971	0	0.0989011	0.142857	0.010989	0.0915751	0.021978	0.014652	0.0952381	0.032967
EPB87178	668	74704.2	0.0449102	39.1211	-0.305389	6.02075	-7.29257	20.3406	0.0613772	0.010479	0.0628743	0.0838323	0.0209581	0.0643713	0.0194611	0.0643713	0.0748503	0.112275	0.0299401	0.0329341	0.0344311	0.0419162	0.0598802	0.0583832	0.0658683	0.0778443	0.00748503	0.0164671	0.390719	0.199102	0.31256	41372.7	61.9352	0.377246	0.155689	0.467066	0.0808997	0.121569	0.686275	0.0431373	0.00392157	0.0980392	0.156863	0	0.0784314	0.0156863	0.0156863	0.152941	0.00392157
EPB86460	543	58686.7	0.0718232	28.5676	-0.13628	5.42297	-12.5467	7.32725	0.116022	0.014733	0.0644567	0.0570902	0.0276243	0.0699816	0.0202578	0.0478821	0.0589319	0.0847145	0.0128913	0.0460405	0.0349908	0.0349908	0.038674	0.0589319	0.0736648	0.0939227	0.00552486	0.038674	0.427256	0.213628	0.279358	28739.2	52.9267	0.406998	0.171271	0.421731	0.0127283	0.156627	0.63253	0.10241	0	0.0963855	0.126506	0	0.0722892	0.0240964	0.0060241	0.138554	0.0120482
EPB84143	406	45243.5	0.0935961	36.9402	-0.294828	5.43355	-11.5065	6.2844	0.091133	0.00738916	0.0738916	0.0591133	0.0517241	0.0640394	0.0270936	0.0665025	0.0517241	0.0689655	0.0221675	0.0492611	0.046798	0.0394089	0.0517241	0.0566502	0.0566502	0.0738916	0.00246305	0.0394089	0.416256	0.20197	0.316355	24496.1	60.3351	0.236453	0.285714	0.477833	0.069032	0.18543	0.609272	0.0927152	0	0.139073	0.0993377	0.013245	0.0794702	0.00662252	0.0264901	0.10596	0.013245
EPB83786	149	16815.4	0.0671141	39.9101	-0.567785	4.11244	-24.2584	-15.9339	0.0738255	0	0.107383	0.14094	0.0536913	0.0671141	0.0134228	0.0536913	0.0536913	0.0738255	0.0604027	0.0402685	0.00671141	0.0469799	0.033557	0.0536913	0.0536913	0.0536913	0	0.0134228	0.38255	0.194631	0.389788	11248	75.4896	0.563758	0.0469799	0.389262	0.0325158	0.121622	0.716216	0.0675676	0	0.135135	0.216216	0	0.0675676	0.0135135	0	0.0945946	0
EPB82818	652	71093.1	0.0644172	36.777	-0.431595	5.00845	-20.9498	0.272627	0.095092	0.00460123	0.0736196	0.0812883	0.0383436	0.0828221	0.00766871	0.0674847	0.0736196	0.0659509	0.0184049	0.0506135	0.0429448	0.0337423	0.0490798	0.0567485	0.0644172	0.0674847	0.00460123	0.0214724	0.378834	0.205521	0.348924	42998.3	65.9484	0.392638	0.251534	0.355828	0.081732	0.161049	0.602996	0.101124	0	0.116105	0.131086	0.00749064	0.116105	0.0149813	0.00374532	0.134831	0.00749064
EPB81088	293	32301.2	0.109215	29.9669	-0.292491	4.95326	-11.1462	-0.655953	0.0784983	0.0136519	0.0853242	0.0648464	0.0614334	0.0921502	0.0136519	0.0477816	0.0819113	0.0819113	0.0238908	0.0443686	0.0409556	0.0102389	0.0307167	0.0477816	0.0716724	0.0614334	0.00341297	0.0443686	0.40273	0.174061	0.300879	16825.1	57.4235	0.382253	0.163823	0.453925	0.0131391	0.13	0.69	0.08	0	0.17	0.15	0.01	0.09	0.03	0	0.13	0.01
EPB88228	283	30100.7	0.0777385	6.70141	-0.182332	9.27289	6.9482	15.619	0.116608	0	0.0424028	0.0459364	0.0318021	0.0883392	0.0176678	0.024735	0.0954064	0.106007	0.00353357	0.0918728	0.0212014	0.0141343	0.0176678	0.0671378	0.0706714	0.0989399	0.00706714	0.0388693	0.427562	0.243816	0.355791	19166.8	67.7271	0.0424028	0.639576	0.318021	0.0165264	0.27551	0.530612	0.0408163	0	0.0714286	0.0714286	0.0306122	0.0510204	0.0102041	0	0.153061	0.0918367
EPB84052	177	20029.9	0.079096	35.6119	-0.274011	6.23566	-2.77709	8.37092	0.0677966	0.00564972	0.0451977	0.0847458	0.039548	0.0734463	0.0451977	0.0621469	0.0677966	0.079096	0.0451977	0.0169492	0.0508475	0.0451977	0.0451977	0.039548	0.0677966	0.079096	0.0169492	0.0225989	0.412429	0.169492	0.342523	11847.7	66.9361	0.316384	0.293785	0.389831	0.0389216	0.144737	0.592105	0.0526316	0	0.0657895	0.118421	0	0.0921053	0.0263158	0.0263158	0.131579	0.0263158
EPB83752	513	56427.4	0.0565302	30.9821	-0.222417	7.92711	2.16605	18.9699	0.0877193	0.0194932	0.0643275	0.0565302	0.0272904	0.0682261	0.0155945	0.0779727	0.079922	0.0604288	0.0350877	0.0565302	0.042885	0.0389864	0.0448343	0.0487329	0.0565302	0.0896686	0.00974659	0.0194932	0.407407	0.20078	0.290521	29296.9	57.1089	0.366472	0.208577	0.424951	0.0284015	0.242424	0.612121	0.0909091	0.00606061	0.0969697	0.109091	0.00606061	0.0424242	0.0121212	0.0181818	0.151515	0.0424242
EPB83709	169	19284	0.0591716	41.1018	-0.292899	6.04246	-4.61705	8.26397	0.0532544	0.0118343	0.0650888	0.0828402	0.0177515	0.0473373	0.0591716	0.100592	0.0946746	0.0828402	0.0236686	0.0236686	0.0414201	0.0532544	0.0236686	0.0473373	0.0414201	0.0887574	0.0118343	0.0295858	0.408284	0.16568	0.32579	10992.9	65.0466	0.502959	0.159763	0.337278	0.0131822	0.163934	0.655738	0.0327869	0.0163934	0.0819672	0.114754	0	0.0491803	0.0491803	0.0327869	0.196721	0
EPB91474	70	6955.08	0	-23.1029	0.461429	9.99745	3.49771	4.32695	0	0	0.0428571	0	0	0.214286	0	0.257143	0.0857143	0.0285714	0.0142857	0.0428571	0	0.0142857	0.0142857	0.0714286	0.171429	0.0428571	0	0	0.342857	0.3	0.339622	4223.63	60.3375	0	0.6	0.4	0.0973582	0.037037	0.814815	0	0	0.111111	0	0	0.111111	0	0	0.222222	0
EPB85651	659	72894.9	0.0864947	30.7996	-0.201062	5.8325	-13.5667	17.6488	0.0789074	0.0136571	0.0622155	0.0591806	0.0318665	0.0789074	0.0333839	0.0667678	0.0440061	0.0713202	0.016692	0.0318665	0.0576631	0.0273141	0.0546282	0.0637329	0.0652504	0.0880121	0.0212443	0.0333839	0.408194	0.188164	0.268075	34272.9	52.0075	0.323217	0.22003	0.456753	0.0226032	0.130653	0.628141	0.0552764	0.00502513	0.105528	0.125628	0.0100503	0.0753769	0.0351759	0	0.105528	0.0201005
EPB81312	297	32633.2	0.0538721	30.2333	-0.0521886	5.81636	-4.07319	6.62579	0.0808081	0.020202	0.0707071	0.0606061	0.03367	0.0707071	0.016835	0.0774411	0.0639731	0.0909091	0.030303	0.037037	0.026936	0.040404	0.0538721	0.0639731	0.0538721	0.0875421	0.003367	0.016835	0.420875	0.195286	0.318653	18443.1	62.0979	0.326599	0.30303	0.37037	0.0211595	0.118182	0.690909	0.0727273	0	0.109091	0.127273	0	0.1	0.0272727	0	0.136364	0.00909091
EPB90195	262	28693.6	0.0725191	26.1962	-0.120229	5.52437	-5.11435	4.63827	0.0954198	0.00381679	0.0687023	0.0725191	0.0534351	0.0687023	0.0152672	0.0725191	0.0839695	0.0877863	0.0229008	0.0381679	0.0419847	0.0267176	0.0381679	0.0610687	0.0534351	0.0763359	0	0.019084	0.427481	0.179389	0.306767	15659.3	59.7683	0.354962	0.187023	0.458015	0.0153856	0.117647	0.717647	0.0823529	0	0.129412	0.176471	0	0.0588235	0	0	0.2	0
EPB87296	298	33698.2	0.0838926	35.5272	-0.28557	5.10291	-9.19908	1.45562	0.0604027	0.00671141	0.0738255	0.0838926	0.0436242	0.0469799	0.0100671	0.0738255	0.090604	0.110738	0.0167785	0.0503356	0.0436242	0.0268456	0.0369128	0.0704698	0.0469799	0.0671141	0.0100671	0.0302013	0.412752	0.194631	0.314154	18390	61.7115	0.332215	0.177852	0.489933	0.0343898	0.0857143	0.72381	0.0285714	0	0.133333	0.190476	0	0.0761905	0.0190476	0.00952381	0.152381	0.0285714
EPB86792	137	15351.9	0.0656934	15.6277	-0.280292	10.7619	16.5896	19.6159	0.131387	0	0.0583942	0.0291971	0.0437956	0.0583942	0.00729927	0.0437956	0.124088	0.0948905	0.0145985	0.0364964	0.0291971	0.0510949	0.0875912	0.00729927	0.0583942	0.10219	0.0145985	0.00729927	0.452555	0.153285	0.403561	10898.1	79.5483	0.394161	0.175182	0.430657	0.0831325	0.257143	0.628571	0.142857	0	0.0714286	0.0571429	0.0571429	0.0714286	0.0142857	0.0142857	0.228571	0
EPB86609	497	54617.5	0.0965795	25.1571	-0.204024	6.113	-4.65772	13.6148	0.0885312	0.0181087	0.054326	0.0623742	0.0422535	0.0945674	0.0201207	0.0623742	0.0764588	0.0684105	0.0201207	0.0583501	0.0301811	0.0321932	0.0301811	0.0422535	0.0623742	0.082495	0.0140845	0.0402414	0.418511	0.195171	0.247514	24621.1	49.5394	0.380282	0.219316	0.400402	0.0128788	0.160584	0.737226	0.0364964	0	0.116788	0.138686	0.0145985	0.0656934	0.0364964	0.0218978	0.175182	0.0291971
EPB86298	484	52756.7	0.088843	27.299	-0.149587	5.73366	-8.54258	10.3005	0.0929752	0.0144628	0.0557851	0.0619835	0.0392562	0.11157	0.0227273	0.0681818	0.0640496	0.0909091	0.0289256	0.0392562	0.0371901	0.0371901	0.035124	0.0557851	0.0413223	0.053719	0.0165289	0.0330579	0.423554	0.173554	0.31771	29125.8	60.1774	0.568182	0.103306	0.328512	0.0275393	0.134969	0.570552	0.0674847	0	0.0920245	0.147239	0.00613497	0.141104	0.0245399	0.0122699	0.128834	0.00613497
EPB86263	702	76183.2	0.0726496	35.4705	-0.110541	5.79004	-12.0211	16.5786	0.10114	0.017094	0.0541311	0.0669516	0.037037	0.0911681	0.0242165	0.0598291	0.0527066	0.0769231	0.022792	0.022792	0.0512821	0.039886	0.0498575	0.0441595	0.0683761	0.0840456	0.0042735	0.031339	0.417379	0.175214	0.266362	36079.8	51.3957	0.451567	0.12963	0.418803	0.040177	0.142857	0.663265	0.0816327	0.00510204	0.102041	0.153061	0.00510204	0.0765306	0.0153061	0.00510204	0.117347	0.00510204
EPB85591	296	33615.9	0.0912162	41.2331	-0.428041	5.58065	-6.91199	6.00249	0.0675676	0.0236486	0.0675676	0.0675676	0.0405405	0.0540541	0.0236486	0.0608108	0.0777027	0.111486	0.0168919	0.0472973	0.0472973	0.0608108	0.0337838	0.0506757	0.0574324	0.0405405	0.0101351	0.0405405	0.388514	0.216216	0.306624	17810.6	60.171	0.402027	0.189189	0.408784	0.0591179	0.150943	0.669811	0.0471698	0	0.113208	0.113208	0	0.0471698	0.00943396	0.0188679	0.169811	0.0471698
EPB83611	887	98615.1	0.0744081	35.337	-0.494589	6.52764	-3.02682	31.9032	0.0868095	0.011274	0.059752	0.0822999	0.0383315	0.0732807	0.0180383	0.042841	0.0698985	0.0789177	0.0101466	0.0450958	0.0405862	0.0417136	0.0676437	0.0631342	0.048478	0.0856821	0.00789177	0.0281849	0.378805	0.198422	0.381512	66296.1	74.7419	0.243517	0.289741	0.466742	0.0870083	0.136471	0.661176	0.0541176	0.00235294	0.0964706	0.124706	0.00941176	0.0752941	0.0188235	0.00941176	0.131765	0.00941176
EPB82105	470	51544.4	0.0595745	34.6	-0.108298	6.04354	-4.68396	11.7947	0.102128	0.00638298	0.0659574	0.0531915	0.0170213	0.0489362	0.0191489	0.0702128	0.0595745	0.119149	0.0170213	0.0425532	0.0446809	0.0319149	0.0489362	0.0851064	0.0574468	0.0680851	0.00851064	0.0340426	0.43617	0.217021	0.287739	26683.8	56.774	0.368085	0.176596	0.455319	0.0336119	0.119205	0.701987	0.0596026	0	0.119205	0.10596	0.013245	0.0397351	0.0331126	0	0.139073	0.0264901
EPB91328	318	34801.9	0.0943396	26.8682	-0.193082	5.28008	-9.8599	3.57202	0.0849057	0.00943396	0.0534591	0.0786164	0.0566038	0.100629	0.0220126	0.0566038	0.0628931	0.0566038	0.0251572	0.0471698	0.0251572	0.0377358	0.0377358	0.0597484	0.0503145	0.0974843	0.00628931	0.0314465	0.415094	0.194969	0.291595	18079.8	56.8548	0.380503	0.22956	0.389937	0.0157763	0.113208	0.679245	0.0188679	0	0.113208	0.160377	0	0.113208	0.0471698	0.0188679	0.141509	0.0188679
EPB90614	638	71860.7	0.0846395	41.3834	-0.421003	5.5578	-13.4055	13.4998	0.0846395	0.0141066	0.0736677	0.0846395	0.0485893	0.0626959	0.0188088	0.0501567	0.0783699	0.0830721	0.0219436	0.0376176	0.031348	0.0360502	0.0579937	0.0548589	0.0517241	0.0736677	0.00940439	0.0266458	0.398119	0.180251	0.333572	41528.6	65.0918	0.340125	0.213166	0.446708	0.077334	0.175299	0.669323	0.103586	0	0.115538	0.151394	0.00796813	0.0717131	0.00398406	0.00398406	0.175299	0.0119522
EPB85482	344	38565.6	0.0843023	28.8174	-0.27907	5.61043	-6.90133	6.83801	0.0552326	0.0203488	0.0697674	0.0668605	0.0406977	0.0755814	0.0203488	0.0813953	0.0668605	0.0755814	0.0232558	0.0436047	0.0436047	0.0319767	0.0494186	0.0552326	0.0668605	0.0697674	0.0116279	0.0319767	0.389535	0.197674	0.293501	19535.4	56.7891	0.415698	0.15407	0.430233	0.0847044	0.0916667	0.65	0.0333333	0	0.116667	0.125	0.00833333	0.116667	0.0333333	0	0.108333	0
EPB85099	730	81387.3	0.0863014	28.3516	-0.198904	5.89281	-9.22098	18.2292	0.105479	0.00684932	0.0616438	0.0684932	0.0342466	0.060274	0.0191781	0.0616438	0.0739726	0.10274	0.0273973	0.0547945	0.0342466	0.0260274	0.0424658	0.0493151	0.0534247	0.0657534	0.0123288	0.039726	0.449315	0.183562	0.289529	41061.7	56.2489	0.565753	0.105479	0.328767	0.011841	0.125	0.706897	0.0862069	0.00431034	0.133621	0.181034	0	0.0732759	0.0215517	0	0.163793	0
EPB83100	188	20870.7	0.037234	25.1548	-0.443085	8.29001	1.58018	7.30052	0.0478723	0.0212766	0.0797872	0.0691489	0.0265957	0.0638298	0.00531915	0.0478723	0.101064	0.101064	0.0265957	0.0425532	0.0159574	0.0478723	0.0585106	0.0904255	0.0531915	0.0904255	0	0.0106383	0.351064	0.234043	0.399598	14679.1	78.0802	0.569149	0.0638298	0.367021	0.112025	0.122449	0.653061	0.0306122	0.0102041	0.153061	0.112245	0.0102041	0.0714286	0.0102041	0	0.132653	0.0204082
EPB83001	289	31066	0.0657439	10.8692	-0.193772	9.4124	7.95497	16.8389	0.0865052	0	0.0415225	0.0484429	0.0242215	0.0934256	0.017301	0.0588235	0.0865052	0.0865052	0.00692042	0.100346	0.0276817	0.0138408	0.0311419	0.0588235	0.0692042	0.107266	0.0103806	0.0311419	0.411765	0.242215	0.344508	19209.8	66.4698	0.0207612	0.612457	0.366782	0.0219552	0.206897	0.609195	0.0114943	0	0.091954	0.0804598	0.0229885	0.0229885	0.0114943	0.0229885	0.16092	0.0574713
EPB81759	844	93413.3	0.0722749	32.8812	-0.217062	6.06759	-7.33519	22.5378	0.0722749	0.0225118	0.0675355	0.0651659	0.0367299	0.0770142	0.0165877	0.0604265	0.0746445	0.0805687	0.0308057	0.0379147	0.0414692	0.0331754	0.0485782	0.0545024	0.0592417	0.0853081	0.00829384	0.0272512	0.401659	0.184834	0.29959	49117	58.1955	0.363744	0.221564	0.414692	0.018854	0.141818	0.669091	0.0654545	0	0.130909	0.149091	0.00727273	0.0981818	0.00363636	0.00363636	0.170909	0.0109091
EPB81583	849	93887.9	0.0718492	32.8464	-0.199176	5.99045	-8.34397	21.6385	0.0742049	0.0235571	0.0683157	0.0647821	0.0365135	0.0753828	0.01649	0.0600707	0.0742049	0.0800942	0.0306243	0.0365135	0.041225	0.03298	0.0482921	0.0553592	0.0588928	0.0871614	0.00824499	0.0270907	0.404005	0.183746	0.301299	49574.2	58.3913	0.361602	0.220259	0.418139	0.0230689	0.149466	0.66548	0.0711744	0	0.13879	0.145907	0.00711744	0.0925267	0.00355872	0.00355872	0.16726	0.0106762
EPB91582	447	48271.4	0.0536913	31.7841	-0.106935	5.24973	-11.8134	4.27526	0.0872483	0.00447427	0.049217	0.0782998	0.033557	0.107383	0.01566	0.0782998	0.0402685	0.0805369	0.0246085	0.033557	0.0380313	0.0536913	0.0604027	0.049217	0.0581655	0.0872483	0	0.0201342	0.411633	0.194631	0.367405	31103.1	69.5819	0.322148	0.165548	0.512304	0.126309	0.191489	0.569149	0.0744681	0	0.0797872	0.138298	0.00531915	0.143617	0.0265957	0.0159574	0.0691489	0.0212766
EPB91530	460	50643	0.0804348	35.7983	-0.178913	5.09302	-14.7974	1.70387	0.0804348	0.0152174	0.0565217	0.0673913	0.0391304	0.0695652	0.0173913	0.0673913	0.0608696	0.0630435	0.026087	0.0456522	0.0478261	0.0565217	0.0304348	0.0673913	0.0521739	0.0956522	0.0108696	0.0304348	0.413043	0.221739	0.255866	23205.8	50.4474	0.426087	0.193478	0.380435	0.014216	0.1	0.707692	0.0384615	0	0.130769	0.176923	0	0.0538462	0.0153846	0.0153846	0.138462	0.0153846
EPB91358	337	37270.1	0.0890208	26.5739	-0.196736	6.01933	-4.68361	10.1264	0.10089	0.00593472	0.0623145	0.0652819	0.041543	0.0801187	0.0267062	0.0652819	0.074184	0.103858	0.00890208	0.0267062	0.0445104	0.0445104	0.0385757	0.0504451	0.0504451	0.0623145	0.0207715	0.0267062	0.430267	0.172107	0.293005	19297.2	57.2617	0.454006	0.127596	0.418398	0.033048	0.140351	0.684211	0.0701754	0	0.122807	0.114035	0.0175439	0.0789474	0.0438596	0.0175439	0.166667	0.00877193
EPB90267	1073	123600	0.116496	34.6657	-0.361417	5.79067	-13.9746	25.1911	0.0587139	0.0111836	0.0745573	0.0708295	0.0512582	0.0503262	0.0158434	0.0577819	0.0866729	0.0782852	0.027027	0.0447344	0.0484623	0.027959	0.0447344	0.0493942	0.0521901	0.0848089	0.0205033	0.0447344	0.423113	0.174278	0.277311	59503	55.4548	0.412861	0.171482	0.415657	0.0143339	0.113095	0.723214	0.0595238	0	0.133929	0.157738	0.00595238	0.0625	0.00892857	0.00297619	0.238095	0.0178571
EPB87236	324	34527.6	0.058642	38.6309	-0.138889	5.15157	-12.6983	2.0616	0.111111	0.0154321	0.0493827	0.0740741	0.0277778	0.104938	0.0277778	0.0555556	0.0339506	0.0740741	0.0308642	0.0246914	0.0462963	0.0308642	0.0493827	0.0524691	0.0925926	0.0679012	0.00617284	0.0246914	0.398148	0.200617	0.299331	18350.4	56.6371	0.283951	0.231481	0.484568	0.0150305	0.147368	0.642105	0.0526316	0	0.0842105	0.168421	0	0.0736842	0.0105263	0.0210526	0.0947368	0.0210526
EPB87086	466	50620	0.083691	27.4107	-0.171245	6.33683	-3.43639	16.4076	0.0944206	0.0107296	0.0622318	0.0643777	0.0450644	0.0987124	0.0257511	0.0600858	0.0751073	0.0729614	0.0150215	0.0343348	0.0321888	0.0236052	0.0429185	0.0579399	0.0579399	0.0879828	0.00643777	0.0321888	0.414163	0.17382	0.28156	25689.9	55.1286	0.349785	0.240343	0.409871	0.0121512	0.0942029	0.702899	0.0362319	0	0.152174	0.144928	0	0.108696	0.0507246	0.00724638	0.181159	0.0217391
EPB86497	502	53510.6	0.061753	26.8879	-0.298606	6.07986	-6.2373	14.7967	0.0896414	0.0059761	0.0537849	0.0577689	0.0338645	0.111554	0.0278884	0.0298805	0.059761	0.0856574	0.0179283	0.0537849	0.0438247	0.0338645	0.0378486	0.0498008	0.0896414	0.0896414	0.00796813	0.0199203	0.374502	0.227092	0.273482	26244.1	52.279	0.308765	0.171315	0.51992	0.0217113	0.0559441	0.692308	0.020979	0	0.0839161	0.104895	0.00699301	0.0979021	0.034965	0.00699301	0.153846	0.00699301
EPB86220	365	39487.4	0.0794521	27.2537	-0.239726	5.26854	-15.2286	3.50437	0.0849315	0.0219178	0.0767123	0.0383562	0.0273973	0.0794521	0.0410959	0.0712329	0.0520548	0.0739726	0.0109589	0.0575342	0.0246575	0.0273973	0.0191781	0.109589	0.0739726	0.0575342	0.0273973	0.0246575	0.378082	0.268493	0.272203	18842.9	51.6243	0.0356164	0.443836	0.520548	0.0300457	0.161905	0.628571	0.0380952	0.00952381	0.104762	0.0952381	0	0.0380952	0.0380952	0.0285714	0.104762	0.047619
EPB85964	243	26594.5	0.0617284	35.084	-0.15679	9.33343	7.75848	16.0447	0.139918	0.0205761	0.037037	0.0823045	0.0452675	0.0699588	0.0123457	0.0534979	0.0658436	0.0617284	0.0205761	0.0329218	0.0493827	0.0329218	0.0864198	0.0246914	0.0493827	0.0987654	0	0.0164609	0.436214	0.139918	0.39806	18662	76.7982	0.312757	0.209877	0.477366	0.137018	0.245763	0.601695	0.177966	0.00847458	0.0677966	0.101695	0.00847458	0.0423729	0.0169492	0.0254237	0.101695	0.00847458
EPB85979	438	47021.9	0.0707763	29.1185	-0.176484	5.55711	-7.85531	7.56102	0.109589	0.00684932	0.0639269	0.06621	0.0365297	0.0936073	0.0159817	0.0593607	0.086758	0.0844749	0.0159817	0.0479452	0.0365297	0.0296804	0.0251142	0.0570776	0.0502283	0.0799087	0.00913242	0.0251142	0.420091	0.184932	0.269344	22319	50.9565	0.40411	0.173516	0.422374	0.0114083	0.152	0.624	0.056	0	0.112	0.128	0.008	0.112	0.032	0.016	0.248	0.032
EPB84348	200	23001	0.085	55.3775	-0.4495	5.129	-8.13136	1.37168	0.055	0.015	0.055	0.105	0.04	0.045	0.02	0.09	0.08	0.075	0.035	0.05	0.05	0.04	0.04	0.06	0.05	0.05	0.015	0.03	0.39	0.2	0.355386	14245.7	71.2285	0.445	0.05	0.505	0.105128	0.119048	0.702381	0.0357143	0	0.0952381	0.22619	0.0119048	0.047619	0.0357143	0.0119048	0.130952	0.0119048
EPB83613	450	50253.1	0.0911111	31.3436	-0.401333	5.09479	-17.4987	1.88804	0.0777778	0.00888889	0.0777778	0.0644444	0.04	0.0755556	0.0244444	0.0511111	0.0622222	0.0777778	0.0311111	0.0355556	0.04	0.0377778	0.04	0.0577778	0.0866667	0.06	0.0266667	0.0244444	0.388889	0.217778	0.239722	21637.1	48.0825	0.417778	0.0933333	0.488889	0.00870668	0.0619469	0.778761	0.0176991	0	0.19469	0.159292	0	0.0707965	0.0442478	0.00884956	0.141593	0
EPB83403	554	59681.7	0.0487365	38.6702	0.031769	6.01302	-6.41631	15.12	0.113718	0.00902527	0.0397112	0.0740072	0.0162455	0.0776173	0.0216606	0.0740072	0.066787	0.0812274	0.0469314	0.034296	0.0523466	0.0361011	0.034296	0.0613718	0.0361011	0.0920578	0.00361011	0.0288809	0.456679	0.16787	0.291785	31106	56.148	0.391697	0.222022	0.386282	0.0181447	0.153846	0.60989	0.0549451	0	0.0989011	0.153846	0.00549451	0.0824176	0.0164835	0	0.148352	0.0274725
EPB83052	844	91021.4	0.0627962	34.9397	-0.085545	5.16953	-26.8932	5.5828	0.118483	0.0118483	0.07109	0.0604265	0.0296209	0.0651659	0.021327	0.049763	0.0604265	0.0829384	0.0236967	0.028436	0.0390995	0.0367299	0.0379147	0.0675355	0.0675355	0.0947867	0.00592417	0.0272512	0.432464	0.200237	0.316159	50579.6	59.9285	0.420616	0.17654	0.402844	0.0494622	0.168254	0.612698	0.107937	0.0031746	0.130159	0.107937	0.00952381	0.0857143	0.00952381	0.00952381	0.114286	0.00952381
EPB82904	356	39655	0.103933	39.6045	-0.432022	5.60656	-11.277	8.31171	0.0730337	0.0168539	0.0589888	0.0702247	0.0421348	0.0983146	0.0393258	0.0730337	0.0449438	0.0561798	0.0168539	0.0533708	0.0561798	0.0280899	0.0505618	0.0589888	0.0421348	0.0589888	0.0168539	0.0449438	0.382022	0.182584	0.256332	17431.8	48.9658	0.272472	0.205056	0.522472	0.0227825	0.193548	0.602151	0.0967742	0	0.129032	0.129032	0.0107527	0.0860215	0.0537634	0.0107527	0.11828	0.0322581
EPB93072	1054	116194	0.0578748	33.0347	-0.243643	5.63686	-17.9466	23.4699	0.0996205	0.0142315	0.0559772	0.0910816	0.0246679	0.0597723	0.016129	0.0550285	0.0882353	0.0996205	0.0246679	0.0426945	0.0379507	0.0256167	0.040797	0.0597723	0.0502846	0.0806452	0.0113852	0.0218216	0.417457	0.178368	0.341206	69667	66.0978	0.483871	0.117647	0.398482	0.106144	0.152838	0.637555	0.0786026	0.00218341	0.0895197	0.170306	0.00218341	0.0742358	0.0196507	0.00218341	0.155022	0.0240175
EPB92718	425	47758.2	0.0823529	43.0134	-0.287765	5.29514	-10.8833	4.6797	0.0611765	0.0164706	0.0635294	0.0705882	0.0352941	0.0658824	0.0164706	0.0541176	0.0588235	0.115294	0.0423529	0.0470588	0.0564706	0.0258824	0.0494118	0.0729412	0.0541176	0.0470588	0.0141176	0.0329412	0.402353	0.2	0.274891	22947.4	53.9939	0.425882	0.148235	0.425882	0.01612	0.178295	0.674419	0.0620155	0	0.124031	0.155039	0	0.0542636	0.00775194	0.00775194	0.155039	0.0387597
EPB92750	415	46944.9	0.0987952	22.8472	-0.395663	5.87899	-6.60439	11.5792	0.0795181	0.00963855	0.0746988	0.0698795	0.0409639	0.0674699	0.0240964	0.0819277	0.0843373	0.0722892	0.0216867	0.0385542	0.0385542	0.0289157	0.0433735	0.0409639	0.0722892	0.053012	0.0144578	0.0433735	0.407229	0.180723	0.278826	22786.2	54.9066	0.419277	0.180723	0.4	0.0170793	0.12605	0.680672	0.092437	0	0.10084	0.151261	0	0.0672269	0.00840336	0	0.218487	0.00840336
EPB92482	1874	209849	0.0736393	45.0712	-0.331217	5.59679	-42.1188	38.5822	0.0688367	0.00800427	0.0651014	0.0699039	0.0368196	0.0651014	0.0256137	0.0645678	0.054429	0.100854	0.0256137	0.0426894	0.047492	0.0480256	0.0560299	0.0709712	0.0480256	0.0651014	0.00640342	0.0304162	0.398613	0.209712	0.327829	119583	63.8115	0.303629	0.189434	0.506937	0.101525	0.0964674	0.67663	0.044837	0.0013587	0.116848	0.138587	0.00543478	0.100543	0.0230978	0.00407609	0.110054	0.00679348
EPB92147	367	43346.6	0.13624	33.5869	-0.59673	5.67744	-8.62155	9.69796	0.0572207	0.0163488	0.0817439	0.0817439	0.0517711	0.0435967	0.027248	0.0354223	0.0762943	0.0844687	0.0245232	0.0490463	0.0326975	0.0190736	0.0626703	0.0354223	0.0626703	0.0735695	0.0190736	0.0653951	0.411444	0.166213	0.287038	21353.2	58.183	0.39782	0.166213	0.435967	0.043711	0.0873016	0.777778	0.0396825	0	0.142857	0.166667	0	0.0634921	0.015873	0	0.15873	0.015873
EPB91902	356	39807.7	0.0870787	34.1615	-0.348315	5.95482	-4.78082	9.60649	0.0646067	0.00842697	0.0758427	0.0589888	0.0421348	0.0702247	0.0224719	0.0477528	0.0702247	0.0814607	0.0252809	0.0421348	0.0337079	0.0393258	0.0505618	0.0758427	0.0533708	0.0926966	0.00842697	0.0365169	0.398876	0.210674	0.300136	21022.6	59.0521	0.351124	0.241573	0.407303	0.0366101	0.176471	0.638655	0.0336134	0	0.117647	0.109244	0.0252101	0.0672269	0.0168067	0.00840336	0.151261	0.0168067
EPB91127	383	44233.2	0.10705	44.1867	-0.662141	5.90366	-8.20216	13.3919	0.0678851	0	0.0574413	0.0887728	0.0443864	0.0574413	0.0365535	0.073107	0.0678851	0.0887728	0.00261097	0.0496084	0.0574413	0.0469974	0.0548303	0.0391645	0.0652742	0.0391645	0.0182768	0.0443864	0.37859	0.201044	0.318912	24443.2	63.8203	0.318538	0.148825	0.532637	0.0488355	0.0699301	0.776224	0.020979	0	0.104895	0.216783	0.00699301	0.041958	0.048951	0.013986	0.132867	0.020979
EPB90520	672	74144.3	0.077381	36.7384	-0.217708	5.83744	-16.1297	20.1732	0.0803571	0.014881	0.0595238	0.0654762	0.0267857	0.0758929	0.0401786	0.0714286	0.047619	0.0714286	0.0193452	0.0327381	0.0580357	0.0208333	0.0505952	0.0699405	0.0625	0.0818452	0.0193452	0.03125	0.401786	0.186012	0.276875	36028.5	53.6138	0.31994	0.214286	0.465774	0.0419707	0.127854	0.625571	0.0502283	0	0.086758	0.150685	0.00456621	0.0776256	0.0456621	0.0136986	0.100457	0.0228311
EPB90491	649	70583	0.0739599	37.9413	-0.287057	6.15154	-9.32594	24.2995	0.117103	0.0169492	0.05547	0.0631741	0.027735	0.0955316	0.0385208	0.0416025	0.0446841	0.0801233	0.027735	0.0338983	0.0400616	0.0308166	0.0570108	0.046225	0.0708783	0.0662558	0.0107858	0.0354391	0.40678	0.181818	0.277558	34635.9	53.3681	0.33282	0.180277	0.486903	0.0785622	0.25	0.53125	0.119792	0	0.0729167	0.140625	0.015625	0.0885417	0.03125	0.015625	0.09375	0.046875
EPB90288	491	54428.6	0.0855397	38.8778	-0.183299	5.54484	-10.6344	9.3376	0.0794297	0.0183299	0.0631365	0.0753564	0.0468432	0.0590631	0.0203666	0.0509165	0.0794297	0.089613	0.0183299	0.0448065	0.0448065	0.0183299	0.0366599	0.0610998	0.0651731	0.089613	0.00407332	0.0346232	0.413442	0.189409	0.276544	26732.2	54.4444	0.456212	0.158859	0.384929	0.0165514	0.0949367	0.721519	0.0443038	0	0.158228	0.170886	0.0126582	0.0506329	0.00632911	0	0.196203	0.00632911
EPB89507	552	59888.9	0.0869565	28.663	-0.197101	5.09359	-17.7102	2.1567	0.076087	0.0163043	0.0652174	0.0688406	0.0452899	0.103261	0.0163043	0.0561594	0.0597826	0.0652174	0.0144928	0.0380435	0.0452899	0.0289855	0.0416667	0.0561594	0.0652174	0.0960145	0.00543478	0.0362319	0.394928	0.188406	0.290755	30364.4	55.008	0.278986	0.242754	0.478261	0.0251038	0.112994	0.644068	0.0564972	0	0.112994	0.146893	0.00564972	0.112994	0.0169492	0.00564972	0.129944	0.0225989
EPB89348	397	42642.8	0.0629723	33.561	-0.32796	6.23117	-3.62297	13.0013	0.0982368	0.0151134	0.0604534	0.0604534	0.0352645	0.0982368	0.0251889	0.0629723	0.0554156	0.0554156	0.0251889	0.0302267	0.0629723	0.0302267	0.0554156	0.0604534	0.0755668	0.0654912	0	0.0277078	0.370277	0.196474	0.279321	21370.8	53.8308	0.287154	0.176322	0.536524	0.034287	0.12069	0.646552	0.0689655	0	0.12069	0.137931	0.00862069	0.0862069	0.0517241	0.00862069	0.137931	0.0172414
EPB89363	160	17533.6	0.04375	29.2925	-0.520625	5.07739	-10.7939	0.756137	0.075	0.01875	0.0875	0.0875	0.025	0.075	0.05	0.0375	0.0875	0.08125	0.05	0.04375	0.0375	0.0125	0.01875	0.0625	0.06875	0.0625	0	0.01875	0.35	0.1875	0.408514	12507.9	78.1744	0.08125	0.425	0.49375	0.117492	0.158537	0.646341	0.0853659	0	0.134146	0.158537	0.0121951	0.109756	0.0487805	0	0.121951	0.0121951
EPB89035	436	47216	0.0642202	34.3289	-0.224541	5.23603	-13.6632	4.26909	0.105505	0.00688073	0.059633	0.0779817	0.0321101	0.0894495	0.0206422	0.059633	0.0733945	0.0940367	0.0183486	0.0550459	0.0321101	0.0366972	0.0321101	0.0527523	0.0458716	0.0756881	0.00688073	0.0252294	0.417431	0.190367	0.264397	22310.6	51.1712	0.389908	0.176606	0.433486	0.0101249	0.12931	0.706897	0.0431034	0	0.103448	0.172414	0	0.103448	0.0258621	0.0172414	0.181034	0.0258621
EPB89045	662	70892.1	0.0453172	28.86	-0.323565	5.50886	-9.82417	9.89615	0.110272	0.0060423	0.070997	0.060423	0.0256798	0.0785498	0.010574	0.0619335	0.0725076	0.0679758	0.0226586	0.0558912	0.0362538	0.0422961	0.0438066	0.0694864	0.0634441	0.081571	0.00151057	0.0181269	0.389728	0.231118	0.356	44308.9	66.9319	0.377644	0.234139	0.388218	0.109563	0.188612	0.590747	0.113879	0	0.103203	0.088968	0.00355872	0.0996441	0.00711744	0.00355872	0.135231	0.0213523
EPB87829	431	48618.4	0.0510441	41.3884	-0.525754	5.71683	-5.99195	10.9762	0.0464037	0.00696056	0.0835267	0.0928074	0.025522	0.0672854	0.0116009	0.0533643	0.0951276	0.0974478	0.0348028	0.0162413	0.0580046	0.0278422	0.0672854	0.0510441	0.0580046	0.0812065	0.00232019	0.0232019	0.364269	0.153132	0.3662	31779.7	73.7349	0.382831	0.153132	0.464037	0.12312	0.111111	0.70202	0.020202	0	0.146465	0.171717	0.010101	0.0707071	0.00505051	0	0.156566	0.030303
EPB86516	687	76908.7	0.0640466	39.8434	-0.264629	5.76497	-11.1794	15.202	0.0742358	0.014556	0.0756914	0.055313	0.0276565	0.0567686	0.0218341	0.0684134	0.0422125	0.0975255	0.0262009	0.0436681	0.0393013	0.0494905	0.0713246	0.0640466	0.0582242	0.077147	0.0014556	0.0349345	0.407569	0.215429	0.340544	45809.7	66.6808	0.355167	0.196507	0.448326	0.0588357	0.13986	0.65035	0.0524476	0	0.115385	0.0979021	0.0104895	0.0804196	0.027972	0.00699301	0.0664336	0.020979
EPB86266	277	32429.3	0.126354	43.1069	-0.64657	6.16762	-2.16128	8.56374	0.0866426	0.0216606	0.0902527	0.0722022	0.0758123	0.0288809	0.0144404	0.0613718	0.0866426	0.0541516	0.0216606	0.0469314	0.0361011	0.0469314	0.0685921	0.0541516	0.0361011	0.0469314	0.0108303	0.0397112	0.397112	0.184116	0.345481	19428.4	70.1387	0.34296	0.231047	0.425993	0.107897	0.152542	0.694915	0.0847458	0	0.135593	0.135593	0.00847458	0.0254237	0.0169492	0.0169492	0.152542	0
EPB86175	923	102285	0.0704225	34.6222	-0.213218	5.03181	-34.9963	1.43206	0.0942579	0.00866739	0.0595883	0.084507	0.0303359	0.0585049	0.0173348	0.0650054	0.0693391	0.113759	0.0270856	0.0455038	0.035753	0.0390033	0.035753	0.0682557	0.0498375	0.0574215	0.00541712	0.0346696	0.427952	0.2026	0.314038	57491.3	62.2874	0.577465	0.0184182	0.404117	0.116308	0.153846	0.680473	0.0621302	0.00295858	0.100592	0.198225	0	0.035503	0.00887574	0.0118343	0.147929	0.0325444
EPB85708	658	71146.7	0.0455927	34.7365	-0.37462	5.79089	-6.82545	14.0134	0.0896657	0.00759878	0.0683891	0.0699088	0.0258359	0.0805471	0.0106383	0.0699088	0.0820669	0.0653495	0.0197568	0.0425532	0.0379939	0.0455927	0.0455927	0.0683891	0.0683891	0.0820669	0.00151976	0.0182371	0.37234	0.224924	0.347892	43668	66.3648	0.361702	0.232523	0.405775	0.105312	0.140794	0.617329	0.0685921	0.00361011	0.0974729	0.119134	0	0.108303	0.00722022	0.0144404	0.155235	0.0144404
EPB85507	576	60705.9	0.0347222	27.9408	-0.0560764	5.66693	-5.19762	9.72578	0.111111	0.0104167	0.0625	0.0659722	0.0243056	0.105903	0.00520833	0.0659722	0.0711806	0.0902778	0.0225694	0.0364583	0.0295139	0.0329861	0.0486111	0.0486111	0.0711806	0.0868056	0	0.0104167	0.411458	0.189236	0.345195	37703.2	65.4569	0.479167	0.119792	0.401042	0.101331	0.182979	0.604255	0.0638298	0	0.0851064	0.131915	0.00425532	0.106383	0.012766	0.00851064	0.12766	0.0212766
EPB84212	462	51303.3	0.0692641	40.3903	-0.369048	5.6551	-9.45708	9.92466	0.0865801	0	0.0670996	0.0670996	0.0324675	0.0649351	0.0238095	0.047619	0.0562771	0.11039	0.0238095	0.0454545	0.0324675	0.04329	0.0562771	0.0779221	0.0649351	0.0627706	0.0108225	0.025974	0.400433	0.231602	0.317563	29030.1	62.8357	0.422078	0.162338	0.415584	0.0768874	0.169399	0.639344	0.0491803	0	0.103825	0.0928962	0.010929	0.0601093	0.0218579	0.010929	0.114754	0.0546448
EPB83497	2240	259471	0.104911	45.0608	-0.44308	6.12346	-21.149	70.793	0.0602679	0.0142857	0.0611607	0.0763393	0.05	0.0441964	0.021875	0.0625	0.0647321	0.0852679	0.0334821	0.0464286	0.0424107	0.0455357	0.0616071	0.0602679	0.05625	0.0584821	0.0138393	0.0410714	0.404911	0.208482	0.338782	151650	67.7009	0.355804	0.152232	0.491964	0.136905	0.116953	0.697425	0.0461373	0	0.110515	0.141631	0.0128755	0.0611588	0.0246781	0.0107296	0.11588	0.0160944
EPB82810	451	50560.1	0.097561	32.4286	-0.381818	4.61472	-26.8731	-10.1201	0.059867	0.0177384	0.0620843	0.0776053	0.0465632	0.0776053	0.0155211	0.0465632	0.0332594	0.0820399	0.0354767	0.0576497	0.0443459	0.0554324	0.0465632	0.0709534	0.0532151	0.0665188	0.00886918	0.0421286	0.388027	0.237251	0.287167	25732.6	57.0567	0.432373	0.177384	0.390244	0.0568343	0.124088	0.678832	0.0291971	0	0.153285	0.182482	0.00729927	0.0729927	0.00729927	0.00729927	0.0729927	0.0145985
EPB92524	753	83177	0.0504648	38.5272	-0.332537	4.97696	-28.6844	-0.951045	0.0876494	0.0106242	0.0796813	0.0889774	0.0345286	0.0730412	0.0106242	0.0677291	0.063745	0.0903054	0.0278884	0.0411687	0.0557769	0.0278884	0.0664011	0.0371846	0.0491368	0.0717131	0.00265604	0.0132802	0.39575	0.155378	0.347946	51072.5	67.8253	0.373174	0.144754	0.482072	0.0939805	0.167183	0.653251	0.0743034	0	0.133127	0.167183	0.00309598	0.0928793	0.00619195	0.0123839	0.108359	0.0309598
EPB92546	461	53111.5	0.127983	38.1786	-0.428633	4.99049	-18.672	-0.208543	0.0607375	0.00650759	0.0629067	0.0759219	0.0477223	0.0563991	0.0195228	0.0563991	0.0650759	0.0954447	0.0368764	0.0542299	0.0455531	0.0347072	0.032538	0.0607375	0.0672451	0.0412148	0.0195228	0.0607375	0.418655	0.21692	0.256443	23574.5	51.1377	0.490239	0.0867679	0.422993	0.0239548	0.0692308	0.746154	0.0230769	0	0.107692	0.123077	0.00769231	0.0538462	0.0384615	0.00769231	0.161538	0.00769231
EPB92443	321	35837.5	0.0872274	32.0346	-0.342679	5.7224	-5.03798	7.7056	0.0841121	0.00934579	0.0685358	0.0841121	0.046729	0.0654206	0.0155763	0.0778816	0.109034	0.0903427	0.0124611	0.0342679	0.0249221	0.0311526	0.0280374	0.0623053	0.0654206	0.0498442	0.00934579	0.0311526	0.401869	0.193146	0.304383	19583.6	61.0082	0.570093	0.102804	0.327103	0.0217015	0.116071	0.758929	0.0357143	0	0.107143	0.1875	0.0178571	0.0535714	0.00892857	0	0.25	0.00892857
EPB92238	349	39664.1	0.0802292	49.1702	-0.329513	7.57467	0.935246	13.3846	0.0859599	0.017192	0.0601719	0.0744986	0.0401146	0.0487106	0.0143266	0.0916905	0.0744986	0.0945559	0.0200573	0.0429799	0.034384	0.0487106	0.0630372	0.0515759	0.0573066	0.0401146	0.00573066	0.034384	0.412607	0.200573	0.337261	23613.3	67.6599	0.550143	0.0716332	0.378223	0.0863021	0.156028	0.666667	0.0567376	0	0.0992908	0.12766	0.0212766	0.0567376	0.0141844	0.0141844	0.134752	0.0212766
EPB91408	375	41736.2	0.0826667	37.9809	-0.2136	5.36864	-11.5974	5.35067	0.0853333	0.0106667	0.056	0.0746667	0.032	0.0746667	0.0266667	0.072	0.0453333	0.0746667	0.0426667	0.024	0.0506667	0.0373333	0.0533333	0.0666667	0.0586667	0.064	0.0106667	0.04	0.421333	0.186667	0.26819	19626.6	52.3377	0.429333	0.189333	0.381333	0.00972945	0.119266	0.697248	0.0550459	0	0.137615	0.174312	0.00917431	0.0642202	0.0183486	0	0.119266	0.00917431
EPB91310	163	18349.6	0.116564	32.6994	-0.348466	5.19317	-6.13737	1.37494	0.0613497	0.00613497	0.0797546	0.0674847	0.0613497	0.0674847	0.0245399	0.0674847	0.0920245	0.0613497	0.0306748	0.0490798	0.0552147	0.0122699	0.0184049	0.0613497	0.0613497	0.0674847	0.0122699	0.0429448	0.404908	0.184049	0.369585	11544.3	70.8241	0.184049	0.319018	0.496933	0.0456185	0.180556	0.555556	0.0416667	0	0.152778	0.125	0.0416667	0.0833333	0.0138889	0.0138889	0.166667	0
EPB91067	396	41503.1	0.0479798	41.372	0.0199495	7.01975	0.0400104	12.602	0.136364	0.010101	0.030303	0.0681818	0.0176768	0.103535	0.0151515	0.0580808	0.0606061	0.106061	0.0126263	0.040404	0.0479798	0.040404	0.0378788	0.0580808	0.0479798	0.0782828	0.00757576	0.0227273	0.439394	0.186869	0.264684	20196.3	51.0006	0.371212	0.199495	0.429293	0.0139808	0.163793	0.637931	0.0689655	0	0.0775862	0.12069	0	0.0862069	0.00862069	0	0.189655	0.0603448
EPB90628	424	46610.8	0.0849057	32.7786	-0.169104	5.69768	-5.12216	8.73242	0.129717	0.0117925	0.0353774	0.0919811	0.0377358	0.0707547	0.00943396	0.0707547	0.0754717	0.0707547	0.0330189	0.0400943	0.0259434	0.0377358	0.0400943	0.0566038	0.0566038	0.0589623	0.00943396	0.0377358	0.448113	0.191038	0.330917	27674.7	65.2705	0.525943	0.132075	0.341981	0.0971604	0.25	0.5875	0.08125	0	0.06875	0.15625	0.01875	0.05625	0.0125	0.0125	0.11875	0.05
EPB90347	314	34728.2	0.111465	33.3417	-0.303185	6.14722	-3.73896	9.90768	0.0636943	0.0191083	0.0700637	0.0509554	0.0541401	0.0987261	0.0286624	0.022293	0.066879	0.0828025	0.0191083	0.0414013	0.0828025	0.0159236	0.0414013	0.0414013	0.0477707	0.0955414	0.0159236	0.0414013	0.394904	0.146497	0.319322	18935.4	60.304	0.238854	0.299363	0.461783	0.0344522	0.161905	0.552381	0.0571429	0	0.104762	0.104762	0.00952381	0.114286	0.00952381	0.0190476	0.142857	0.0190476
EPB90033	242	26540.4	0.0619835	33.5959	-0.172727	9.33343	7.75848	16.0447	0.136364	0.0206612	0.0371901	0.0826446	0.0454545	0.0702479	0.0123967	0.053719	0.0661157	0.0619835	0.0206612	0.0371901	0.0454545	0.0330579	0.0867769	0.0247934	0.0495868	0.0991736	0	0.0165289	0.433884	0.144628	0.39571	18570.6	76.738	0.309917	0.219008	0.471074	0.134325	0.239316	0.615385	0.17094	0.00854701	0.0683761	0.102564	0.00854701	0.042735	0.017094	0.025641	0.102564	0.00854701
EPB89642	1177	129804	0.0841121	32.6817	-0.191844	6.00518	-11.5675	30.4168	0.0832625	0.00764656	0.0535259	0.0696686	0.0424809	0.0849618	0.017842	0.0654206	0.0611725	0.0909091	0.0229397	0.0382328	0.0518267	0.0305862	0.0509771	0.0518267	0.0662702	0.068819	0.00934579	0.0322855	0.415463	0.186916	0.298676	68272.9	58.0058	0.379779	0.137638	0.482583	0.090098	0.11509	0.667519	0.056266	0	0.107417	0.143223	0.00255754	0.0613811	0.0153453	0.00767263	0.130435	0.0230179
EPB88916	632	70344	0.0870253	34.8562	-0.297468	5.07205	-20.6693	2.03315	0.0632911	0.0126582	0.0537975	0.0822785	0.0348101	0.0791139	0.0142405	0.0648734	0.0522152	0.0775316	0.0332278	0.0443038	0.0490506	0.0300633	0.0506329	0.0791139	0.0553797	0.0712025	0.0110759	0.0411392	0.397152	0.208861	0.30269	37326.3	59.0606	0.360759	0.181962	0.457278	0.0423488	0.130841	0.654206	0.046729	0.0046729	0.102804	0.200935	0.0186916	0.0841121	0.0233645	0	0.11215	0.00934579
EPB87662	167	18676.7	0.113772	43.182	-0.401796	5.26525	-6.05564	1.62057	0.0838323	0.00598802	0.0778443	0.0479042	0.0359281	0.0598802	0.0299401	0.0359281	0.0658683	0.0898204	0.011976	0.0359281	0.0658683	0.0419162	0.0239521	0.0778443	0.0598802	0.0718563	0.0299401	0.0479042	0.407186	0.215569	0.329645	10365.3	62.0676	0.269461	0.317365	0.413174	0.0329723	0.140625	0.578125	0.0625	0	0.1875	0.046875	0.03125	0.078125	0.03125	0	0.15625	0.03125
EPB87239	352	39734.7	0.09375	42.9219	-0.377557	6.01234	-5.58609	10.918	0.0625	0.0284091	0.0653409	0.0596591	0.0369318	0.0852273	0.03125	0.0653409	0.0568182	0.0767045	0.0198864	0.0426136	0.0397727	0.0625	0.0511364	0.0596591	0.0284091	0.0710227	0.0255682	0.03125	0.389205	0.193182	0.299961	21075.3	59.8731	0.269886	0.261364	0.46875	0.0208337	0.0916667	0.716667	0.025	0	0.116667	0.15	0	0.075	0.0416667	0.00833333	0.1	0.025
EPB86664	419	47445.3	0.102625	26.8406	-0.468735	5.97391	-4.7938	10.734	0.0811456	0.00954654	0.0859189	0.052506	0.0405728	0.0644391	0.0190931	0.0692124	0.0835322	0.0692124	0.0334129	0.0548926	0.0357995	0.0286396	0.0429594	0.0477327	0.0692124	0.0501193	0.0167064	0.0453461	0.405728	0.200477	0.282613	23474.2	56.0245	0.415274	0.190931	0.393795	0.0245856	0.123967	0.710744	0.0826446	0	0.132231	0.107438	0.00826446	0.0661157	0.00826446	0	0.206612	0
EPB86422	392	43879.7	0.0433673	41.913	-0.31352	8.84005	5.24843	22.1983	0.0663265	0.00765306	0.0510204	0.0918367	0.0229592	0.0714286	0.0204082	0.0637755	0.0918367	0.102041	0.0433673	0.0280612	0.0433673	0.0357143	0.0637755	0.0561224	0.0357143	0.0841837	0.00255102	0.0178571	0.403061	0.155612	0.348759	27208.5	69.4094	0.454082	0.153061	0.392857	0.0708926	0.179641	0.634731	0.0778443	0	0.0838323	0.167665	0	0.0778443	0.011976	0.00598802	0.155689	0.0299401
EPB86153	449	49953.6	0.091314	35.7381	-0.251225	4.96582	-23.2936	-0.783934	0.0757238	0.0244989	0.0623608	0.077951	0.0423163	0.0712695	0.0311804	0.0512249	0.0378619	0.0801782	0.0200445	0.0445434	0.0423163	0.0311804	0.0489978	0.064588	0.064588	0.0801782	0.00890869	0.0400891	0.398664	0.2049	0.278078	24150.5	53.7873	0.436526	0.158129	0.405345	0.0441229	0.107692	0.676923	0.0538462	0	0.153846	0.176923	0	0.107692	0.0307692	0.00769231	0.0769231	0.00769231
EPB85874	711	80521.1	0.113924	36.5332	-0.426442	5.02567	-23.3773	0.68523	0.0829817	0.0140647	0.0632911	0.0534459	0.04782	0.0393812	0.0182841	0.068917	0.0506329	0.07173	0.0196906	0.0886076	0.04782	0.0464135	0.0323488	0.0745429	0.0675105	0.0464135	0.0196906	0.0464135	0.403657	0.277075	0.286113	39275.2	55.2393	0.503516	0.0534459	0.443038	0.0468439	0.113636	0.668182	0.0818182	0	0.127273	0.1	0.00909091	0.0454545	0.0272727	0.00454545	0.109091	0.00454545
EPB85625	243	26622.5	0.0617284	35.084	-0.146914	9.33343	7.75848	16.0447	0.135802	0.0205761	0.037037	0.0823045	0.0452675	0.0699588	0.0123457	0.0534979	0.0658436	0.0617284	0.0205761	0.0329218	0.0493827	0.0329218	0.0864198	0.0246914	0.0493827	0.102881	0	0.0164609	0.436214	0.139918	0.396606	18624.6	76.6445	0.312757	0.209877	0.477366	0.137193	0.245763	0.601695	0.169492	0.00847458	0.0677966	0.101695	0.00847458	0.0423729	0.0169492	0.0254237	0.101695	0.00847458
EPB85455	618	67629.4	0.0566343	31.8882	-0.375728	5.09643	-16.0523	2.61887	0.10356	0.00485437	0.0744337	0.0760518	0.0355987	0.0614887	0.00647249	0.0517799	0.0711974	0.079288	0.0194175	0.0566343	0.0323625	0.038835	0.0533981	0.0598706	0.0695793	0.0841424	0.00323625	0.0177994	0.394822	0.224919	0.325999	39125.5	63.3099	0.404531	0.263754	0.331715	0.0358801	0.128755	0.682403	0.0815451	0	0.120172	0.128755	0	0.0729614	0.00858369	0.00429185	0.133047	0.0128755
EPB85290	710	77085.1	0.104225	26.1934	-0.22831	5.27616	-10.9395	4.37917	0.0915493	0.0126761	0.0676056	0.0267606	0.0323944	0.0802817	0.00985915	0.0521127	0.0478873	0.0732394	0.0140845	0.0605634	0.0338028	0.0338028	0.0309859	0.0873239	0.107042	0.0661972	0.0239437	0.0478873	0.401408	0.288732	0.237812	30650.8	43.1702	0.246479	0.25493	0.498592	0.00547411	0.117021	0.590426	0.0904255	0	0.106383	0.0638298	0.00531915	0.0851064	0	0	0.111702	0.00531915
EPB85246	348	38188.2	0.0890805	27.9103	-0.148851	5.80181	-5.80681	7.91823	0.0977011	0.0143678	0.0517241	0.0632184	0.0373563	0.091954	0.0229885	0.066092	0.0718391	0.0775862	0.0287356	0.0373563	0.0344828	0.0517241	0.0258621	0.0488506	0.0545977	0.0718391	0.0172414	0.0344828	0.431034	0.192529	0.284324	19195.5	55.1594	0.362069	0.241379	0.396552	0.0147957	0.137931	0.646552	0.0258621	0	0.103448	0.12931	0	0.12069	0.00862069	0.00862069	0.172414	0.0172414
EPB84555	378	42298.8	0.111111	34.7265	-0.457143	5.35852	-9.85801	5.2118	0.0608466	0.010582	0.047619	0.0846561	0.0529101	0.0687831	0.0185185	0.0502646	0.0714286	0.0767196	0.010582	0.031746	0.042328	0.037037	0.0343915	0.113757	0.0767196	0.0529101	0.026455	0.031746	0.362434	0.259259	0.321417	23246.3	61.4983	0.283069	0.298942	0.417989	0.048854	0.15942	0.594203	0.0652174	0	0.115942	0.152174	0.00724638	0.0724638	0	0.0144928	0.137681	0.0217391
EPB84371	1111	127413	0.0981098	40.6969	-0.540324	5.96823	-15.0552	33.9844	0.0513051	0.0090009	0.0738074	0.0747075	0.050405	0.0513051	0.0243024	0.0585059	0.0828083	0.0810081	0.0171017	0.0513051	0.0450045	0.0414041	0.050405	0.0585059	0.0576058	0.0738074	0.0090009	0.0387039	0.379838	0.208821	0.334171	73510.6	66.1662	0.225023	0.288929	0.486049	0.0556961	0.105381	0.704036	0.0313901	0	0.141256	0.134529	0.00896861	0.0627803	0.0224215	0.0112108	0.159193	0.00896861
EPB83728	372	43609.3	0.123656	23.1164	-0.451613	5.89138	-7.43278	12.3611	0.0537634	0.0134409	0.0591398	0.0887097	0.0537634	0.0537634	0.0322581	0.0537634	0.0806452	0.0672043	0.0295699	0.0322581	0.0268817	0.0537634	0.0456989	0.0322581	0.0645161	0.0887097	0.0241935	0.0456989	0.416667	0.182796	0.321215	24088.1	64.7531	0.36828	0.252688	0.379032	0.0348542	0.10219	0.744526	0.0437956	0	0.138686	0.167883	0	0.0583942	0.0364964	0.0145985	0.160584	0.0218978
EPB83437	313	36114.7	0.111821	31.1697	-0.383067	5.59378	-8.65104	6.73884	0.0351438	0.0223642	0.0926518	0.0543131	0.0511182	0.0638978	0.0319489	0.0511182	0.0734824	0.086262	0.0159744	0.0319489	0.0511182	0.0511182	0.0447284	0.0447284	0.0415335	0.0958466	0.0255591	0.0351438	0.396166	0.169329	0.284701	17841.6	57.0018	0.415335	0.14377	0.440895	0.0206554	0.0747664	0.738318	0.00934579	0.00934579	0.168224	0.11215	0.00934579	0.0654206	0.0280374	0.00934579	0.121495	0
EPB81997	221	25544.4	0.108597	28.3195	-0.687783	5.98505	-4.69934	8.16578	0.0995475	0.00904977	0.0859729	0.0633484	0.040724	0.040724	0.040724	0.0316742	0.0678733	0.0769231	0.0361991	0.0588235	0.0452489	0.0316742	0.0588235	0.0497738	0.040724	0.0542986	0.0226244	0.0452489	0.40724	0.180995	0.318405	13949.3	63.1189	0.497738	0.0904977	0.411765	0.0440056	0.147727	0.670455	0.0909091	0	0.170455	0.147727	0	0.0568182	0.0340909	0.0113636	0.113636	0.0227273
EPB81791	240	27373.8	0.104167	49.9029	-0.322917	5.18175	-10.7821	2.07531	0.0875	0.0125	0.0583333	0.0833333	0.0458333	0.0458333	0.0333333	0.0666667	0.0583333	0.0958333	0.025	0.0333333	0.0541667	0.05	0.0375	0.0708333	0.0375	0.0458333	0.025	0.0333333	0.425	0.191667	0.306844	14295.8	59.5657	0.375	0.2	0.425	0.0502669	0.1	0.6375	0.05	0	0.125	0.1625	0	0.075	0	0	0.1375	0.0125
EPB81251	220	23727.5	0.0863636	33.4209	-0.19	5.39029	-4.26947	2.33221	0.0909091	0.0227273	0.0727273	0.0409091	0.0227273	0.1	0.0136364	0.0681818	0.0545455	0.0636364	0.0272727	0.0590909	0.0272727	0.0181818	0.0409091	0.0818182	0.0590909	0.0727273	0.00454545	0.0590909	0.409091	0.218182	0.325254	13902.7	63.1941	0.290909	0.290909	0.418182	0.0454752	0.228916	0.614458	0.0722892	0	0.13253	0.0963855	0.0240964	0.0843373	0.0120482	0	0.120482	0.0361446
EPB92964	474	51588.5	0.0548523	30.0608	-0.242405	6.26322	-4.3184	17.4354	0.0949367	0.0105485	0.0548523	0.0738397	0.0379747	0.0949367	0.0274262	0.0611814	0.056962	0.0611814	0.0464135	0.0295359	0.0421941	0.0295359	0.0611814	0.0400844	0.0843882	0.0759494	0	0.0168776	0.394515	0.183544	0.351724	31730.4	66.9418	0.202532	0.297468	0.5	0.174914	0.240385	0.543269	0.105769	0.00480769	0.0721154	0.125	0.0336538	0.105769	0.0144231	0.0144231	0.105769	0.0288462
EPB92772	149	16917.5	0.0671141	50.7409	-0.673154	4.16194	-22.9738	-14.9267	0.0536913	0.00671141	0.107383	0.14094	0.0536913	0.0671141	0.0134228	0.0536913	0.0604027	0.0671141	0.0604027	0.0536913	0.0134228	0.0402685	0.033557	0.0536913	0.0536913	0.0536913	0	0.0134228	0.355705	0.201342	0.387608	11252.5	75.5202	0.57047	0.0536913	0.375839	0.0263339	0.0945946	0.72973	0.0405405	0.0135135	0.121622	0.202703	0	0.0810811	0.0135135	0	0.108108	0
EPB91871	282	32144.9	0.12766	33.8224	-0.51773	5.02021	-11.0482	0.272372	0.0744681	0.0106383	0.0780142	0.0673759	0.0602837	0.0460993	0.0177305	0.0460993	0.0886525	0.0602837	0.0248227	0.0531915	0.070922	0.035461	0.0177305	0.0460993	0.070922	0.0638298	0.0212766	0.0460993	0.397163	0.205674	0.335519	18377.5	65.1684	0.102837	0.326241	0.570922	0.0417095	0.0485437	0.76699	0.0291262	0	0.165049	0.126214	0	0.0679612	0.00970874	0	0.174757	0.00970874
EPB91612	472	52350.8	0.0805085	32.4621	-0.322246	5.25894	-18.1693	5.2691	0.0572034	0.0127119	0.0762712	0.0677966	0.0338983	0.0847458	0.0317797	0.0402542	0.0677966	0.103814	0.0190678	0.0423729	0.0550847	0.0317797	0.0360169	0.0572034	0.0444915	0.0911017	0.0127119	0.0338983	0.391949	0.175847	0.295831	26804.3	56.7888	0.366525	0.216102	0.417373	0.0121383	0.151316	0.657895	0.0789474	0	0.151316	0.125	0.0197368	0.0986842	0.0263158	0.0131579	0.151316	0.0197368
EPB90754	148	17091.4	0.0743243	60.1311	-0.513514	8.68778	1.68187	6.2635	0.0202703	0	0.0743243	0.0405405	0.0202703	0.0472973	0.0135135	0.121622	0.0945946	0.0945946	0.0202703	0.0405405	0.0337838	0.114865	0.0337838	0.0743243	0.0540541	0.0472973	0	0.0540541	0.378378	0.283784	0.373346	10802.7	72.9911	0.243243	0.331081	0.425676	0.0250116	0.117647	0.661765	0.0441176	0	0.161765	0.0441176	0	0.102941	0	0.0588235	0.117647	0
EPB90284	750	82861.3	0.0426667	39.7328	-0.2096	5.38148	-12.9117	9.29543	0.106667	0.0213333	0.0653333	0.0666667	0.028	0.0333333	0.00933333	0.0466667	0.0653333	0.109333	0.0373333	0.0373333	0.032	0.0666667	0.0493333	0.0626667	0.0786667	0.0693333	0.00133333	0.0133333	0.412	0.245333	0.315599	46530.4	62.0405	0.678667	0	0.321333	0.0886467	0.111864	0.735593	0.0745763	0.00338983	0.132203	0.132203	0.00677966	0.0237288	0.0101695	0.00677966	0.138983	0.0101695
EPB90186	325	37109.9	0.113846	41.2951	-0.398769	5.45179	-8.78	5.34009	0.0615385	0.00923077	0.0615385	0.0707692	0.04	0.0707692	0.0246154	0.0584615	0.0615385	0.0861538	0.0276923	0.0369231	0.0769231	0.0430769	0.0430769	0.0461538	0.0430769	0.0646154	0.0276923	0.0461538	0.412308	0.169231	0.275928	17623.4	54.2258	0.4	0.150769	0.449231	0.0320732	0.157407	0.62037	0.0555556	0	0.101852	0.166667	0	0.0462963	0.0185185	0.0185185	0.12963	0.037037
EPB89806	322	35584.1	0.0776398	33.9463	-0.192236	5.05159	-13.8647	0.859724	0.0838509	0.0186335	0.0621118	0.0869565	0.0434783	0.0776398	0.0217391	0.0496894	0.0403727	0.0776398	0.0310559	0.0403727	0.0590062	0.015528	0.0652174	0.0559006	0.0434783	0.0931677	0.00621118	0.0279503	0.413043	0.15528	0.302304	19030.5	59.1009	0.26087	0.236025	0.503106	0.0482962	0.190909	0.618182	0.0727273	0	0.118182	0.209091	0.00909091	0.0727273	0.0272727	0	0.0818182	0.0454545
EPB89534	527	57754.9	0.0740038	36.2814	-0.193928	8.87235	7.90013	30.5059	0.0929791	0.00948767	0.0493359	0.0550285	0.0398482	0.0645161	0.0303605	0.0664137	0.0777989	0.0872865	0.0246679	0.0417457	0.0702087	0.0246679	0.0398482	0.0740038	0.0512334	0.0664137	0.0056926	0.028463	0.411765	0.191651	0.297886	30081.1	57.08	0.316888	0.231499	0.451613	0.0358668	0.160221	0.585635	0.0939227	0	0.0939227	0.0939227	0.00552486	0.0773481	0.0331492	0.0110497	0.176796	0.0165746
EPB89162	231	25212.6	0.047619	32.6641	-0.0367965	5.01044	-9.12735	0.11568	0.0995671	0.012987	0.0649351	0.0779221	0.04329	0.047619	0.017316	0.0562771	0.0562771	0.0909091	0.034632	0.038961	0.034632	0.034632	0.047619	0.0735931	0.0692641	0.0952381	0	0.004329	0.424242	0.21645	0.325985	14661.8	63.4709	0.307359	0.316017	0.376623	0.073589	0.182796	0.645161	0.0430108	0	0.0860215	0.129032	0.0107527	0.0860215	0.0107527	0.0107527	0.129032	0.0537634
EPB88838	399	43581.9	0.0927318	29.0289	-0.209023	6.02484	-6.38599	12.983	0.107769	0.0200501	0.0451128	0.0726817	0.0501253	0.0902256	0.0325815	0.0551378	0.0701754	0.0676692	0.0250627	0.0401003	0.0275689	0.037594	0.0300752	0.0576441	0.0626566	0.0651629	0.0075188	0.0350877	0.413534	0.197995	0.292031	22627.6	56.7109	0.423559	0.18797	0.388471	0.0218431	0.171642	0.597015	0.0671642	0	0.0820896	0.149254	0	0.119403	0.0223881	0.0149254	0.149254	0.0223881
EPB87909	519	59322	0.100193	46.7174	-0.332563	6.45489	-3.13099	20.7454	0.0655106	0.00385356	0.061657	0.0693642	0.0597303	0.044316	0.0289017	0.0770713	0.0751445	0.0847784	0.0192678	0.044316	0.0404624	0.044316	0.0481696	0.0655106	0.0635838	0.0635838	0.00770713	0.0327553	0.410405	0.217726	0.303889	31481.5	60.6581	0.510597	0.0809249	0.408478	0.0615365	0.142077	0.693989	0.0273224	0	0.120219	0.136612	0.0218579	0.0491803	0.0491803	0.0163934	0.15847	0.0163934
EPB87849	242	26712	0.0578512	37.5959	-0.466116	6.14239	-2.1484	7.33531	0.0991736	0.0165289	0.0619835	0.0785124	0.0330579	0.0578512	0.0165289	0.053719	0.0950413	0.0702479	0.0206612	0.0578512	0.0247934	0.053719	0.0371901	0.0578512	0.0619835	0.0785124	0.00413223	0.0206612	0.380165	0.231405	0.326168	15292.6	63.1925	0.421488	0.177686	0.400826	0.046086	0.153846	0.681319	0.10989	0	0.10989	0.120879	0	0.0659341	0	0	0.153846	0
EPB86839	665	73772.9	0.0902256	31.496	-0.213835	5.89059	-13.4398	18.882	0.0766917	0.0180451	0.0661654	0.0526316	0.0330827	0.0706767	0.0360902	0.0616541	0.0526316	0.075188	0.0180451	0.0360902	0.0526316	0.0285714	0.043609	0.0631579	0.0736842	0.0842105	0.0180451	0.0390977	0.406015	0.201504	0.27104	35018.4	52.6592	0.324812	0.215038	0.46015	0.0301461	0.121951	0.658537	0.0439024	0	0.121951	0.107317	0.00487805	0.0634146	0.0585366	0.0146341	0.112195	0.0243902
EPB86746	851	93969.5	0.079906	30.5082	-0.128202	5.73417	-21.6053	19.8813	0.0893067	0.0105758	0.0681551	0.0434783	0.0329025	0.0716804	0.0387779	0.0658049	0.0387779	0.109283	0.0188014	0.0376028	0.039953	0.0505288	0.0446533	0.06698	0.0622797	0.0634548	0.012926	0.0340776	0.426557	0.217391	0.262589	43458.1	51.0671	0.390129	0.180964	0.428907	0.0143535	0.119522	0.685259	0.0717131	0	0.151394	0.111554	0	0.0756972	0.0318725	0.00398406	0.111554	0.0199203
EPB86724	322	35649.2	0.0838509	35.4345	-0.196584	5.4494	-6.12938	4.8563	0.102484	0.00931677	0.052795	0.0776398	0.0434783	0.0559006	0.0124224	0.068323	0.0869565	0.108696	0.015528	0.0465839	0.0248447	0.0465839	0.0248447	0.0714286	0.0621118	0.0496894	0.00931677	0.0310559	0.428571	0.226708	0.304679	19497.9	60.5526	0.580745	0.102484	0.31677	0.0173073	0.142857	0.705357	0.0535714	0	0.0714286	0.160714	0.0267857	0.0446429	0.00892857	0	0.1875	0.0178571
EPB86335	618	67584.4	0.0566343	32.8678	-0.363592	5.18141	-14.0527	4.63697	0.10356	0.00485437	0.0711974	0.0776699	0.0355987	0.0614887	0.00647249	0.0533981	0.0728155	0.079288	0.0177994	0.0517799	0.0323625	0.0404531	0.0533981	0.0647249	0.0679612	0.0841424	0.00323625	0.0177994	0.394822	0.224919	0.326544	39189.4	63.4133	0.409385	0.262136	0.328479	0.0353328	0.138655	0.663866	0.092437	0	0.109244	0.130252	0	0.0714286	0.00840336	0.00840336	0.134454	0.00840336
EPB85185	736	84190	0.0978261	35.225	-0.413315	5.81954	-11.0979	19.297	0.0720109	0.00543478	0.0665761	0.0788043	0.0543478	0.0461957	0.0203804	0.0502717	0.0869565	0.107337	0.0217391	0.0461957	0.03125	0.0461957	0.0421196	0.0597826	0.0611413	0.0597826	0.0163043	0.0271739	0.408967	0.213315	0.332519	48646.4	66.0956	0.566576	0.0502717	0.383152	0.131569	0.121107	0.730104	0.0553633	0	0.121107	0.148789	0.00692042	0.0276817	0.0276817	0.00346021	0.155709	0.0207612
EPB84044	222	26162.1	0.157658	38.7527	-0.727928	5.35994	-6.12667	3.33553	0.0630631	0.0045045	0.0675676	0.0855856	0.0720721	0.0495495	0.018018	0.0585586	0.0945946	0.0810811	0.0225225	0.0765766	0.0495495	0.036036	0.0315315	0.0495495	0.0315315	0.0225225	0.018018	0.0675676	0.405405	0.193694	0.315325	14051.4	63.2945	0.567568	0.0810811	0.351351	0.0315846	0.0609756	0.768293	0.0365854	0	0.121951	0.170732	0	0.0487805	0.0121951	0	0.219512	0
EPB83547	242	26616.8	0.0619835	45.2455	-0.231405	5.038	-12.8378	0.543764	0.0950413	0.00826446	0.0330579	0.119835	0.0371901	0.0702479	0.0289256	0.0495868	0.053719	0.0909091	0.0330579	0.0206612	0.0247934	0.0413223	0.0454545	0.0826446	0.0661157	0.0743802	0	0.0247934	0.404959	0.210744	0.3212	15767.8	65.156	0.330579	0.264463	0.404959	0.0519409	0.152174	0.663043	0.0217391	0	0.0434783	0.25	0.0217391	0.0326087	0.0434783	0.0108696	0.0978261	0.0434783
EPB83411	550	60301.4	0.0454545	32.3444	-0.149273	5.37881	-14.4732	8.19368	0.0981818	0.00909091	0.0636364	0.0781818	0.0254545	0.0654545	0.02	0.0654545	0.0654545	0.1	0.0290909	0.0490909	0.0290909	0.04	0.0490909	0.0509091	0.0527273	0.0890909	0.00181818	0.0181818	0.427273	0.192727	0.31246	33815.8	61.4833	0.476364	0.118182	0.405455	0.0678428	0.134021	0.664948	0.0206186	0	0.118557	0.14433	0.0154639	0.0773196	0.0309278	0.00515464	0.128866	0.0463918
EPB93110	430	48153.8	0.104651	41.5038	-0.340698	5.59724	-8.68406	8.20587	0.0581395	0.00930233	0.0511628	0.072093	0.055814	0.0651163	0.0209302	0.0674419	0.055814	0.0604651	0.0255814	0.0465116	0.0581395	0.0325581	0.0465116	0.0976744	0.0581395	0.0697674	0.00930233	0.0395349	0.386047	0.234884	0.308445	25853.7	60.1249	0.406977	0.190698	0.402326	0.0842444	0.114458	0.620482	0.0421687	0	0.0963855	0.150602	0.0060241	0.060241	0.0120482	0.0060241	0.114458	0.0301205
EPB92835	481	53572.2	0.0748441	35.9848	-0.301247	5.29526	-15.3859	5.72718	0.0956341	0.004158	0.0602911	0.0748441	0.02079	0.0665281	0.024948	0.0561331	0.0519751	0.120582	0.02079	0.039501	0.045738	0.045738	0.049896	0.0519751	0.0602911	0.0561331	0.010395	0.043659	0.424116	0.197505	0.289407	26893.6	55.9118	0.403326	0.216216	0.380457	0.0208645	0.0909091	0.713287	0.048951	0	0.132867	0.160839	0	0.0979021	0.020979	0	0.118881	0.020979
EPB92639	570	64101.5	0.0894737	32.4048	-0.276842	5.61242	-10.5622	10.8583	0.0701754	0.0192982	0.0842105	0.0561404	0.0491228	0.0596491	0.0192982	0.054386	0.0631579	0.0789474	0.0315789	0.0438596	0.0473684	0.0315789	0.0578947	0.0596491	0.0473684	0.0859649	0.00526316	0.0350877	0.410526	0.182456	0.310864	34642.3	60.7759	0.285965	0.277193	0.436842	0.0383819	0.126761	0.661972	0.0328638	0	0.169014	0.0938967	0.00469484	0.0751174	0.0328638	0.0328638	0.103286	0.0187793
EPB92320	488	53162.3	0.0881148	23.2824	-0.1625	6.64763	-1.47464	17.6468	0.0881148	0.0163934	0.057377	0.0553279	0.0409836	0.112705	0.0245902	0.0594262	0.0696721	0.0942623	0.0286885	0.0409836	0.0409836	0.0266393	0.0389344	0.0553279	0.045082	0.057377	0.0163934	0.0307377	0.415984	0.168033	0.316603	29318.2	60.0783	0.565574	0.102459	0.331967	0.0313201	0.0969697	0.593939	0.0484848	0.00606061	0.0969697	0.10303	0	0.145455	0.0363636	0.00606061	0.157576	0.00606061
EPB91608	453	51013.7	0.0971302	34.6799	-0.385872	4.64093	-28.7715	-10.1106	0.0596026	0.01766	0.0596026	0.0860927	0.0441501	0.0750552	0.01766	0.0463576	0.0331126	0.0838852	0.0397351	0.0551876	0.0397351	0.0485651	0.0485651	0.0684327	0.0596026	0.0640177	0.00883002	0.0441501	0.390728	0.231788	0.292592	26495.5	58.4891	0.428256	0.1766	0.395143	0.0630903	0.132867	0.699301	0.027972	0.00699301	0.13986	0.20979	0.00699301	0.0629371	0.013986	0.00699301	0.0699301	0.00699301
EPB91508	457	51327	0.0743982	40.7394	-0.280963	5.78436	-9.31053	12.5676	0.0743982	0.00875274	0.0525164	0.083151	0.0306346	0.0722101	0.0284464	0.0678337	0.0525164	0.100656	0.0328228	0.0415755	0.0328228	0.0284464	0.0612691	0.059081	0.0700219	0.059081	0.0131291	0.0306346	0.40919	0.199125	0.309127	27975.8	61.2163	0.308534	0.179431	0.512035	0.122429	0.183908	0.632184	0.0287356	0.00574713	0.0977011	0.137931	0.0114943	0.0574713	0.0344828	0.0114943	0.114943	0.0632184
EPB90695	393	44547.6	0.0890585	42.8483	-0.273791	5.38643	-8.9207	5.59135	0.0610687	0.00508906	0.0585242	0.0788804	0.0356234	0.0763359	0.0152672	0.0559796	0.0534351	0.0992366	0.043257	0.043257	0.0458015	0.0381679	0.0610687	0.0483461	0.0483461	0.0788804	0.0127226	0.0407125	0.427481	0.178117	0.284942	22372	56.9263	0.442748	0.195929	0.361323	0.0236361	0.131783	0.705426	0.0310078	0	0.131783	0.178295	0.00775194	0.0697674	0	0.00775194	0.124031	0.0310078
EPB90150	337	35438.9	0.0712166	17.6736	0.068546	6.08663	-2.98086	7.41374	0.121662	0.00890208	0.0682493	0.0356083	0.0296736	0.0890208	0.0178042	0.0534125	0.0682493	0.0563798	0.0207715	0.041543	0.0385757	0.0148368	0.0267062	0.0712166	0.074184	0.121662	0.00890208	0.0326409	0.445104	0.20178	0.29247	18094.3	53.6923	0.320475	0.267062	0.412463	0.0099832	0.174757	0.592233	0.116505	0	0.15534	0.0873786	0.00970874	0.106796	0.0194175	0.00970874	0.165049	0.00970874
EPB90190	514	56277.5	0.0817121	32.1278	-0.202724	6.54782	-1.69855	17.1843	0.103113	0.0136187	0.0428016	0.077821	0.036965	0.0875486	0.0175097	0.0505837	0.0603113	0.0758755	0.0214008	0.0447471	0.040856	0.0311284	0.0564202	0.0525292	0.0505837	0.0914397	0.00583658	0.0389105	0.424125	0.178988	0.317386	31468.4	61.2226	0.447471	0.105058	0.447471	0.0919785	0.21978	0.582418	0.0934066	0.00549451	0.0549451	0.126374	0.0164835	0.0714286	0.0164835	0.010989	0.115385	0.0549451
EPB90087	736	82438.2	0.0855978	34.7748	-0.310054	5.59235	-14.2077	14.851	0.0774457	0.00815217	0.0652174	0.076087	0.044837	0.0611413	0.0190217	0.0584239	0.0788043	0.100543	0.0190217	0.048913	0.0543478	0.0298913	0.0421196	0.0516304	0.0543478	0.0692935	0.0108696	0.0298913	0.410326	0.184783	0.321079	46000.8	62.5011	0.313859	0.163043	0.523098	0.0736185	0.140351	0.677193	0.0631579	0.00350877	0.108772	0.150877	0	0.0736842	0.0210526	0.0175439	0.164912	0.0175439
EPB90036	538	59829.9	0.098513	40.4491	-0.246283	6.11834	-5.46735	16.523	0.0762082	0.0185874	0.0483271	0.0762082	0.0427509	0.0966543	0.0223048	0.0669145	0.0743494	0.070632	0.0315985	0.0297398	0.0464684	0.0371747	0.0390335	0.0557621	0.0446097	0.0669145	0.0204461	0.035316	0.410781	0.167286	0.29747	31307.1	58.1917	0.48513	0.13197	0.3829	0.0690213	0.167568	0.610811	0.0594595	0	0.0972973	0.135135	0.0162162	0.0972973	0.0162162	0.0162162	0.156757	0.00540541
EPB89975	762	86065.1	0.116798	32.3341	-0.347113	5.11997	-28.515	3.40196	0.0538058	0.00262467	0.0721785	0.0472441	0.0367454	0.0577428	0.0288714	0.0485564	0.0406824	0.0839895	0.015748	0.0551181	0.0485564	0.0354331	0.0393701	0.0853018	0.0813648	0.0866142	0.0209974	0.0590551	0.405512	0.257218	0.289997	42485.6	55.7554	0.146982	0.363517	0.489501	0.0300936	0.111554	0.645418	0.0358566	0	0.135458	0.0836653	0.00796813	0.0557769	0.0239044	0.0199203	0.0717131	0.0239044
EPB89825	352	39613.7	0.0909091	34.6491	-0.318466	5.97204	-4.76624	10.4291	0.0795455	0.00852273	0.0625	0.0738636	0.0426136	0.0738636	0.0227273	0.0539773	0.0568182	0.0880682	0.0284091	0.0426136	0.0397727	0.03125	0.0653409	0.0454545	0.0596591	0.0767045	0.00568182	0.0426136	0.417614	0.178977	0.333504	23308.7	66.218	0.338068	0.136364	0.525568	0.105895	0.205128	0.615385	0.0448718	0	0.108974	0.128205	0.0128205	0.0961538	0.025641	0.00641026	0.108974	0.0384615
EPB87990	562	59855.8	0.0569395	32.923	-0.140569	5.61731	-9.62162	9.98081	0.0960854	0.0142349	0.0604982	0.0604982	0.0302491	0.11032	0.0177936	0.0782918	0.0640569	0.0765125	0.0320285	0.0391459	0.0533808	0.0231317	0.0391459	0.0569395	0.0640569	0.0569395	0.00533808	0.0213523	0.396797	0.183274	0.258366	27888.2	49.6231	0.386121	0.129893	0.483986	0.0188333	0.0774648	0.704225	0.028169	0	0.119718	0.15493	0	0.112676	0.0211268	0.0140845	0.183099	0.00704225
EPB85993	158	18076.3	0.107595	35.0096	-0.341772	5.34766	-5.16044	2.17297	0.0632911	0.0189873	0.0696203	0.0696203	0.0379747	0.0506329	0.0253165	0.0443038	0.0759494	0.107595	0.0126582	0.0759494	0.0253165	0.0443038	0.0316456	0.0379747	0.0443038	0.0949367	0	0.0696203	0.43038	0.202532	0.359564	11346.2	71.8116	0.316456	0.329114	0.35443	0.0409342	0.185714	0.685714	0.0571429	0	0.142857	0.157143	0	0.0428571	0.0142857	0.0285714	0.114286	0.0285714
EPB85430	545	58592.6	0.0587156	32.2244	-0.12844	5.27372	-18.291	6.64559	0.12844	0.00917431	0.0440367	0.0954128	0.0422018	0.0642202	0.0238532	0.0587156	0.0715596	0.0733945	0.012844	0.053211	0.0330275	0.0293578	0.0330275	0.0697248	0.0458716	0.0954128	0	0.0165138	0.427523	0.198165	0.331225	34520.6	63.3405	0.304587	0.313761	0.381651	0.0517764	0.180995	0.60181	0.0950226	0	0.0723982	0.176471	0.00452489	0.081448	0.0316742	0.00904977	0.144796	0.00904977
EPB85349	172	20192.8	0.110465	32.4006	-0.61686	5.54222	-3.28754	3.545	0.0581395	0	0.0813953	0.0872093	0.0697674	0.0465116	0.0116279	0.0290698	0.0872093	0.104651	0.0523256	0.0465116	0.0290698	0.0465116	0.0639535	0.0523256	0.0406977	0.0523256	0.0116279	0.0290698	0.406977	0.186047	0.335773	11923.8	69.3242	0.47093	0.186047	0.343023	0.019041	0.057971	0.782609	0.0289855	0	0.173913	0.15942	0	0.0434783	0.0144928	0	0.144928	0
EPB84793	228	24709.6	0.0789474	27.2518	-0.199561	5.10917	-7.12668	0.915606	0.0964912	0.00438596	0.0614035	0.0570175	0.0438596	0.0921053	0.0175439	0.0833333	0.0526316	0.0789474	0.0131579	0.0614035	0.0482456	0.0438596	0.0350877	0.0526316	0.0657895	0.0570175	0.00877193	0.0263158	0.407895	0.223684	0.303186	13201.9	57.9032	0.22807	0.315789	0.45614	0.0417588	0.146667	0.72	0.08	0	0.106667	0.133333	0	0.0933333	0.0133333	0	0.0933333	0.0133333
EPB84771	164	18494.7	0.115854	27.7733	-0.401829	5.47015	-5.96303	3.18537	0.0670732	0.00609756	0.0792683	0.0670732	0.054878	0.0731707	0.0365854	0.0426829	0.0853659	0.0914634	0.0182927	0.0426829	0.0426829	0.0182927	0.0243902	0.0487805	0.0731707	0.0670732	0.0121951	0.0487805	0.402439	0.182927	0.37429	11893.1	72.5192	0.195122	0.304878	0.5	0.0527258	0.166667	0.589744	0.0512821	0	0.141026	0.115385	0.025641	0.115385	0.0384615	0.0128205	0.141026	0.025641
EPB83025	186	20919.8	0.0913978	21.3737	-0.0870968	5.25479	-7.9504	2.30281	0.0752688	0.00537634	0.0591398	0.0913978	0.0430108	0.0645161	0.0322581	0.102151	0.0913978	0.0537634	0.0322581	0.0430108	0.0322581	0.0215054	0.016129	0.0322581	0.0591398	0.0967742	0.0107527	0.0376344	0.451613	0.155914	0.316182	11597	62.3494	0.349462	0.247312	0.403226	0.0283536	0.15942	0.637681	0.0289855	0	0.115942	0.173913	0.0289855	0.115942	0.0144928	0	0.173913	0.0144928
EPB82625	916	98353	0.0862445	22.376	-0.155568	5.49397	-14.4374	13.2996	0.117904	0.00436681	0.0578603	0.0644105	0.0491266	0.099345	0.0120087	0.0524017	0.0633188	0.0622271	0.0229258	0.05131	0.0360262	0.0229258	0.0425764	0.0578603	0.0600437	0.0862445	0.010917	0.0262009	0.427948	0.19214	0.286813	50198.3	54.8016	0.368996	0.199782	0.431223	0.0341764	0.176271	0.627119	0.105085	0	0.118644	0.132203	0.0169492	0.105085	0.00338983	0	0.135593	0.0101695
EPB82623	482	54648.1	0.0788382	50.8027	-0.257676	5.88672	-9.14634	14.9832	0.0954357	0.0103734	0.0622407	0.0788382	0.0373444	0.0456432	0.0311203	0.06639	0.0643154	0.0975104	0.0290456	0.033195	0.0373444	0.0414938	0.0560166	0.0456432	0.060166	0.06639	0.0124481	0.0290456	0.43361	0.180498	0.290816	28106	58.3112	0.674274	0.026971	0.298755	0.0273565	0.186667	0.68	0.08	0	0.113333	0.16	0.02	0.0466667	0.0466667	0.02	0.153333	0.00666667
EPB81296	1056	116438	0.0738636	32.7082	-0.25625	5.69046	-10.8519	18.6034	0.0748106	0.0274621	0.0691288	0.0606061	0.030303	0.0814394	0.00852273	0.0700758	0.0710227	0.0785985	0.0265152	0.0426136	0.0407197	0.0369318	0.0482955	0.0568182	0.0643939	0.0681818	0.0094697	0.0340909	0.392045	0.200758	0.308369	62899.7	59.5641	0.309659	0.197917	0.492424	0.0636351	0.119681	0.659574	0.0558511	0	0.117021	0.125	0.00531915	0.0718085	0.0106383	0.0106383	0.12766	0.018617
EPB80933	280	29830.6	0.0821429	14.0993	-0.0728571	6.85083	-0.210997	7.33114	0.146429	0.00357143	0.0535714	0.05	0.05	0.107143	0.0107143	0.0607143	0.05	0.05	0.0428571	0.05	0.025	0.0285714	0.0535714	0.0571429	0.0607143	0.0678571	0.0142857	0.0178571	0.45	0.196429	0.315664	16660.9	59.5032	0.482143	0.2	0.317857	0.020784	0.26	0.51	0.11	0	0.11	0.09	0.05	0.14	0.01	0.02	0.09	0.02
EPB92299	517	58163.5	0.0754352	42.7787	-0.333462	6.18462	-5.26344	16.4663	0.0909091	0.0116054	0.073501	0.0522244	0.0251451	0.0541586	0.0270793	0.0560928	0.0483559	0.102515	0.0290135	0.0541586	0.040619	0.0425532	0.065764	0.065764	0.0425532	0.0676983	0.0154739	0.0348162	0.421663	0.205029	0.318105	32876.9	63.5917	0.32882	0.197292	0.473888	0.103217	0.188119	0.648515	0.049505	0	0.113861	0.108911	0.00990099	0.049505	0.0346535	0.029703	0.10396	0.039604
EPB92230	269	30749	0.0966543	35.6565	-0.479926	4.98611	-21.9581	-0.241307	0.0594796	0.00371747	0.0966543	0.0743494	0.0446097	0.063197	0.063197	0.0371747	0.0446097	0.0966543	0.0260223	0.0297398	0.0483271	0.0371747	0.0408922	0.0446097	0.0594796	0.0780669	0.0185874	0.0334572	0.394052	0.171004	0.343614	18234.5	67.7864	0.271375	0.234201	0.494424	0.130184	0.122807	0.631579	0.0263158	0	0.166667	0.157895	0.0263158	0.0701754	0.0526316	0.0175439	0.0614035	0.00877193
EPB92111	724	80397.7	0.070442	29.6728	-0.279558	6.20548	-8.31929	27.5064	0.0814917	0.00552486	0.0607735	0.0690608	0.0414365	0.0607735	0.0331492	0.0593923	0.0662983	0.070442	0.031768	0.0483425	0.0455801	0.0331492	0.0497238	0.0662983	0.0524862	0.0953039	0.00276243	0.0262431	0.40884	0.200276	0.324091	45472.5	62.8073	0.258287	0.259669	0.482044	0.111514	0.193548	0.612903	0.0645161	0.00358423	0.100358	0.0967742	0.0107527	0.078853	0.0322581	0.0179211	0.11828	0.0394265
EPB92146	548	62442.4	0.0894161	45.9403	-0.406022	6.13505	-6.17115	17.4708	0.0711679	0.0109489	0.0693431	0.0583942	0.040146	0.0547445	0.0273723	0.0748175	0.0620438	0.0875912	0.0310219	0.0583942	0.0437956	0.0474453	0.0529197	0.0565693	0.0529197	0.0510949	0.0164234	0.0328467	0.405109	0.215328	0.298691	32310.8	58.9614	0.465328	0.104015	0.430657	0.0423645	0.122995	0.684492	0.0374332	0.00534759	0.139037	0.0962567	0.00534759	0.0481283	0.0213904	0.00534759	0.149733	0.026738
EPB91886	373	42113.3	0.0670241	45.4059	-0.470241	5.6746	-10.3497	10.2301	0.0670241	0.0160858	0.0697051	0.0831099	0.0268097	0.0589812	0.0348525	0.0589812	0.0723861	0.0670241	0.0268097	0.0589812	0.0402145	0.0348525	0.0509383	0.0375335	0.0563003	0.0991957	0.00536193	0.0348525	0.386059	0.187668	0.347427	25627.8	68.7073	0.356568	0.136729	0.506702	0.136092	0.192771	0.650602	0.0662651	0	0.0963855	0.144578	0.0120482	0.0542169	0.0301205	0.0240964	0.13253	0.0481928
EPB91635	512	58279.5	0.103516	33.0684	-0.466992	6.72305	-1.23522	21.4831	0.0664062	0.00390625	0.0683594	0.0644531	0.0410156	0.0683594	0.0273438	0.0566406	0.0800781	0.09375	0.0175781	0.0566406	0.0410156	0.0390625	0.0488281	0.0527344	0.0390625	0.0722656	0.00976562	0.0527344	0.410156	0.1875	0.298515	30020.6	58.634	0.369141	0.189453	0.441406	0.0320211	0.12	0.697143	0.0685714	0	0.137143	0.125714	0	0.0857143	0.0457143	0	0.142857	0.0228571
EPB91254	347	37536.3	0.0778098	31.1188	0.00345821	5.95294	-6.44166	10.5573	0.115274	0.0115274	0.0461095	0.0662824	0.0461095	0.0691643	0.0345821	0.074928	0.0634006	0.0605187	0.0115274	0.0576369	0.037464	0.0259366	0.0288184	0.0605187	0.054755	0.103746	0.00576369	0.0259366	0.443804	0.198847	0.279456	18514.3	53.3554	0.37464	0.244957	0.380403	0.0145809	0.190909	0.618182	0.0727273	0	0.0636364	0.136364	0.0181818	0.0636364	0	0.0181818	0.154545	0.0181818
EPB90564	1079	124448	0.0889713	46.0556	-0.50278	8.92302	17.1293	56.6723	0.0769231	0.0111214	0.0500463	0.0797034	0.0407785	0.0352178	0.0166821	0.0750695	0.0778499	0.0898981	0.0176089	0.0509731	0.0287303	0.0611677	0.0667285	0.0732159	0.0481928	0.0518999	0.0120482	0.0361446	0.400371	0.23355	0.348633	75558.3	70.0262	0.543095	0.0861909	0.370714	0.0905604	0.189796	0.64898	0.0612245	0.00204082	0.0857143	0.132653	0.0122449	0.0387755	0.0142857	0.0142857	0.126531	0.0367347
EPB89959	251	28033.1	0.0717131	40.0135	-0.250199	8.44454	3.25136	15.5601	0.0478088	0.0239044	0.0517928	0.0557769	0.0318725	0.0836653	0.0358566	0.0478088	0.0796813	0.10757	0.0358566	0.0199203	0.0398406	0.0517928	0.0398406	0.0557769	0.0796813	0.0717131	0.00796813	0.0318725	0.38247	0.207171	0.3301	16291	64.9042	0.258964	0.278884	0.462151	0.0693775	0.151515	0.626263	0.030303	0	0.0808081	0.0909091	0	0.0808081	0.040404	0.020202	0.151515	0.0505051
EPB89761	273	30528.5	0.0549451	47.1758	-0.159341	5.17123	-15.3908	2.40789	0.0549451	0.029304	0.0805861	0.0732601	0.029304	0.043956	0.047619	0.0879121	0.0695971	0.0879121	0.014652	0.047619	0.03663	0.043956	0.025641	0.0695971	0.032967	0.0989011	0	0.025641	0.399267	0.194139	0.280293	15240.9	55.8276	0.300366	0.25641	0.443223	0.0213116	0.0666667	0.744444	0.0111111	0	0.166667	0.155556	0	0.0333333	0.0777778	0.0222222	0.144444	0.0111111
EPB88705	364	40187.3	0.0961538	11.2184	-0.484341	5.99534	-3.97581	10.9581	0.0741758	0.0164835	0.0851648	0.0796703	0.0659341	0.104396	0.0164835	0.0494505	0.123626	0.0796703	0.0164835	0.0467033	0.0412088	0.00824176	0.0302198	0.0357143	0.0384615	0.0576923	0	0.0302198	0.373626	0.129121	0.340921	23943.4	65.7785	0.406593	0.162088	0.431319	0.0402871	0.14557	0.64557	0.0696203	0	0.139241	0.139241	0.0126582	0.113924	0.00632911	0.00632911	0.240506	0.0253165
EPB88039	533	58545.3	0.0562852	37.298	-0.227392	6.19053	-5.29381	17.1152	0.0863039	0.0187617	0.0506567	0.065666	0.0225141	0.0675422	0.0262664	0.0769231	0.0562852	0.0619137	0.0300188	0.0581614	0.0525328	0.0393996	0.0487805	0.0562852	0.0581614	0.0900563	0.00750469	0.0262664	0.401501	0.212008	0.293623	30537.4	57.2935	0.354597	0.20075	0.444653	0.0413471	0.214286	0.593407	0.0879121	0.00549451	0.0604396	0.137363	0	0.043956	0.043956	0.0164835	0.0989011	0.0494505
EPB88054	601	66715.7	0.0898502	33.3253	-0.259235	5.39365	-20.717	9.61708	0.0798669	0.0116473	0.0665557	0.0715474	0.0449251	0.0765391	0.0332779	0.0532446	0.0648918	0.106489	0.00831947	0.0415973	0.0449251	0.031614	0.0366057	0.0532446	0.0615641	0.0682196	0.014975	0.0299501	0.40599	0.18802	0.274622	31739.7	52.8115	0.40599	0.18802	0.40599	0.00666013	0.174863	0.612022	0.0765027	0.00546448	0.0928962	0.147541	0	0.0874317	0.0273224	0.010929	0.15847	0.0382514
EPB86922	484	54170.6	0.105372	27.8387	-0.656818	6.62393	-2.53149	24.5445	0.0805785	0.00206612	0.0681818	0.0495868	0.0578512	0.0785124	0.0454545	0.0413223	0.0557851	0.0578512	0.0144628	0.0578512	0.0599174	0.0413223	0.053719	0.0599174	0.0702479	0.0578512	0.0123967	0.035124	0.357438	0.229339	0.288644	26811.6	55.3959	0.258264	0.171488	0.570248	0.0259589	0.134752	0.638298	0.0638298	0	0.0992908	0.113475	0	0.106383	0.0425532	0.0070922	0.12766	0.0283688
EPB86755	1121	128751	0.0918822	42.4769	-0.51793	5.10507	-48.6579	6.01624	0.0570919	0.00892061	0.0847458	0.0785013	0.0481713	0.0490633	0.0276539	0.0624442	0.0677966	0.0918822	0.0267618	0.0499554	0.0490633	0.0428189	0.0499554	0.0481713	0.0553078	0.0579839	0.00892061	0.0347904	0.388046	0.196253	0.341414	75498.9	67.3496	0.23818	0.282783	0.479037	0.076026	0.119149	0.682979	0.0361702	0.00212766	0.155319	0.144681	0.00425532	0.0638298	0.0212766	0.0212766	0.1	0.0170213
EPB86402	295	33867.2	0.0847458	42.1234	-0.398983	5.94504	-6.44352	10.1461	0.0542373	0.0135593	0.0847458	0.0576271	0.0271186	0.0677966	0.040678	0.0576271	0.0576271	0.118644	0.0271186	0.0508475	0.0338983	0.0338983	0.0610169	0.0474576	0.0440678	0.0644068	0.0271186	0.0305085	0.40678	0.176271	0.312444	18335.6	62.1547	0.338983	0.183051	0.477966	0.0677603	0.111111	0.712963	0.0185185	0	0.166667	0.138889	0.00925926	0.0648148	0.0648148	0.00925926	0.12037	0.00925926
EPB85886	797	89794.3	0.102886	37.584	-0.290464	5.69205	-12.2902	15.6501	0.0815558	0.0150565	0.0589711	0.06399	0.0476788	0.0614806	0.0175659	0.0589711	0.0664994	0.0903388	0.0288582	0.0589711	0.0388959	0.0439147	0.0401506	0.0589711	0.0526976	0.0602258	0.0112923	0.0439147	0.422836	0.214555	0.268221	41879.2	52.546	0.468005	0.101631	0.430364	0.0393909	0.135747	0.692308	0.0633484	0	0.122172	0.144796	0	0.081448	0.0180995	0.00904977	0.158371	0.0226244
EPB85630	496	55326.3	0.0866935	35.4678	-0.306452	5.33215	-14.5121	6.64665	0.0625	0.0120968	0.0705645	0.0745968	0.0423387	0.0745968	0.0221774	0.0564516	0.0665323	0.0725806	0.0241935	0.0322581	0.0584677	0.0342742	0.0483871	0.0504032	0.0564516	0.0967742	0	0.0443548	0.399194	0.173387	0.286312	27927.6	56.3057	0.328629	0.28629	0.385081	0.0177343	0.0980392	0.69281	0.0326797	0	0.130719	0.150327	0	0.0784314	0.0130719	0.00653595	0.150327	0
EPB85250	356	39980.3	0.103933	33.1542	-0.576124	5.61009	-9.5591	8.11832	0.0674157	0.0224719	0.0674157	0.0730337	0.0421348	0.0870787	0.0308989	0.0589888	0.0646067	0.0505618	0.0196629	0.0561798	0.0533708	0.0280899	0.0477528	0.0533708	0.0533708	0.0617978	0.0168539	0.0449438	0.36236	0.191011	0.254089	17654.6	49.5916	0.269663	0.205056	0.525281	0.0227285	0.130435	0.728261	0.0543478	0.0108696	0.173913	0.130435	0.0108696	0.076087	0.0326087	0.0108696	0.152174	0.0217391
EPB84946	381	43439.6	0.115486	30.3819	-0.466667	5.98818	-7.22083	13.8742	0.0682415	0.00524934	0.0472441	0.0839895	0.0577428	0.0734908	0.0367454	0.0446194	0.0577428	0.0839895	0.0183727	0.0446194	0.0603675	0.0367454	0.0524934	0.0446194	0.0603675	0.0656168	0.0183727	0.0393701	0.396325	0.186352	0.334395	24745.1	64.9478	0.283465	0.154856	0.56168	0.10316	0.15	0.6375	0.09375	0	0.04375	0.18125	0	0.0625	0.025	0.0125	0.11875	0.0125
EPB84718	519	56316.5	0.0867052	35.8391	-0.213102	5.2258	-18.2787	4.76715	0.121387	0.0154143	0.0770713	0.061657	0.0500963	0.0905588	0.026975	0.0597303	0.0751445	0.0578035	0.0366089	0.0423892	0.0539499	0.026975	0.026975	0.0346821	0.0385356	0.0674374	0.00578035	0.0308285	0.429672	0.142582	0.279581	27635.2	53.2471	0.32948	0.16763	0.50289	0.0334487	0.106667	0.68	0.0733333	0	0.133333	0.14	0	0.0866667	0.0133333	0	0.213333	0.02
EPB84554	1448	162462	0.104972	39.6658	-0.318715	5.18624	-54.9669	11.5891	0.118094	0.019337	0.0490331	0.0787293	0.0345304	0.0635359	0.0283149	0.0497238	0.0531768	0.104282	0.0255525	0.0469613	0.0248619	0.0635359	0.0345304	0.0566298	0.038674	0.0400552	0.00828729	0.0621547	0.44268	0.205801	0.312208	89761.1	61.9897	0.64779	0	0.35221	0.0794646	0.135185	0.681481	0.0481481	0.00555556	0.101852	0.151852	0.0111111	0.0592593	0.0296296	0.012963	0.109259	0.0296296
EPB84486	307	35209.9	0.0716612	57.5873	-0.284691	5.56428	-7.77248	6.35826	0.0456026	0.00977199	0.0586319	0.0781759	0.0260586	0.0423453	0.0260586	0.0977199	0.0521173	0.104235	0.029316	0.0553746	0.0423453	0.0456026	0.0586319	0.0716612	0.0488599	0.0618893	0.00651466	0.0390879	0.410423	0.221498	0.305796	18745.9	61.0614	0.690554	0.00977199	0.299674	0.063019	0.119266	0.642202	0.0183486	0	0.0917431	0.137615	0.00917431	0.0550459	0.0275229	0.0183486	0.0917431	0.0183486
EPB83242	398	43496.1	0.0829146	28.5679	-0.195226	6.01706	-6.37563	12.3883	0.123116	0.0150754	0.0577889	0.0603015	0.0427136	0.0778894	0.0326633	0.0527638	0.0728643	0.0778894	0.040201	0.0452261	0.0301508	0.0376884	0.0276382	0.0477387	0.0603015	0.0577889	0.00502513	0.0351759	0.434673	0.190955	0.292616	22676.1	56.9751	0.422111	0.193467	0.384422	0.0196155	0.160305	0.648855	0.0687023	0	0.0916031	0.122137	0	0.0916031	0.0305344	0.00763359	0.152672	0.0305344
EPB82265	245	26826.7	0.0612245	35.4237	-0.14898	9.2208	6.76129	15.2645	0.138776	0.0204082	0.0367347	0.0857143	0.044898	0.0693878	0.0122449	0.0530612	0.0653061	0.0612245	0.0204082	0.0326531	0.044898	0.0326531	0.0857143	0.0244898	0.0530612	0.102041	0	0.0163265	0.436735	0.142857	0.399554	18919.6	77.223	0.310204	0.212245	0.477551	0.146852	0.25	0.608333	0.175	0.00833333	0.0666667	0.108333	0.00833333	0.0416667	0.0166667	0.025	0.1	0.00833333
EPB81774	225	24718.9	0.0533333	29.3018	-0.178222	5.03249	-9.0745	0.324822	0.0577778	0.0222222	0.0844444	0.0577778	0.0311111	0.08	0.0222222	0.0755556	0.0711111	0.0666667	0.0444444	0.0622222	0.0177778	0.0311111	0.0311111	0.0577778	0.0711111	0.0933333	0.00888889	0.0133333	0.391111	0.222222	0.338014	14643.9	65.084	0.186667	0.377778	0.435556	0.0496775	0.137931	0.655172	0.0574713	0	0.137931	0.126437	0	0.0804598	0.0344828	0.0114943	0.137931	0.0229885
EPB81110	1236	139331	0.0898058	35.1111	-0.357443	6.11908	-15.1708	40.1658	0.0841424	0.012945	0.0687702	0.0558252	0.0404531	0.0566343	0.0307443	0.0542071	0.0582524	0.0962783	0.0226537	0.039644	0.0453074	0.0517799	0.0517799	0.0606796	0.0606796	0.0598706	0.0153722	0.0339806	0.406958	0.212783	0.346917	83614.8	67.6495	0.251618	0.252427	0.495955	0.133732	0.170778	0.612903	0.0664137	0	0.110057	0.0986717	0.0113852	0.0834915	0.0265655	0.00759013	0.100569	0.0265655
EPB92952	133	15315.3	0.0827068	47.0248	-0.530075	5.95078	-3.05213	5.21546	0.0601504	0.0150376	0.0601504	0.0977444	0.0300752	0.0526316	0.037594	0.0977444	0.0827068	0.0601504	0.0150376	0.037594	0.0526316	0.0300752	0.0526316	0.0526316	0.0526316	0.0601504	0.0300752	0.0225564	0.37594	0.172932	0.340824	9168.14	68.9334	0.293233	0.165414	0.541353	0.0796928	0.0555556	0.759259	0.0185185	0	0.0740741	0.203704	0	0.0555556	0.0555556	0.0185185	0.166667	0
EPB92360	1287	139216	0.0707071	34.0941	-0.182595	5.83977	-23.2123	31.9351	0.0699301	0.016317	0.0574981	0.0567211	0.03885	0.101787	0.029526	0.0761461	0.0536131	0.0769231	0.014763	0.037296	0.048174	0.042735	0.040404	0.0699301	0.0652681	0.0722611	0.003885	0.027972	0.38073	0.215229	0.279748	68803.6	53.4604	0.312354	0.252525	0.43512	0.0283792	0.116095	0.656992	0.0448549	0.00791557	0.105541	0.116095	0.00263852	0.0817942	0.0369393	0.0131926	0.139842	0.0184697
EPB92128	505	55800.6	0.0831683	41.9287	-0.276634	5.04977	-18.8203	1.23922	0.0732673	0.0257426	0.0475248	0.0950495	0.0475248	0.0792079	0.0158416	0.0712871	0.0693069	0.0693069	0.0138614	0.049505	0.0455446	0.0455446	0.0356436	0.0633663	0.039604	0.0772277	0.0039604	0.0316832	0.388119	0.19802	0.32263	31320.5	62.0208	0.364356	0.178218	0.457426	0.0560367	0.128866	0.634021	0.0618557	0.00515464	0.0824742	0.201031	0	0.0927835	0.0154639	0.0309278	0.123711	0.0103093
EPB91987	305	35167.9	0.0983607	37.0892	-0.542623	8.82729	5.61659	22.0423	0.0491803	0.0163934	0.0491803	0.0557377	0.0360656	0.052459	0.042623	0.0590164	0.0721311	0.0885246	0.0360656	0.0491803	0.0590164	0.0393443	0.0491803	0.0721311	0.0721311	0.0393443	0.0295082	0.0327869	0.370492	0.232787	0.327378	20063.7	65.7826	0.206557	0.301639	0.491803	0.0853522	0.184874	0.630252	0.0252101	0.00840336	0.0672269	0.109244	0.0252101	0.0504202	0.0420168	0.0420168	0.134454	0.0336134
EPB91845	382	42210.7	0.0811518	38.8254	-0.237173	5.66482	-7.70034	8.03409	0.0837696	0.0104712	0.078534	0.0575916	0.0366492	0.0811518	0.0235602	0.0759162	0.0759162	0.0759162	0.026178	0.0235602	0.039267	0.039267	0.039267	0.0575916	0.0628272	0.0680628	0.013089	0.0314136	0.410995	0.183246	0.283884	21330.7	55.8396	0.295812	0.240838	0.463351	0.0148321	0.133333	0.704762	0.0571429	0	0.152381	0.152381	0.0285714	0.0571429	0.0380952	0.00952381	0.180952	0
EPB91066	150	17212.3	0.106667	70.7967	-0.606	5.51369	-2.39825	2.48057	0.0733333	0.0133333	0.0533333	0.0733333	0.0533333	0.0333333	0.00666667	0.0333333	0.04	0.0666667	0.0333333	0.08	0.1	0.0333333	0.0733333	0.06	0.0533333	0.0666667	0.02	0.0333333	0.38	0.226667	0.347225	10451.3	69.6753	0.386667	0.18	0.433333	0.0185954	0.133333	0.733333	0.0833333	0	0.0833333	0.183333	0	0	0	0	0.1	0
EPB90968	835	90071	0.0622754	30.4598	-0.0852695	5.60406	-20.3638	16.0951	0.0826347	0.0203593	0.0658683	0.0538922	0.0323353	0.100599	0.0299401	0.0706587	0.0502994	0.0826347	0.0299401	0.0359281	0.0502994	0.0263473	0.0431138	0.0479042	0.0742515	0.0730539	0.00479042	0.0251497	0.401198	0.184431	0.257799	40925.7	49.0128	0.258683	0.213174	0.528144	0.0144692	0.134884	0.64186	0.055814	0.00465116	0.153488	0.106977	0.0139535	0.0976744	0.0372093	0	0.116279	0.0232558
EPB90596	435	48885.6	0.0574713	38.2343	-0.433103	5.5329	-7.12477	8.6748	0.0643678	0.0183908	0.0735632	0.0896552	0.0298851	0.0712644	0.0091954	0.0666667	0.0758621	0.0804598	0.0275862	0.0321839	0.0597701	0.0390805	0.0712644	0.0321839	0.0482759	0.0827586	0.0045977	0.0229885	0.37931	0.151724	0.355604	30925.3	71.0926	0.374713	0.137931	0.487356	0.12774	0.147208	0.659898	0.035533	0.00507614	0.116751	0.15736	0.0152284	0.0761421	0.0152284	0.0152284	0.13198	0.0152284
EPB90052	99	11428.8	0.10101	18.1384	-0.39899	5.84063	-2.24295	2.64613	0.0707071	0.020202	0.0808081	0.0505051	0.0606061	0.030303	0.030303	0.040404	0.0606061	0.10101	0.030303	0.040404	0.020202	0.0606061	0.0505051	0.0606061	0.10101	0.0505051	0.020202	0.020202	0.393939	0.262626	0.367641	7259.89	73.3322	0.454545	0.222222	0.323232	0.0439864	0.125	0.725	0.025	0	0.1	0.075	0	0.025	0.025	0	0.1	0.025
EPB89583	258	27697.5	0.0542636	31.805	-0.0488372	6.39458	-1.86121	9.62962	0.108527	0.00387597	0.0503876	0.0697674	0.0193798	0.0891473	0.0271318	0.0813953	0.0852713	0.0775194	0.0193798	0.0348837	0.0426357	0.0310078	0.0271318	0.0658915	0.0348837	0.0968992	0.0155039	0.0193798	0.437984	0.166667	0.296027	14924.5	57.8468	0.511628	0.135659	0.352713	0.021114	0.116279	0.697674	0.0697674	0	0.0930233	0.174419	0	0.0697674	0.0348837	0	0.197674	0.0232558
EPB89351	470	53200	0.0723404	51.8432	-0.404043	6.08697	-6.29858	15.6393	0.087234	0.0212766	0.0659574	0.0659574	0.0382979	0.0404255	0.0297872	0.0659574	0.0595745	0.106383	0.0234043	0.0425532	0.0404255	0.0617021	0.0574468	0.0680851	0.0531915	0.0382979	0.00425532	0.0297872	0.393617	0.225532	0.336071	31391.8	66.791	0.587234	0.0638298	0.348936	0.0786344	0.125604	0.68599	0.0628019	0	0.115942	0.111111	0.00483092	0.057971	0.0434783	0	0.101449	0.0289855
EPB89280	544	59414.5	0.0441176	35.0215	-0.108088	5.34977	-14.5192	7.2518	0.0974265	0.0147059	0.0753676	0.0680147	0.0220588	0.0643382	0.0202206	0.0845588	0.0716912	0.0955882	0.0220588	0.0349265	0.0294118	0.0422794	0.0441176	0.0625	0.0496324	0.0790441	0.00367647	0.0183824	0.422794	0.189338	0.303377	32397.1	59.5535	0.477941	0.132353	0.389706	0.0458406	0.144385	0.679144	0.0588235	0	0.149733	0.160428	0	0.0802139	0.0160428	0.0106952	0.117647	0.026738
EPB89065	1129	130576	0.0593446	52.1991	-0.845704	5.73366	-19.4403	32.8619	0.061116	0.00708592	0.0664305	0.109832	0.0301151	0.0389725	0.0186005	0.0717449	0.0876882	0.0797166	0.0256864	0.0593446	0.0274579	0.0584588	0.0699734	0.0673162	0.0451727	0.0460585	0.00708592	0.0221435	0.343667	0.230292	0.379535	87198	77.2347	0.588131	0.0806023	0.331267	0.152803	0.131012	0.721393	0.0381426	0.00331675	0.0995025	0.175788	0.00995025	0.0414594	0.0215589	0.0149254	0.127695	0.0165837
EPB88762	404	45966	0.126238	40.8013	-0.561634	5.49408	-9.66181	5.94048	0.0866337	0.0173267	0.0767327	0.0420792	0.039604	0.0742574	0.0247525	0.0420792	0.0519802	0.0816832	0.0222772	0.0643564	0.0594059	0.0643564	0.0420792	0.0371287	0.0371287	0.049505	0.0222772	0.0643564	0.408416	0.20297	0.261302	20745.2	51.3496	0.319307	0.185644	0.49505	0.0195199	0.151786	0.625	0.0892857	0	0.0892857	0.0803571	0.00892857	0.0625	0.0357143	0.00892857	0.0892857	0.00892857
EPB88495	595	65289.4	0.0773109	36.5748	-0.200336	5.93003	-9.05121	16.054	0.0907563	0.00672269	0.0605042	0.0605042	0.0403361	0.0806723	0.0268908	0.0739496	0.0504202	0.0806723	0.0235294	0.0403361	0.0487395	0.0319328	0.0537815	0.0655462	0.0621849	0.0655462	0.00672269	0.0302521	0.411765	0.2	0.295719	34551	58.0688	0.331092	0.144538	0.52437	0.104011	0.220657	0.591549	0.0657277	0.00469484	0.0938967	0.103286	0.00469484	0.0657277	0.028169	0.00938967	0.112676	0.0469484
EPB88372	778	84251.2	0.0578406	37.992	-0.112339	6.05758	-9.62324	22.6397	0.0938303	0.00899743	0.0488432	0.062982	0.0244216	0.0732648	0.0269923	0.0616967	0.0578406	0.0874036	0.0218509	0.0475578	0.0526992	0.0372751	0.0398458	0.0745501	0.0501285	0.096401	0.00771208	0.0257069	0.419023	0.209512	0.314264	46152.5	59.3219	0.341902	0.167095	0.491003	0.0800071	0.155932	0.572881	0.0779661	0	0.0610169	0.125424	0	0.0881356	0.0305085	0.0135593	0.111864	0.0169492
EPB88317	944	108919	0.0911017	46.6902	-0.519597	5.03118	-44.248	1.59866	0.0688559	0.0137712	0.0911017	0.0783898	0.0391949	0.0370763	0.0264831	0.0603814	0.0709746	0.0985169	0.0243644	0.0508475	0.0391949	0.0444915	0.0497881	0.0529661	0.0434322	0.0582627	0.0137712	0.0381356	0.401483	0.191737	0.347581	66270.4	70.2017	0.351695	0.185381	0.462924	0.157302	0.149289	0.701422	0.0331754	0	0.130332	0.149289	0.00947867	0.0473934	0.0260664	0.00947867	0.125592	0.028436
EPB88134	617	69765.3	0.0777958	38.301	-0.527715	6.4384	-3.2525	22.9691	0.0713128	0.0162075	0.0615883	0.0745543	0.0372771	0.0696921	0.0226904	0.0453809	0.0583468	0.095624	0.0243112	0.0486224	0.0453809	0.0486224	0.0713128	0.0599676	0.0486224	0.0599676	0.0162075	0.0243112	0.374392	0.205835	0.305634	37411.6	60.6347	0.277147	0.15235	0.570502	0.114287	0.114035	0.692982	0.0482456	0.00438596	0.100877	0.140351	0.00438596	0.0570175	0.0219298	0	0.114035	0.0263158
EPB87720	190	21279.3	0.0421053	40.8995	-0.564211	10.0656	12.9551	20.8767	0.0736842	0	0.0473684	0.0578947	0.0210526	0.0684211	0.0263158	0.0736842	0.0947368	0.1	0.0263158	0.0526316	0.0315789	0.0421053	0.0789474	0.0631579	0.0736842	0.0473684	0	0.0210526	0.363158	0.231579	0.370573	14005	73.7105	0.578947	0.0947368	0.326316	0.0708361	0.114943	0.689655	0.0344828	0	0.0689655	0.114943	0	0.103448	0.0344828	0.0114943	0.183908	0.0344828
EPB87560	322	36706.4	0.102484	44.3975	-0.378882	6.15591	-3.69504	10.4668	0.068323	0.00621118	0.0652174	0.0590062	0.0372671	0.0559006	0.0279503	0.068323	0.0714286	0.0962733	0.0186335	0.0621118	0.0496894	0.0372671	0.0403727	0.0496894	0.0590062	0.0621118	0.0217391	0.0434783	0.416149	0.208075	0.288268	18363.9	57.0307	0.397516	0.130435	0.47205	0.0190227	0.0877193	0.719298	0.0438596	0	0.140351	0.105263	0.00877193	0.0789474	0.00877193	0	0.157895	0
EPB87275	269	30972.8	0.107807	34.129	-0.397398	5.08637	-9.13214	1.05967	0.0371747	0.0111524	0.0743494	0.0743494	0.0446097	0.0520446	0.0148699	0.0557621	0.063197	0.0892193	0.0260223	0.0520446	0.0408922	0.0297398	0.0520446	0.063197	0.0743494	0.0817844	0.0148699	0.0483271	0.39777	0.219331	0.336457	17851.5	66.3625	0.122677	0.360595	0.516729	0.0647347	0.0520833	0.75	0.0208333	0	0.135417	0.15625	0.0104167	0.0625	0.0104167	0	0.166667	0
EPB86877	463	50992.9	0.0971922	33.824	-0.287041	5.45674	-9.78018	6.94199	0.110151	0.012959	0.0518359	0.0712743	0.0518359	0.0712743	0.0172786	0.0539957	0.0583153	0.0691145	0.0172786	0.0539957	0.0475162	0.0367171	0.0431965	0.0691145	0.0539957	0.0647948	0.0215983	0.0237581	0.412527	0.213823	0.340868	30271.6	65.3813	0.289417	0.207343	0.50324	0.0612527	0.136842	0.621053	0.0631579	0	0.1	0.131579	0.0105263	0.0842105	0.0157895	0.00526316	0.115789	0.00526316
EPB86357	227	24912	0.0748899	36.0863	-0.248018	5.33294	-9.72017	3.32074	0.092511	0.0220264	0.061674	0.0748899	0.0396476	0.0748899	0.0396476	0.0572687	0.061674	0.0704846	0.0220264	0.0132159	0.0572687	0.0440529	0.030837	0.0484581	0.0837004	0.0704846	0.0132159	0.0220264	0.387665	0.189427	0.313646	13728.5	60.4778	0.409692	0.180617	0.409692	0.0315418	0.0963855	0.650602	0.0240964	0	0.108434	0.13253	0.0120482	0.0722892	0.0361446	0	0.13253	0.0120482
EPB86036	659	72319.8	0.0637329	31.1838	-0.367982	4.91455	-26.8315	-3.22603	0.091047	0.00151745	0.0804249	0.0895296	0.0440061	0.0713202	0.0091047	0.0698027	0.0895296	0.0789074	0.0121396	0.0485584	0.0333839	0.0288316	0.0394537	0.0485584	0.0682853	0.0758725	0.0030349	0.016692	0.391502	0.194234	0.350982	44362.9	67.3185	0.383915	0.251897	0.364188	0.103792	0.18705	0.625899	0.0863309	0	0.133094	0.125899	0.0107914	0.0863309	0.0107914	0.00719424	0.151079	0.0395683
EPB85810	416	44587.7	0.0625	22.5488	-0.0983173	6.29932	-2.03654	11.6858	0.108173	0.00961538	0.0552885	0.0745192	0.0432692	0.0889423	0.0120192	0.0456731	0.0985577	0.103365	0.0192308	0.0480769	0.0336538	0.0192308	0.0264423	0.0576923	0.0528846	0.0841346	0.00721154	0.0120192	0.423077	0.177885	0.293554	23388.9	56.2233	0.394231	0.151442	0.454327	0.0230243	0.119403	0.69403	0.0820896	0	0.119403	0.156716	0	0.0895522	0	0	0.231343	0.00746269
EPB85578	935	100608	0.055615	26.8075	-0.031016	6.05161	-9.74522	25.3732	0.108021	0.0139037	0.0652406	0.0588235	0.0342246	0.086631	0.0213904	0.0780749	0.0727273	0.0834225	0.0278075	0.0299465	0.0513369	0.0278075	0.0395722	0.0406417	0.0652406	0.0737968	0.00534759	0.0160428	0.426738	0.163636	0.276279	49368.9	52.801	0.416043	0.128342	0.455615	0.0132835	0.156364	0.650909	0.0872727	0.00363636	0.123636	0.152727	0.00727273	0.0836364	0.0218182	0.0145455	0.152727	0.0218182
EPB85503	324	35546.8	0.0925926	33.7154	-0.179938	5.0151	-12.9254	0.214443	0.111111	0.0277778	0.0617284	0.0679012	0.0401235	0.0740741	0.0216049	0.058642	0.0555556	0.0925926	0.0123457	0.037037	0.0401235	0.0493827	0.0339506	0.0679012	0.0401235	0.0555556	0.0123457	0.0401235	0.42284	0.194444	0.293002	18399.6	56.7889	0.419753	0.151235	0.429012	0.0280123	0.122642	0.679245	0.0754717	0.00943396	0.141509	0.150943	0	0.0660377	0.0188679	0.00943396	0.122642	0.00943396
EPB85427	191	22156.1	0.120419	37.6586	-0.605759	4.97821	-6.41581	-0.213181	0.026178	0.0157068	0.115183	0.0628272	0.0680628	0.0628272	0.0052356	0.052356	0.120419	0.0837696	0.0418848	0.0314136	0.0471204	0.0471204	0.026178	0.052356	0.0366492	0.052356	0.0052356	0.0471204	0.376963	0.167539	0.368399	14059.7	73.6111	0.60733	0.0209424	0.371728	0.0483349	0.142857	0.681319	0.010989	0	0.164835	0.0769231	0.010989	0.0659341	0.010989	0.010989	0.21978	0.021978
EPB84874	299	32796.3	0.0735786	40.1502	-0.155518	6.01029	-5.53275	10.5874	0.0936455	0.0167224	0.0367893	0.083612	0.0367893	0.0869565	0.0367893	0.0568562	0.0568562	0.090301	0.0334448	0.0468227	0.0602007	0.0167224	0.0434783	0.0468227	0.0501672	0.0702341	0.0100334	0.0267559	0.41806	0.160535	0.312771	18229.7	60.9688	0.304348	0.204013	0.491639	0.0250835	0.190476	0.571429	0.047619	0	0.0285714	0.180952	0.0380952	0.114286	0.0571429	0.00952381	0.104762	0.00952381
EPB84665	257	29358.9	0.077821	48.5023	-0.596109	5.13054	-7.2907	1.57012	0.0661479	0.0077821	0.0817121	0.0817121	0.0272374	0.0544747	0.0077821	0.0466926	0.0661479	0.0894942	0.0389105	0.0583658	0.0389105	0.0428016	0.0700389	0.0661479	0.0311284	0.07393	0.0077821	0.0428016	0.392996	0.198444	0.344257	17668.9	68.7505	0.48249	0.167315	0.350195	0.068426	0.0566038	0.764151	0.0283019	0	0.169811	0.150943	0	0.0849057	0	0	0.113208	0
EPB83489	513	56847.2	0.0955166	23.9347	-0.212671	5.63157	-7.8148	8.5951	0.08577	0.0155945	0.0740741	0.0487329	0.0389864	0.0916179	0.0155945	0.0565302	0.0604288	0.0818713	0.0311891	0.037037	0.037037	0.0389864	0.0467836	0.0506823	0.0623782	0.0701754	0.0272904	0.0292398	0.421053	0.189084	0.252633	25562.5	49.8295	0.368421	0.220273	0.411306	0.0144188	0.15493	0.65493	0.0422535	0	0.15493	0.126761	0.00704225	0.0915493	0.0140845	0.0140845	0.147887	0.0211268
EPB83458	258	29703.7	0.0968992	33.1329	-0.413178	5.60065	-5.10173	6.17729	0.0813953	0.00387597	0.0697674	0.100775	0.0465116	0.0387597	0.0155039	0.0736434	0.0891473	0.100775	0.0116279	0.0310078	0.0503876	0.0193798	0.0620155	0.0426357	0.0542636	0.0581395	0.00775194	0.0426357	0.422481	0.147287	0.35292	18210.2	70.582	0.620155	0	0.379845	0.0815853	0.0769231	0.769231	0.0480769	0	0.125	0.182692	0.00961538	0.0384615	0.00961538	0.00961538	0.192308	0
EPB82976	1203	137105	0.0565254	38.2015	-0.647548	6.10885	-10.4724	40.4313	0.0731505	0.00665004	0.0523691	0.102244	0.0290939	0.0440565	0.0174564	0.0573566	0.0939318	0.100582	0.0249377	0.0615129	0.0166251	0.0665004	0.0507066	0.0581879	0.0598504	0.0573566	0.00498753	0.0224439	0.369909	0.246052	0.383981	92653.5	77.0187	0.66251	0.0822943	0.255195	0.0744622	0.14376	0.736177	0.0679305	0	0.0837283	0.156398	0.00473934	0.0458136	0.0205371	0.00631912	0.129542	0.0236967
EPB82890	549	61952.3	0.0746812	38.5446	-0.420219	8.67662	7.86773	32.5747	0.0619308	0.0200364	0.0528233	0.0655738	0.0218579	0.0746812	0.0291439	0.0546448	0.0546448	0.0856102	0.0309654	0.0291439	0.0546448	0.0455373	0.0765027	0.0582878	0.0546448	0.0765027	0.00728597	0.0455373	0.384335	0.187614	0.282381	30251.1	55.1023	0.40255	0.17122	0.42623	0.0345766	0.106742	0.662921	0.0674157	0	0.0955056	0.151685	0	0.101124	0.0337079	0	0.106742	0.0168539
EPB82580	312	35223.9	0.0801282	31.2096	-0.283333	5.65869	-7.70642	7.70294	0.0608974	0.0160256	0.0576923	0.0833333	0.0288462	0.0576923	0.0288462	0.0705128	0.0769231	0.0897436	0.0128205	0.0512821	0.0544872	0.0352564	0.0384615	0.0512821	0.0384615	0.0961538	0.0160256	0.0352564	0.410256	0.176282	0.295005	18285.4	58.6071	0.362179	0.13141	0.50641	0.0195212	0.0925926	0.675926	0.0277778	0	0.12037	0.194444	0.00925926	0.0925926	0.0277778	0.00925926	0.175926	0.00925926
EPB82456	211	24231.2	0.113744	40.4289	-0.407583	4.86277	-11.0544	-1.53791	0.0521327	0.014218	0.0758294	0.07109	0.0521327	0.0616114	0.0236967	0.0521327	0.056872	0.0900474	0.028436	0.0473934	0.056872	0.0521327	0.0379147	0.0379147	0.0616114	0.0663507	0.0189573	0.042654	0.402844	0.199052	0.292385	12135	57.512	0.402844	0.270142	0.327014	0.0141928	0.0882353	0.691176	0.0294118	0	0.132353	0.147059	0	0.0735294	0.0147059	0	0.102941	0.0441176
EPB81733	429	49873.2	0.0979021	49.4651	-0.605828	5.87212	-5.00876	11.0751	0.039627	0.027972	0.0675991	0.0815851	0.048951	0.044289	0.013986	0.0722611	0.0769231	0.0885781	0.013986	0.0536131	0.0536131	0.04662	0.0606061	0.0582751	0.0629371	0.039627	0.02331	0.025641	0.351981	0.221445	0.348442	30175	70.3379	0.310023	0.200466	0.48951	0.137837	0.116402	0.708995	0.026455	0	0.116402	0.148148	0.010582	0.042328	0.015873	0.026455	0.137566	0.026455
EPB81498	360	39602.5	0.113889	37.6856	-0.251944	5.19232	-8.21668	2.59251	0.0777778	0.0111111	0.0527778	0.075	0.0583333	0.108333	0.00833333	0.0527778	0.0583333	0.0527778	0.0361111	0.0333333	0.0583333	0.0194444	0.0472222	0.0555556	0.0666667	0.0722222	0.0138889	0.0416667	0.405556	0.175	0.301765	20728.4	57.5789	0.244444	0.291667	0.463889	0.0214966	0.169492	0.584746	0.0508475	0	0.0932203	0.169492	0.0169492	0.101695	0	0	0.135593	0.0254237
EPB81308	360	41051.7	0.144444	37.0195	-0.410556	5.19488	-11.7873	2.42965	0.075	0.0305556	0.0694444	0.0472222	0.0472222	0.0916667	0.025	0.0333333	0.0416667	0.0916667	0.025	0.0361111	0.0416667	0.0666667	0.0416667	0.05	0.0444444	0.0444444	0.0305556	0.0666667	0.413889	0.197222	0.256551	18114.8	50.3188	0.497222	0.1	0.402778	0.017552	0.0784314	0.696078	0.0490196	0	0.107843	0.107843	0	0.117647	0.0294118	0	0.107843	0
EPB91897	441	49282.3	0.0861678	33.693	-0.302721	5.22017	-17.3387	4.45872	0.0702948	0.0113379	0.0816327	0.0725624	0.0340136	0.0657596	0.0294785	0.0680272	0.0702948	0.0793651	0.0226757	0.0249433	0.0385488	0.0272109	0.0430839	0.0702948	0.0589569	0.0793651	0.00226757	0.0498866	0.405896	0.181406	0.282992	24346.4	55.2074	0.315193	0.219955	0.464853	0.0192861	0.0984848	0.719697	0.0454545	0	0.19697	0.174242	0	0.0833333	0.0151515	0.00757576	0.166667	0.0151515
EPB91692	246	28922	0.121951	43.657	-0.600813	8.55678	3.29381	17.2003	0.0731707	0.0121951	0.0569106	0.0853659	0.0569106	0.0487805	0.0365854	0.0447154	0.0894309	0.0934959	0.0325203	0.0325203	0.0650407	0.0365854	0.0650407	0.0243902	0.0325203	0.0487805	0.00813008	0.0569106	0.414634	0.126016	0.33241	16798.5	68.2867	0.345528	0.162602	0.49187	0.0930397	0.121212	0.727273	0.030303	0	0.0808081	0.171717	0.010101	0.040404	0.030303	0.010101	0.181818	0.030303
EPB91744	326	36158.5	0.0766871	26.8994	-0.246626	9.50491	14.1176	26.9123	0.0889571	0.00920245	0.0521472	0.0674847	0.0398773	0.0797546	0.0214724	0.0828221	0.107362	0.0613497	0.0122699	0.0337423	0.0429448	0.0245399	0.0552147	0.0429448	0.0460123	0.095092	0.00920245	0.0276074	0.417178	0.147239	0.338647	21594.7	66.2415	0.276074	0.266871	0.457055	0.0574332	0.151515	0.606061	0.0681818	0	0.0909091	0.106061	0.0227273	0.106061	0	0	0.189394	0.00757576
EPB91531	1314	150074	0.0989346	41.7785	-0.567352	5.76378	-26.2356	36.3623	0.0487062	0.00913242	0.0745814	0.0791476	0.0509893	0.0700152	0.0273973	0.0555556	0.0806697	0.0882801	0.0243531	0.0517504	0.0418569	0.0357686	0.0509893	0.0692542	0.0327245	0.0608828	0.00913242	0.0388128	0.376712	0.189498	0.337497	87801.4	66.82	0.321157	0.1621	0.516743	0.108291	0.0805861	0.699634	0.032967	0	0.124542	0.141026	0.003663	0.0879121	0.029304	0.0018315	0.148352	0.018315
EPB90810	172	19663.3	0.0872093	26.8285	-0.281977	6.15239	-2.87546	7.00781	0.0988372	0.00581395	0.0581395	0.0697674	0.0174419	0.0465116	0.0406977	0.0465116	0.0581395	0.0988372	0.0465116	0.0465116	0.0290698	0.0406977	0.0523256	0.0290698	0.0581395	0.0872093	0.00581395	0.0639535	0.465116	0.174419	0.359631	12373.6	71.9393	0.325581	0.284884	0.389535	0.0799486	0.259259	0.617284	0.0617284	0	0.0864198	0.111111	0	0.0617284	0.037037	0.037037	0.111111	0.0493827
EPB90682	479	52950.9	0.0542797	39.6979	-0.181211	6.21537	-4.41535	15.9303	0.0793319	0.0104384	0.0668058	0.0647182	0.0292276	0.0668058	0.0250522	0.0730689	0.0563674	0.0981211	0.0167015	0.0354906	0.0375783	0.039666	0.0647182	0.0647182	0.0605428	0.085595	0.00835073	0.0167015	0.407098	0.200418	0.337446	31604.4	65.98	0.434238	0.158664	0.407098	0.0800208	0.160804	0.633166	0.0301508	0.00502513	0.115578	0.110553	0.0351759	0.0753769	0.0301508	0.040201	0.110553	0.0100503
EPB89168	1200	138785	0.0841667	46.7673	-0.391583	5.94334	-19.3289	37.773	0.06	0.00916667	0.0575	0.08	0.0391667	0.035	0.0291667	0.0725	0.06	0.113333	0.0258333	0.0558333	0.0341667	0.055	0.0591667	0.0608333	0.0525	0.0558333	0.00666667	0.0383333	0.411667	0.224167	0.34259	82504.2	68.7535	0.588333	0.0208333	0.390833	0.109049	0.123506	0.715139	0.0458167	0	0.119522	0.149402	0.0059761	0.0418327	0.0418327	0.0179283	0.10757	0.0179283
EPB89019	216	24209.2	0.0601852	26.3019	-0.265741	9.92937	17.9974	26.3237	0.0787037	0.0138889	0.0509259	0.037037	0.0416667	0.0509259	0.0277778	0.0509259	0.12963	0.12037	0.0277778	0.0462963	0.037037	0.0509259	0.0416667	0.0601852	0.0416667	0.0740741	0.00462963	0.0138889	0.412037	0.199074	0.363581	15794.1	73.1209	0.351852	0.231481	0.416667	0.0578911	0.12	0.71	0.07	0	0.09	0.06	0.02	0.04	0.03	0	0.25	0.02
EPB88965	409	44941.9	0.0684597	31.2773	-0.133496	5.44457	-8.86768	6.15741	0.0733496	0.0122249	0.0586797	0.0709046	0.0342298	0.0757946	0.0171149	0.0366748	0.0611247	0.132029	0.0244499	0.0366748	0.0391198	0.0317848	0.0464548	0.0709046	0.0660147	0.0782396	0.00488998	0.0293399	0.413203	0.205379	0.292719	23350.5	57.0917	0.430318	0.193154	0.376528	0.0341278	0.108696	0.710145	0.0507246	0.00724638	0.15942	0.166667	0.00724638	0.0724638	0.00724638	0	0.0942029	0.0289855
EPB88907	278	30780.5	0.0719424	44.1532	-0.278417	4.97758	-11.0775	-0.291484	0.0863309	0.0251799	0.0863309	0.0611511	0.0539568	0.0683453	0.0179856	0.0503597	0.057554	0.0719424	0.028777	0.057554	0.0251799	0.0431655	0.0503597	0.0395683	0.0755396	0.0827338	0.00719424	0.0107914	0.392086	0.215827	0.307597	17002.3	61.1592	0.273381	0.291367	0.435252	0.0823453	0.158416	0.742574	0.039604	0.00990099	0.108911	0.118812	0.019802	0.029703	0.00990099	0.00990099	0.128713	0.00990099
EPB88925	115	13056	0.0782609	30.247	-0.265217	9.63688	5.59258	9.76948	0.113043	0.0173913	0.0173913	0.104348	0.0521739	0.0608696	0.00869565	0.0521739	0.0695652	0.0869565	0.00869565	0.0434783	0.0173913	0.0434783	0.104348	0.0173913	0.0608696	0.0956522	0	0.026087	0.434783	0.165217	0.385399	8915.54	77.5264	0.478261	0.173913	0.347826	0.0864509	0.203704	0.685185	0.0925926	0	0.037037	0.12963	0.0185185	0.037037	0.0185185	0.0185185	0.12963	0.037037
EPB88478	787	85432.8	0.0736976	29.4184	-0.323507	6.10658	-7.10486	20.3088	0.104193	0.0114358	0.068615	0.0482846	0.0317662	0.0864041	0.0203304	0.0660737	0.0698856	0.0724269	0.0241423	0.0571792	0.0520966	0.0343075	0.0368488	0.0520966	0.064803	0.0571792	0.0127065	0.0292249	0.397713	0.208386	0.28172	42225.9	53.6542	0.31385	0.174079	0.512071	0.0531611	0.171548	0.627615	0.112971	0	0.121339	0.100418	0.0041841	0.0920502	0.0167364	0.0167364	0.16318	0.0041841
EPB88389	262	29589.6	0.0725191	37.8122	-0.246565	6.08162	-2.99153	7.19379	0.0534351	0.019084	0.0877863	0.0419847	0.0381679	0.0572519	0.0229008	0.0763359	0.0648855	0.103053	0.0305344	0.0610687	0.0343511	0.0343511	0.0534351	0.0610687	0.0610687	0.0648855	0.0152672	0.019084	0.400763	0.217557	0.31931	16486.3	62.9248	0.274809	0.270992	0.454198	0.0521018	0.0927835	0.701031	0.0309278	0	0.164948	0.0721649	0	0.0721649	0.0515464	0.0103093	0.134021	0.0309278
EPB87938	158	17698.7	0.0949367	39.6032	-0.382911	6.42061	-1.14	5.87056	0.056962	0.00632911	0.0506329	0.0696203	0.0506329	0.0696203	0.0253165	0.056962	0.0822785	0.0822785	0.0126582	0.0696203	0.0126582	0.0443038	0.0316456	0.0822785	0.0696203	0.0822785	0.00632911	0.0379747	0.386076	0.265823	0.336016	10582.4	66.9774	0.487342	0.189873	0.322785	0.0313999	0.106061	0.681818	0.030303	0	0.0757576	0.151515	0.030303	0.0757576	0	0	0.136364	0.0151515
EPB87556	176	19618.3	0.0681818	31.4403	-0.219886	5.94447	-4.75159	6.1401	0.0511364	0.0340909	0.0681818	0.0454545	0.0454545	0.0568182	0.0511364	0.0852273	0.0568182	0.107955	0.0170455	0.0454545	0.0795455	0.0340909	0.0284091	0.0397727	0.102273	0.0284091	0.00568182	0.0170455	0.357955	0.221591	0.324969	11024.4	62.6384	0.244318	0.278409	0.477273	0.037254	0.115942	0.623188	0.0434783	0	0.144928	0.0724638	0	0.0724638	0.0144928	0	0.130435	0.0289855
EPB86801	534	57628.4	0.0299625	26.7268	0.011236	6.73794	-0.803	16.7487	0.0955056	0.0149813	0.0599251	0.0617978	0.0187266	0.0636704	0.0149813	0.0730337	0.082397	0.101124	0.0355805	0.0449438	0.0318352	0.0337079	0.0374532	0.0636704	0.0617978	0.093633	0	0.011236	0.428839	0.20412	0.317781	32603.4	61.055	0.492509	0.11985	0.38764	0.0634504	0.163265	0.647959	0.0612245	0	0.112245	0.117347	0.00510204	0.0969388	0.0255102	0.00510204	0.142857	0.0204082
EPB86434	607	67448.9	0.0807249	38.6401	-0.234761	5.55189	-11.5145	10.2777	0.0807249	0.0115321	0.0428336	0.0724876	0.029654	0.0708402	0.0181219	0.0691928	0.0494234	0.105437	0.0181219	0.0543657	0.0444811	0.0510708	0.0461285	0.0560132	0.0691928	0.0593081	0.00658979	0.0444811	0.413509	0.230643	0.298463	35682.4	58.7848	0.446458	0.0823723	0.47117	0.0747031	0.102326	0.711628	0.0465116	0	0.0697674	0.148837	0.00930233	0.0604651	0.027907	0.00930233	0.0883721	0.0139535
EPB85415	248	28650.5	0.104839	41.1093	-0.435081	5.63777	-8.537	6.45197	0.0604839	0.016129	0.0604839	0.0725806	0.0443548	0.0564516	0.0443548	0.0604839	0.0604839	0.0927419	0.0443548	0.0524194	0.0645161	0.0443548	0.0362903	0.0403226	0.0443548	0.0443548	0.0241935	0.0362903	0.407258	0.181452	0.289226	14294.6	57.6395	0.41129	0.205645	0.383065	0.0133548	0.119048	0.642857	0	0	0.0952381	0.142857	0	0.047619	0.0595238	0	0.154762	0.047619
EPB85386	533	59851.6	0.101313	46.6353	-0.334146	8.6313	5.56413	26.2272	0.0825516	0.00938086	0.043152	0.065666	0.0375235	0.065666	0.0225141	0.0562852	0.0712946	0.0750469	0.0187617	0.0356473	0.0487805	0.043152	0.0469043	0.0581614	0.0806754	0.0750469	0.0187617	0.0450281	0.409006	0.217636	0.360933	37906.1	71.1185	0.337711	0.178236	0.484053	0.153532	0.221277	0.570213	0.0723404	0	0.0425532	0.106383	0.0382979	0.0595745	0.0340426	0.012766	0.123404	0.0212766
EPB85313	359	38896.8	0.0752089	28.9097	-0.16156	6.15182	-3.77148	10.2643	0.0640669	0.0278552	0.0529248	0.0529248	0.0334262	0.108635	0.0250696	0.0696379	0.0612813	0.0779944	0.00835655	0.0445682	0.0445682	0.0473538	0.0334262	0.0557103	0.0668524	0.0835655	0.0139276	0.0278552	0.37883	0.214485	0.275775	19239.4	53.5917	0.278552	0.250696	0.470752	0.018478	0.0849057	0.716981	0.0283019	0	0.113208	0.141509	0.00943396	0.0849057	0.0377358	0	0.113208	0.0188679
EPB84935	175	19895.9	0.131429	46.8905	-0.54	5.26854	-8.80067	2.15084	0.0685714	0.0171429	0.0457143	0.08	0.0742857	0.0628571	0.0457143	0.0571429	0.0514286	0.04	0.0171429	0.0514286	0.0571429	0.0514286	0.0228571	0.04	0.114286	0.0457143	0.0114286	0.0457143	0.36	0.257143	0.348945	11909.5	68.0543	0.297143	0.2	0.502857	0.0455803	0.19697	0.636364	0.0606061	0	0.0757576	0.151515	0.0151515	0.0454545	0.0151515	0.030303	0.0757576	0.0151515
EPB84532	210	24263.2	0.0904762	34.7419	-0.55381	5.33362	-5.22629	2.73447	0.052381	0.0142857	0.0904762	0.0666667	0.052381	0.0571429	0.0142857	0.0571429	0.0761905	0.104762	0.0190476	0.0428571	0.0190476	0.0761905	0.0571429	0.052381	0.0571429	0.052381	0.0238095	0.0142857	0.37619	0.228571	0.330729	14088	67.0857	0.457143	0.133333	0.409524	0.0632857	0.0941176	0.764706	0.0117647	0	0.141176	0.117647	0.0235294	0.0823529	0.0117647	0.0117647	0.141176	0
EPB84413	453	50514.1	0.0816777	43.9572	-0.131126	5.25564	-17.296	4.9781	0.0883002	0.0220751	0.0662252	0.0728477	0.0353201	0.0640177	0.0309051	0.0662252	0.0573951	0.0860927	0.0242826	0.0485651	0.0353201	0.0309051	0.0419426	0.0375276	0.0573951	0.0883002	0.00662252	0.0397351	0.434879	0.174393	0.278267	24679.8	54.4808	0.384106	0.156733	0.459161	0.0155003	0.144928	0.717391	0.0724638	0	0.130435	0.173913	0.00724638	0.057971	0.00724638	0	0.15942	0.00724638
EPB83999	217	24252.3	0.0829493	29.6608	-0.214747	5.48186	-5.95644	3.43375	0.0645161	0.00460829	0.101382	0.0368664	0.0506912	0.0552995	0.0276498	0.0737327	0.0645161	0.0875576	0.00921659	0.0460829	0.0599078	0.0276498	0.0460829	0.0506912	0.0737327	0.0875576	0.0184332	0.0138249	0.40553	0.198157	0.299823	12573.6	57.9431	0.294931	0.211982	0.493088	0.014804	0.155844	0.675325	0.0649351	0	0.155844	0.0779221	0.025974	0.0779221	0.038961	0	0.155844	0.025974
EPB83953	330	35212.4	0.0575758	38.6882	-0.265152	5.21153	-9.96914	2.78555	0.112121	0.0181818	0.0484848	0.0787879	0.0272727	0.106061	0.0181818	0.0484848	0.0484848	0.0727273	0.030303	0.0393939	0.0454545	0.0363636	0.0484848	0.0575758	0.0666667	0.0666667	0.00606061	0.0242424	0.387879	0.2	0.304757	19232.7	58.2809	0.290909	0.242424	0.466667	0.0175114	0.137255	0.656863	0.0588235	0	0.0686275	0.186275	0	0.0686275	0.00980392	0.00980392	0.117647	0.0294118
EPB83414	735	82250.2	0.0979592	31.1765	-0.27619	5.72718	-15.5952	16.4011	0.0693878	0.014966	0.0748299	0.0489796	0.0353741	0.0734694	0.029932	0.0530612	0.0544218	0.102041	0.0163265	0.0421769	0.047619	0.0312925	0.0462585	0.0707483	0.0585034	0.0680272	0.0258503	0.0367347	0.406803	0.202721	0.252488	35981.8	48.9549	0.193197	0.296599	0.510204	0.0121173	0.121053	0.668421	0.0315789	0.00526316	0.152632	0.0894737	0	0.0631579	0.0315789	0.0157895	0.121053	0.0157895
EPB83320	428	47558.8	0.067757	37.3575	-0.623598	5.60611	-11.4241	11.2838	0.0841121	0.0163551	0.0630841	0.102804	0.021028	0.0771028	0.0280374	0.0584112	0.0841121	0.0700935	0.00934579	0.0490654	0.0420561	0.0116822	0.0537383	0.0397196	0.0771028	0.0654206	0.00233645	0.0443925	0.35514	0.17757	0.349474	29128.5	68.0572	0.268692	0.193925	0.537383	0.168602	0.153439	0.671958	0.0793651	0	0.0899471	0.190476	0.00529101	0.0793651	0.010582	0.015873	0.164021	0.010582
EPB83327	340	39078.3	0.123529	46.8994	-0.459706	5.3916	-8.0514	5.36499	0.0676471	0.0176471	0.0647059	0.0882353	0.0558824	0.0823529	0.0147059	0.0529412	0.0617647	0.0529412	0.0470588	0.0323529	0.0676471	0.0235294	0.0676471	0.0352941	0.0323529	0.0676471	0.0205882	0.0470588	0.411765	0.123529	0.297511	19754.9	58.1025	0.405882	0.179412	0.414706	0.0448831	0.163793	0.560345	0.0431034	0.00862069	0.112069	0.181034	0.00862069	0.0862069	0	0.0258621	0.103448	0.0172414
EPB83143	636	73469.7	0.102201	39.1344	-0.394025	5.05221	-24.382	1.6207	0.0707547	0.00786164	0.0738994	0.0786164	0.0503145	0.0377358	0.0188679	0.0676101	0.0738994	0.103774	0.0330189	0.0628931	0.0251572	0.0487421	0.0393082	0.0534591	0.0534591	0.0487421	0.0125786	0.0393082	0.426101	0.218553	0.347871	44304	69.6603	0.691824	0.00628931	0.301887	0.0410237	0.198653	0.656566	0.0673401	0	0.124579	0.131313	0.013468	0.047138	0.026936	0.020202	0.107744	0.020202
EPB83008	1682	192400	0.0897741	43.7585	-0.293103	5.27866	-53.0016	19.873	0.0766944	0.0136742	0.0588585	0.0826397	0.039239	0.0374554	0.0231867	0.0606421	0.0618312	0.107015	0.0315101	0.0636147	0.0368609	0.0434007	0.0463734	0.0588585	0.0386445	0.0689655	0.00832342	0.0422117	0.434602	0.204518	0.3131	105333	62.6238	0.583829	0.102259	0.313912	0.0453838	0.116694	0.711507	0.0453809	0	0.111831	0.160454	0.00972447	0.0518639	0.0291734	0.00324149	0.116694	0.0178282
EPB82642	330	38395.2	0.121212	45.0248	-0.515455	6.23697	-4.355	14.2876	0.0484848	0.0121212	0.0666667	0.0727273	0.0575758	0.0424242	0.0393939	0.0515152	0.0757576	0.0787879	0.030303	0.0424242	0.0484848	0.030303	0.0484848	0.0787879	0.0484848	0.0636364	0.0151515	0.0484848	0.393939	0.2	0.278331	18560.7	56.2447	0.372727	0.178788	0.448485	0.0338286	0.107843	0.686275	0.0490196	0	0.117647	0.186275	0	0.0588235	0	0	0.147059	0.00980392
EPB82333	412	43302.8	0.0533981	37.0066	-0.0570388	8.44144	2.94175	14.849	0.157767	0.0121359	0.0461165	0.0558252	0.026699	0.0800971	0.0121359	0.0679612	0.065534	0.065534	0.0218447	0.0558252	0.0364078	0.0242718	0.0436893	0.0703883	0.0582524	0.0728155	0.00485437	0.0218447	0.43932	0.208738	0.302286	23871.7	57.9411	0.339806	0.186893	0.473301	0.0723249	0.208955	0.58209	0.0820896	0	0.0597015	0.0820896	0.0149254	0.0820896	0.00746269	0.0149254	0.156716	0.0298507
EPB81949	219	24365.5	0.0730594	38.3575	-0.312785	5.31799	-7.06756	3.00252	0.105023	0.0228311	0.0776256	0.0776256	0.0410959	0.0547945	0.0228311	0.0639269	0.0639269	0.0730594	0.0365297	0.0273973	0.0410959	0.0182648	0.0593607	0.0502283	0.0821918	0.0502283	0	0.0319635	0.401826	0.178082	0.302271	13173.8	60.1542	0.342466	0.159817	0.497717	0.0596478	0.202899	0.681159	0.0724638	0	0.0869565	0.202899	0.0289855	0.0434783	0.0144928	0	0.15942	0.0289855
EPB81769	344	37885.6	0.0697674	32.766	-0.227326	5.71763	-7.62361	8.11413	0.0988372	0.0145349	0.0697674	0.0610465	0.0290698	0.0639535	0.0290698	0.0552326	0.0639535	0.0726744	0.0261628	0.0406977	0.0377907	0.0348837	0.0436047	0.0523256	0.0726744	0.0930233	0.0116279	0.0290698	0.415698	0.200581	0.294275	19479.6	56.6267	0.409884	0.116279	0.473837	0.0359679	0.190083	0.636364	0.0743802	0	0.115702	0.0909091	0.00826446	0.0909091	0.0330579	0.0247934	0.132231	0.00826446
EPB81452	160	18214.5	0.1	36.8707	-0.31625	5.39922	-5.12937	2.73194	0.05625	0.00625	0.0625	0.0875	0.0375	0.08125	0.025	0.075	0.0625	0.0875	0.025	0.05	0.0375	0.025	0.05625	0.04375	0.0375	0.08125	0.00625	0.05625	0.425	0.15625	0.352237	11026.9	68.9181	0.2875	0.33125	0.38125	0.0381169	0.173913	0.608696	0.0289855	0	0.101449	0.173913	0	0.130435	0.0144928	0.0289855	0.115942	0.0289855
EPB92564	375	41811.2	0.0826667	36.8358	-0.2416	5.36864	-11.5974	5.35067	0.0773333	0.0106667	0.056	0.0746667	0.032	0.0746667	0.0266667	0.072	0.0453333	0.0746667	0.0426667	0.0266667	0.0506667	0.0373333	0.0533333	0.072	0.0586667	0.064	0.0106667	0.04	0.413333	0.194667	0.267566	19624.4	52.3316	0.429333	0.197333	0.373333	0.00983927	0.111111	0.703704	0.0462963	0	0.138889	0.175926	0.00925926	0.0648148	0.0185185	0	0.12037	0.00925926
EPB92362	148	16767.9	0.101351	45.2095	-0.482432	6.40157	-1.16907	5.05557	0.0472973	0.0202703	0.0878378	0.0337838	0.0405405	0.0405405	0.027027	0.0743243	0.0743243	0.0945946	0.0135135	0.0405405	0.101351	0.0202703	0.0405405	0.0945946	0.0608108	0.027027	0.0202703	0.0405405	0.358108	0.216216	0.3339	9710.82	65.6136	0.385135	0.202703	0.412162	0.00692509	0.0847458	0.694915	0.0169492	0	0.20339	0.0508475	0.0169492	0.0338983	0.0338983	0.0169492	0.169492	0.0169492
EPB92225	213	24337.3	0.117371	28.33	-0.412676	5.28315	-7.94106	2.70639	0.0892019	0	0.0704225	0.0798122	0.0422535	0.0610329	0.028169	0.0516432	0.0751174	0.0938967	0.0328638	0.0469484	0.028169	0.028169	0.0375587	0.0516432	0.0516432	0.056338	0.0140845	0.0610329	0.441315	0.178404	0.327147	13369.8	62.7691	0.544601	0.084507	0.370892	0.0345478	0.152941	0.670588	0.105882	0	0.129412	0.141176	0	0.0588235	0.0117647	0	0.152941	0
EPB91833	1151	129238	0.0764553	39.8833	-0.255691	8.40302	9.01539	54.846	0.0625543	0.013901	0.0608167	0.0573414	0.03649	0.0721112	0.0251955	0.0712424	0.0668983	0.0894874	0.0330148	0.0425717	0.0417029	0.0460469	0.0573414	0.0582103	0.0486533	0.0764553	0.00434405	0.0356212	0.409209	0.195482	0.31815	72820.4	63.2671	0.298002	0.195482	0.506516	0.0625375	0.185185	0.649383	0.054321	0	0.111111	0.106173	0.00740741	0.0592593	0.0395062	0.0222222	0.123457	0.0246914
EPB91633	671	76740.3	0.102832	39.2846	-0.321759	5.40598	-22.528	10.9637	0.0640835	0.0104322	0.0774963	0.0640835	0.0447094	0.0506706	0.0327869	0.0655738	0.0536513	0.0819672	0.0223547	0.0447094	0.0566319	0.0357675	0.052161	0.0551416	0.04769	0.0819672	0.0208644	0.0372578	0.418778	0.183308	0.282361	37691.2	56.1716	0.445604	0.132638	0.421759	0.0558367	0.0829493	0.718894	0.0276498	0	0.156682	0.165899	0.00460829	0.0599078	0.0276498	0.00921659	0.105991	0.00460829
EPB91468	1057	116851	0.0633869	35.6218	-0.22772	5.75099	-16.6961	26.0863	0.0983917	0.0141911	0.0558184	0.0860927	0.0293283	0.0586566	0.0189215	0.0586566	0.0842006	0.100284	0.0245979	0.0435194	0.0406812	0.0274361	0.0406812	0.0596026	0.0501419	0.0747398	0.0113529	0.0227058	0.420057	0.1807	0.341876	69931.8	66.1606	0.471145	0.111637	0.417219	0.107275	0.166667	0.625541	0.0800866	0.0021645	0.0865801	0.158009	0.0021645	0.0714286	0.0194805	0.00865801	0.142857	0.021645
EPB90772	231	27204.8	0.121212	40.3225	-0.626407	7.77457	0.964203	11.039	0.0519481	0.004329	0.0562771	0.0822511	0.0562771	0.04329	0.021645	0.0562771	0.0909091	0.0995671	0.038961	0.0649351	0.04329	0.030303	0.0519481	0.0606061	0.0519481	0.030303	0.025974	0.038961	0.398268	0.207792	0.321127	14971.3	64.811	0.38961	0.246753	0.363636	0.0344699	0.141304	0.641304	0.0326087	0	0.0434783	0.152174	0	0.0434783	0.0108696	0.0217391	0.152174	0.0217391
EPB90727	762	89181.7	0.103675	43.304	-0.428084	5.57701	-17.8376	15.8808	0.0419948	0.015748	0.0695538	0.0734908	0.0459318	0.0301837	0.0249344	0.0643045	0.0721785	0.116798	0.0288714	0.0498688	0.0209974	0.0577428	0.0459318	0.0669291	0.0682415	0.0485564	0.00918635	0.0485564	0.404199	0.242782	0.336814	51511.8	67.6008	0.611549	0.0590551	0.329396	0.0999576	0.151057	0.688822	0.0392749	0.00302115	0.111782	0.123867	0.0151057	0.0362538	0.0392749	0.0271903	0.108761	0.021148
EPB89198	273	31296.8	0.120879	32.3605	-0.576923	5.52858	-7.78491	5.46842	0.0622711	0.00732601	0.0732601	0.0659341	0.047619	0.047619	0.029304	0.0622711	0.0805861	0.0586081	0.029304	0.0695971	0.047619	0.025641	0.029304	0.0659341	0.0659341	0.0586081	0.010989	0.0622711	0.391941	0.227106	0.309251	16870.5	61.7966	0.351648	0.227106	0.421245	0.0487247	0.0505051	0.757576	0.010101	0	0.151515	0.131313	0.010101	0.010101	0.030303	0	0.191919	0
EPB88962	496	54207.5	0.0584677	36.1442	-0.258065	5.96726	-5.69263	13.8905	0.0947581	0.0141129	0.0584677	0.0806452	0.0282258	0.0766129	0.0181452	0.0705645	0.0826613	0.078629	0.0262097	0.0383065	0.0423387	0.0221774	0.0443548	0.0544355	0.0685484	0.0705645	0.00604839	0.0241935	0.399194	0.183468	0.293603	28403.5	57.2652	0.362903	0.163306	0.47379	0.0549283	0.128049	0.664634	0.0792683	0	0.109756	0.164634	0	0.0914634	0.0365854	0	0.182927	0.00609756
EPB88816	411	46813.4	0.109489	36.4988	-0.59562	5.03465	-22.3476	0.897516	0.0559611	0.00486618	0.0486618	0.121655	0.0583942	0.0900243	0.0291971	0.0437956	0.0608273	0.080292	0.0121655	0.0364964	0.0121655	0.0437956	0.053528	0.0754258	0.0583942	0.0632603	0.0218978	0.0291971	0.364964	0.214112	0.345048	27947.5	67.9987	0.287105	0.226277	0.486618	0.0814771	0.103825	0.677596	0.0218579	0	0.0765027	0.218579	0.0163934	0.103825	0.0273224	0.00546448	0.103825	0.0218579
EPB88812	111	12930.9	0.0900901	30.765	-0.404505	9.66924	5.93627	12.4566	0.0540541	0.00900901	0.0720721	0.045045	0.045045	0.0630631	0.045045	0.0720721	0.0900901	0.0900901	0.027027	0.045045	0.036036	0.027027	0.0810811	0.018018	0.0540541	0.0810811	0.018018	0.027027	0.414414	0.144144	0.4063	9216.08	83.0278	0.261261	0.333333	0.405405	0.0950743	0.262295	0.639344	0.0327869	0	0.0983607	0.0655738	0.0163934	0.0491803	0.0327869	0.0327869	0.147541	0.0327869
EPB88790	686	78086.1	0.110787	32.7156	-0.46035	5.12764	-20.6226	3.87514	0.0758017	0.0058309	0.0539359	0.0860058	0.0612245	0.0495627	0.0131195	0.0597668	0.0685131	0.0801749	0.0189504	0.0539359	0.0437318	0.0597668	0.0408163	0.0699708	0.0539359	0.0553936	0.00874636	0.0408163	0.400875	0.237609	0.244406	33541.7	48.8947	0.494169	0.134111	0.37172	0.00776821	0.0643275	0.77193	0.0175439	0	0.105263	0.192982	0	0.0467836	0.00584795	0.00584795	0.146199	0.00584795
EPB88664	256	28257.5	0.03125	38.4688	-0.319531	8.76385	2.70939	10.9287	0.0976562	0.00390625	0.0742188	0.0742188	0.015625	0.0429688	0.0078125	0.0585938	0.105469	0.0976562	0.0195312	0.0429688	0.0625	0.03125	0.0546875	0.03125	0.0585938	0.105469	0.00390625	0.0117188	0.410156	0.164062	0.338922	17194.2	67.1648	0.273438	0.25	0.476562	0.0310604	0.134021	0.690722	0.0515464	0	0.134021	0.123711	0	0.0618557	0	0	0.216495	0.0206186
EPB88599	338	35935.5	0.0769231	15.3734	0.0428994	5.56223	-4.22802	4.61382	0.106509	0.00887574	0.056213	0.0532544	0.0384615	0.091716	0.00887574	0.0621302	0.0650888	0.0591716	0.0177515	0.0502959	0.0384615	0.0236686	0.0325444	0.0739645	0.056213	0.118343	0.00887574	0.0295858	0.440828	0.204142	0.292117	18524.3	54.8057	0.313609	0.254438	0.431953	0.0134463	0.168317	0.613861	0.0792079	0	0.118812	0.138614	0.00990099	0.0990099	0	0.00990099	0.158416	0.00990099
EPB88541	317	34542.9	0.0757098	30.7574	-0.0962145	5.04659	-11.955	0.666724	0.113565	0.0126183	0.0536278	0.0788644	0.0378549	0.0662461	0.0189274	0.0851735	0.0630915	0.0694006	0.0126183	0.0473186	0.0536278	0.0315457	0.0315457	0.0504732	0.0599369	0.0757098	0.0126183	0.0252366	0.432177	0.189274	0.310838	18966.5	59.8313	0.33123	0.201893	0.466877	0.0548248	0.155738	0.614754	0.057377	0	0.0901639	0.139344	0.0327869	0.057377	0.0245902	0.00819672	0.114754	0.0163934
EPB87946	720	80224.2	0.101389	35.8721	-0.427222	5.2873	-20.9213	7.35208	0.075	0.00138889	0.0708333	0.0555556	0.0541667	0.0805556	0.0236111	0.0486111	0.05	0.0736111	0.0319444	0.0541667	0.0569444	0.0472222	0.0458333	0.0638889	0.0555556	0.0638889	0.00972222	0.0375	0.394444	0.220833	0.292712	40446.9	56.1763	0.269444	0.144444	0.586111	0.0531272	0.140845	0.629108	0.0657277	0	0.126761	0.107981	0.00938967	0.0985915	0.00938967	0.00469484	0.112676	0.0140845
EPB87980	159	17512.5	0.0503145	34.9654	-0.521384	5.19272	-10.6925	1.89944	0.0628931	0.0125786	0.0754717	0.100629	0.0314465	0.081761	0.0566038	0.0377358	0.081761	0.0880503	0.0440252	0.0251572	0.0377358	0.0188679	0.0251572	0.081761	0.0566038	0.0628931	0	0.0188679	0.345912	0.18239	0.401906	12347.5	77.6572	0.081761	0.427673	0.490566	0.110067	0.116883	0.675325	0.0519481	0	0.116883	0.181818	0.012987	0.103896	0.0519481	0	0.103896	0.012987
EPB87860	282	32182.1	0.0921986	44.6574	-0.491135	5.48374	-11.3623	5.56501	0.070922	0.0141844	0.0638298	0.0638298	0.0390071	0.0567376	0.0460993	0.0460993	0.0602837	0.106383	0.035461	0.0638298	0.0531915	0.0673759	0.0248227	0.0390071	0.0496454	0.0460993	0.0177305	0.035461	0.397163	0.219858	0.297883	16475	58.422	0.41844	0.20922	0.37234	0.0291325	0.163265	0.642857	0.0306122	0	0.122449	0.132653	0.0204082	0.0612245	0.0408163	0.0408163	0.112245	0
EPB87735	191	21216.3	0.0890052	38.8298	-0.0780105	6.31046	-1.28173	5.60622	0.0680628	0.0366492	0.052356	0.0680628	0.0471204	0.0575916	0.0157068	0.0418848	0.078534	0.0890052	0.0104712	0.0209424	0.0680628	0.0418848	0.0366492	0.0471204	0.0680628	0.109948	0.0052356	0.0366492	0.408377	0.17801	0.319061	12052.1	63.1002	0.376963	0.21466	0.408377	0.0631357	0.181818	0.621212	0.0454545	0.0151515	0.0454545	0.151515	0.0151515	0.0454545	0.030303	0.0151515	0.136364	0.030303
EPB86530	303	33031.4	0.0462046	39.2442	-0.0910891	4.70254	-17.166	-5.50265	0.0660066	0.029703	0.0627063	0.0891089	0.019802	0.0825083	0.0132013	0.0726073	0.0561056	0.108911	0.019802	0.0330033	0.0429043	0.0462046	0.039604	0.0693069	0.039604	0.0825083	0.00660066	0.019802	0.39604	0.188119	0.327844	19146	63.1881	0.290429	0.277228	0.432343	0.0534267	0.165289	0.61157	0.0495868	0	0.115702	0.173554	0.00826446	0.0909091	0.0330579	0.00826446	0.0991736	0.0495868
EPB85065	175	20070.7	0.0857143	41.1994	-0.334286	5.17703	-6.22757	1.49104	0.0342857	0.0171429	0.0514286	0.0914286	0.0285714	0.0514286	0.0171429	0.0914286	0.0742857	0.0857143	0.0342857	0.0685714	0.0285714	0.04	0.0342857	0.0857143	0.04	0.0685714	0.0171429	0.04	0.4	0.234286	0.325808	11451.9	65.4392	0.394286	0.234286	0.371429	0.0946507	0.140625	0.65625	0.03125	0.015625	0.09375	0.140625	0	0.03125	0.03125	0.015625	0.125	0.015625
EPB84220	248	28450.7	0.0766129	45.6871	-0.238306	9.08587	7.99333	18.8867	0.0927419	0.0282258	0.0322581	0.0806452	0.0403226	0.0322581	0.0241935	0.0766129	0.0846774	0.108871	0.0241935	0.0443548	0.0120968	0.0645161	0.0604839	0.0604839	0.0443548	0.0524194	0.00403226	0.0322581	0.431452	0.21371	0.35103	17807.7	71.8054	0.83871	0	0.16129	0.0774932	0.175439	0.745614	0.0614035	0.0175439	0.0614035	0.140351	0.00877193	0.00877193	0.0438596	0.00877193	0.157895	0.0263158
EPB83797	375	40074.2	0.0506667	35.5043	-0.0656	4.9407	-15.8531	-1.08039	0.096	0.0106667	0.0693333	0.072	0.0266667	0.0933333	0.0186667	0.0426667	0.056	0.122667	0.0186667	0.016	0.0533333	0.0373333	0.0426667	0.072	0.0426667	0.0853333	0.00266667	0.0213333	0.416	0.168	0.287323	20455.4	54.5477	0.421333	0.165333	0.413333	0.0219228	0.0892857	0.642857	0.0535714	0	0.160714	0.125	0	0.125	0.0357143	0.00892857	0.142857	0.00892857
EPB83512	273	31815	0.113553	48.355	-0.403297	5.63578	-6.80291	6.04928	0.047619	0.014652	0.106227	0.047619	0.0659341	0.047619	0.029304	0.047619	0.0842491	0.131868	0.029304	0.032967	0.029304	0.0512821	0.043956	0.0622711	0.040293	0.040293	0.021978	0.025641	0.410256	0.186813	0.331175	18116.3	66.3602	0.355311	0.223443	0.421245	0.0363788	0.123894	0.690265	0.0530973	0	0.168142	0.0707965	0.0265487	0.0530973	0.0265487	0.00884956	0.168142	0.0176991
EPB83257	1084	120159	0.0571956	38.4215	-0.303598	6.41834	-6.83191	45.0539	0.097786	0.0156827	0.050738	0.0894834	0.0212177	0.0654982	0.0276753	0.052583	0.0821033	0.108856	0.0239852	0.0396679	0.0350554	0.0249077	0.0498155	0.0553506	0.0562731	0.0673432	0.0138376	0.0221402	0.407749	0.176199	0.340435	71824.4	66.2587	0.465867	0.116236	0.417897	0.107483	0.14561	0.665953	0.0749465	0	0.0835118	0.1606	0	0.0813704	0.0364026	0.00642398	0.143469	0.0149893
EPB82176	345	37637	0.0985507	29.7835	-0.246087	4.95837	-12.0681	-0.595662	0.124638	0.0144928	0.057971	0.0637681	0.0434783	0.0753623	0.0144928	0.0492754	0.0637681	0.084058	0.0202899	0.057971	0.0434783	0.0463768	0.0231884	0.0463768	0.0608696	0.0550725	0.0057971	0.0492754	0.431884	0.211594	0.288054	19276.6	55.8741	0.428986	0.214493	0.356522	0.0138069	0.123894	0.681416	0.0530973	0	0.123894	0.150442	0.00884956	0.0707965	0	0.0176991	0.159292	0
EPB81508	1189	136572	0.0950378	41.5104	-0.305214	5.57945	-21.681	22.2675	0.0479394	0.0176619	0.0647603	0.0706476	0.0454163	0.0328007	0.0176619	0.0639193	0.0681245	0.105971	0.019344	0.0470984	0.0420521	0.0479394	0.0479394	0.0773759	0.0622372	0.0714886	0.0117746	0.0378469	0.403701	0.234651	0.341679	80812.3	67.9666	0.321278	0.24979	0.428932	0.0854717	0.129845	0.686047	0.0348837	0	0.114341	0.127907	0.00968992	0.0426357	0.0251938	0.0213178	0.118217	0.0116279
EPB92797	385	42060.9	0.0727273	34.3089	-0.311688	5.96789	-5.58425	10.9111	0.0831169	0.0025974	0.0545455	0.0675325	0.0311688	0.0779221	0.025974	0.0597403	0.0805195	0.0987013	0.00519481	0.0363636	0.0337662	0.0571429	0.025974	0.0883117	0.0571429	0.0727273	0.0103896	0.0311688	0.392208	0.238961	0.283483	21364.5	55.4923	0.324675	0.267532	0.407792	0.0175605	0.0887097	0.66129	0.0322581	0	0.0806452	0.177419	0	0.0645161	0.016129	0.00806452	0.16129	0.0241935
EPB92765	469	52295	0.0767591	38.4356	-0.191898	5.79913	-8.39644	11.5451	0.0746269	0.00639659	0.0554371	0.0682303	0.0426439	0.0746269	0.0255864	0.0810235	0.0426439	0.098081	0.0277186	0.0511727	0.0341151	0.0383795	0.0618337	0.0724947	0.0533049	0.0575693	0.00852878	0.0255864	0.415778	0.215352	0.288363	26730.1	56.9939	0.41791	0.166311	0.415778	0.0425009	0.0914634	0.689024	0.0243902	0	0.109756	0.109756	0.0182927	0.0731707	0.0487805	0.0121951	0.097561	0.0121951
EPB92638	545	62016.6	0.0990826	37.2635	-0.346055	7.48271	1.22213	19.5447	0.053211	0.0238532	0.0807339	0.0495413	0.0550459	0.0568807	0.0165138	0.0697248	0.0715596	0.0678899	0.0348624	0.0422018	0.0587156	0.0293578	0.0605505	0.0568807	0.0623853	0.066055	0.00733945	0.0366972	0.390826	0.190826	0.311856	33098.8	60.7317	0.299083	0.258716	0.442202	0.0277435	0.108374	0.660099	0.044335	0	0.162562	0.0640394	0	0.0689655	0.0295567	0.00985222	0.128079	0.0147783
EPB92553	858	95648.1	0.0582751	39.5401	-0.34289	5.93936	-12.5285	27.2627	0.0652681	0.00582751	0.0536131	0.0932401	0.030303	0.0617716	0.0244755	0.0559441	0.0780886	0.109557	0.018648	0.0407925	0.0431235	0.030303	0.0524476	0.0757576	0.0512821	0.0815851	0.00582751	0.0221445	0.389277	0.198135	0.341564	57722.1	67.2751	0.382284	0.144522	0.473193	0.135709	0.0985915	0.68169	0.0366197	0	0.0985915	0.177465	0.0140845	0.0760563	0.0225352	0.0084507	0.112676	0.0084507
EPB92493	252	29138.8	0.111111	41.756	-0.386508	5.30458	-7.10509	2.84697	0.0634921	0.031746	0.0873016	0.0555556	0.0436508	0.0396825	0.0198413	0.0753968	0.0595238	0.0753968	0.0238095	0.0357143	0.0396825	0.047619	0.0555556	0.0634921	0.0634921	0.0515873	0.0238095	0.0436508	0.400794	0.210317	0.311306	15619.2	61.9809	0.43254	0.146825	0.420635	0.0469754	0.12766	0.680851	0.0531915	0.0106383	0.0957447	0.117021	0	0.0531915	0.0319149	0.0212766	0.12766	0.0106383
EPB91893	440	49709.3	0.0931818	31.7553	-0.197955	5.46106	-12.4753	7.59087	0.0818182	0.0227273	0.075	0.0659091	0.0409091	0.0636364	0.0272727	0.075	0.0590909	0.0681818	0.0272727	0.0272727	0.0409091	0.0409091	0.0522727	0.0386364	0.0590909	0.0818182	0.0181818	0.0340909	0.427273	0.165909	0.262102	22880.2	52.0005	0.420455	0.163636	0.415909	0.0160336	0.161017	0.711864	0.0677966	0	0.152542	0.152542	0	0.0423729	0.00847458	0.00847458	0.101695	0.0338983
EPB91836	159	17296.6	0.0377358	32.6396	-0.213208	5.20062	-5.2672	1.30376	0.081761	0.0377358	0.0440252	0.081761	0	0.0628931	0.0188679	0.0754717	0.0503145	0.081761	0.0251572	0.0440252	0.0754717	0.0377358	0.0440252	0.0566038	0.0691824	0.0754717	0	0.0377358	0.377358	0.207547	0.323576	10001.5	62.9027	0.327044	0.163522	0.509434	0.0567229	0.125	0.640625	0.015625	0	0.078125	0.125	0	0.078125	0.03125	0.03125	0.125	0.015625
EPB91827	620	69118.5	0.083871	43.642	-0.363387	6.48291	-3.11845	21.8335	0.0774194	0.016129	0.0580645	0.0564516	0.0370968	0.0645161	0.0258065	0.0580645	0.0516129	0.0935484	0.016129	0.0451613	0.0548387	0.0483871	0.0564516	0.0806452	0.0548387	0.0580645	0.0129032	0.033871	0.387097	0.229032	0.285341	34576.5	55.7685	0.369355	0.169355	0.46129	0.0336401	0.133971	0.62201	0.0334928	0	0.0813397	0.110048	0.0239234	0.0669856	0.00956938	0.0239234	0.100478	0.0287081
EPB91681	489	53797.7	0.0511247	33.9867	-0.111043	5.40524	-9.92563	7.29408	0.0715746	0.0122699	0.0572597	0.0838446	0.0286299	0.0858896	0.0122699	0.0736196	0.0654397	0.0940695	0.0347648	0.0347648	0.0511247	0.0327198	0.0552147	0.0490798	0.0449898	0.0899796	0.0143149	0.00817996	0.415133	0.161554	0.32916	31428	64.2699	0.384458	0.167689	0.447853	0.0485462	0.115578	0.673367	0.0201005	0	0.110553	0.170854	0.0100503	0.0954774	0.0150754	0.0100503	0.125628	0.0150754
EPB91560	502	55523.6	0.0856574	37.8606	-0.211753	5.0363	-17.9037	0.876257	0.0737052	0.0239044	0.0517928	0.0896414	0.0498008	0.0756972	0.0139442	0.061753	0.0717131	0.0856574	0.0119522	0.0338645	0.0458167	0.0557769	0.0338645	0.0697211	0.0338645	0.0816733	0.0059761	0.0298805	0.400398	0.193227	0.318219	30751.9	61.2588	0.356574	0.181275	0.462151	0.0452894	0.126984	0.645503	0.0529101	0.00529101	0.0952381	0.190476	0	0.0899471	0.00529101	0.010582	0.137566	0.026455
EPB91430	450	50194.9	0.0488889	48.6958	-0.177778	8.61983	5.20306	22.4901	0.08	0.0177778	0.0555556	0.0755556	0.0333333	0.0533333	0.0177778	0.0777778	0.08	0.0933333	0.0355556	0.0155556	0.0444444	0.0466667	0.0622222	0.06	0.0644444	0.0711111	0.00222222	0.0133333	0.406667	0.186667	0.343201	30455.2	67.6783	0.397778	0.133333	0.468889	0.136521	0.193069	0.618812	0.0792079	0	0.0841584	0.138614	0.00990099	0.0693069	0.00990099	0.0148515	0.143564	0.0148515
EPB90627	266	28264	0.0413534	35.315	-0.0308271	5.18704	-8.97918	1.94394	0.093985	0.018797	0.0488722	0.0714286	0.018797	0.0714286	0.0225564	0.056391	0.0639098	0.109023	0.0150376	0.0413534	0.0676692	0.0225564	0.0225564	0.075188	0.075188	0.0827068	0.0075188	0.0150376	0.398496	0.214286	0.308938	15294.1	57.4967	0.293233	0.199248	0.507519	0.0235178	0.153061	0.561224	0.0918367	0	0.0408163	0.153061	0.0102041	0.0612245	0	0.0102041	0.132653	0
EPB90391	294	32206.2	0.0748299	33.6381	-0.255442	5.80789	-4.1027	6.34098	0.0748299	0.0272109	0.0544218	0.0646259	0.0272109	0.0680272	0.0170068	0.0714286	0.0782313	0.0408163	0.0238095	0.0238095	0.0408163	0.047619	0.0272109	0.0884354	0.0884354	0.0884354	0.0204082	0.0272109	0.37415	0.248299	0.321782	17797.5	60.5357	0.187075	0.431973	0.380952	0.0188195	0.108108	0.612613	0.0540541	0	0.0900901	0.126126	0.00900901	0.126126	0.018018	0	0.162162	0.00900901
EPB89927	230	26273.9	0.0304348	54.4561	-0.746957	5.43417	-4.34828	4.58568	0.1	0.00434783	0.0695652	0.113043	0.026087	0.0391304	0.00434783	0.0478261	0.0913043	0.0826087	0.073913	0.0304348	0.0217391	0.0826087	0.073913	0.0565217	0.0347826	0.0434783	0	0.00434783	0.378261	0.204348	0.528211	24302.1	105.661	0.621739	0	0.378261	0.340296	0.296089	0.575419	0.100559	0	0.0837989	0.128492	0.027933	0.0391061	0	0.0167598	0.111732	0.0446927
EPB89874	349	38556.1	0.0859599	32.4	-0.26361	4.97525	-13.8694	-0.381507	0.0802292	0.0114613	0.0687679	0.0630372	0.0515759	0.0716332	0.0200573	0.0515759	0.0515759	0.0974212	0.0200573	0.0429799	0.0487106	0.0515759	0.0401146	0.0573066	0.0744986	0.0630372	0.00286533	0.0315186	0.398281	0.226361	0.343299	23317.5	66.8122	0.340974	0.146132	0.512894	0.161992	0.174497	0.624161	0.0604027	0	0.0939597	0.120805	0.0134228	0.0604027	0.0268456	0.00671141	0.0738255	0.033557
EPB89733	254	28583.1	0.0984252	38.5646	-0.319685	6.07594	-6.20098	10.9554	0.0629921	0.011811	0.0669291	0.0472441	0.0354331	0.0669291	0.0590551	0.0748031	0.0669291	0.0944882	0.023622	0.023622	0.0511811	0.0551181	0.019685	0.0708661	0.0590551	0.0472441	0.00393701	0.0590551	0.401575	0.208661	0.281684	14027	55.2243	0.393701	0.177165	0.429134	0.0247132	0.0952381	0.678571	0.047619	0.0119048	0.0833333	0.130952	0	0.0714286	0.0238095	0	0.154762	0.0119048
EPB89622	607	67723.5	0.0906096	31.9822	-0.340692	5.31384	-24.4633	8.07659	0.0823723	0.0131796	0.0724876	0.0658979	0.0428336	0.0757825	0.0378913	0.0510708	0.0510708	0.100494	0.0115321	0.0362438	0.0477759	0.0461285	0.0444811	0.0494234	0.0609555	0.062603	0.014827	0.0329489	0.398682	0.192751	0.274561	32291	53.1977	0.398682	0.179572	0.421746	0.00731113	0.106742	0.674157	0.0505618	0	0.117978	0.140449	0	0.0842697	0.0393258	0.00561798	0.11236	0.0168539
EPB89540	599	67692.2	0.105175	44.601	-0.24591	5.27963	-16.4402	6.05606	0.0684474	0.0133556	0.066778	0.0617696	0.0500835	0.066778	0.0200334	0.0701169	0.0534224	0.0934891	0.0283806	0.048414	0.0417362	0.0450751	0.0467446	0.0734558	0.0400668	0.0567613	0.015025	0.0400668	0.422371	0.207012	0.289166	34096.6	56.9225	0.427379	0.165275	0.407346	0.0278366	0.100962	0.6875	0.0432692	0.00480769	0.139423	0.144231	0	0.0769231	0.0192308	0.00961538	0.110577	0.0144231
EPB89375	253	28653.7	0.083004	46.136	-0.490119	4.83753	-15.934	-2.81061	0.126482	0.00790514	0.0790514	0.102767	0.0158103	0.027668	0.0237154	0.0474308	0.0711462	0.0909091	0.0237154	0.0316206	0.0158103	0.0355731	0.0474308	0.0671937	0.055336	0.0632411	0.00790514	0.0592885	0.434783	0.189723	0.363121	17959.2	70.9851	0.778656	0	0.221344	0.0797098	0.165217	0.704348	0.0782609	0	0.165217	0.173913	0	0.0347826	0.0173913	0	0.113043	0.026087
EPB89429	212	24045	0.108491	31.6114	-0.494811	5.24564	-8.90474	2.37314	0.0754717	0.0235849	0.0801887	0.0707547	0.0424528	0.0754717	0.0330189	0.0518868	0.0849057	0.0801887	0.0283019	0.0471698	0.0566038	0.0377358	0.0235849	0.0330189	0.0377358	0.0518868	0.0235849	0.0424528	0.396226	0.15566	0.315679	13228.8	62.3999	0.29717	0.216981	0.485849	0.0526832	0.118421	0.710526	0.0263158	0.0131579	0.157895	0.171053	0.0131579	0.0526316	0.0526316	0.0131579	0.144737	0.0131579
EPB88116	925	99892.3	0.0562162	34.0728	-0.108108	5.47061	-22.5393	14.6598	0.108108	0.0140541	0.0616216	0.0637838	0.0248649	0.0810811	0.0237838	0.0605405	0.0432432	0.0810811	0.027027	0.04	0.0356757	0.027027	0.0562162	0.067027	0.0681081	0.0854054	0.0118919	0.0194595	0.418378	0.202162	0.295174	52141.3	56.369	0.403243	0.183784	0.412973	0.0423617	0.15	0.63	0.09	0	0.123333	0.143333	0.01	0.07	0.04	0.00333333	0.103333	0.0166667
EPB86883	911	101987	0.0746432	35.8216	-0.358836	6.2875	-6.62934	31.2107	0.0724479	0.0131723	0.0592755	0.0735456	0.0362239	0.0746432	0.0230516	0.0625686	0.0746432	0.100988	0.0241493	0.0461032	0.0406147	0.0428101	0.0493963	0.053787	0.0548847	0.0592755	0.01427	0.0241493	0.394072	0.197585	0.317062	56202.4	61.6931	0.351262	0.178924	0.469813	0.0896335	0.128655	0.646199	0.0467836	0.00584795	0.0964912	0.140351	0.00292398	0.0818713	0.0175439	0.0146199	0.157895	0.0263158
EPB86041	481	53577.3	0.0810811	36.8528	-0.239709	5.62549	-13.0696	11.1279	0.0769231	0.012474	0.0602911	0.0727651	0.0519751	0.0810811	0.033264	0.049896	0.0540541	0.0790021	0.039501	0.043659	0.022869	0.043659	0.049896	0.0582121	0.0582121	0.0831601	0.00831601	0.02079	0.409563	0.203742	0.296283	28089.7	58.3985	0.413721	0.155925	0.430353	0.0578811	0.134831	0.685393	0.0337079	0	0.0955056	0.134831	0.0168539	0.0730337	0.0617978	0.0168539	0.106742	0.0280899
EPB85696	409	46345.5	0.102689	34.9817	-0.254279	5.56223	-9.6369	7.87273	0.0709046	0.0171149	0.0586797	0.0709046	0.0488998	0.0513447	0.0244499	0.0733496	0.0709046	0.0855746	0.0268949	0.0488998	0.0513447	0.0391198	0.0342298	0.0586797	0.0537897	0.0611247	0.00733496	0.0464548	0.420538	0.200489	0.286733	23515.7	57.4955	0.457213	0.134474	0.408313	0.0228233	0.141844	0.673759	0.0496454	0.0070922	0.0921986	0.163121	0.0212766	0.0567376	0.0283688	0	0.156028	0
EPB85045	138	16069	0.108696	41.2384	-0.315217	4.5626	-10.3852	-4.8	0.0724638	0.00724638	0.101449	0.0942029	0.0652174	0.0144928	0.00724638	0.0797101	0.0724638	0.101449	0.0217391	0.0362319	0.0289855	0.0289855	0.0507246	0.057971	0.0652174	0.0507246	0.00724638	0.0362319	0.434783	0.188406	0.367257	10091.6	73.1273	0.318841	0.297101	0.384058	0.0436995	0.138462	0.738462	0.0615385	0	0.169231	0.2	0.0153846	0.0307692	0	0	0.123077	0.0153846
EPB84624	529	58807.6	0.094518	39.8584	-0.293762	6.33979	-4.19019	20.2026	0.0869565	0.0151229	0.0567108	0.073724	0.0378072	0.0926276	0.0283554	0.0661626	0.0756144	0.0623819	0.0321361	0.0245747	0.0415879	0.0321361	0.0453686	0.0529301	0.047259	0.0718336	0.0151229	0.0415879	0.413989	0.1569	0.291595	30251.6	57.1865	0.483932	0.141777	0.374291	0.0319288	0.178571	0.630952	0.0714286	0	0.119048	0.136905	0.0238095	0.0892857	0.0238095	0.00595238	0.172619	0.00595238
EPB84385	507	54280.6	0.061144	28.116	-0.104142	7.63088	1.55548	21.8834	0.102564	0.0118343	0.0493097	0.0670611	0.0295858	0.102564	0.0236686	0.0650888	0.0808679	0.0729783	0.0236686	0.0473373	0.0335306	0.0157791	0.0374753	0.0493097	0.0631164	0.0927022	0.00394477	0.0276134	0.418146	0.175542	0.330757	32172.3	63.4561	0.303748	0.220907	0.475345	0.0841318	0.197917	0.604167	0.078125	0	0.0833333	0.119792	0.0364583	0.104167	0.015625	0.0104167	0.166667	0.0260417
EPB84418	88	9152.32	0.0227273	26.9148	0.336364	4.91364	-4.24974	-0.251402	0.125	0.0227273	0.113636	0	0.0227273	0.0568182	0.0340909	0.125	0.0340909	0.0568182	0.0113636	0.0454545	0.0454545	0.0227273	0.0340909	0.0795455	0.0681818	0.102273	0	0	0.443182	0.215909	0.360498	5785.05	65.7392	0.431818	0.181818	0.386364	0.0631607	0.0571429	0.742857	0.0285714	0	0.285714	0	0	0.0285714	0.0571429	0	0.0857143	0
EPB84272	1019	115486	0.105005	35.1609	-0.335034	5.81994	-16.3131	25.2278	0.060844	0.00588813	0.0549558	0.0706575	0.0520118	0.0628067	0.0235525	0.0549558	0.0618253	0.103042	0.0215898	0.0529931	0.0363101	0.0441609	0.0461237	0.0716389	0.0598626	0.063788	0.00588813	0.047105	0.409225	0.228656	0.275635	55227.9	54.1981	0.447498	0.135427	0.417076	0.0360676	0.10101	0.700337	0.0538721	0	0.111111	0.151515	0	0.0740741	0.020202	0.010101	0.121212	0.010101
EPB84028	422	46675.6	0.0876777	24.1593	-0.285545	5.4207	-10.7032	6.38932	0.0758294	0.0118483	0.0616114	0.07109	0.0379147	0.0687204	0.021327	0.0402844	0.0805687	0.104265	0.0236967	0.035545	0.0521327	0.0331754	0.0260664	0.0687204	0.0663507	0.07109	0.007109	0.042654	0.402844	0.203791	0.289322	23751.4	56.2829	0.296209	0.258294	0.445498	0.0247771	0.109489	0.693431	0.0656934	0	0.131387	0.145985	0.00729927	0.0364964	0.0145985	0	0.182482	0.00729927
EPB83704	410	45026.6	0.0756098	44.3259	-0.243415	5.85489	-6.62246	10.1487	0.102439	0.0146341	0.0463415	0.0682927	0.0365854	0.0536585	0.0243902	0.0658537	0.0560976	0.0804878	0.0268293	0.0536585	0.0536585	0.0292683	0.0414634	0.0878049	0.0658537	0.0536585	0.0097561	0.0292683	0.404878	0.236585	0.299636	23521.1	57.3685	0.365854	0.204878	0.429268	0.0276866	0.125926	0.674074	0.0888889	0	0.0962963	0.177778	0	0.0740741	0.0148148	0.00740741	0.133333	0.0148148
EPB83451	1144	132172	0.0725524	45.7071	-0.658829	5.75173	-25.4033	34.494	0.0664336	0.0131119	0.0611888	0.097028	0.0375874	0.0445804	0.0297203	0.0629371	0.0681818	0.0952797	0.0192308	0.0576923	0.0262238	0.0708042	0.0655594	0.0506993	0.0428322	0.0559441	0.00524476	0.0297203	0.372378	0.222028	0.366679	84664.5	74.0074	0.591783	0.0804196	0.327797	0.0723738	0.189329	0.674699	0.0671256	0.00344234	0.0929432	0.148021	0.010327	0.0499139	0.0344234	0.0172117	0.101549	0.0447504
EPB82652	2216	248448	0.0875451	37.1092	-0.286146	5.7087	-38.9991	49.6054	0.0902527	0.00767148	0.0564079	0.0731047	0.0406137	0.0618231	0.0221119	0.0631769	0.0527978	0.0866426	0.0243682	0.0455776	0.0460289	0.0437726	0.0573105	0.0586643	0.0518953	0.0708484	0.0108303	0.0361011	0.422834	0.19991	0.299979	129489	58.4335	0.395307	0.199007	0.405686	0.0460191	0.11336	0.684211	0.0688259	0	0.110661	0.149798	0.00269906	0.0728745	0.0296896	0.00404858	0.112011	0.0134953
EPB82626	225	24732.1	0.0488889	36.568	-0.0906667	4.72209	-13.0547	-3.41894	0.0844444	0.0177778	0.0666667	0.0711111	0.0222222	0.0622222	0.0222222	0.0488889	0.0444444	0.106667	0.0444444	0.0311111	0.0444444	0.0488889	0.0355556	0.0355556	0.106667	0.08	0.0133333	0.0133333	0.413333	0.222222	0.307609	13448.2	59.7698	0.422222	0.191111	0.386667	0.017007	0.17284	0.691358	0.0617284	0	0.123457	0.160494	0	0.0617284	0.0123457	0	0.0864198	0.0493827
EPB81865	533	58676.9	0.0412758	25.3831	-0.202064	6.27527	-5.03212	20.7005	0.0881801	0.00562852	0.0694184	0.0694184	0.0206379	0.0769231	0.0300188	0.0619137	0.0712946	0.103189	0.0337711	0.0375235	0.0300188	0.0412758	0.0562852	0.0450281	0.0450281	0.0938086	0.00187617	0.0187617	0.422139	0.168856	0.304685	32134.4	60.2896	0.514071	0.125704	0.360225	0.0481613	0.100559	0.681564	0.0335196	0	0.134078	0.139665	0	0.117318	0.0167598	0.0111732	0.156425	0.027933
EPB81375	336	37819.9	0.0684524	23.9095	-0.26875	5.02317	-13.8836	0.378747	0.0357143	0.0178571	0.0744048	0.0744048	0.0386905	0.0684524	0.0208333	0.0595238	0.0744048	0.107143	0.0238095	0.0505952	0.0386905	0.0535714	0.0327381	0.0357143	0.0714286	0.0922619	0.00595238	0.0238095	0.386905	0.21131	0.327833	21737	64.6936	0.291667	0.241071	0.467262	0.0682506	0.129496	0.697842	0.0215827	0	0.143885	0.151079	0.0143885	0.107914	0.028777	0.00719424	0.115108	0.0143885
EPB81376	703	80659.7	0.100996	42.0005	-0.429872	5.92799	-12.5391	23.0925	0.0625889	0.0142248	0.0682788	0.0796586	0.0497866	0.0625889	0.0312945	0.0540541	0.0583215	0.0938834	0.0184922	0.0469417	0.0483642	0.027027	0.0697013	0.0426743	0.0497866	0.0711238	0.0113798	0.0398293	0.401138	0.16643	0.303923	43000	61.1664	0.435277	0.105263	0.459459	0.121153	0.162055	0.671937	0.0671937	0	0.134387	0.15415	0.00790514	0.0632411	0.0474308	0.00790514	0.110672	0.027668
EPB81258	395	46779.7	0.136709	44.2299	-0.808608	5.31174	-14.3747	4.83835	0.0405063	0.0151899	0.0860759	0.0531646	0.0531646	0.0329114	0.0329114	0.0506329	0.0683544	0.0658228	0.0278481	0.078481	0.0531646	0.0658228	0.0329114	0.0582278	0.0556962	0.0455696	0.035443	0.0481013	0.367089	0.258228	0.339683	26906	68.1164	0.326582	0.182278	0.491139	0.0873812	0.0877193	0.736842	0.0175439	0	0.146199	0.0877193	0.00584795	0.0350877	0.0350877	0.0116959	0.122807	0.0175439
EPB81171	195	21448.1	0.0871795	37.2164	-0.411282	5.42877	-5.15953	3.13512	0.0820513	0.0205128	0.0717949	0.0717949	0.0512821	0.102564	0.0205128	0.0769231	0.0974359	0.0820513	0.0102564	0.0410256	0.0461538	0.0512821	0.0205128	0.0358974	0.0461538	0.0358974	0.0102564	0.025641	0.374359	0.174359	0.337337	12567	64.4461	0.389744	0.215385	0.394872	0.0437691	0.12987	0.675325	0.0779221	0	0.155844	0.142857	0	0.103896	0.012987	0.012987	0.168831	0.012987
EPB93081	532	59355.2	0.107143	32.016	-0.248308	5.17743	-16.5619	3.86078	0.0958647	0.0056391	0.0639098	0.0714286	0.0582707	0.0657895	0.018797	0.0451128	0.0526316	0.0902256	0.0131579	0.0432331	0.0413534	0.037594	0.0507519	0.0582707	0.0620301	0.0770677	0.0093985	0.0394737	0.428571	0.201128	0.278148	28692.6	53.9334	0.460526	0.129699	0.409774	0.033834	0.13253	0.674699	0.0963855	0	0.126506	0.156627	0.0060241	0.0963855	0.0120482	0	0.13253	0.0120482
EPB92998	678	73798.5	0.0899705	36.8982	-0.214602	5.48942	-16.9585	11.2948	0.0958702	0.00737463	0.0486726	0.0707965	0.039823	0.0943953	0.0250737	0.0516224	0.0530973	0.0825959	0.0162242	0.0383481	0.0501475	0.0383481	0.039823	0.0663717	0.0530973	0.0781711	0.0103245	0.039823	0.414454	0.196165	0.252465	33105.2	48.8278	0.441003	0.116519	0.442478	0.00981519	0.121547	0.685083	0.0718232	0	0.0994475	0.171271	0.00552486	0.0883978	0.0165746	0	0.149171	0.0165746
EPB92007	697	80608.9	0.139168	32.1865	-0.454806	5.59736	-22.0146	15.8675	0.0530846	0.00860832	0.071736	0.061693	0.0573888	0.0760402	0.0401722	0.0502152	0.045911	0.071736	0.0373027	0.0545194	0.045911	0.0215208	0.0530846	0.0516499	0.0559541	0.061693	0.0229555	0.0588235	0.413199	0.183644	0.248136	33992.5	48.7697	0.285509	0.190818	0.523673	0.033496	0.164835	0.648352	0.043956	0	0.126374	0.153846	0.00549451	0.0604396	0.043956	0.010989	0.0989011	0.032967
EPB92070	271	31407.6	0.0848708	45.986	-0.264207	5.13429	-11.7963	1.74507	0.0590406	0.0184502	0.0922509	0.0664207	0.0295203	0.0405904	0.0295203	0.0738007	0.0479705	0.118081	0.0405904	0.0479705	0.0258303	0.0295203	0.0664207	0.0627306	0.0369004	0.0590406	0.0184502	0.0369004	0.435424	0.177122	0.344891	18969	69.9962	0.276753	0.313653	0.409594	0.075836	0.156522	0.686957	0.0173913	0.00869565	0.182609	0.130435	0.0173913	0.0608696	0.026087	0.00869565	0.104348	0.026087
EPB91817	1179	129465	0.0729432	30.5498	-0.15564	6.20326	-9.23956	35.4607	0.100933	0.0101781	0.0559796	0.0661578	0.0381679	0.0797286	0.0212044	0.0636132	0.0500424	0.0754877	0.0245971	0.0441052	0.0449534	0.0373198	0.0627651	0.0491942	0.0483461	0.0924512	0.00593723	0.028838	0.430025	0.178965	0.285028	64719.5	54.8936	0.371501	0.167939	0.46056	0.0469619	0.129213	0.657303	0.0617978	0.00280899	0.0955056	0.143258	0.00842697	0.0926966	0.0224719	0.00561798	0.11236	0.0168539
EPB91837	550	60107.5	0.107273	31.5529	-0.147091	5.95215	-7.38464	14.0263	0.110909	0.0163636	0.0418182	0.0654545	0.0581818	0.0818182	0.0236364	0.06	0.0636364	0.0690909	0.0127273	0.0509091	0.0527273	0.0345455	0.0290909	0.0509091	0.0618182	0.0672727	0.0109091	0.0381818	0.427273	0.198182	0.262966	27704.7	50.3721	0.407273	0.185455	0.407273	0.0120902	0.223684	0.618421	0.118421	0	0.105263	0.138158	0.0197368	0.0460526	0.0263158	0.0197368	0.157895	0.0131579
EPB91159	299	34474.9	0.107023	34.885	-0.438127	6.00063	-5.54629	10.1218	0.0468227	0.0167224	0.0869565	0.0535117	0.0501672	0.0702341	0.0367893	0.0668896	0.0568562	0.09699	0.0267559	0.0367893	0.0568562	0.0334448	0.0635452	0.0334448	0.0635452	0.0468227	0.0133779	0.0434783	0.391304	0.167224	0.289687	17142.8	57.3337	0.304348	0.190635	0.505017	0.0364974	0.0978261	0.728261	0.0326087	0	0.195652	0.130435	0	0.076087	0.0326087	0.0217391	0.141304	0
EPB90495	155	16998.3	0.0516129	34.3019	-0.117419	5.72235	-4.07094	4.21527	0.0903226	0.0258065	0.0516129	0.083871	0.00645161	0.083871	0.0322581	0.0903226	0.0580645	0.0709677	0.0129032	0.0193548	0.0322581	0.0322581	0.0516129	0.0387097	0.083871	0.0903226	0.0193548	0.0258065	0.406452	0.174194	0.378291	11252.8	72.599	0.329032	0.154839	0.516129	0.120788	0.265823	0.531646	0.0759494	0	0.0506329	0.126582	0	0.101266	0.0506329	0.0759494	0.0886076	0.0253165
EPB90433	474	53529.2	0.0738397	28.85	-0.365612	8.30722	3.03523	18.6462	0.0611814	0.0105485	0.0843882	0.0590717	0.0337553	0.0738397	0.0126582	0.0738397	0.0970464	0.0991561	0.0316456	0.0337553	0.0316456	0.0506329	0.0527426	0.0527426	0.0337553	0.0675105	0.00632911	0.0337553	0.407173	0.170886	0.327829	30704	64.7763	0.398734	0.170886	0.43038	0.0653682	0.142857	0.656085	0.0582011	0	0.148148	0.0846561	0.00529101	0.0899471	0.010582	0.00529101	0.190476	0.031746
EPB89614	170	19490.1	0.0705882	43.5983	-0.786471	9.07968	3.7051	10.4984	0.1	0	0.0411765	0.105882	0.0352941	0.0411765	0.0117647	0.0235294	0.135294	0.105882	0.0411765	0.0764706	0.0117647	0.0647059	0.0352941	0.0470588	0.0352941	0.0529412	0.00588235	0.0294118	0.394118	0.223529	0.388988	13524.8	79.5576	0.764706	0	0.235294	0.116146	0.2	0.688889	0.0555556	0	0.0555556	0.188889	0.0111111	0.0444444	0	0.0111111	0.2	0.0555556
EPB89047	239	27267.1	0.0962343	32.5121	-0.703347	4.69896	-15.2797	-5.43143	0.0502092	0.0083682	0.083682	0.108787	0.041841	0.0711297	0.0083682	0.0460251	0.0753138	0.0794979	0.0167364	0.0334728	0.041841	0.041841	0.0543933	0.0502092	0.0669456	0.0669456	0.0041841	0.0502092	0.355649	0.192469	0.383228	18290.5	76.5295	0.238494	0.297071	0.464435	0.10355	0.2	0.618182	0.0636364	0	0.118182	0.209091	0.00909091	0.0454545	0.00909091	0.0272727	0.0909091	0.0454545
EPB88846	731	82724.3	0.0793434	47.7929	-0.468947	6.67997	-1.89711	29.1059	0.0793434	0.0123119	0.0560876	0.0725034	0.0369357	0.0506156	0.0246238	0.0492476	0.0601915	0.102599	0.0246238	0.0506156	0.0574555	0.0451436	0.0642955	0.0560876	0.0588235	0.0560876	0.00410397	0.0383037	0.391245	0.21067	0.302654	44045.9	60.2543	0.422709	0.162791	0.414501	0.0795573	0.0898438	0.695312	0.0546875	0	0.109375	0.140625	0.0078125	0.0390625	0.03125	0.0078125	0.109375	0.00390625
EPB88397	216	24344.3	0.037037	50.2648	-0.635185	5.74821	-3.1938	5.21068	0.0138889	0	0.0694444	0.0833333	0.0231481	0.0740741	0.0138889	0.0925926	0.0925926	0.115741	0.00925926	0.0277778	0.0277778	0.0972222	0.0462963	0.0833333	0.0694444	0.0462963	0	0.0138889	0.314815	0.277778	0.346444	14414.7	66.7348	0.226852	0.328704	0.444444	0.00596163	0.0206186	0.721649	0	0	0.123711	0.154639	0	0.164948	0	0	0.123711	0.0206186
EPB88318	143	17067.2	0.104895	45.6994	-0.846154	5.70438	-3.2108	4.36734	0.0699301	0.00699301	0.0769231	0.111888	0.0559441	0.027972	0.020979	0.0629371	0.104895	0.0769231	0.041958	0.0699301	0.027972	0.034965	0.0629371	0.027972	0.034965	0.034965	0.013986	0.034965	0.391608	0.167832	0.382628	11324.5	79.192	0.594406	0	0.405594	0.108353	0.104478	0.791045	0.0597015	0	0.104478	0.19403	0	0.0298507	0.0298507	0	0.208955	0.0149254
EPB88052	135	15348.2	0.111111	46.0808	-0.556296	5.10144	-3.49021	0.65318	0.0962963	0.00740741	0.0888889	0.0814815	0.0296296	0.0444444	0	0.0666667	0.111111	0.0740741	0.0148148	0.037037	0.037037	0.0296296	0.037037	0.0740741	0.0296296	0.0592593	0.00740741	0.0740741	0.422222	0.17037	0.345654	8997.38	66.6472	0.333333	0.274074	0.392593	0.0336348	0.0892857	0.678571	0.0357143	0	0.160714	0.160714	0	0.0714286	0	0.0178571	0.142857	0
EPB87994	818	91684.2	0.0782396	39.6491	-0.320416	6.24879	-6.69811	27.2641	0.0599022	0.00855746	0.0611247	0.0672372	0.0391198	0.0488998	0.0244499	0.0709046	0.0770171	0.0733496	0.0244499	0.0513447	0.0391198	0.0293399	0.0415648	0.091687	0.0709046	0.0819071	0.0146699	0.0244499	0.388753	0.243276	0.325394	51927.5	63.481	0.242054	0.233496	0.52445	0.115949	0.10089	0.68546	0.0593472	0	0.121662	0.127596	0.00296736	0.0593472	0.0207715	0.00296736	0.15727	0.00593472
EPB87710	372	42301.4	0.104839	36.481	-0.375538	6.61364	-1.51734	16.2558	0.0564516	0.0107527	0.0564516	0.0752688	0.0403226	0.0806452	0.0295699	0.0456989	0.0537634	0.0833333	0.0215054	0.0349462	0.0268817	0.0241935	0.0725806	0.0591398	0.0752688	0.0887097	0.0134409	0.0510753	0.400538	0.193548	0.291471	21409.7	57.553	0.389785	0.16129	0.448925	0.0627486	0.147541	0.622951	0.0409836	0	0.0655738	0.147541	0.00819672	0.106557	0.0245902	0	0.106557	0.0163934
EPB87640	478	52817.6	0.0711297	33.0914	-0.227824	5.09695	-16.7686	2.1871	0.0878661	0.0146444	0.0648536	0.083682	0.0355649	0.0774059	0.0167364	0.0585774	0.0648536	0.10251	0.0334728	0.041841	0.0271967	0.0209205	0.0481172	0.0543933	0.0753138	0.0564854	0.0083682	0.0271967	0.410042	0.192469	0.29278	27541.2	57.6176	0.393305	0.16318	0.443515	0.0400344	0.101266	0.746835	0.0696203	0	0.101266	0.177215	0	0.0632911	0.0316456	0.00632911	0.14557	0.0189873
EPB87523	99	10984.4	0.0707071	52.4646	-0.506061	6.72038	-0.325783	3.97891	0.0606061	0.010101	0.0606061	0.0707071	0.030303	0.0808081	0.020202	0.10101	0.131313	0.0808081	0.010101	0.0707071	0.030303	0.0505051	0	0.040404	0.0707071	0.040404	0	0.040404	0.363636	0.232323	0.366452	6945.96	70.1612	0.444444	0.161616	0.393939	0.0339242	0.133333	0.688889	0.0666667	0	0.111111	0.111111	0	0.111111	0	0.0222222	0.2	0
EPB87262	463	52299.4	0.112311	33.2739	-0.47149	5.43389	-12.5115	7.66641	0.0669546	0.0107991	0.0734341	0.0712743	0.0561555	0.0712743	0.0237581	0.0518359	0.0734341	0.0691145	0.0194384	0.0453564	0.0539957	0.0280778	0.0431965	0.0583153	0.0604752	0.0669546	0.0172786	0.0388769	0.386609	0.192225	0.277567	25327.4	54.7028	0.144708	0.287257	0.568035	0.0244308	0.0769231	0.706294	0.020979	0	0.132867	0.167832	0.00699301	0.048951	0.013986	0	0.146853	0
EPB87231	446	51541.4	0.0695067	40.957	-0.48565	5.80095	-6.75383	12.1873	0.0717489	0.00896861	0.0695067	0.0896861	0.0269058	0.0246637	0.0179372	0.0650224	0.0986547	0.121076	0.0224215	0.044843	0.0112108	0.0650224	0.044843	0.058296	0.058296	0.058296	0.00896861	0.0336323	0.408072	0.226457	0.337333	30449.4	68.2722	0.726457	0.0269058	0.246637	0.0364455	0.126316	0.742105	0.0631579	0	0.131579	0.157895	0.00526316	0.0368421	0.0157895	0.0105263	0.184211	0.00526316
EPB86586	223	24373.6	0.058296	33.3807	-0.286547	5.82369	-3.14453	4.65939	0.107623	0.00896861	0.0807175	0.044843	0.0269058	0.0672646	0.0179372	0.0493274	0.0762332	0.0852018	0.0358744	0.0627803	0.058296	0.044843	0.0358744	0.0358744	0.044843	0.0852018	0.00896861	0.0224215	0.421525	0.188341	0.348536	14729.2	66.0504	0.484305	0.165919	0.349776	0.0240471	0.202128	0.606383	0.117021	0	0.138298	0.0851064	0	0.0425532	0	0.0106383	0.159574	0.0106383
EPB86492	317	34795.9	0.0694006	19.0313	-0.130915	8.5745	2.69302	11.332	0.0977918	0.00630915	0.0725552	0.0599369	0.0473186	0.0567823	0.00630915	0.0599369	0.11041	0.0820189	0.0378549	0.0347003	0.0315457	0.0252366	0.0315457	0.0662461	0.0662461	0.0851735	0.00315457	0.0189274	0.432177	0.192429	0.379267	23563.4	74.3325	0.463722	0.113565	0.422713	0.0839768	0.19863	0.650685	0.0753425	0	0.130137	0.109589	0.0342466	0.0479452	0	0.0205479	0.205479	0.0342466
EPB86193	532	58186.8	0.0958647	32.0376	-0.24906	5.45793	-16.0184	8.34189	0.0770677	0.0150376	0.0601504	0.0545113	0.0507519	0.0845865	0.0319549	0.0507519	0.0507519	0.0695489	0.0131579	0.0451128	0.0657895	0.0394737	0.0319549	0.0657895	0.0657895	0.0827068	0.0131579	0.0319549	0.389098	0.216165	0.317735	31928.3	60.0157	0.0582707	0.398496	0.543233	0.0205859	0.134409	0.586022	0.0483871	0	0.0806452	0.123656	0.016129	0.0806452	0.0215054	0.0107527	0.102151	0.00537634
EPB85064	384	43087.2	0.122396	36.7453	-0.384115	5.36096	-8.88688	4.34418	0.0989583	0.0104167	0.078125	0.046875	0.0520833	0.0651042	0.0182292	0.0442708	0.0755208	0.0729167	0.0260417	0.0572917	0.0598958	0.0364583	0.0260417	0.0598958	0.0416667	0.0598958	0.0364583	0.0338542	0.424479	0.195312	0.288524	21176.8	55.1479	0.278646	0.166667	0.554688	0.0706396	0.198413	0.626984	0.0793651	0.015873	0.134921	0.103175	0	0.0714286	0	0.015873	0.150794	0.0396825
EPB83841	237	26940.5	0.092827	36.3553	-0.327426	5.48368	-6.92131	3.99796	0.0675105	0.0253165	0.092827	0.0464135	0.0379747	0.0506329	0.0295359	0.0506329	0.0759494	0.130802	0.0168776	0.0421941	0.0464135	0.0506329	0.0337553	0.0464135	0.0506329	0.0506329	0.0126582	0.0421941	0.409283	0.189873	0.325629	14944.7	63.0577	0.451477	0.122363	0.42616	0.0567141	0.152174	0.641304	0.076087	0	0.163043	0.0869565	0	0.076087	0.0434783	0.0108696	0.152174	0.0434783
EPB83701	564	64048.6	0.102837	39.2213	-0.429965	5.1743	-21.1926	4.24744	0.070922	0.0177305	0.0638298	0.072695	0.037234	0.0638298	0.0265957	0.0691489	0.0602837	0.0762411	0.0212766	0.0460993	0.0478723	0.0567376	0.037234	0.0585106	0.0514184	0.0567376	0.0248227	0.0407801	0.397163	0.212766	0.304727	33792.7	59.9161	0.413121	0.156028	0.430851	0.0281473	0.113861	0.707921	0.049505	0	0.133663	0.153465	0	0.0643564	0.0346535	0.0148515	0.128713	0.0247525
EPB83444	455	50205.9	0.0791209	33.6442	-0.132747	5.63845	-10.4528	10.2222	0.0901099	0.0175824	0.0527473	0.0791209	0.0373626	0.0791209	0.0263736	0.0659341	0.0703297	0.0923077	0.0241758	0.0395604	0.032967	0.0307692	0.0373626	0.0483516	0.0593407	0.0747253	0.00659341	0.0351648	0.426374	0.178022	0.28865	25763.3	56.6226	0.386813	0.182418	0.430769	0.0177475	0.131944	0.708333	0.0347222	0.00694444	0.111111	0.159722	0.00694444	0.0902778	0.0347222	0.0277778	0.159722	0.0208333
EPB83074	396	41360.9	0.0580808	34.7687	0.0679293	5.94891	-3.99568	8.66631	0.146465	0.0176768	0.0429293	0.0631313	0.0176768	0.10101	0.0151515	0.0631313	0.0631313	0.0707071	0.0227273	0.0378788	0.0429293	0.0227273	0.0328283	0.0580808	0.0505051	0.0909091	0.00505051	0.0353535	0.45202	0.169192	0.271973	20550.5	51.8951	0.378788	0.204545	0.416667	0.0188193	0.205128	0.589744	0.0683761	0	0.0683761	0.128205	0.00854701	0.119658	0.025641	0.017094	0.17094	0.034188
EPB83087	248	28233.5	0.120968	33.7585	-0.480242	5.24581	-8.04833	2.66224	0.116935	0.0120968	0.0685484	0.0806452	0.0443548	0.0524194	0.0201613	0.0403226	0.0604839	0.0725806	0.0241935	0.0403226	0.0524194	0.0282258	0.0564516	0.0322581	0.0645161	0.0564516	0.016129	0.0604839	0.431452	0.165323	0.337452	15901.4	64.1185	0.5	0.0806452	0.419355	0.110509	0.221154	0.634615	0.182692	0	0.153846	0.173077	0	0.0673077	0.00961538	0.00961538	0.105769	0.00961538
EPB82368	160	18334.7	0.0875	38.4251	-0.420625	5.95504	-3.0624	5.399	0.0625	0.01875	0.075	0.075	0.0375	0.08125	0.03125	0.09375	0.0625	0.0625	0.01875	0.03125	0.03125	0.0625	0.06875	0.025	0.0375	0.075	0.0125	0.0375	0.4	0.15625	0.351761	11053.6	69.0852	0.28125	0.31875	0.4	0.0404225	0.09375	0.65625	0.015625	0	0.125	0.15625	0	0.140625	0.03125	0	0.109375	0.015625
EPB82344	436	46806.8	0.0688073	29.25	-0.0727064	5.64482	-10.3952	8.97522	0.100917	0.0206422	0.0711009	0.0527523	0.0389908	0.0917431	0.0298165	0.0779817	0.0619266	0.0779817	0.0114679	0.043578	0.0573394	0.0206422	0.0366972	0.0481651	0.0527523	0.0756881	0.00229358	0.0275229	0.412844	0.165138	0.286096	23752.1	54.4772	0.25	0.240826	0.509174	0.0491967	0.148649	0.621622	0.0810811	0	0.108108	0.108108	0	0.0810811	0.0135135	0.00675676	0.168919	0.0135135
EPB82251	516	59190.3	0.0755814	44.0019	-0.446124	5.86433	-12.6319	15.9453	0.0348837	0.0251938	0.0697674	0.0562016	0.0232558	0.0426357	0.0426357	0.0717054	0.0562016	0.108527	0.0155039	0.0445736	0.0329457	0.0678295	0.0426357	0.0872093	0.0717054	0.0542636	0.0251938	0.0271318	0.360465	0.271318	0.314714	32620.4	63.2179	0.238372	0.296512	0.465116	0.0490313	0.115578	0.718593	0.0251256	0	0.105528	0.100503	0	0.0351759	0.0452261	0.0150754	0.115578	0.0351759
EPB81637	299	33055.1	0.0635452	28.8362	-0.302676	5.46594	-7.88735	5.19673	0.0769231	0.0167224	0.0735786	0.0702341	0.0267559	0.0602007	0.0234114	0.0735786	0.0735786	0.0802676	0.00668896	0.0602007	0.0434783	0.0301003	0.0434783	0.0568562	0.0535117	0.0936455	0.00334448	0.0334448	0.394649	0.200669	0.298443	17590.7	58.8316	0.421405	0.153846	0.424749	0.0389293	0.102804	0.757009	0.046729	0	0.149533	0.149533	0.00934579	0.046729	0.0280374	0.00934579	0.158879	0.0186916
EPB81639	698	78927.4	0.10745	35.9512	-0.268625	6.80331	-0.994215	26.653	0.0859599	0.0100287	0.0444126	0.0659026	0.0558739	0.0573066	0.0243553	0.0458453	0.0616046	0.101719	0.030086	0.0458453	0.0472779	0.0472779	0.0458453	0.0573066	0.0659026	0.0558739	0.0114613	0.0401146	0.426934	0.216332	0.280514	38885.2	55.7094	0.567335	0.0902579	0.342407	0.0454139	0.149321	0.674208	0.040724	0	0.0904977	0.144796	0.0180995	0.0588235	0.0180995	0.00452489	0.149321	0.0271493
EPB81642	272	30583	0.110294	41.3938	-0.506618	5.20829	-11.6933	2.65044	0.102941	0.0110294	0.0919118	0.0661765	0.0514706	0.0772059	0.0330882	0.0257353	0.0661765	0.0772059	0.0294118	0.0257353	0.0514706	0.0294118	0.0477941	0.0404412	0.0551471	0.0588235	0.0257353	0.0330882	0.404412	0.150735	0.280914	14900.8	54.7822	0.496324	0.0367647	0.466912	0.0266327	0.146341	0.658537	0.0731707	0	0.146341	0.146341	0	0.0487805	0.0365854	0	0.158537	0.0121951
EPB81236	91	9835.06	0.043956	33.0319	-0.0153846	4.66912	-5.40921	-1.8073	0.0989011	0.021978	0.0549451	0.0879121	0.043956	0.0659341	0.010989	0.0769231	0.0549451	0.0879121	0.021978	0.10989	0.021978	0.010989	0.032967	0.032967	0.0769231	0.0879121	0	0	0.417582	0.230769	0.364567	6449.84	70.8773	0.285714	0.32967	0.384615	0.0730407	0.128205	0.692308	0.025641	0	0.102564	0.179487	0	0.0769231	0	0.025641	0.102564	0
EPB92956	3224	367971	0.0601737	45.6118	-0.602481	5.40012	-89.6141	55.2052	0.0673077	0.00682382	0.0710298	0.087469	0.0269851	0.0272953	0.0226427	0.05366	0.0722705	0.101737	0.0254342	0.0397022	0.0254342	0.0632754	0.0564516	0.0905707	0.0707196	0.0580025	0.00992556	0.023263	0.366315	0.264268	0.379043	240760	74.6774	0.691377	0.00744417	0.301179	0.156577	0.13046	0.670012	0.0619835	0.00118064	0.116293	0.133412	0.00295159	0.0342385	0.0247934	0.00826446	0.106257	0.0188902
EPB92773	188	21914.4	0.117021	28.592	-0.653191	4.88806	-10.1248	-1.2774	0.0797872	0.00531915	0.117021	0.0691489	0.0319149	0.0478723	0.0212766	0.0691489	0.0638298	0.0638298	0.0319149	0.037234	0.0478723	0.0265957	0.0691489	0.0425532	0.0319149	0.0585106	0.0159574	0.0691489	0.420213	0.138298	0.345734	12729.6	67.7108	0.154255	0.297872	0.547872	0.0900307	0.246753	0.571429	0.12987	0	0.155844	0.12987	0	0.025974	0	0.038961	0.116883	0.0519481
EPB92580	525	58310	0.0838095	30.2023	-0.165714	5.72604	-10.333	12.933	0.0857143	0.0133333	0.0590476	0.0780952	0.0457143	0.0761905	0.0247619	0.0704762	0.0571429	0.0761905	0.0209524	0.0457143	0.047619	0.0209524	0.0590476	0.047619	0.0438095	0.0895238	0.00571429	0.032381	0.426667	0.158095	0.280983	29075.3	55.3815	0.422857	0.19619	0.380952	0.0447493	0.113772	0.658683	0.0479042	0	0.137725	0.137725	0.00598802	0.0958084	0.0359281	0.011976	0.0898204	0.0239521
EPB92276	423	47760	0.113475	34.4501	-0.285343	6.38384	-2.6469	14.0036	0.0803783	0.0165485	0.0827423	0.0472813	0.0851064	0.0567376	0.0236407	0.0638298	0.0827423	0.0732861	0.0212766	0.0330969	0.0472813	0.0543735	0.0401891	0.0591017	0.0472813	0.0567376	0.00472813	0.0236407	0.408983	0.193853	0.324075	26377.2	62.3575	0.463357	0.0756501	0.460993	0.109321	0.198758	0.63354	0.0993789	0	0.161491	0.10559	0	0.0807453	0.00621118	0.0124224	0.15528	0.0248447
EPB92257	174	19103.7	0.0344828	33.5167	-0.0942529	5.95459	-4.71825	6.58012	0.0862069	0.0172414	0.0689655	0.0574713	0.0229885	0.0574713	0.0517241	0.0862069	0.0747126	0.12069	0.0172414	0.0747126	0.0114943	0.0344828	0.0229885	0.0402299	0.0747126	0.0689655	0	0.0114943	0.413793	0.224138	0.338199	11450	65.8046	0.356322	0.206897	0.436782	0.064849	0.0704225	0.816901	0.0422535	0	0.140845	0.126761	0	0.056338	0.056338	0	0.140845	0.0140845
EPB91801	551	60216.8	0.0744102	37.8143	-0.155717	5.69864	-10.363	11.5413	0.0889292	0.0145191	0.0707804	0.0562613	0.0417423	0.0725953	0.0235935	0.0417423	0.0580762	0.0852995	0.0254083	0.0344828	0.0417423	0.0362976	0.0490018	0.0780399	0.0490018	0.0998185	0.00362976	0.0290381	0.415608	0.197822	0.254147	27400.8	49.7293	0.353902	0.168784	0.477314	0.0221354	0.108844	0.659864	0.0680272	0	0.129252	0.142857	0	0.0544218	0.0136054	0	0.156463	0.0136054
EPB91004	224	25587.3	0.0714286	34.9594	-0.305804	8.67101	3.19898	14.7561	0.0535714	0.0133929	0.0625	0.0625	0.0401786	0.0446429	0.0357143	0.0580357	0.0803571	0.0982143	0.0357143	0.0357143	0.03125	0.0357143	0.0580357	0.0491071	0.09375	0.0803571	0.00446429	0.0267857	0.397321	0.214286	0.339868	15330.7	68.4408	0.366071	0.160714	0.473214	0.0889117	0.166667	0.677778	0.0222222	0	0.1	0.1	0.0222222	0.0555556	0.0111111	0	0.144444	0.0444444
EPB90907	422	47487.7	0.0876777	44.8168	-0.350237	5.60827	-7.79954	7.77019	0.0663507	0.014218	0.0758294	0.056872	0.0331754	0.0687204	0.0189573	0.056872	0.056872	0.109005	0.0331754	0.042654	0.056872	0.0331754	0.056872	0.07109	0.0450237	0.049763	0.014218	0.0402844	0.402844	0.191943	0.275637	22804.8	54.0399	0.42654	0.149289	0.424171	0.0198966	0.156716	0.649254	0.0746269	0	0.156716	0.104478	0	0.0671642	0.0298507	0.00746269	0.149254	0.0223881
EPB90703	379	42699.2	0.0712401	36.8336	-0.24591	5.86206	-6.59803	10.5211	0.0738786	0.0105541	0.0686016	0.0659631	0.0369393	0.0448549	0.0263852	0.0712401	0.0633245	0.0897098	0.0263852	0.0474934	0.0290237	0.0474934	0.0527704	0.0712401	0.055409	0.0844327	0.00527704	0.0290237	0.416887	0.221636	0.33503	25343.6	66.8697	0.343008	0.279683	0.377309	0.0621972	0.141935	0.677419	0.0451613	0	0.103226	0.141935	0.00645161	0.0193548	0.0322581	0.0193548	0.116129	0.0258065
EPB90743	219	24680.9	0.105023	26.8612	-0.318721	6.21673	-2.06631	6.82055	0.0776256	0.0136986	0.0639269	0.0593607	0.0547945	0.0684932	0.0228311	0.0502283	0.0776256	0.0821918	0.0228311	0.0593607	0.0456621	0.0410959	0.0365297	0.0319635	0.0639269	0.0776256	0.0136986	0.0365297	0.415525	0.196347	0.374056	15955.1	72.8544	0.26484	0.191781	0.543379	0.143395	0.292453	0.54717	0.113208	0	0.0754717	0.103774	0.0283019	0.0660377	0.00943396	0.0283019	0.122642	0.0283019
EPB90613	101	11620.8	0.118812	44.9041	-0.758416	5.49186	-4.16752	2.3944	0.049505	0.039604	0.118812	0.0693069	0.0693069	0.108911	0.039604	0.0693069	0.049505	0.049505	0.00990099	0.029703	0.039604	0.00990099	0.0990099	0.019802	0.049505	0.029703	0	0.049505	0.326733	0.108911	0.395326	8129.63	80.4914	0.207921	0.277228	0.514851	0.157388	0.109091	0.709091	0	0	0.163636	0.0909091	0	0.127273	0.0545455	0.0181818	0.0909091	0
EPB89870	427	48825.9	0.088993	51.6117	-0.416862	6.1242	-4.60093	14.4301	0.0725995	0.0140515	0.0515222	0.0866511	0.0327869	0.0491803	0.0234192	0.0702576	0.0538642	0.0936768	0.0163934	0.0491803	0.0468384	0.0327869	0.0725995	0.0632319	0.0538642	0.0608899	0.0117096	0.0444965	0.40281	0.199063	0.305665	25782.7	60.381	0.433255	0.156909	0.409836	0.029066	0.16	0.646667	0.0666667	0	0.1	0.16	0.00666667	0.06	0.0133333	0.0133333	0.1	0.04
EPB89599	351	39854.1	0.0769231	22.1464	-0.341311	5.38415	-9.8389	5.89999	0.0598291	0.00854701	0.0769231	0.0883191	0.048433	0.045584	0.019943	0.0740741	0.0826211	0.0683761	0.022792	0.0512821	0.0512821	0.022792	0.0541311	0.0512821	0.042735	0.102564	0.00569801	0.022792	0.404558	0.168091	0.335653	23450.1	66.8095	0.205128	0.316239	0.478632	0.0441649	0.149254	0.664179	0.0298507	0	0.141791	0.156716	0.0149254	0.0746269	0.00746269	0.0223881	0.141791	0.0373134
EPB89126	446	50353.4	0.0829596	44.2518	-0.396861	5.42167	-10.6973	6.45405	0.0627803	0.0134529	0.0695067	0.0627803	0.0381166	0.0493274	0.0201794	0.0605381	0.0426009	0.0919283	0.029148	0.0470852	0.0515695	0.0426009	0.0650224	0.0896861	0.0605381	0.058296	0.00672646	0.0381166	0.38565	0.23991	0.270779	24395.4	54.6982	0.392377	0.179372	0.428251	0.0383707	0.122137	0.725191	0.0305344	0	0.152672	0.160305	0	0.0152672	0.0152672	0.00763359	0.122137	0.00763359
EPB88570	214	23312.1	0.0794393	27.0561	-0.149533	6.14057	-1.30367	4.34476	0.0841121	0	0.0607477	0.046729	0.046729	0.0794393	0.00934579	0.0700935	0.0700935	0.0747664	0.00934579	0.0607477	0.0280374	0.0654206	0.0327103	0.0700935	0.0560748	0.102804	0.0046729	0.0280374	0.420561	0.252336	0.311515	12908.2	60.3186	0.336449	0.233645	0.429907	0.0162899	0.126582	0.670886	0.0379747	0	0.101266	0.0632911	0	0.101266	0	0.0253165	0.177215	0.0126582
EPB88420	509	58267.7	0.104126	39.8594	-0.421022	6.11044	-6.21717	18.0271	0.0687623	0.00589391	0.0667976	0.0766208	0.0530452	0.0589391	0.0275049	0.0687623	0.0766208	0.0844794	0.021611	0.0510806	0.043222	0.0373281	0.0530452	0.0530452	0.0353635	0.0667976	0.00785855	0.043222	0.414538	0.176817	0.294023	29713	58.3752	0.363458	0.184676	0.451866	0.0306073	0.097561	0.707317	0.0426829	0	0.152439	0.158537	0	0.0609756	0.0487805	0.0243902	0.146341	0.00609756
EPB88363	570	65074.6	0.0947368	37.766	-0.599123	6.55543	-1.71204	18.7153	0.0859649	0.0140351	0.0614035	0.0719298	0.0350877	0.0368421	0.0157895	0.0368421	0.0807018	0.0947368	0.0192982	0.0403509	0.0280702	0.0719298	0.0491228	0.0842105	0.0578947	0.0561404	0.0140351	0.045614	0.387719	0.254386	0.365373	41325	72.5	0.592982	0.0105263	0.396491	0.140448	0.121771	0.678967	0.0590406	0	0.0922509	0.118081	0.0110701	0.0369004	0.0221402	0.00738007	0.143911	0.00738007
EPB87975	573	61883.2	0.0680628	37.5241	-0.167016	5.71723	-14.6531	13.8917	0.0924956	0.0139616	0.0471204	0.0645724	0.0314136	0.0942408	0.0366492	0.069808	0.0418848	0.0837696	0.0157068	0.0488656	0.0506108	0.0296684	0.0418848	0.061082	0.0732984	0.0663176	0.0104712	0.026178	0.396161	0.212914	0.261751	29009.9	50.628	0.363002	0.17452	0.462478	0.0176519	0.122807	0.672515	0.0467836	0	0.0877193	0.169591	0.00584795	0.0935673	0.0292398	0.0175439	0.111111	0.0116959
EPB87739	746	81559.3	0.0710456	34.2767	-0.337802	5.84932	-11.842	17.0985	0.0710456	0.0120643	0.0630027	0.0495979	0.0281501	0.0857909	0.0254692	0.075067	0.0576408	0.0844504	0.0294906	0.0549598	0.0482574	0.038874	0.0375335	0.0898123	0.0616622	0.0442359	0.0120643	0.0308311	0.375335	0.245308	0.260648	37426.3	50.1693	0.331099	0.175603	0.493298	0.0206584	0.0966184	0.647343	0.0386473	0.00483092	0.101449	0.115942	0	0.0917874	0.0241546	0.00483092	0.125604	0.0193237
EPB87598	640	72842.4	0.101562	32.9342	-0.321562	5.97153	-9.02611	17.2612	0.0671875	0.0140625	0.0609375	0.05625	0.0390625	0.0484375	0.0265625	0.0546875	0.059375	0.0890625	0.028125	0.0484375	0.0625	0.05	0.0421875	0.0609375	0.0546875	0.075	0.021875	0.040625	0.415625	0.214062	0.302443	38217.4	59.7147	0.298438	0.260937	0.440625	0.0346979	0.149321	0.665158	0.0497738	0	0.122172	0.0995475	0.00904977	0.0678733	0.0226244	0.00904977	0.144796	0.0226244
EPB87273	292	33325.3	0.0821918	65.4247	-0.528082	5.42519	-13.2522	5.89038	0.0684932	0.0136986	0.0650685	0.0821918	0.0273973	0.0582192	0.0479452	0.0513699	0.0445205	0.0958904	0.0239726	0.0342466	0.0684932	0.0479452	0.0547945	0.0479452	0.0547945	0.0582192	0.0239726	0.0308219	0.380137	0.184932	0.302885	17430.7	59.6941	0.349315	0.174658	0.476027	0.0433478	0.0576923	0.711538	0.0192308	0	0.144231	0.182692	0	0.0769231	0.0384615	0.0288462	0.105769	0
EPB87199	1211	135800	0.0883567	43.1517	-0.405037	5.57468	-26.0052	23.1935	0.0751445	0.0115607	0.0710157	0.0644096	0.0445912	0.0578035	0.0231214	0.0536746	0.0701899	0.0817506	0.028076	0.0470685	0.0553262	0.0412882	0.042114	0.0685384	0.0545004	0.0660611	0.0123865	0.031379	0.393064	0.211396	0.311109	72941.5	60.2325	0.3782	0.147812	0.473988	0.0578905	0.111364	0.65	0.0590909	0	0.131818	0.122727	0.00227273	0.0659091	0.0113636	0.0136364	0.15	0.0136364
EPB86709	281	30575.5	0.11032	6.95267	-0.306762	5.09587	-9.00678	0.891027	0.0782918	0.0177936	0.0711744	0.0391459	0.0427046	0.0711744	0.0213523	0.0427046	0.0640569	0.0462633	0.00711744	0.0427046	0.0284698	0.0427046	0.0142349	0.0996441	0.11032	0.0925267	0.0106762	0.0569395	0.377224	0.295374	0.37564	19357.1	68.8864	0.024911	0.423488	0.551601	0.0964647	0.207692	0.6	0.1	0.00769231	0.107692	0.0769231	0.0230769	0.0769231	0.0384615	0.0153846	0.107692	0.0153846
EPB86688	1522	173272	0.0972405	36.3068	-0.447043	5.92174	-31.3163	49.9822	0.0676741	0.0124836	0.0788436	0.0611038	0.0348226	0.0617608	0.0387648	0.0565046	0.0630749	0.0978975	0.0197109	0.0394218	0.0532194	0.0335085	0.0532194	0.0551905	0.0492773	0.0611038	0.0157687	0.0466491	0.400131	0.177398	0.252637	76362.6	50.1725	0.359396	0.12615	0.514455	0.0229805	0.0808824	0.730392	0.0416667	0.00245098	0.161765	0.147059	0	0.0588235	0.0441176	0.00735294	0.156863	0.00735294
EPB86437	326	35668.6	0.107362	33.5126	-0.215644	5.55143	-8.62891	5.49241	0.0705521	0.0122699	0.0644172	0.0460123	0.0552147	0.110429	0.0306748	0.0766871	0.0460123	0.0705521	0.0122699	0.0429448	0.0398773	0.0460123	0.0368098	0.0828221	0.0460123	0.0582822	0.0153374	0.0368098	0.395706	0.217791	0.291537	18091.4	55.495	0.110429	0.41411	0.47546	0.0114688	0.0917431	0.66055	0.0550459	0	0.0917431	0.110092	0.00917431	0.12844	0.0458716	0	0.119266	0.0183486
EPB86345	1354	146007	0.0745938	35.8807	-0.10325	5.17737	-45.3777	8.75937	0.113737	0.0118168	0.0546529	0.0590842	0.042836	0.0812408	0.0258493	0.0487445	0.0361891	0.0834564	0.0273264	0.0435746	0.0524372	0.0450517	0.0420975	0.0701625	0.0531758	0.0768095	0.0103397	0.021418	0.424668	0.211965	0.261992	67044.5	49.5159	0.344165	0.212703	0.443131	0.0231634	0.139785	0.610215	0.0860215	0	0.110215	0.115591	0.00806452	0.094086	0.0241935	0	0.0833333	0.0134409
EPB85769	188	21268.9	0.0904255	33.2154	-0.436702	5.69904	-3.21092	4.26646	0.0478723	0.00531915	0.0531915	0.0851064	0.0531915	0.0585106	0.0159574	0.0478723	0.0744681	0.0957447	0.0212766	0.037234	0.0425532	0.0478723	0.0478723	0.0904255	0.0691489	0.0691489	0.0106383	0.0265957	0.37234	0.244681	0.344906	12753	67.835	0.287234	0.31383	0.398936	0.0433346	0.0625	0.6875	0.025	0	0.1	0.1625	0	0.075	0.025	0	0.15	0.0125
EPB85736	484	54373.7	0.119835	32.955	-0.333471	6.11726	-4.58399	13.7888	0.072314	0.00619835	0.0413223	0.072314	0.0640496	0.0805785	0.0206612	0.0495868	0.0599174	0.0764463	0.0227273	0.0578512	0.035124	0.0371901	0.0433884	0.0702479	0.0702479	0.0640496	0.018595	0.0371901	0.404959	0.235537	0.288137	27422.5	56.6581	0.268595	0.21281	0.518595	0.0439522	0.109756	0.676829	0.0182927	0	0.097561	0.146341	0.00609756	0.0914634	0.0304878	0	0.140244	0.0304878
EPB84634	181	20719.4	0.0939227	34.1663	-0.301657	6.14977	-1.30483	4.56459	0.0552486	0.00552486	0.0718232	0.0607735	0.0441989	0.0773481	0.0110497	0.0662983	0.0552486	0.127072	0.0276243	0.0662983	0.0165746	0.0331492	0.0718232	0.0441989	0.0662983	0.0497238	0.0220994	0.0276243	0.41989	0.209945	0.330115	11934	65.9337	0.348066	0.209945	0.441989	0.065231	0.175676	0.648649	0.0405405	0	0.135135	0.108108	0.0405405	0.0675676	0.027027	0.0405405	0.0675676	0.0405405
EPB84077	756	83774	0.0661376	37.7959	-0.178704	5.9784	-10.7593	22.622	0.0846561	0.0185185	0.0634921	0.0701058	0.031746	0.0661376	0.026455	0.0634921	0.0674603	0.0859788	0.0198413	0.0396825	0.0383598	0.0343915	0.0502646	0.0502646	0.0608466	0.0939153	0.0132275	0.021164	0.414021	0.185185	0.313334	46594.8	61.6333	0.350529	0.219577	0.429894	0.0427058	0.166065	0.65704	0.0613718	0.00722022	0.0938628	0.140794	0.0144404	0.0722022	0.032491	0.00361011	0.144404	0.032491
EPB83924	550	61988.6	0.08	42.2337	-0.266909	8.43016	3.76139	26.0796	0.0945455	0.00727273	0.0563636	0.06	0.0381818	0.0527273	0.0254545	0.0618182	0.06	0.0927273	0.0327273	0.0490909	0.0509091	0.0381818	0.0618182	0.0436364	0.0654545	0.0672727	0.0163636	0.0254545	0.429091	0.196364	0.308678	33019.7	60.0359	0.463636	0.114545	0.421818	0.0443588	0.201031	0.608247	0.0824742	0	0.0979381	0.0979381	0.00515464	0.0515464	0.0154639	0.0103093	0.123711	0.0360825
EPB82984	262	30045.6	0.0801527	24.6286	-0.535878	5.62441	-9.43074	7.07122	0.0610687	0.0114504	0.0839695	0.0648855	0.0381679	0.0572519	0.0458015	0.0534351	0.0648855	0.0916031	0.0305344	0.0572519	0.0343511	0.0496183	0.0458015	0.0267176	0.0763359	0.0648855	0.019084	0.0229008	0.381679	0.209924	0.291513	15336.6	58.5368	0.358779	0.248092	0.39313	0.017606	0.0786517	0.797753	0.0224719	0	0.157303	0.123596	0	0.0674157	0.0337079	0	0.157303	0
EPB82776	558	64095.9	0.111111	39.4799	-0.465054	4.95303	-24.6464	-1.48036	0.0913978	0.0107527	0.0734767	0.0913978	0.0663082	0.0394265	0.016129	0.062724	0.0734767	0.0645161	0.0340502	0.0430108	0.0448029	0.0430108	0.046595	0.0412186	0.062724	0.0501792	0.00896057	0.0358423	0.413978	0.189964	0.340585	37670.2	67.5094	0.408602	0.139785	0.451613	0.0919882	0.146444	0.719665	0.083682	0.0041841	0.133891	0.167364	0.0041841	0.0502092	0.0125523	0.0041841	0.125523	0.0125523
EPB82619	1077	121073	0.0696379	43.9316	-0.283751	5.36449	-29.5355	17.0519	0.0733519	0.0120706	0.0566388	0.0965645	0.0380687	0.0575673	0.0194986	0.0603528	0.0696379	0.09935	0.0259981	0.0343547	0.0482823	0.0380687	0.0547818	0.0622098	0.0417827	0.0798514	0.0102136	0.0213556	0.408542	0.176416	0.332991	71250.2	66.1561	0.319406	0.183844	0.49675	0.137341	0.17226	0.657718	0.0715884	0	0.0894855	0.194631	0.00447427	0.0604027	0.0178971	0.0178971	0.143177	0.033557
EPB82181	1002	113783	0.105788	36.9945	-0.332236	5.66988	-17.6412	21.4038	0.0598802	0.00499002	0.0528942	0.0768463	0.0499002	0.0618762	0.0199601	0.0598802	0.0608782	0.101796	0.0179641	0.0508982	0.0349301	0.0429142	0.0499002	0.0718563	0.0608782	0.0658683	0.00598802	0.0499002	0.411178	0.226547	0.273451	54249.4	54.1411	0.47505	0.130739	0.394212	0.026364	0.078853	0.741935	0.0358423	0	0.107527	0.168459	0	0.0645161	0.0107527	0.0107527	0.125448	0.00716846
EPB81957	335	36332.5	0.0656716	31.0236	-0.242985	5.43656	-9.7044	5.44692	0.0865672	0.0149254	0.0656716	0.0686567	0.0358209	0.0865672	0.0268657	0.0626866	0.0626866	0.0746269	0.00597015	0.0358209	0.0328358	0.0477612	0.041791	0.0746269	0.0537313	0.0925373	0.00597015	0.0238806	0.38806	0.21194	0.287177	18621.2	55.5856	0.379104	0.202985	0.41791	0.0186224	0.155172	0.637931	0.0603448	0	0.0775862	0.146552	0.00862069	0.0603448	0.0517241	0.0258621	0.12931	0.0172414
EPB81800	165	19037.2	0.133333	37.9328	-0.615758	5.34903	-5.20204	2.84331	0.0484848	0.00606061	0.0424242	0.121212	0.0727273	0.0787879	0.0181818	0.0484848	0.0787879	0.0484848	0.0181818	0.030303	0.0484848	0.030303	0.0545455	0.0787879	0.0424242	0.0727273	0.030303	0.030303	0.369697	0.181818	0.369803	12309.9	74.6053	0.175758	0.333333	0.490909	0.122311	0.21519	0.556962	0.0506329	0	0.0506329	0.164557	0.0506329	0.0506329	0.0379747	0.0379747	0.113924	0.0126582
EPB81753	371	43122.5	0.107817	31.6938	-0.318598	5.08336	-17.5168	1.62145	0.0566038	0.0134771	0.0754717	0.083558	0.0485175	0.0269542	0.0296496	0.06469	0.0727763	0.123989	0.0134771	0.0485175	0.0296496	0.0377358	0.0377358	0.0592992	0.0592992	0.0592992	0.0107817	0.0485175	0.425876	0.204852	0.349478	26021	70.1375	0.3531	0.22372	0.423181	0.0572393	0.116883	0.733766	0.0324675	0	0.149351	0.175325	0.00649351	0.0194805	0.0324675	0.012987	0.136364	0.0194805
EPB81727	492	54904.3	0.0833333	35.2712	-0.154675	5.90031	-8.29324	13.3652	0.0670732	0.0162602	0.0752033	0.054878	0.0386179	0.0630081	0.0284553	0.0833333	0.0650407	0.0853659	0.0182927	0.0386179	0.054878	0.0325203	0.046748	0.0691057	0.0345528	0.0833333	0.00406504	0.0406504	0.420732	0.174797	0.302451	29320.3	59.5942	0.252033	0.284553	0.463415	0.0489424	0.121547	0.629834	0.038674	0	0.132597	0.121547	0.0165746	0.0662983	0.0276243	0.0165746	0.127072	0.0110497
EPB81679	607	67758.4	0.112026	29.4544	-0.384843	5.13491	-13.0012	2.71136	0.0807249	0.00164745	0.0494234	0.0609555	0.0510708	0.0658979	0.00823723	0.0461285	0.0593081	0.0840198	0.0230643	0.0807249	0.0510708	0.0477759	0.029654	0.0593081	0.07743	0.062603	0.0131796	0.0477759	0.408567	0.265239	0.325422	37230.3	61.3349	0.202636	0.186161	0.611203	0.115602	0.229167	0.566667	0.104167	0	0.0833333	0.0958333	0.0166667	0.075	0.00416667	0.0125	0.104167	0.0416667
EPB81650	216	24153.2	0.0601852	26.8005	-0.264815	9.98307	18.9963	27.2228	0.0740741	0.0138889	0.0462963	0.037037	0.0416667	0.0555556	0.0277778	0.0462963	0.12963	0.12037	0.0277778	0.0462963	0.037037	0.0509259	0.0416667	0.0648148	0.0416667	0.0787037	0.00462963	0.0138889	0.407407	0.203704	0.363807	15748.3	72.9088	0.351852	0.226852	0.421296	0.0586851	0.11	0.71	0.06	0	0.08	0.06	0.02	0.05	0.03	0	0.25	0.01
EPB81536	607	67758.4	0.112026	29.4544	-0.384843	5.13491	-13.0012	2.71136	0.0807249	0.00164745	0.0494234	0.0609555	0.0510708	0.0658979	0.00823723	0.0461285	0.0593081	0.0840198	0.0230643	0.0807249	0.0510708	0.0477759	0.029654	0.0593081	0.07743	0.062603	0.0131796	0.0477759	0.408567	0.265239	0.325422	37230.3	61.3349	0.202636	0.186161	0.611203	0.115602	0.229167	0.566667	0.104167	0	0.0833333	0.0958333	0.0166667	0.075	0.00416667	0.0125	0.104167	0.0416667
EPB81288	503	56751.3	0.0735586	39.7629	-0.39006	5.8732	-7.50631	13.8665	0.0656064	0.0139165	0.0695825	0.0755467	0.0477137	0.0656064	0.0218688	0.0596421	0.0616302	0.105368	0.0298211	0.0298211	0.055666	0.0437376	0.0675944	0.055666	0.055666	0.0497018	0.00397614	0.0218688	0.383698	0.184891	0.312389	30811.1	61.2546	0.328032	0.200795	0.471173	0.0594912	0.142077	0.628415	0.0546448	0	0.125683	0.125683	0.00546448	0.103825	0.0273224	0.0163934	0.142077	0.0273224
EPB81228	565	63368.2	0.116814	35.5653	-0.379469	4.95564	-24.3507	-1.15767	0.0902655	0.0123894	0.0725664	0.0637168	0.0336283	0.0690265	0.0230088	0.0548673	0.0566372	0.0690265	0.0106195	0.0460177	0.0495575	0.0353982	0.0353982	0.0566372	0.0637168	0.0743363	0.0300885	0.0530973	0.415929	0.20177	0.266048	28610.4	50.6379	0.309735	0.164602	0.525664	0.0409543	0.18239	0.610063	0.081761	0.00628931	0.100629	0.138365	0.0125786	0.0880503	0	0.00628931	0.144654	0.0377358
EPB80979	539	61534.2	0.0890538	30.7421	-0.820594	9.28823	19.451	40.5169	0.0890538	0.012987	0.0463822	0.0760668	0.0333952	0.0612245	0.0204082	0.0408163	0.103896	0.0797774	0.0333952	0.0612245	0.0315399	0.0593692	0.0538033	0.0538033	0.0556586	0.0315399	0.00742115	0.0482375	0.363636	0.230056	0.427351	45928.5	85.2106	0.560297	0	0.439703	0.257909	0.21875	0.610795	0.0653409	0.00568182	0.0539773	0.0994318	0.0170455	0.0511364	0.0142045	0.0227273	0.142045	0.0568182
EPB92514	186	21661.7	0.112903	32.4898	-0.413978	9.56461	7.86156	15.3103	0.0698925	0.00537634	0.0430108	0.0698925	0.0376344	0.0645161	0.0215054	0.0698925	0.0913978	0.0967742	0.0268817	0.0215054	0.0107527	0.0537634	0.0645161	0.0698925	0.0591398	0.0483871	0.0430108	0.0322581	0.424731	0.204301	0.37148	14140.2	76.0225	0.537634	0.16129	0.301075	0.111991	0.2	0.666667	0.0444444	0	0.0777778	0.111111	0.0222222	0.0222222	0.0444444	0	0.155556	0.0555556
EPB92388	458	49862	0.0655022	31.7273	-0.276856	9.21925	13.4496	31.7598	0.0829694	0.0131004	0.0567686	0.0611354	0.0349345	0.0895197	0.0240175	0.0742358	0.10917	0.0480349	0.0240175	0.0349345	0.0480349	0.0174672	0.0371179	0.0567686	0.0655022	0.0917031	0.0131004	0.0174672	0.386463	0.174672	0.320808	28165.5	61.4967	0.189956	0.323144	0.4869	0.0445437	0.140244	0.652439	0.0914634	0	0.0792683	0.109756	0.00609756	0.109756	0.0182927	0.00609756	0.268293	0.00609756
EPB92451	455	49253.7	0.0659341	30.5569	-0.214505	5.84114	-5.74513	9.60519	0.123077	0.0021978	0.0571429	0.0571429	0.0307692	0.0725275	0.0175824	0.032967	0.0527473	0.101099	0.010989	0.0483516	0.0153846	0.0593407	0.0483516	0.0659341	0.0791209	0.0901099	0.010989	0.0241758	0.424176	0.252747	0.316552	27391	60.2	0.41978	0.167033	0.413187	0.0724755	0.25	0.604651	0.133721	0.00581395	0.0930233	0.0930233	0.00581395	0.0639535	0.0116279	0.00581395	0.110465	0.0639535
EPB91831	163	18314.5	0.0858896	46.0018	-0.341718	5.60816	-5.91056	4.18073	0.0552147	0.0368098	0.0184049	0.0981595	0.0429448	0.0613497	0.0429448	0.0368098	0.0368098	0.0858896	0.0306748	0.0613497	0.0613497	0.0306748	0.0429448	0.0858896	0.0613497	0.0674847	0.0184049	0.0245399	0.361963	0.239264	0.319753	10254	62.9083	0.429448	0.159509	0.411043	0.0430086	0.114754	0.606557	0.0491803	0	0.0491803	0.180328	0.0163934	0.0327869	0.0327869	0	0.0983607	0.0327869
EPB91755	281	31198	0.0960854	18.1374	-0.277224	5.6551	-5.04745	5.88209	0.0711744	0.0106762	0.0604982	0.0747331	0.0462633	0.0782918	0.0177936	0.0604982	0.088968	0.0711744	0.0106762	0.0498221	0.0320285	0.0284698	0.0284698	0.0676157	0.0604982	0.0925267	0.024911	0.024911	0.402135	0.206406	0.307221	16579.6	59.0021	0.0960854	0.462633	0.441281	0.0155631	0.138889	0.657407	0.0648148	0	0.12037	0.138889	0	0.111111	0.00925926	0.0185185	0.194444	0.00925926
EPB91714	310	33447	0.0645161	32.4135	-0.0883871	5.28446	-7.14244	3.07767	0.1	0.0129032	0.0580645	0.0677419	0.0225806	0.083871	0.0129032	0.0387097	0.0677419	0.083871	0.0483871	0.0354839	0.0387097	0.0225806	0.0354839	0.0774194	0.0548387	0.0967742	0.00967742	0.0322581	0.432258	0.190323	0.307969	18373.2	59.2684	0.303226	0.158065	0.53871	0.0767787	0.184211	0.587719	0.0701754	0.00877193	0.105263	0.140351	0	0.0789474	0.0175439	0.0175439	0.140351	0.0438596
EPB90685	331	36850.9	0.0936556	35.2753	-0.170393	4.90068	-13.1983	-1.74778	0.0845921	0.00906344	0.0574018	0.0906344	0.0543807	0.0725076	0.00906344	0.0543807	0.081571	0.102719	0.0302115	0.0332326	0.0453172	0.0453172	0.0271903	0.060423	0.0332326	0.0694864	0.0120846	0.0271903	0.435045	0.172205	0.361439	22963	69.3745	0.407855	0.196375	0.39577	0.0618607	0.142857	0.632653	0.102041	0	0.108844	0.183673	0.00680272	0.0816327	0.00680272	0.00680272	0.142857	0.00680272
EPB90455	672	75197.1	0.102679	31.1588	-0.237946	8.04335	3.02103	30.1876	0.0907738	0.00595238	0.0684524	0.0550595	0.0625	0.0669643	0.0252976	0.0535714	0.0818452	0.0922619	0.016369	0.0282738	0.0372024	0.046131	0.0446429	0.0550595	0.0580357	0.0714286	0.00744048	0.0327381	0.427083	0.1875	0.333012	43929.5	65.3713	0.581845	0.0208333	0.397321	0.0858238	0.189723	0.656126	0.0671937	0	0.114625	0.083004	0.0118577	0.0474308	0.0395257	0.0158103	0.158103	0.027668
EPB90426	458	49862	0.0655022	31.7273	-0.276856	9.21925	13.4496	31.7598	0.0829694	0.0131004	0.0567686	0.0611354	0.0349345	0.0895197	0.0240175	0.0742358	0.10917	0.0480349	0.0240175	0.0349345	0.0480349	0.0174672	0.0371179	0.0567686	0.0655022	0.0917031	0.0131004	0.0174672	0.386463	0.174672	0.320808	28165.5	61.4967	0.189956	0.323144	0.4869	0.0445437	0.140244	0.652439	0.0914634	0	0.0792683	0.109756	0.00609756	0.109756	0.0182927	0.00609756	0.268293	0.00609756
EPB90383	218	23879.9	0.0963303	19.1542	-0.227064	5.66795	-4.12277	4.93984	0.105505	0.00458716	0.0504587	0.0825688	0.059633	0.0917431	0.0183486	0.0733945	0.0917431	0.0688073	0.0229358	0.0642202	0.0275229	0.0275229	0.0229358	0.0458716	0.0412844	0.0642202	0	0.0366972	0.431193	0.178899	0.32357	13664.2	62.6799	0.426606	0.197248	0.376147	0.0315376	0.0506329	0.759494	0.0253165	0	0.101266	0.189873	0	0.139241	0.0253165	0	0.202532	0
EPB90279	149	17381.3	0.127517	46.7995	-0.531544	5.25291	-6.12656	1.95181	0.033557	0.00671141	0.0671141	0.100671	0.0604027	0.0536913	0.0268456	0.0604027	0.0671141	0.0805369	0.0201342	0.0469799	0.0201342	0.0268456	0.0604027	0.114094	0.0134228	0.0738255	0.00671141	0.0604027	0.395973	0.201342	0.36729	10998.7	73.8165	0.208054	0.315436	0.47651	0.0852298	0.138462	0.615385	0.0153846	0	0.138462	0.123077	0.0153846	0.0615385	0.0307692	0.0153846	0.107692	0.0153846
EPB90306	367	41696.2	0.111717	38.1553	-0.601362	6.02194	-7.13714	13.9285	0.0871935	0.0027248	0.0735695	0.0653951	0.0599455	0.0599455	0.0408719	0.0435967	0.0653951	0.0817439	0.00544959	0.0326975	0.0599455	0.0517711	0.0517711	0.0490463	0.0653951	0.0517711	0.013624	0.0381471	0.381471	0.19891	0.317041	22873.3	62.3251	0.27248	0.226158	0.501362	0.0587639	0.143939	0.636364	0.0606061	0	0.0909091	0.128788	0.0227273	0.0606061	0.0151515	0.0151515	0.151515	0.00757576
EPB90103	438	48366.3	0.0593607	34.7831	-0.295434	8.7857	6.19953	22.3831	0.107306	0.0159817	0.0570776	0.0684932	0.0273973	0.0753425	0.0182648	0.0707763	0.0730594	0.0821918	0.0319635	0.0342466	0.0502283	0.0365297	0.06621	0.0456621	0.0479452	0.0593607	0.0114155	0.0205479	0.410959	0.164384	0.296524	25228.2	57.5986	0.527397	0.136986	0.335616	0.0342876	0.201342	0.637584	0.100671	0	0.120805	0.107383	0.0201342	0.0469799	0	0.0134228	0.154362	0.033557
EPB89527	90	10370.9	0.1	11.8856	-0.616667	10.0542	8.76373	13.0591	0.0888889	0	0	0.0666667	0.0444444	0.0444444	0.0333333	0.0333333	0.133333	0.0888889	0.0222222	0.0555556	0.0444444	0.0777778	0.0333333	0.0444444	0.0666667	0.0666667	0.0222222	0.0333333	0.4	0.244444	0.416343	7389.72	82.108	0.433333	0.133333	0.433333	0.121039	0.2	0.64	0.14	0	0	0.12	0.02	0.04	0.06	0	0.18	0.02
EPB88749	92	10068.8	0.0652174	31.7761	-0.38587	10.3772	16.5404	18.6895	0.108696	0.0434783	0.0108696	0.0326087	0.0108696	0.0978261	0.0108696	0.0434783	0.141304	0.0326087	0.0326087	0	0	0.0108696	0.0869565	0.0434783	0.163043	0.076087	0.0108696	0.0434783	0.358696	0.217391	0.412871	7408.48	80.5269	0.315217	0.195652	0.48913	0.133363	0.191489	0.659574	0.0425532	0	0.0212766	0.0425532	0	0.0851064	0.0212766	0.0638298	0.234043	0.0212766
EPB88504	139	15986	0.0863309	13.7676	-0.37554	5.13651	-7.05903	0.959353	0.057554	0.0143885	0.0863309	0.0719424	0.0359712	0.028777	0.0359712	0.0359712	0.0935252	0.122302	0.028777	0.0647482	0.028777	0.028777	0.0143885	0.0359712	0.0863309	0.0791367	0.0215827	0.028777	0.410072	0.215827	0.383749	10516.8	75.6603	0.194245	0.273381	0.532374	0.109638	0.166667	0.681818	0.0757576	0	0.166667	0.136364	0	0.0454545	0.0757576	0	0.106061	0
EPB88154	476	53923.4	0.0819328	32.788	-0.352101	8.47464	5.41869	25.0424	0.0714286	0.0252101	0.0630252	0.0672269	0.0441176	0.0630252	0.0231092	0.052521	0.0630252	0.092437	0.0315126	0.039916	0.0462185	0.0273109	0.0777311	0.052521	0.0567227	0.0651261	0.00630252	0.0315126	0.394958	0.176471	0.319364	30382.9	63.8296	0.367647	0.136555	0.495798	0.0934604	0.188172	0.61828	0.0430108	0	0.0913978	0.134409	0.0215054	0.0967742	0.0376344	0.016129	0.11828	0.0215054
EPB88168	266	30228.1	0.075188	31.0853	-0.32594	5.9185	-4.78078	7.80118	0.0827068	0.0075188	0.075188	0.0601504	0.0338346	0.0300752	0.0300752	0.0789474	0.0676692	0.116541	0.0112782	0.0601504	0.0526316	0.0451128	0.0488722	0.0601504	0.0413534	0.056391	0.0112782	0.0300752	0.421053	0.206767	0.319979	17096.9	64.274	0.417293	0.180451	0.402256	0.0326118	0.0784314	0.794118	0.0490196	0	0.156863	0.137255	0	0.0294118	0.0392157	0	0.137255	0.0196078
EPB88050	246	27481	0.0772358	34.1207	-0.364228	6.24475	-2.05301	8.24836	0.0772358	0.0121951	0.0609756	0.0731707	0.0243902	0.0731707	0.0203252	0.0731707	0.0691057	0.0691057	0.0284553	0.0243902	0.0365854	0.0447154	0.0569106	0.0569106	0.0731707	0.0731707	0	0.0528455	0.398374	0.199187	0.321559	15941	64.8009	0.373984	0.276423	0.349593	0.0435552	0.183673	0.632653	0.0408163	0	0.112245	0.142857	0	0.0510204	0	0	0.153061	0.0204082
EPB88077	387	44755.1	0.0645995	51.0788	-0.797416	7.29133	0.95042	25.2005	0.0439276	0.0103359	0.0542636	0.100775	0.0361757	0.0465116	0.0413437	0.0568475	0.0775194	0.0645995	0.0258398	0.0465116	0.0387597	0.0439276	0.0775194	0.0671835	0.0671835	0.0723514	0.00775194	0.0206718	0.328165	0.224806	0.380709	29694.7	76.7306	0.423773	0.160207	0.416021	0.156509	0.138614	0.678218	0.0544554	0	0.0742574	0.158416	0.00990099	0.0445545	0.0445545	0.00990099	0.123762	0.0148515
EPB87908	347	39378.8	0.100865	28.9072	-0.385591	5.12269	-15.551	1.98624	0.0518732	0.0230548	0.074928	0.0662824	0.0403458	0.0691643	0.0317003	0.0806916	0.0518732	0.0720461	0.0144092	0.0634006	0.0345821	0.0345821	0.0432277	0.0662824	0.0576369	0.0634006	0.0259366	0.0345821	0.383285	0.221902	0.289754	20204.2	58.2253	0.363112	0.204611	0.432277	0.0308394	0.0636364	0.790909	0.00909091	0	0.172727	0.163636	0.0181818	0.0545455	0.0454545	0.0181818	0.118182	0
EPB87136	196	22191	0.0816327	49.7403	-0.429592	5.32055	-5.26265	2.55046	0.0714286	0.0306122	0.0765306	0.0765306	0.0255102	0.0612245	0.0153061	0.0561224	0.0714286	0.0816327	0.0306122	0.0306122	0.0306122	0.0510204	0.0561224	0.0612245	0.0459184	0.0714286	0.00510204	0.0510204	0.392857	0.188776	0.357127	13920	71.0204	0.352041	0.19898	0.44898	0.133343	0.208791	0.626374	0.0659341	0.010989	0.131868	0.131868	0	0.0659341	0.010989	0.021978	0.10989	0.021978
EPB87156	527	58275.9	0.0891841	31.9848	-0.272296	5.29844	-16.2978	5.5022	0.0740038	0.0189753	0.0645161	0.0550285	0.0379507	0.0872865	0.0265655	0.0626186	0.0455408	0.0740038	0.0246679	0.0474383	0.028463	0.0474383	0.0417457	0.0683112	0.0777989	0.0664137	0.0227704	0.028463	0.390892	0.240987	0.264488	27338.9	51.8764	0.366224	0.212524	0.421252	0.0361169	0.0903226	0.716129	0.0129032	0	0.122581	0.141935	0.0129032	0.116129	0.0516129	0	0.103226	0.0129032
EPB86716	268	30176.6	0.108209	37.8866	-0.421642	5.33192	-7.94818	3.43542	0.0970149	0.00746269	0.0708955	0.0634328	0.0522388	0.0597015	0.0223881	0.0410448	0.0634328	0.0746269	0.0223881	0.0485075	0.0447761	0.0522388	0.0410448	0.0559701	0.0559701	0.0708955	0.0223881	0.0335821	0.414179	0.212687	0.314005	16649.1	62.1235	0.384328	0.235075	0.380597	0.0637025	0.09	0.74	0.05	0	0.15	0.12	0	0.03	0.04	0	0.11	0.01
EPB86388	1579	178105	0.10513	34.8009	-0.410703	5.13878	-61.823	10.1824	0.10893	0.0120329	0.060798	0.0816973	0.0348322	0.0652312	0.0259658	0.0462318	0.0582647	0.10323	0.0253325	0.0436985	0.0170994	0.0525649	0.0430652	0.0671311	0.0411653	0.0424319	0.0151995	0.0550982	0.431286	0.20456	0.31596	99215.1	62.8342	0.626346	0.00316656	0.370488	0.0836945	0.121417	0.6914	0.0404722	0	0.124789	0.155143	0.00168634	0.0590219	0.0151771	0.010118	0.114671	0.0252951
EPB86295	771	88380.8	0.0959792	39.6175	-0.461479	6.45625	-3.90156	29.25	0.0635538	0.0116732	0.0609598	0.077821	0.0402075	0.0440986	0.0233463	0.0415045	0.0869001	0.101167	0.0311284	0.0531777	0.0298314	0.0389105	0.0453956	0.075227	0.0466926	0.0726329	0.00907912	0.0466926	0.405966	0.214008	0.333409	50574.3	65.5958	0.636835	0.0609598	0.302205	0.0678165	0.128049	0.679878	0.0609756	0.00304878	0.115854	0.134146	0.00609756	0.054878	0.0182927	0.00304878	0.155488	0.00609756
EPB86031	624	70032	0.112179	38.5029	-0.413622	5.91463	-13.3368	18.9804	0.0673077	0.0160256	0.0576923	0.0560897	0.0528846	0.0705128	0.0400641	0.0464744	0.0448718	0.0673077	0.0224359	0.0528846	0.0721154	0.0320513	0.0448718	0.0673077	0.0625	0.0673077	0.0144231	0.0448718	0.383013	0.214744	0.285946	34063.4	54.5888	0.0705128	0.352564	0.576923	0.0570199	0.142132	0.583756	0.071066	0.00507614	0.0913706	0.116751	0.0152284	0.101523	0.0456853	0.00507614	0.0964467	0.00507614
EPB85961	760	86453.6	0.0934211	33.5501	-0.268289	6.19894	-5.38254	22.451	0.0723684	0.0157895	0.0710526	0.0671053	0.0355263	0.05	0.0171053	0.075	0.0907895	0.105263	0.0184211	0.0276316	0.0407895	0.0460526	0.0394737	0.0565789	0.0526316	0.0605263	0.0157895	0.0421053	0.425	0.182895	0.296601	45737.6	60.181	0.472368	0.193421	0.334211	0.0141724	0.0988142	0.754941	0.027668	0	0.150198	0.142292	0.0158103	0.0355731	0.0158103	0.00395257	0.201581	0.0237154
EPB85772	458	49862	0.0655022	31.7273	-0.276856	9.21925	13.4496	31.7598	0.0829694	0.0131004	0.0567686	0.0611354	0.0349345	0.0895197	0.0240175	0.0742358	0.10917	0.0480349	0.0240175	0.0349345	0.0480349	0.0174672	0.0371179	0.0567686	0.0655022	0.0917031	0.0131004	0.0174672	0.386463	0.174672	0.320808	28165.5	61.4967	0.189956	0.323144	0.4869	0.0445437	0.140244	0.652439	0.0914634	0	0.0792683	0.109756	0.00609756	0.109756	0.0182927	0.00609756	0.268293	0.00609756
EPB85317	481	52736.5	0.0790021	30.3214	-0.180249	5.19215	-14.6095	3.37737	0.0582121	0.010395	0.0602911	0.0602911	0.037422	0.0977131	0.02079	0.045738	0.0644491	0.0977131	0.037422	0.0623701	0.037422	0.04158	0.024948	0.0623701	0.047817	0.0914761	0.010395	0.031185	0.409563	0.214137	0.279201	26131.5	54.3275	0.37422	0.209979	0.4158	0.013349	0.0895522	0.708955	0.0223881	0	0.0746269	0.164179	0.00746269	0.0671642	0.0223881	0.00746269	0.156716	0.0149254
EPB85259	302	33872.7	0.112583	41.2338	-0.343709	5.37489	-10.6472	4.40779	0.0695364	0.0231788	0.0562914	0.0695364	0.0463576	0.089404	0.0331126	0.0364238	0.0463576	0.102649	0.0198675	0.0463576	0.0364238	0.0397351	0.0430464	0.0695364	0.0496689	0.0562914	0.0198675	0.0463576	0.397351	0.205298	0.302822	17486.6	57.9026	0.450331	0.168874	0.380795	0.0241732	0.12037	0.638889	0.0462963	0.00925926	0.101852	0.138889	0	0.0925926	0.0185185	0.00925926	0.12037	0.0185185
EPB84972	340	40033.7	0.117647	38.7212	-0.520588	8.86435	6.6347	24.8297	0.0441176	0.00882353	0.0705882	0.0617647	0.0382353	0.0470588	0.0382353	0.0529412	0.0941176	0.108824	0.0323529	0.0441176	0.0441176	0.0294118	0.0558824	0.05	0.0352941	0.0647059	0.0117647	0.0676471	0.420588	0.158824	0.327164	22735.1	66.868	0.382353	0.144118	0.473529	0.0648709	0.139706	0.683824	0.0294118	0.00735294	0.0661765	0.110294	0	0.0367647	0.0367647	0.0147059	0.191176	0.0147059
EPB84855	495	55376.9	0.0747475	35.5	-0.315152	6.06264	-6.30888	16.4936	0.0888889	0.00808081	0.0626263	0.0787879	0.0363636	0.0686869	0.0262626	0.0727273	0.0686869	0.0686869	0.0383838	0.0343434	0.0505051	0.030303	0.0585859	0.0585859	0.0383838	0.0727273	0.0121212	0.0262626	0.416162	0.161616	0.307976	30236.4	61.0836	0.422222	0.117172	0.460606	0.0839578	0.15847	0.612022	0.0546448	0	0.0928962	0.147541	0.010929	0.0546448	0.0163934	0.00546448	0.147541	0.0218579
EPB84375	441	48539.1	0.0680272	29.3467	-0.151701	6.40049	-3.25703	16.3223	0.0839002	0.00680272	0.0725624	0.0453515	0.0136054	0.0861678	0.031746	0.0702948	0.0566893	0.0952381	0.0272109	0.0385488	0.0498866	0.0294785	0.0521542	0.0589569	0.0385488	0.0884354	0.0204082	0.0340136	0.433107	0.165533	0.290945	24522.1	55.6057	0.365079	0.210884	0.424036	0.0466634	0.163399	0.607843	0.0522876	0	0.117647	0.111111	0	0.0784314	0.0261438	0.0392157	0.137255	0.0130719
EPB84125	788	89638.5	0.107868	38.304	-0.297589	6.09987	-6.38893	20.662	0.0786802	0.0164975	0.0558376	0.0659898	0.0444162	0.0583756	0.0164975	0.069797	0.0647208	0.0850254	0.0317259	0.0609137	0.0393401	0.035533	0.0482234	0.0532995	0.0571066	0.0545685	0.0152284	0.0482234	0.427665	0.206853	0.258122	40542	51.4493	0.454315	0.109137	0.436548	0.0322889	0.132653	0.714286	0.0459184	0	0.132653	0.168367	0.00510204	0.0867347	0.00510204	0.0102041	0.158163	0.0153061
EPB83986	350	38470.4	0.105714	38.8586	-0.288857	6.15972	-3.80864	10.9234	0.0685714	0.04	0.0542857	0.0628571	0.0428571	0.105714	0.0257143	0.04	0.0742857	0.0542857	0.0342857	0.04	0.0542857	0.0114286	0.0314286	0.0685714	0.0542857	0.0742857	0.0285714	0.0342857	0.377143	0.174286	0.267992	18296.9	52.2769	0.297143	0.265714	0.437143	0.0074437	0.133333	0.647619	0.0571429	0	0.114286	0.133333	0	0.0571429	0.00952381	0	0.180952	0.00952381
EPB83878	92	10068.8	0.0652174	31.7761	-0.38587	10.3772	16.5404	18.6895	0.108696	0.0434783	0.0108696	0.0326087	0.0108696	0.0978261	0.0108696	0.0434783	0.141304	0.0326087	0.0326087	0	0	0.0108696	0.0869565	0.0434783	0.163043	0.076087	0.0108696	0.0434783	0.358696	0.217391	0.412871	7408.48	80.5269	0.315217	0.195652	0.48913	0.133363	0.191489	0.659574	0.0425532	0	0.0212766	0.0425532	0	0.0851064	0.0212766	0.0638298	0.234043	0.0212766
EPB83848	368	42276.5	0.0815217	38.1753	-0.278533	5.53404	-13.9797	7.93722	0.0570652	0.00543478	0.0842391	0.0543478	0.0298913	0.0326087	0.0461957	0.0679348	0.0516304	0.119565	0.0190217	0.0407609	0.0326087	0.0570652	0.0461957	0.0679348	0.0570652	0.0788043	0.013587	0.0380435	0.423913	0.222826	0.291784	21552	58.5653	0.4375	0.184783	0.377717	0.0272982	0.0620155	0.744186	0.00775194	0	0.139535	0.124031	0	0.0387597	0.0775194	0.00775194	0.116279	0.00775194
EPB83427	184	20842.9	0.0652174	34.7065	-0.179891	5.95516	-2.22522	4.79819	0.0706522	0.0108696	0.076087	0.0597826	0.0163043	0.0652174	0.0163043	0.076087	0.0706522	0.141304	0.0326087	0.0597826	0.0163043	0.0326087	0.0543478	0.048913	0.048913	0.0543478	0.0271739	0.0217391	0.440217	0.190217	0.341111	12341.1	67.071	0.336957	0.222826	0.440217	0.0704957	0.197368	0.631579	0.0263158	0	0.118421	0.118421	0	0.0657895	0.0131579	0.0131579	0.105263	0.0789474
EPB83445	847	93133.5	0.0720189	27.8587	-0.34144	8.59365	6.06442	36.4029	0.081464	0.00354191	0.0507674	0.0625738	0.0318772	0.0755608	0.0200708	0.0519481	0.068477	0.108619	0.00708383	0.0602125	0.0472255	0.0365998	0.0507674	0.0696576	0.0613932	0.0720189	0.00826446	0.0318772	0.393152	0.227863	0.320428	52286.8	61.7318	0.310508	0.199528	0.489965	0.107507	0.148148	0.608025	0.0648148	0	0.0864198	0.114198	0.0123457	0.0925926	0.00308642	0.0123457	0.12963	0.0216049
EPB82974	611	66665.4	0.0998363	23.7047	-0.350409	6.04559	-7.15336	16.5357	0.0785597	0.00490998	0.0703764	0.0490998	0.0523732	0.0834697	0.0245499	0.0589198	0.0736498	0.0507365	0.00981997	0.0540098	0.0261866	0.0245499	0.0327332	0.106383	0.0703764	0.0818331	0.0163666	0.0310966	0.379705	0.255319	0.271028	31978.6	52.3381	0	0.530278	0.469722	0.00751147	0.143617	0.638298	0.0425532	0.00531915	0.0851064	0.143617	0.00531915	0.0531915	0.0106383	0.0106383	0.170213	0.0106383
EPB82707	374	40266.5	0.0427807	37.4668	-0.042246	5.47907	-10.5017	6.01969	0.0721925	0.00534759	0.0641711	0.0561497	0.0240642	0.0748663	0.0294118	0.0855615	0.0588235	0.109626	0.0240642	0.0534759	0.0374332	0.0187166	0.0320856	0.0935829	0.0748663	0.0668449	0.00534759	0.013369	0.40107	0.240642	0.323726	23533.4	62.9236	0.417112	0.141711	0.441176	0.114605	0.173077	0.608974	0.0192308	0.00641026	0.102564	0.0961538	0.0128205	0.0512821	0.0384615	0.0320513	0.108974	0.0512821
EPB82635	1207	136210	0.072908	46.8805	-0.521955	5.89673	-22.1395	40.0002	0.079536	0.0107705	0.056338	0.092792	0.0356255	0.0488815	0.0306545	0.056338	0.074565	0.097763	0.0140845	0.041425	0.0472245	0.0405965	0.0538525	0.067937	0.0588235	0.0555095	0.006628	0.0306545	0.376139	0.208782	0.347299	83031.9	68.792	0.412593	0.084507	0.5029	0.154332	0.15748	0.667323	0.0669291	0.0019685	0.0866142	0.183071	0.00984252	0.0570866	0.015748	0.015748	0.145669	0.023622
EPB82274	228	26021.5	0.0877193	36.2842	-0.388158	5.12673	-7.29987	1.30013	0.0570175	0.0438596	0.0789474	0.0701754	0.0175439	0.0438596	0.0131579	0.0701754	0.0789474	0.0789474	0.0219298	0.0394737	0.0526316	0.0482456	0.0394737	0.0526316	0.0482456	0.0745614	0.0131579	0.0570175	0.390351	0.188596	0.346117	15796.9	69.2849	0.385965	0.184211	0.429825	0.0548645	0.113402	0.731959	0.0515464	0	0.175258	0.14433	0	0.0309278	0	0	0.154639	0.0309278
EPB82120	411	45600.4	0.0827251	35.9876	-0.252068	5.36756	-15.1147	5.15215	0.053528	0.0145985	0.0754258	0.0389294	0.0364964	0.0583942	0.0389294	0.0559611	0.0340633	0.0875912	0.0218978	0.053528	0.0291971	0.0462287	0.0413625	0.111922	0.0729927	0.0827251	0.00729927	0.0389294	0.384428	0.284672	0.309831	24687.6	60.0673	0.0656934	0.40146	0.532847	0.0998858	0.102041	0.632653	0.0272109	0.00680272	0.136054	0.0816327	0	0.0612245	0.0340136	0.0204082	0.047619	0.00680272
EPB82064	199	22327.3	0.105528	27.0965	-0.098995	5.01345	-8.15775	0.124787	0.0703518	0.0201005	0.080402	0.0603015	0.0502513	0.0653266	0.0201005	0.0904523	0.0703518	0.0703518	0.0150754	0.0251256	0.0452261	0.0452261	0.0301508	0.0603015	0.0452261	0.080402	0.0150754	0.040201	0.432161	0.175879	0.291117	11368.4	57.1274	0.326633	0.221106	0.452261	0.0206996	0.121212	0.69697	0.0151515	0	0.151515	0.121212	0	0.0757576	0.030303	0.0151515	0.19697	0.030303
EPB82059	726	83336.6	0.0895317	36.4653	-0.598347	8.51423	7.48639	45.2446	0.114325	0.00688705	0.0564738	0.0950413	0.0330579	0.0385675	0.030303	0.0440771	0.119835	0.119835	0.0179063	0.0495868	0.0316804	0.0385675	0.0399449	0.030303	0.0371901	0.0399449	0.00826446	0.0482094	0.42562	0.155647	0.344532	50559.3	69.6409	0.683196	0	0.316804	0.102084	0.183007	0.70915	0.107843	0	0.0947712	0.156863	0.0163399	0.0294118	0.0196078	0.0163399	0.215686	0.0228758
EPB81889	121	13485.2	0.0578512	54.6512	-0.252893	5.3704	-4.20644	2.05323	0.0743802	0	0.0826446	0.0743802	0.0413223	0.0661157	0.0247934	0.107438	0.0661157	0.0909091	0.00826446	0.0413223	0.0413223	0.0413223	0.0578512	0.0495868	0.0495868	0.0661157	0	0.0165289	0.404959	0.181818	0.375272	8888.44	73.4582	0.38843	0.165289	0.446281	0.0978543	0.148148	0.648148	0.0740741	0	0.0925926	0.12963	0	0.0925926	0.0185185	0	0.148148	0.037037
EPB81798	3921	445000	0.0803366	44.5963	-0.234915	6.06383	-42.2061	112.509	0.0839072	0.0114767	0.0578934	0.0642693	0.0405509	0.0316246	0.0237184	0.055088	0.0563632	0.122928	0.0280541	0.0522826	0.0443764	0.0494772	0.0530477	0.0693701	0.0568732	0.0589135	0.0122418	0.027544	0.429227	0.228003	0.323417	247775	63.1918	0.624075	0.0117317	0.364193	0.131119	0.14105	0.659077	0.082859	0.00126502	0.111322	0.11828	0.00253004	0.0354206	0.0215054	0.00506009	0.110057	0.0139152
EPB81758	808	91676.9	0.085396	29.7229	-0.27896	5.20977	-32.1883	7.67898	0.0457921	0.00247525	0.0742574	0.0730198	0.0358911	0.0631188	0.0309406	0.0643564	0.0606436	0.116337	0.0160891	0.0544554	0.029703	0.0358911	0.0445545	0.0581683	0.0594059	0.085396	0.00990099	0.039604	0.413366	0.207921	0.322021	51835	64.1522	0.247525	0.216584	0.535891	0.113101	0.146341	0.689024	0.0304878	0.00304878	0.134146	0.146341	0.0152439	0.0945122	0.027439	0.0152439	0.115854	0.0243902
EPB81244	295	32578.3	0.0745763	33.6525	-0.315932	5.02351	-11.9991	0.327466	0.0644068	0.0271186	0.0610169	0.0779661	0.0271186	0.0644068	0.020339	0.0847458	0.0677966	0.0542373	0.0135593	0.0440678	0.040678	0.0305085	0.0305085	0.0813559	0.0915254	0.0711864	0.020339	0.0271186	0.362712	0.247458	0.318038	18038.4	61.1472	0.183051	0.450847	0.366102	0.0189989	0.0849057	0.707547	0.00943396	0	0.122642	0.160377	0.00943396	0.103774	0.0283019	0.00943396	0.141509	0.00943396
EPB80973	80	9192.27	0.075	35.6662	-0.71625	5.30236	-2.14287	1.06245	0.0625	0.0125	0.1	0.075	0.0375	0.075	0.0125	0.0375	0.05	0.125	0.025	0.05	0.05	0.0375	0.1	0.0375	0.0375	0.0375	0.0125	0.025	0.3625	0.1625	0.436164	6885.72	86.0715	0.45	0.075	0.475	0.103362	0.108696	0.717391	0.0869565	0	0.152174	0.108696	0	0.0869565	0.0217391	0	0.0869565	0.0217391
EPB92251	786	84954.1	0.0648855	39.7751	-0.301908	6.07014	-7.17168	19.2564	0.0941476	0.0101781	0.0585242	0.0521628	0.0318066	0.0801527	0.019084	0.0661578	0.0636132	0.0788804	0.0216285	0.0534351	0.0547074	0.0419847	0.0368957	0.0788804	0.06743	0.0572519	0.0114504	0.0216285	0.382952	0.24173	0.281615	42094	53.5547	0.324427	0.169211	0.506361	0.0505928	0.117409	0.62753	0.0607287	0	0.0931174	0.117409	0.00404858	0.0890688	0.00809717	0.0121457	0.145749	0.0121457
EPB92142	310	36171	0.0870968	47.7906	-0.429355	6.23952	-3.58408	13.6896	0.0677419	0.00967742	0.0645161	0.0967742	0.0483871	0.0258065	0.0322581	0.0677419	0.0709677	0.1	0.0225806	0.0354839	0.0322581	0.0322581	0.0774194	0.0548387	0.0548387	0.0677419	0.00322581	0.0354839	0.412903	0.177419	0.331207	21015.5	67.792	0.464516	0.164516	0.370968	0.098031	0.0840336	0.773109	0.0588235	0	0.134454	0.218487	0	0.0420168	0.0168067	0.00840336	0.142857	0
EPB91332	468	52450.2	0.0726496	34.3126	-0.194231	6.25328	-4.36392	16.3489	0.0790598	0.017094	0.0534188	0.0683761	0.0299145	0.0598291	0.0277778	0.0726496	0.042735	0.102564	0.0235043	0.0576923	0.0277778	0.025641	0.0683761	0.0662393	0.0683761	0.0662393	0.00854701	0.034188	0.416667	0.217949	0.283527	26548.3	56.7271	0.40812	0.173077	0.418803	0.0370504	0.133333	0.721212	0.0484848	0	0.0969697	0.115152	0.0181818	0.0363636	0.0545455	0.0242424	0.0787879	0.0121212
EPB91241	1140	125310	0.072807	37.3826	-0.0896491	5.50744	-22.6404	18.3634	0.0929825	0.0140351	0.0614035	0.0649123	0.0403509	0.0578947	0.0184211	0.0596491	0.0614035	0.0929825	0.0184211	0.0403509	0.0464912	0.0385965	0.0438596	0.0666667	0.0578947	0.0912281	0.00701754	0.0254386	0.42807	0.203509	0.286142	63626.1	55.8124	0.364912	0.173684	0.461404	0.0467098	0.146789	0.669725	0.0764526	0	0.131498	0.131498	0.00611621	0.0672783	0.030581	0.00917431	0.122324	0.030581
EPB91165	558	63138.7	0.0681004	29.8873	-0.332616	6.64172	-2.04675	24.6179	0.078853	0.0215054	0.0645161	0.0698925	0.0286738	0.0412186	0.0304659	0.0734767	0.0806452	0.09319	0.0215054	0.0501792	0.0340502	0.0430108	0.0483871	0.0645161	0.046595	0.0698925	0.0125448	0.0268817	0.405018	0.204301	0.33112	36786.7	65.926	0.272401	0.227599	0.5	0.0845151	0.124464	0.708155	0.055794	0.00429185	0.111588	0.128755	0.00858369	0.0386266	0.0300429	0.0214592	0.154506	0.00429185
EPB90603	195	21154.9	0.0820513	31.6103	-0.101026	5.94464	-3.07226	5.07819	0.123077	0.0153846	0.0564103	0.0564103	0.0307692	0.0820513	0.025641	0.0512821	0.0717949	0.0820513	0.0205128	0.0205128	0.0307692	0.0564103	0.025641	0.0461538	0.0717949	0.0820513	0.0102564	0.0410256	0.441026	0.194872	0.375954	14075.1	72.1801	0.405128	0.138462	0.45641	0.147391	0.290323	0.526882	0.129032	0	0.0967742	0.0752688	0.0322581	0.0967742	0.0107527	0	0.129032	0.0430108
EPB90636	383	41454.4	0.073107	32.2063	-0.107311	5.82352	-9.14577	10.3923	0.10705	0.00261097	0.0391645	0.0626632	0.0365535	0.073107	0.0391645	0.0600522	0.0417755	0.0861619	0.0234987	0.0678851	0.0469974	0.0261097	0.0339426	0.0704961	0.0678851	0.078329	0.00522193	0.0313316	0.428198	0.232376	0.260357	18641.4	48.672	0.368146	0.154047	0.477807	0.0166809	0.18018	0.558559	0.0990991	0	0.0630631	0.135135	0.036036	0.117117	0.027027	0	0.117117	0
EPB90549	90	10451.7	0.0888889	28.4744	-0.895556	9.45585	4.93338	10.8152	0.0666667	0	0.0666667	0.0333333	0.0222222	0.0444444	0.0555556	0.0666667	0.133333	0.1	0.0222222	0.144444	0	0.0333333	0.0222222	0.0333333	0.0555556	0.0333333	0	0.0666667	0.377778	0.266667	0.438599	7943.86	88.2651	0.644444	0	0.355556	0.180676	0.122807	0.754386	0.0526316	0	0.105263	0.0526316	0	0.0701754	0.0701754	0.0350877	0.192982	0.0175439
EPB90479	230	26430.7	0.0782609	48.6644	-0.33	5.44605	-9.59454	4.63473	0.0478261	0.00869565	0.073913	0.0695652	0.0478261	0.0304348	0.0434783	0.073913	0.0521739	0.113043	0.0130435	0.0565217	0.0478261	0.0434783	0.0478261	0.0521739	0.0826087	0.0652174	0.0130435	0.0173913	0.391304	0.234783	0.315934	14340.8	62.3512	0.278261	0.269565	0.452174	0.0493449	0.126437	0.655172	0.045977	0	0.114943	0.103448	0	0.0344828	0.0574713	0.0344828	0.091954	0.0229885
EPB90423	521	57555.8	0.0863724	32.1294	-0.307294	5.42707	-13.458	7.82733	0.074856	0.0153551	0.0575816	0.0690979	0.0345489	0.084453	0.0230326	0.0518234	0.0767754	0.0978887	0.0364683	0.0479846	0.0307102	0.0383877	0.0230326	0.0786948	0.0556622	0.0518234	0.0134357	0.0383877	0.399232	0.220729	0.262271	26471.4	50.8088	0.387716	0.205374	0.40691	0.0124036	0.0675676	0.716216	0.027027	0	0.148649	0.168919	0.00675676	0.101351	0.0337838	0	0.189189	0.00675676
EPB90131	1001	112285	0.0879121	37.6474	-0.414486	5.64698	-24.6471	21.8036	0.0629371	0.00799201	0.0699301	0.0579421	0.043956	0.0589411	0.031968	0.04995	0.0619381	0.100899	0.023976	0.043956	0.036963	0.048951	0.038961	0.0819181	0.0809191	0.0539461	0.00699301	0.036963	0.37962	0.255744	0.275553	53539.5	53.486	0.455544	0.178821	0.365634	0.0349485	0.123288	0.678082	0.0650685	0	0.150685	0.130137	0.00684932	0.0445205	0.0136986	0.0136986	0.133562	0.010274
EPB90070	552	60081.5	0.0543478	35.6442	-0.112681	5.90406	-4.97487	12.5962	0.106884	0.0181159	0.0561594	0.0742754	0.0307971	0.0797101	0.0108696	0.067029	0.0706522	0.0833333	0.0289855	0.0380435	0.0307971	0.0471014	0.0507246	0.0525362	0.0434783	0.0869565	0.00543478	0.0181159	0.427536	0.181159	0.323965	34651.8	62.7749	0.474638	0.115942	0.40942	0.0823598	0.139303	0.631841	0.0597015	0	0.0995025	0.149254	0.00497512	0.114428	0.00497512	0	0.124378	0.0149254
EPB90057	165	17872.2	0.10303	13.8418	-0.24303	8.38348	1.8353	8.5496	0.0545455	0.0181818	0.0424242	0.0606061	0.0787879	0.127273	0.0242424	0.0545455	0.10303	0.0545455	0.0242424	0.0727273	0.0363636	0.0181818	0.0121212	0.0545455	0.0606061	0.0787879	0.00606061	0.0181818	0.369697	0.206061	0.332268	10299.4	62.4207	0.133333	0.327273	0.539394	0.0154347	0.0677966	0.694915	0.0508475	0	0.0508475	0.118644	0	0.118644	0.0169492	0	0.288136	0
EPB90002	209	23792.9	0.062201	42.1904	-0.479904	5.17987	-6.23252	1.59733	0.0382775	0.0143541	0.105263	0.0574163	0.0287081	0.0478469	0.0143541	0.100478	0.0861244	0.0909091	0.0287081	0.0669856	0.0526316	0.0334928	0.0478469	0.0669856	0.0334928	0.0526316	0.00956938	0.0239234	0.373206	0.200957	0.337409	13895.8	66.4871	0.320574	0.162679	0.516746	0.0557085	0.160494	0.641975	0.037037	0	0.185185	0.0987654	0.0123457	0.0617284	0.0246914	0.0246914	0.160494	0.0246914
EPB89973	364	41898.5	0.0604396	58.6871	-0.679945	5.04056	-19.6033	1.01642	0.0576923	0.00549451	0.0741758	0.123626	0.032967	0.0521978	0.0247253	0.0631868	0.0521978	0.0989011	0.0137363	0.0521978	0.0357143	0.032967	0.0906593	0.0549451	0.0384615	0.0686813	0.00274725	0.0247253	0.362637	0.178571	0.391074	28563.3	78.4706	0.39011	0.17033	0.43956	0.154898	0.156566	0.671717	0.0707071	0	0.106061	0.19697	0	0.0555556	0.0252525	0.00505051	0.0808081	0.0353535
EPB89775	188	20735.3	0.0851064	31.1021	-0.305319	5.33715	-4.30095	2.46209	0.0744681	0.00531915	0.0585106	0.0851064	0.0478723	0.0797872	0.0106383	0.0691489	0.0851064	0.0691489	0.0265957	0.037234	0.0425532	0.0319149	0.037234	0.0797872	0.0478723	0.0744681	0	0.037234	0.398936	0.196809	0.35789	12794.7	68.0571	0.398936	0.234043	0.367021	0.0336124	0.179487	0.615385	0.0897436	0	0.115385	0.128205	0.0128205	0.102564	0	0.0128205	0.166667	0.0128205
EPB89690	4120	474446	0.100971	39.39	-0.346893	6.34468	-26.562	145.828	0.068932	0.0121359	0.0616505	0.0703883	0.0480583	0.0376214	0.0245146	0.0703883	0.0728155	0.106553	0.0254854	0.0553398	0.0339806	0.038835	0.0507282	0.0667476	0.0548544	0.0480583	0.0116505	0.0412621	0.420388	0.215777	0.308558	254005	61.6518	0.63932	0.0109223	0.349757	0.090123	0.0796345	0.751305	0.0476501	0.000652742	0.118146	0.146214	0.00391645	0.0385117	0.0280679	0.00522193	0.157311	0.00195822
EPB89717	444	49497.5	0.0878378	36.7129	-0.283784	5.37443	-12.5518	5.90727	0.0720721	0.0157658	0.0765766	0.0563063	0.027027	0.0698198	0.0247748	0.0563063	0.0585586	0.0855856	0.0247748	0.045045	0.0427928	0.0337838	0.045045	0.0608108	0.0585586	0.0855856	0.00675676	0.0540541	0.412162	0.198198	0.287277	24718.7	55.6728	0.308559	0.211712	0.47973	0.0272006	0.119403	0.69403	0.0522388	0	0.149254	0.126866	0.00746269	0.0895522	0.00746269	0.0149254	0.134328	0.0149254
EPB89615	1212	134833	0.0792079	35.482	-0.17962	5.43019	-33.6484	19.1971	0.0709571	0.0140264	0.0561056	0.0726073	0.040429	0.0693069	0.0264026	0.0610561	0.0437294	0.0957096	0.019802	0.0412541	0.0470297	0.039604	0.0552805	0.0610561	0.0635314	0.0833333	0.00577558	0.0330033	0.410066	0.205446	0.287368	67850.9	55.9826	0.0453795	0.463696	0.490924	0.0497887	0.143216	0.650754	0.0628141	0	0.100503	0.158291	0.0125628	0.0778894	0.0201005	0.0100503	0.0904523	0.0100503
EPB89518	442	49695.2	0.104072	34.2767	-0.344344	4.57749	-28.8582	-11.6725	0.0633484	0.0158371	0.0633484	0.081448	0.0497738	0.0746606	0.0158371	0.0361991	0.0339367	0.0950226	0.0361991	0.0497738	0.0384615	0.0520362	0.0452489	0.0723982	0.0565611	0.0656109	0.00904977	0.0452489	0.400452	0.230769	0.300282	26291.8	59.4837	0.425339	0.169683	0.404977	0.0667597	0.16	0.68	0.06	0	0.146667	0.186667	0.00666667	0.06	0.0133333	0	0.0733333	0.0466667
EPB89342	975	112474	0.0912821	38.4241	-0.370564	6.07622	-12.1638	31.4484	0.0605128	0.0164103	0.0635897	0.0687179	0.0410256	0.0358974	0.0276923	0.0625641	0.0789744	0.126154	0.0328205	0.0594872	0.0246154	0.0502564	0.0389744	0.0666667	0.0553846	0.04	0.00923077	0.0410256	0.413333	0.231795	0.319212	62642.8	64.249	0.524103	0.0605128	0.415385	0.0772268	0.0989583	0.734375	0.0390625	0.00260417	0.109375	0.125	0.0104167	0.0494792	0.0286458	0.0078125	0.158854	0.00260417
EPB88670	220	23810.1	0.0636364	35.535	-0.0709091	5.86575	-3.99306	5.62475	0.0818182	0.0227273	0.0590909	0.0590909	0.0318182	0.0818182	0.0272727	0.0727273	0.0636364	0.0545455	0.0227273	0.0227273	0.0681818	0.0409091	0.0363636	0.0727273	0.0409091	0.109091	0.0136364	0.0181818	0.404545	0.177273	0.319684	13509.5	61.4067	0.322727	0.2	0.477273	0.0279262	0.101266	0.607595	0.0379747	0	0.0886076	0.126582	0.0126582	0.101266	0.0379747	0.0126582	0.151899	0.0126582
EPB88496	1102	124879	0.0825771	43.9877	-0.311615	6.34854	-7.29285	37.2178	0.0607985	0.0263158	0.0671506	0.0589837	0.0335753	0.0480944	0.0245009	0.0653358	0.0707804	0.102541	0.0254083	0.0435572	0.0408348	0.0471869	0.0471869	0.069873	0.0580762	0.0607985	0.00635209	0.0426497	0.397459	0.218693	0.340455	73983.7	67.1359	0.323049	0.176044	0.500907	0.111482	0.135193	0.680258	0.0493562	0	0.128755	0.111588	0.00643777	0.0600858	0.0257511	0.0107296	0.128755	0.0214592
EPB88066	91	10035.2	0.043956	23.7527	-0.523077	5.72308	-1.41945	1.79949	0.0989011	0.021978	0.131868	0.032967	0.010989	0.0549451	0.010989	0.010989	0.0769231	0.0879121	0.032967	0.0549451	0.043956	0.010989	0.0769231	0.0549451	0.043956	0.10989	0.010989	0.021978	0.384615	0.164835	0.398938	6893.41	75.7518	0.230769	0.208791	0.56044	0.105497	0.166667	0.642857	0.119048	0	0.238095	0.0238095	0	0.047619	0.0238095	0	0.142857	0
EPB88016	504	56354.8	0.0853175	37.4909	-0.266071	9.40692	15.7115	34.3055	0.0595238	0.00595238	0.0694444	0.0277778	0.0416667	0.0575397	0.0277778	0.0615079	0.0793651	0.0753968	0.0257937	0.0337302	0.0337302	0.0555556	0.047619	0.0992063	0.0595238	0.0952381	0.00793651	0.0357143	0.402778	0.248016	0.328637	32751.5	64.9831	0.232143	0.301587	0.46627	0.117989	0.207729	0.608696	0.0531401	0	0.0917874	0.0386473	0.00966184	0.0531401	0.0241546	0.0289855	0.169082	0.00966184
EPB87872	165	18031.1	0.0666667	19.2558	-0.224848	5.15839	-7.00694	0.883971	0.0606061	0.030303	0.0666667	0.0363636	0.0181818	0.0848485	0.0363636	0.0545455	0.0363636	0.0969697	0.0181818	0.0606061	0.0363636	0.0606061	0.0242424	0.0666667	0.0909091	0.0727273	0.0242424	0.0242424	0.369697	0.278788	0.310924	9628.7	58.3558	0.278788	0.218182	0.50303	0.0229254	0.103448	0.62069	0.0344828	0	0.12069	0.0689655	0	0.137931	0.0517241	0	0.0862069	0
EPB87871	225	26184.5	0.0933333	26.1458	-0.435111	4.83105	-14.8832	-2.44466	0.0533333	0.0222222	0.0888889	0.0844444	0.0488889	0.0311111	0.0311111	0.0488889	0.0666667	0.106667	0.0355556	0.0533333	0.0444444	0.04	0.04	0.04	0.0577778	0.0622222	0.0222222	0.0222222	0.4	0.191111	0.336888	15060.3	66.9346	0.28	0.293333	0.426667	0.0356368	0.142857	0.702381	0.0595238	0	0.178571	0.166667	0.0119048	0.0357143	0.0119048	0.0119048	0.0952381	0.047619
EPB87762	1007	112665	0.0973188	31.0044	-0.265144	5.05824	-37.6809	2.71473	0.0675273	0.0109235	0.0655412	0.0764647	0.0595829	0.0625621	0.019861	0.061569	0.0734856	0.0844091	0.0218471	0.0506455	0.0496524	0.0357498	0.0297915	0.0575968	0.0625621	0.0724926	0.00595829	0.0317776	0.405164	0.206554	0.315207	61917	61.4866	0.392254	0.147964	0.459782	0.0433712	0.117808	0.693151	0.0465753	0	0.123288	0.169863	0.0191781	0.0657534	0.0164384	0.00821918	0.145205	0.00273973
EPB87400	260	29593.7	0.0730769	29.1339	-0.402308	6.38907	-1.20143	8.95614	0.0692308	0.00769231	0.0615385	0.0923077	0.0230769	0.0384615	0.0115385	0.0653846	0.0884615	0.0923077	0.0269231	0.0307692	0.05	0.0192308	0.0615385	0.0615385	0.0730769	0.0769231	0.00769231	0.0423077	0.403846	0.184615	0.357338	18407.9	70.7996	0.4	0.138462	0.461538	0.130103	0.162393	0.65812	0.0512821	0	0.111111	0.162393	0	0.042735	0	0.034188	0.153846	0
EPB86824	187	20802.3	0.0748663	42.5952	-0.331016	5.59207	-4.16017	3.63075	0.0481283	0.0213904	0.0481283	0.0748663	0.0320856	0.0588235	0.0213904	0.0909091	0.0641711	0.0588235	0.0213904	0.0534759	0.0374332	0.0427807	0.0374332	0.112299	0.0641711	0.0695187	0.00534759	0.0374332	0.363636	0.272727	0.351928	12805.1	68.4762	0.347594	0.208556	0.44385	0.109954	0.168675	0.60241	0.0361446	0.0120482	0.060241	0.13253	0.0120482	0.0481928	0.0361446	0.060241	0.0963855	0.0120482
EPB86368	411	45850.4	0.0948905	38.0129	-0.331873	5.40831	-9.84835	6.49475	0.0875912	0.00973236	0.053528	0.0875912	0.0413625	0.080292	0.0170316	0.0656934	0.0681265	0.080292	0.00973236	0.0389294	0.0437956	0.0413625	0.0486618	0.0462287	0.053528	0.0729927	0.0121655	0.0413625	0.411192	0.180049	0.281223	22716	55.2702	0.450122	0.175182	0.374696	0.0225255	0.127119	0.728814	0.0847458	0	0.110169	0.211864	0	0.0677966	0.0169492	0	0.144068	0.00847458
EPB86324	449	50131.8	0.0935412	36.9145	-0.32294	4.98611	-23.2775	-0.325988	0.0712695	0.0222717	0.0579065	0.0846325	0.0445434	0.0734967	0.0311804	0.0467706	0.0378619	0.0757238	0.0267261	0.0512249	0.0467706	0.0267261	0.0512249	0.0668151	0.0579065	0.077951	0.00890869	0.0400891	0.391982	0.202673	0.283462	24769.7	55.1665	0.434298	0.164811	0.400891	0.0437377	0.118519	0.659259	0.0592593	0	0.140741	0.2	0	0.103704	0.0222222	0.00740741	0.0740741	0.00740741
EPB86109	500	55419.8	0.092	40.0644	-0.2372	8.43184	3.28535	18.4753	0.118	0.01	0.062	0.038	0.06	0.054	0.018	0.048	0.056	0.07	0.034	0.048	0.066	0.064	0.05	0.048	0.054	0.07	0.012	0.02	0.432	0.214	0.319814	31035.8	62.0715	0.402	0.124	0.474	0.0841444	0.265625	0.567708	0.135417	0	0.114583	0.0520833	0.0208333	0.0260417	0.0104167	0.0208333	0.114583	0.0260417
EPB86052	473	51539.6	0.0655391	27.83	-0.126216	6.4895	-1.75668	14.4844	0.0782241	0.00634249	0.0549683	0.0634249	0.0443975	0.0909091	0.0169133	0.0634249	0.0676533	0.0803383	0.0295983	0.0401691	0.0465116	0.0401691	0.0465116	0.0570825	0.0591966	0.0930233	0.00845666	0.012685	0.410148	0.196617	0.311126	28129.8	59.471	0.205074	0.325581	0.469345	0.0595271	0.175758	0.563636	0.0606061	0	0.0787879	0.121212	0.0121212	0.133333	0.00606061	0.0242424	0.133333	0.0121212
EPB85870	436	46883.5	0.0573394	26.0168	-0.199771	5.75065	-11.9289	11.6206	0.0917431	0.016055	0.0688073	0.0550459	0.0366972	0.0963303	0.0412844	0.0733945	0.0481651	0.0756881	0.0137615	0.0344037	0.059633	0.0389908	0.0458716	0.0550459	0.0550459	0.0733945	0	0.0206422	0.385321	0.183486	0.293832	24571.6	56.3569	0.254587	0.240826	0.504587	0.0606831	0.0909091	0.649351	0.0454545	0	0.123377	0.123377	0	0.0909091	0.0519481	0.012987	0.11039	0.00649351
EPB85376	148	16707.9	0.101351	39.6378	-0.443243	6.40151	-1.17006	5.05556	0.0608108	0.0202703	0.0878378	0.0337838	0.0405405	0.0405405	0.027027	0.0743243	0.0810811	0.0945946	0.0135135	0.0405405	0.101351	0.0202703	0.0337838	0.0810811	0.0608108	0.027027	0.0202703	0.0405405	0.371622	0.202703	0.335236	9707.83	65.5934	0.385135	0.202703	0.412162	0.00675823	0.118644	0.694915	0.0508475	0	0.20339	0.0508475	0.0169492	0.0338983	0.0338983	0.0169492	0.186441	0.0169492
EPB84646	100	10978.5	0.06	47.521	-0.115	5.61878	-2.32902	2.09785	0.1	0.02	0.05	0.08	0.03	0.06	0.02	0.07	0.09	0.11	0.01	0.04	0.02	0.07	0.02	0.07	0.03	0.08	0	0.03	0.43	0.21	0.355408	7040.46	70.4046	0.48	0.16	0.36	0.023701	0.214286	0.595238	0.0952381	0	0.0952381	0.142857	0	0.047619	0	0	0.166667	0.0238095
EPB84642	334	38893.9	0.0928144	48.0596	-0.552395	6.23282	-2.86558	12.3822	0.0568862	0.0149701	0.0688623	0.0868263	0.0479042	0.0419162	0.0209581	0.0538922	0.0838323	0.10479	0.0269461	0.0718563	0.0209581	0.0389222	0.0628743	0.0598802	0.0299401	0.0628743	0.011976	0.0329341	0.398204	0.200599	0.353378	23824.5	71.3308	0.407186	0.110778	0.482036	0.164988	0.136986	0.739726	0.0616438	0.00684932	0.123288	0.123288	0.00684932	0.0342466	0.0273973	0	0.143836	0.0273973
EPB83952	398	43642.1	0.0703518	36.8593	-0.234171	5.44048	-11.5353	6.43928	0.0954774	0.0150754	0.0628141	0.0678392	0.0351759	0.0703518	0.0276382	0.0603015	0.0678392	0.0728643	0.0427136	0.0452261	0.0301508	0.0376884	0.0326633	0.080402	0.0502513	0.0703518	0.00502513	0.0301508	0.41206	0.213568	0.293539	22802.6	57.2929	0.422111	0.188442	0.389447	0.0198758	0.136364	0.651515	0.0227273	0	0.113636	0.136364	0	0.0681818	0.0227273	0.0151515	0.151515	0.030303
EPB83644	351	39405.1	0.0968661	43.2145	-0.32963	4.8389	-18.7266	-2.98427	0.0598291	0.019943	0.0911681	0.0598291	0.045584	0.0655271	0.025641	0.0512821	0.0626781	0.0911681	0.02849	0.031339	0.048433	0.039886	0.034188	0.0655271	0.0626781	0.0655271	0.00854701	0.042735	0.393162	0.19943	0.307249	21054	59.9829	0.37037	0.173789	0.45584	0.0547501	0.100775	0.682171	0.0465116	0	0.178295	0.139535	0.00775194	0.0465116	0.0310078	0.0155039	0.116279	0.00775194
EPB82777	734	81624.3	0.0926431	32.9286	-0.252452	4.77382	-37.0136	-8.30653	0.0722071	0.0027248	0.0803815	0.0572207	0.0354223	0.0762943	0.0217984	0.0667575	0.0558583	0.0762943	0.0313351	0.0490463	0.0449591	0.0463215	0.0299728	0.0558583	0.0558583	0.0844687	0.013624	0.0435967	0.423706	0.207084	0.227002	32769.4	44.6449	0.303815	0.173025	0.523161	0.00841349	0.0783133	0.789157	0.0301205	0	0.216867	0.144578	0	0.0542169	0	0	0.150602	0.0060241
EPB82374	752	81935.1	0.0518617	32.8461	-0.227793	5.13145	-25.1796	4.37378	0.0970745	0.00797872	0.0678191	0.0757979	0.0212766	0.0744681	0.018617	0.0465426	0.0545213	0.0890957	0.0345745	0.0452128	0.0345745	0.0279255	0.0545213	0.0691489	0.0558511	0.0944149	0.00797872	0.0226064	0.413564	0.198138	0.326215	47479	63.137	0.283245	0.271277	0.445479	0.0801406	0.121107	0.657439	0.0415225	0	0.128028	0.131488	0.0103806	0.0865052	0.0138408	0	0.103806	0.0138408
EPB82243	104	11617	0.0865385	15.9721	-0.327885	4.88812	-4.4005	-0.587366	0.0384615	0.00961538	0.0480769	0.0865385	0.0576923	0.0769231	0.00961538	0.0480769	0.0673077	0.0769231	0.0288462	0.0769231	0.0288462	0.0480769	0.0288462	0.0673077	0.0769231	0.0961538	0.00961538	0.0192308	0.375	0.269231	0.372408	7610.85	73.1813	0.192308	0.384615	0.423077	0.0550635	0.173913	0.586957	0.0217391	0	0.0869565	0.108696	0.0434783	0.108696	0	0.0217391	0.130435	0
EPB81998	280	30363.4	0.0642857	28.4329	-0.0775	6.10595	-2.9678	8.1507	0.132143	0.0142857	0.05	0.0642857	0.025	0.0607143	0.0214286	0.0714286	0.0535714	0.0678571	0.0321429	0.0321429	0.0428571	0.0285714	0.05	0.0678571	0.075	0.0714286	0.0107143	0.0285714	0.439286	0.203571	0.304357	16283.9	58.1569	0.285714	0.235714	0.478571	0.0134522	0.231579	0.568421	0.136842	0	0.105263	0.115789	0	0.0631579	0	0.0210526	0.115789	0
EPB81986	577	65827.8	0.10052	36.5711	-0.400173	5.87882	-12.5586	17.4307	0.0467938	0.0103986	0.0727903	0.0571924	0.0485269	0.0519931	0.0381282	0.0450607	0.0589255	0.0918544	0.0259965	0.0537262	0.0485269	0.034662	0.0467938	0.0710572	0.0641248	0.0814558	0.0121317	0.0398614	0.391681	0.22357	0.253168	28929.6	50.1379	0.185442	0.337955	0.476603	0.0150175	0.0902778	0.701389	0.0277778	0.00694444	0.145833	0.0833333	0	0.0347222	0.0486111	0	0.145833	0.0138889
EPB81782	395	43973.4	0.078481	35.9932	-0.345316	6.38344	-1.94152	13.5895	0.108861	0.00759494	0.0556962	0.0911392	0.035443	0.0582278	0.0151899	0.0405063	0.113924	0.103797	0.035443	0.0329114	0.0556962	0.0303797	0.0278481	0.0405063	0.0379747	0.0658228	0.00253165	0.0405063	0.432911	0.141772	0.334532	25655.7	64.9512	0.493671	0.0936709	0.412658	0.13335	0.217949	0.634615	0.134615	0	0.0705128	0.185897	0.00641026	0.0448718	0.00641026	0.0128205	0.224359	0.025641
EPB81649	689	79355	0.0769231	43.9454	-0.476052	6.23799	-4.50171	22.7842	0.0551524	0.0145138	0.053701	0.0928882	0.0333817	0.0319303	0.0159652	0.065312	0.0827286	0.0986938	0.0290276	0.053701	0.0391872	0.0449927	0.0566038	0.0754717	0.0464441	0.0667634	0.00580552	0.0377358	0.391872	0.22061	0.339495	47608.6	69.0981	0.571843	0.0638607	0.364296	0.097272	0.133106	0.68942	0.0273038	0.00341297	0.0921502	0.156997	0.00682594	0.0204778	0.0204778	0.0136519	0.143345	0.0204778
EPB81509	507	56386.3	0.086785	41.8038	-0.233136	5.4739	-10.7134	8.05745	0.0848126	0.0177515	0.0710059	0.0650888	0.0473373	0.0808679	0.0177515	0.0710059	0.0433925	0.0729783	0.025641	0.0571992	0.0295858	0.0295858	0.0710059	0.0571992	0.0414201	0.0769231	0	0.0394477	0.418146	0.185404	0.274017	27600.2	54.4382	0.313609	0.220907	0.465483	0.0565825	0.129252	0.666667	0.0272109	0	0.122449	0.142857	0.0136054	0.102041	0.0272109	0.0136054	0.0952381	0.0204082
EPB81336	130	14690.1	0.130769	54.9608	-0.535385	5.16191	-4.24694	0.646095	0.0692308	0.0153846	0.0615385	0.0384615	0.0615385	0.0692308	0.0230769	0.0615385	0.0307692	0.0615385	0.0230769	0.0769231	0.0461538	0.0769231	0.0384615	0.0846154	0.0615385	0.0307692	0.00769231	0.0615385	0.376923	0.3	0.358719	8905.11	68.5008	0.3	0.384615	0.315385	0.0250779	0.134615	0.653846	0.0769231	0	0.0961538	0.0769231	0	0.0769231	0.0192308	0.0192308	0.0576923	0
EPB81227	299	35189.9	0.0869565	47.4268	-0.443478	5.707	-8.51312	9.10069	0.0635452	0.0133779	0.0869565	0.083612	0.0468227	0.0167224	0.0367893	0.0668896	0.0668896	0.0869565	0.0434783	0.0167224	0.0267559	0.0468227	0.0735786	0.0468227	0.0702341	0.0668896	0	0.0401338	0.414716	0.180602	0.356876	21808.4	72.9378	0.468227	0.183946	0.347826	0.100722	0.155556	0.718519	0.0666667	0	0.155556	0.118519	0.00740741	0.0148148	0.0444444	0	0.118519	0.0148148
EPB81149	802	90721.5	0.102244	38.041	-0.265461	5.61998	-14.2226	15.0129	0.0785536	0.0187032	0.0561097	0.0673317	0.0436409	0.0561097	0.0187032	0.0610973	0.0610973	0.0885287	0.0299252	0.0598504	0.042394	0.0386534	0.0436409	0.0598504	0.0523691	0.0648379	0.0149626	0.0436409	0.425187	0.210723	0.268732	42457.5	52.9395	0.428928	0.100998	0.470075	0.0663941	0.151786	0.683036	0.0491071	0	0.116071	0.174107	0.00446429	0.0892857	0.00892857	0.00446429	0.138393	0.0223214
EPB81009	298	32976	0.0872483	34.6846	-0.319463	5.45168	-7.89859	4.82933	0.0838926	0.0201342	0.0469799	0.0771812	0.033557	0.0805369	0.0234899	0.0671141	0.057047	0.0604027	0.033557	0.0536913	0.0503356	0.0302013	0.0402685	0.0536913	0.0704698	0.0637584	0.0100671	0.0436242	0.395973	0.208054	0.300971	17552.9	58.9023	0.261745	0.244966	0.493289	0.0578393	0.16	0.64	0.02	0.01	0.1	0.16	0.01	0.08	0.02	0	0.11	0.03
EPB92986	223	24881	0.112108	28.3004	-0.330045	9.2219	5.12523	14.8061	0.107623	0	0.0358744	0.0538117	0.044843	0.0762332	0.0313901	0.0538117	0.0852018	0.107623	0.00896861	0.0627803	0.0403587	0.0403587	0.0269058	0.0493274	0.0672646	0.0403587	0.0269058	0.0403587	0.430493	0.219731	0.362682	15437.9	69.2283	0.515695	0.058296	0.426009	0.122312	0.252632	0.526316	0.0947368	0	0.0631579	0.0736842	0.0315789	0.0842105	0	0.0421053	0.178947	0.0631579
EPB92092	239	27677.1	0.0711297	42.9804	-0.446444	5.57706	-5.95144	5.10977	0.0460251	0.0083682	0.0794979	0.0711297	0.0376569	0.0209205	0.0251046	0.0794979	0.0711297	0.117155	0.0041841	0.0794979	0.0334728	0.0543933	0.0543933	0.0460251	0.0627615	0.0753138	0.0041841	0.0292887	0.393305	0.242678	0.37468	18145.9	75.9243	0.669456	0	0.330544	0.127546	0.191667	0.708333	0.05	0	0.133333	0.1	0	0.025	0.025	0.025	0.108333	0.0416667
EPB91834	67	7405.33	0.0895522	29.9552	-0.286567	6.06213	-1.31227	2.67643	0.119403	0	0.0447761	0.104478	0.0447761	0.0298507	0.0298507	0.0149254	0.104478	0.0597015	0.0298507	0.0149254	0.0447761	0	0.0298507	0.104478	0.0597015	0.119403	0	0.0447761	0.432836	0.179104	0.404416	5201.67	77.6369	0.283582	0.283582	0.432836	0.0794065	0.189189	0.567568	0.135135	0	0.0540541	0.189189	0	0.027027	0.027027	0.027027	0.162162	0
EPB91519	463	51424.9	0.0863931	36.4851	-0.208423	5.76458	-9.30556	11.5693	0.105832	0.00431965	0.0820734	0.0561555	0.0453564	0.0647948	0.0280778	0.0518359	0.0604752	0.105832	0.0345572	0.0259179	0.0280778	0.0237581	0.0561555	0.0928726	0.0410367	0.0518359	0.0194384	0.0215983	0.436285	0.183585	0.297372	26411	57.0431	0.639309	0.0172786	0.343413	0.0244583	0.166667	0.551282	0.0961538	0	0.134615	0.0897436	0	0.108974	0.0320513	0.00641026	0.141026	0.025641
EPB91299	336	37189.6	0.107143	40.0003	-0.242857	4.44398	-24.6689	-10.0398	0.0535714	0.0267857	0.0892857	0.0386905	0.0565476	0.0684524	0.0297619	0.0535714	0.0238095	0.0892857	0.0119048	0.047619	0.0297619	0.0535714	0.0297619	0.104167	0.0863095	0.0565476	0.00892857	0.0416667	0.372024	0.291667	0.295811	18707.7	55.6777	0.00297619	0.502976	0.494048	0.0332114	0.185841	0.513274	0.0265487	0	0.0973451	0.079646	0.0176991	0.0707965	0.00884956	0.0530973	0.0176991	0.0442478
EPB91220	580	65859.7	0.0965517	36.7628	-0.512069	6.15262	-6.1315	19.6334	0.0706897	0.00517241	0.0724138	0.0689655	0.0431034	0.0637931	0.0258621	0.0551724	0.0741379	0.0844828	0.0241379	0.0517241	0.0362069	0.037931	0.0551724	0.0655172	0.0465517	0.0655172	0.00862069	0.0448276	0.396552	0.201724	0.360704	41084.8	70.8359	0.355172	0.132759	0.512069	0.143912	0.189781	0.631387	0.0729927	0	0.105839	0.120438	0.0255474	0.0547445	0.0291971	0.0182482	0.142336	0.0255474
EPB90807	298	33115.9	0.0637584	28.945	-0.468121	5.02425	-10.9733	0.303563	0.0637584	0.0134228	0.114094	0.0369128	0.033557	0.0704698	0.0201342	0.0771812	0.0671141	0.0805369	0.0201342	0.0402685	0.0402685	0.0604027	0.0469799	0.0604027	0.0671141	0.057047	0.0100671	0.0201342	0.362416	0.228188	0.372452	21191.2	71.1113	0.251678	0.234899	0.513423	0.122028	0.165468	0.625899	0.057554	0	0.179856	0.057554	0.00719424	0.0647482	0.0143885	0.0143885	0.107914	0.0143885
EPB90705	453	50106.6	0.0772627	38.1309	-0.160927	5.40376	-12.5592	6.65722	0.0816777	0.0220751	0.0529801	0.0728477	0.0419426	0.0816777	0.0242826	0.0618102	0.0573951	0.0794702	0.0397351	0.0573951	0.0154525	0.0397351	0.0397351	0.0507726	0.0706402	0.0750552	0.00662252	0.0286976	0.415011	0.218543	0.283085	25090.5	55.3874	0.426049	0.169978	0.403974	0.022107	0.128378	0.722973	0.0405405	0	0.0743243	0.168919	0.00675676	0.0810811	0.0337838	0.0135135	0.114865	0.0202703
EPB89917	379	43039	0.126649	34.2968	-0.439842	5.75156	-7.61453	9.4048	0.0712401	0.0131926	0.0395778	0.0817942	0.0659631	0.0580475	0.0263852	0.0659631	0.0738786	0.0633245	0.0158311	0.0343008	0.0474934	0.055409	0.0263852	0.0923483	0.0686016	0.0395778	0.0263852	0.0343008	0.382586	0.25066	0.322066	23750.5	62.6662	0.255937	0.290237	0.453826	0.0550533	0.191176	0.617647	0.0661765	0	0.0955882	0.125	0.0147059	0.0514706	0.0147059	0.0220588	0.154412	0.0294118
EPB89780	755	86780.9	0.0980132	40.0779	-0.505166	8.53266	9.81305	49.5711	0.0821192	0.0225166	0.0543046	0.0781457	0.0503311	0.0543046	0.0357616	0.0423841	0.0715232	0.0900662	0.0238411	0.0516556	0.0264901	0.0384106	0.0715232	0.0529801	0.0437086	0.0622517	0.00794702	0.0397351	0.398675	0.186755	0.347535	52474.7	69.503	0.429139	0.0754967	0.495364	0.178422	0.160819	0.681287	0.0672515	0.00584795	0.0964912	0.128655	0.0116959	0.0584795	0.0380117	0.00877193	0.125731	0.0175439
EPB89381	149	16738.6	0.100671	41.7101	-0.424161	5.35056	-4.22236	1.9292	0.0738255	0.00671141	0.0805369	0.0604027	0.0469799	0.0738255	0.0201342	0.0604027	0.0536913	0.0536913	0.033557	0.0604027	0.033557	0.0268456	0.0604027	0.0939597	0.0268456	0.0805369	0.0201342	0.033557	0.402685	0.208054	0.350598	10181.3	68.3308	0.322148	0.255034	0.422819	0.0612493	0.129032	0.645161	0.0322581	0	0.129032	0.129032	0	0.016129	0.0322581	0.0322581	0.0806452	0
EPB89277	1041	119123	0.129683	36.2966	-0.423247	6.17876	-12.3723	36.6384	0.0614793	0.00480307	0.0662824	0.0566763	0.0528338	0.0691643	0.0336215	0.0557157	0.0595581	0.0787704	0.0182517	0.0509126	0.0480307	0.0288184	0.0489914	0.0634006	0.0595581	0.0662824	0.0240154	0.0528338	0.410183	0.20269	0.264096	54406.8	52.264	0.127762	0.268972	0.603266	0.0533135	0.105431	0.693291	0.0351438	0	0.134185	0.121406	0.0159744	0.0607029	0.0383387	0.0127796	0.172524	0.0159744
EPB88804	435	48112	0.0643678	37.8655	-0.336092	6.43243	-2.50193	14.9172	0.0712644	0.0045977	0.0505747	0.0597701	0.0252874	0.0528736	0.0252874	0.062069	0.0643678	0.108046	0.016092	0.0666667	0.0551724	0.0390805	0.0390805	0.091954	0.0643678	0.0643678	0.0137931	0.0252874	0.386207	0.262069	0.316173	26571.4	61.0836	0.356322	0.181609	0.462069	0.0662417	0.0535714	0.702381	0.0297619	0	0.0892857	0.119048	0	0.0714286	0.047619	0	0.130952	0
EPB88609	295	32852.9	0.0983051	28.3522	-0.305085	6.35707	-2.63809	10.7138	0.0813559	0.0101695	0.0745763	0.0372881	0.0305085	0.0813559	0.0338983	0.0745763	0.0711864	0.0813559	0.0237288	0.0305085	0.0305085	0.0508475	0.0305085	0.0610169	0.0779661	0.0508475	0.0169492	0.0508475	0.410169	0.220339	0.28538	16242.8	55.0604	0.379661	0.179661	0.440678	0.0388773	0.153061	0.642857	0.0612245	0	0.122449	0.0612245	0	0.0612245	0.0204082	0.0102041	0.163265	0.0102041
EPB88160	304	35357.4	0.121711	48.074	-0.425329	5.23228	-16.2585	3.75159	0.0657895	0.0131579	0.0690789	0.0888158	0.0427632	0.0493421	0.0460526	0.0690789	0.0625	0.0888158	0.00986842	0.0361842	0.0361842	0.0526316	0.0394737	0.0493421	0.0296053	0.0723684	0.0131579	0.0657895	0.427632	0.167763	0.283868	17674.8	58.1408	0.4375	0.161184	0.401316	0.0145484	0.171717	0.727273	0.0505051	0.010101	0.141414	0.161616	0	0.040404	0.020202	0.010101	0.141414	0.020202
EPB87897	884	99916.7	0.118778	36.0388	-0.45871	6.61148	-3.77078	38.5254	0.061086	0.00678733	0.061086	0.0565611	0.0452489	0.0769231	0.0350679	0.0644796	0.0780543	0.0667421	0.0192308	0.0542986	0.050905	0.0226244	0.0328054	0.0576923	0.0769231	0.0599548	0.0214932	0.0520362	0.390271	0.211538	0.248102	42486.9	48.0621	0.195701	0.261312	0.542986	0.0335242	0.135593	0.648305	0.0635593	0.00423729	0.0889831	0.118644	0.0127119	0.101695	0.029661	0.0127119	0.228814	0.00847458
EPB87579	682	78541.9	0.0894428	37.8264	-0.423021	5.21489	-26.6229	6.39234	0.0601173	0.0102639	0.0762463	0.0674487	0.0351906	0.0278592	0.0307918	0.0747801	0.0659824	0.108504	0.0219941	0.0469208	0.0278592	0.0645161	0.0366569	0.0835777	0.0601173	0.0469208	0.0146628	0.0395894	0.40176	0.255132	0.317761	43128.5	63.2382	0.61437	0	0.38563	0.0986434	0.05	0.769231	0.0230769	0	0.161538	0.134615	0.00384615	0.0346154	0.0307692	0.00384615	0.142308	0.00384615
EPB87451	124	13992.7	0.0645161	32.9685	-0.449194	5.78424	-2.88019	3.62127	0.0241935	0.00806452	0.0967742	0.0645161	0.0403226	0.0483871	0.0322581	0.0967742	0.104839	0.0725806	0.00806452	0.0403226	0.0241935	0.0322581	0.0322581	0.104839	0.0645161	0.0806452	0.00806452	0.016129	0.346774	0.241935	0.345641	8431.41	67.9952	0.379032	0.185484	0.435484	0.135248	0.0925926	0.703704	0.0185185	0	0.148148	0.0925926	0.0185185	0.037037	0.0555556	0.0185185	0.148148	0.0185185
EPB87387	330	37690.5	0.0818182	35.0561	-0.623939	8.25874	2.14439	16.2316	0.0757576	0.00606061	0.0515152	0.0848485	0.0333333	0.0393939	0.0212121	0.0484848	0.0909091	0.0909091	0.0212121	0.0363636	0.0606061	0.0636364	0.0515152	0.0666667	0.0454545	0.0636364	0.00606061	0.0424242	0.381818	0.212121	0.407006	26558	80.4788	0.3	0.178788	0.521212	0.167207	0.205882	0.594118	0.0882353	0.00588235	0.0647059	0.141176	0.0176471	0.0588235	0.0176471	0.0235294	0.147059	0.0294118
EPB87158	462	52052.4	0.108225	39.6636	-0.357359	5.77117	-10.2663	11.6284	0.0649351	0.030303	0.0757576	0.0541126	0.0519481	0.0844156	0.0324675	0.0670996	0.0627706	0.0670996	0.021645	0.047619	0.0454545	0.0367965	0.04329	0.047619	0.0519481	0.0584416	0.021645	0.034632	0.387446	0.183983	0.282319	25556.7	55.3176	0.296537	0.229437	0.474026	0.0283771	0.12	0.74	0.0666667	0	0.153333	0.12	0	0.0733333	0.04	0.0266667	0.133333	0.00666667
EPB86615	1638	180732	0.0793651	36.3928	-0.226068	5.52153	-36.0458	26.8719	0.0952381	0.00549451	0.0665446	0.0561661	0.0286935	0.0610501	0.023199	0.0457875	0.0537241	0.107448	0.017094	0.0433455	0.0433455	0.0457875	0.045177	0.0763126	0.0531136	0.0818071	0.010989	0.0396825	0.42674	0.218559	0.292039	92403.5	56.4124	0.386447	0.147131	0.466422	0.0425428	0.118774	0.659004	0.0613027	0.00191571	0.136015	0.113027	0.00191571	0.0651341	0.0249042	0.00383142	0.126437	0.0191571
EPB86511	270	31120.7	0.0925926	35.207	-0.444444	6.03365	-5.45872	9.26826	0.0333333	0.0111111	0.0962963	0.0296296	0.0407407	0.0518519	0.0444444	0.0851852	0.062963	0.1	0.0037037	0.0518519	0.0296296	0.0814815	0.0407407	0.0555556	0.062963	0.0666667	0.0148148	0.037037	0.381481	0.251852	0.317421	17121.9	63.4145	0.42963	0.162963	0.407407	0.0588161	0.11215	0.71028	0.0280374	0.00934579	0.149533	0.0654206	0	0.046729	0.0560748	0.00934579	0.11215	0.00934579
EPB86415	945	102152	0.0613757	38.0052	-0.119365	5.73235	-14.8263	19.1835	0.100529	0.0148148	0.0592593	0.0592593	0.0296296	0.0804233	0.0201058	0.0592593	0.0465608	0.0878307	0.0243386	0.0433862	0.0412698	0.0285714	0.0550265	0.0783069	0.0603175	0.0793651	0.010582	0.021164	0.412698	0.210582	0.295109	53433.6	56.5435	0.38836	0.185185	0.426455	0.0470238	0.153605	0.60815	0.0783699	0	0.109718	0.125392	0.00626959	0.0721003	0.0344828	0.00940439	0.109718	0.0344828
EPB86278	394	43170	0.0786802	27.8764	-0.189848	7.582	1.41425	18.1559	0.0583756	0.0228426	0.0532995	0.0583756	0.0406091	0.0964467	0.0279188	0.0583756	0.0812183	0.0761421	0.0304569	0.0431472	0.0329949	0.0253807	0.0329949	0.0659898	0.0736041	0.0837563	0.00761421	0.0304569	0.385787	0.208122	0.383495	28643.9	72.7002	0.213198	0.251269	0.535533	0.172846	0.252525	0.515152	0.0656566	0.00505051	0.0808081	0.111111	0.020202	0.121212	0.0151515	0.0353535	0.146465	0.040404
EPB86214	1128	123397	0.0824468	31.8367	-0.0900709	5.18846	-44.2657	8.98973	0.123227	0.00177305	0.0549645	0.072695	0.0336879	0.054078	0.0310284	0.052305	0.0487589	0.0966312	0.0124113	0.0381206	0.0363475	0.0336879	0.037234	0.0744681	0.0638298	0.0859929	0.0115248	0.037234	0.453014	0.210106	0.310607	66723.8	59.1523	0.376773	0.157801	0.465426	0.0641558	0.169576	0.65586	0.107232	0	0.109726	0.162095	0.0124688	0.0523691	0.0199501	0.00249377	0.122195	0.0149626
EPB86179	295	33580.2	0.0610169	36.1722	-0.401356	6.0519	-5.46507	10.6053	0.0338983	0.0169492	0.0813559	0.0508475	0.0135593	0.0508475	0.040678	0.0711864	0.0779661	0.125424	0.020339	0.0169492	0.0542373	0.0711864	0.0338983	0.0677966	0.0677966	0.0576271	0.020339	0.0271186	0.369492	0.223729	0.30775	18071.1	61.2579	0.40678	0.155932	0.437288	0.0482187	0.104762	0.666667	0.0285714	0	0.171429	0.0666667	0	0.0380952	0.0380952	0.00952381	0.152381	0.0380952
EPB86128	1058	119045	0.0964083	39.4035	-0.231096	5.95368	-14.3331	27.9009	0.0907372	0.0226843	0.0567108	0.0614367	0.0453686	0.047259	0.0245747	0.0510397	0.0661626	0.0860113	0.0406427	0.0548204	0.0538752	0.036862	0.036862	0.0586011	0.0500945	0.0652174	0.0113422	0.0396975	0.430057	0.200378	0.302449	62530.1	59.1022	0.382798	0.151229	0.465974	0.0654767	0.123989	0.67655	0.0700809	0.00269542	0.121294	0.123989	0.00539084	0.0512129	0.0215633	0.00269542	0.161725	0.00539084
EPB86090	315	36103.1	0.120635	39.6207	-0.56254	5.25388	-16.2285	4.27434	0.0666667	0.00634921	0.0761905	0.0888889	0.0761905	0.0571429	0.0444444	0.0539683	0.0730159	0.0730159	0.0190476	0.031746	0.0634921	0.0349206	0.0380952	0.0571429	0.047619	0.047619	0.00634921	0.0380952	0.380952	0.171429	0.300323	18948	60.1524	0.301587	0.187302	0.511111	0.0377414	0.107143	0.6875	0.0357143	0	0.133929	0.169643	0	0.0357143	0.0446429	0.0178571	0.151786	0.00892857
EPB86002	262	30058.6	0.122137	33.8623	-0.351908	5.03442	-9.05815	0.343087	0.0725191	0.0114504	0.0648855	0.0534351	0.0687023	0.0343511	0.019084	0.0572519	0.0458015	0.0954198	0.0229008	0.0534351	0.0496183	0.0763359	0.0381679	0.0687023	0.0725191	0.0419847	0.0114504	0.0419847	0.412214	0.270992	0.310514	16090.2	61.413	0.435115	0.156489	0.408397	0.0339803	0.115789	0.673684	0.0526316	0	0.115789	0.126316	0	0.0526316	0	0.0210526	0.0842105	0.0210526
EPB85725	416	46521.8	0.0865385	52.1962	-0.536298	5.18527	-13.5305	2.50732	0.0721154	0.00961538	0.0769231	0.0360577	0.0264423	0.0360577	0.0264423	0.0504808	0.03125	0.0793269	0.0144231	0.0600962	0.0528846	0.0649038	0.0480769	0.129808	0.0649038	0.0600962	0.0240385	0.0360577	0.362981	0.319712	0.337112	27430.4	65.9383	0	0.401442	0.598558	0.196027	0.149171	0.59116	0.0331492	0	0.104972	0.0607735	0.00552486	0.0220994	0.0441989	0.0165746	0.0497238	0.00552486
EPB85635	353	38249	0.0453258	32.9847	-0.317564	6.46205	-2.48925	14.6215	0.082153	0.0254958	0.0594901	0.0594901	0.01983	0.0878187	0.0339943	0.0708215	0.0623229	0.0793201	0.0254958	0.0538244	0.0424929	0.0311615	0.0481586	0.0736544	0.0566572	0.0623229	0.00566572	0.01983	0.365439	0.215297	0.282023	19054.8	53.9795	0.373938	0.175637	0.450425	0.0307918	0.196429	0.616071	0.107143	0	0.0803571	0.125	0	0.0803571	0.0267857	0	0.133929	0.0267857
EPB85236	328	35719.9	0.10061	18.9784	-0.025	9.00071	5.76771	14.3474	0.109756	0.00609756	0.0365854	0.0609756	0.0457317	0.0884146	0.00914634	0.070122	0.0945122	0.0853659	0.0152439	0.0487805	0.054878	0.0304878	0.0213415	0.0457317	0.0426829	0.0792683	0.0152439	0.0396341	0.460366	0.167683	0.283113	18305.1	55.8082	0.335366	0.253049	0.411585	0.0176834	0.153061	0.663265	0.0510204	0	0.0714286	0.132653	0	0.112245	0.0204082	0.0204082	0.244898	0.0408163
EPB85194	230	26007.2	0.108696	21.5717	-0.352174	5.6501	-4.15606	4.66536	0.0782609	0.0173913	0.073913	0.0608696	0.0565217	0.0608696	0.0173913	0.0565217	0.0695652	0.0695652	0.0347826	0.0434783	0.0347826	0.0434783	0.0478261	0.0695652	0.0478261	0.0652174	0.00434783	0.0478261	0.413043	0.204348	0.31111	14737.8	64.0774	0.269565	0.313043	0.417391	0.0608693	0.229885	0.655172	0.0344828	0	0.091954	0.16092	0.045977	0.0229885	0.0229885	0.0229885	0.137931	0.0114943
EPB85108	133	15149.7	0.0977444	41.9805	-0.657895	5.30873	-7.85216	2.43454	0.0451128	0	0.0827068	0.0902256	0.0526316	0.0676692	0.0526316	0.0451128	0.0827068	0.0827068	0.0075188	0.0601504	0.0451128	0.0150376	0.0300752	0.0601504	0.0601504	0.075188	0.0225564	0.0225564	0.353383	0.195489	0.360981	9412.51	70.7707	0.037594	0.451128	0.511278	0.0633992	0.15625	0.625	0.03125	0	0.09375	0.140625	0	0.078125	0.046875	0.015625	0.125	0.0625
EPB84987	394	43871.7	0.0862944	36.9944	-0.240609	5.54376	-7.84391	7.09297	0.0761421	0.00507614	0.0482234	0.0786802	0.0406091	0.0685279	0.0177665	0.0558376	0.071066	0.0862944	0.0304569	0.0558376	0.0532995	0.0380711	0.035533	0.0558376	0.0482234	0.0888325	0.00761421	0.0380711	0.423858	0.19797	0.281279	21690.1	55.051	0.401015	0.142132	0.456853	0.0133807	0.128	0.672	0.064	0	0.088	0.168	0.008	0.056	0.008	0	0.16	0.016
EPB84794	467	50383.9	0.0813704	26.2066	-0.0573876	6.57584	-1.59774	15.6352	0.100642	0.00642398	0.0556745	0.0578158	0.0449679	0.100642	0.0214133	0.0770878	0.0663812	0.0492505	0.0192719	0.0385439	0.0342612	0.0299786	0.0428266	0.0492505	0.0663812	0.102784	0.00642398	0.0299786	0.430407	0.184154	0.281629	25345.7	54.2734	0.349036	0.24197	0.408994	0.0175057	0.148936	0.652482	0.070922	0	0.134752	0.113475	0.0070922	0.0992908	0.0141844	0.0212766	0.156028	0.0070922
EPB84795	190	21428	0.121053	27.7268	-0.208947	5.57667	-4.16284	3.37959	0.0473684	0.0157895	0.0631579	0.0526316	0.0473684	0.0473684	0.0210526	0.0684211	0.0894737	0.0789474	0.0105263	0.0368421	0.0157895	0.0473684	0.00526316	0.1	0.1	0.0789474	0.0105263	0.0631579	0.405263	0.284211	0.40852	15087.3	79.4069	0.378947	0.273684	0.347368	0.0783666	0.252525	0.565657	0.040404	0	0.0808081	0.0606061	0.020202	0.040404	0.020202	0.0606061	0.141414	0.030303
EPB84750	191	21757.3	0.078534	48.7869	-0.500524	5.50721	-5.9696	3.74396	0.0680628	0.0157068	0.0628272	0.0732984	0.0366492	0.0575916	0.0314136	0.0680628	0.0471204	0.0837696	0.0314136	0.0732984	0.0418848	0.0575916	0.0575916	0.0471204	0.0471204	0.0575916	0.0052356	0.0366492	0.387435	0.225131	0.327917	12545.5	65.6834	0.450262	0.120419	0.429319	0.0277501	0.174419	0.686047	0.0697674	0	0.0930233	0.116279	0.0116279	0.0581395	0.0348837	0.0116279	0.0930233	0.0465116
EPB84747	347	39107.8	0.0835735	30.7095	-0.403746	5.65238	-7.73008	7.54754	0.054755	0.0201729	0.0662824	0.0662824	0.037464	0.0662824	0.0259366	0.0778098	0.0662824	0.092219	0.0230548	0.0778098	0.0317003	0.0259366	0.0432277	0.0605187	0.0720461	0.0461095	0.00864553	0.037464	0.377522	0.236311	0.352335	23882.5	68.8256	0.302594	0.144092	0.553314	0.198086	0.162338	0.668831	0.012987	0.00649351	0.0974026	0.103896	0.012987	0.0519481	0.025974	0.0194805	0.11039	0.038961
EPB84740	329	35215.1	0.0547112	33.9426	-0.0340426	6.84298	-0.252871	9.19032	0.109422	0.0182371	0.0486322	0.0668693	0.0151976	0.0851064	0.00911854	0.0395137	0.0729483	0.109422	0.0121581	0.0455927	0.0425532	0.0273556	0.0425532	0.0516717	0.0547112	0.109422	0.00607903	0.0334347	0.43465	0.179331	0.308036	19619.4	59.6336	0.422492	0.136778	0.440729	0.062388	0.206612	0.586777	0.0661157	0	0.0826446	0.132231	0.00826446	0.0909091	0	0.0165289	0.140496	0.0413223
EPB84703	493	57492.3	0.10142	41.5176	-0.528398	6.96121	-0.169026	24.0907	0.0446247	0.0263692	0.0669371	0.0669371	0.040568	0.0385396	0.0324544	0.0669371	0.0811359	0.0872211	0.0324544	0.0486815	0.0486815	0.0446247	0.0507099	0.0547667	0.0567951	0.0507099	0.010142	0.0507099	0.383367	0.204868	0.31526	31445.2	63.7833	0.31643	0.150101	0.533469	0.0886071	0.0621762	0.756477	0.015544	0	0.124352	0.150259	0	0.0362694	0.0207254	0.00518135	0.170984	0.00518135
EPB84434	1008	113033	0.0843254	35.7318	-0.194544	4.92035	-48.3033	-4.17787	0.0704365	0.00992063	0.0724206	0.0753968	0.0486111	0.0496032	0.0238095	0.0654762	0.0634921	0.105159	0.0228175	0.046627	0.0416667	0.0337302	0.0347222	0.0654762	0.0664683	0.0684524	0.00793651	0.0277778	0.416667	0.212302	0.258124	50881.7	50.4779	0.473214	0.180556	0.34623	0.010903	0.0981132	0.713208	0.0490566	0	0.135849	0.2	0.00754717	0.0603774	0.0113208	0.0113208	0.154717	0.0113208
EPB84215	222	25515.4	0.0945946	39.8405	-0.505405	5.79612	-4.86806	5.73209	0.0495495	0.0045045	0.0675676	0.0585586	0.0315315	0.0495495	0.0315315	0.0720721	0.0585586	0.0765766	0.0135135	0.0495495	0.0315315	0.0810811	0.045045	0.0720721	0.0630631	0.0810811	0.0225225	0.0405405	0.387387	0.265766	0.319589	14156	63.7658	0.265766	0.382883	0.351351	0.0279293	0.104651	0.732558	0.0232558	0	0.116279	0.0697674	0.0116279	0.0581395	0.0465116	0.0116279	0.139535	0.0232558
EPB84069	358	39587.5	0.0949721	37.6076	-0.270391	5.36477	-11.6084	5.24969	0.0949721	0.0111732	0.0558659	0.0782123	0.0418994	0.0782123	0.027933	0.0586592	0.075419	0.075419	0.027933	0.0614525	0.047486	0.0251397	0.0251397	0.0558659	0.0307263	0.075419	0.0111732	0.0418994	0.427374	0.173184	0.289946	20071.7	56.0663	0.494413	0.120112	0.385475	0.0298584	0.168067	0.663866	0.0672269	0	0.10084	0.201681	0	0.0504202	0.0252101	0.0168067	0.201681	0.0336134
EPB84021	406	45389.6	0.0837438	36.4525	-0.276601	6.87152	-0.452621	18.0418	0.0714286	0.0123153	0.0541872	0.0665025	0.0320197	0.0738916	0.0295567	0.0812808	0.0812808	0.0763547	0.0246305	0.046798	0.046798	0.0369458	0.0369458	0.0517241	0.0517241	0.0738916	0.00985222	0.0418719	0.41133	0.187192	0.301446	23980.2	59.0646	0.285714	0.206897	0.507389	0.0483716	0.110294	0.683824	0.0294118	0	0.0955882	0.147059	0.00735294	0.0661765	0.0367647	0.00735294	0.147059	0.0220588
EPB83923	286	31992.9	0.0909091	29.9199	-0.377622	5.16845	-10.8576	2.19703	0.0874126	0.00699301	0.0769231	0.0734266	0.041958	0.0559441	0.0244755	0.0734266	0.0874126	0.0594406	0.013986	0.0594406	0.0734266	0.0244755	0.0244755	0.034965	0.048951	0.0839161	0.0244755	0.0244755	0.409091	0.167832	0.337629	18482.9	64.6254	0.160839	0.244755	0.594406	0.0513914	0.174312	0.587156	0.0825688	0	0.110092	0.137615	0	0.0825688	0.00917431	0.0183486	0.165138	0.0183486
EPB83871	881	100716	0.104427	39.2784	-0.4042	6.07514	-9.6366	25.6657	0.0681044	0.00908059	0.077185	0.0556186	0.0408627	0.0556186	0.0238365	0.0692395	0.0715096	0.0839955	0.0272418	0.0567537	0.0431328	0.0351873	0.0488082	0.0556186	0.0522134	0.0624291	0.0192963	0.0442679	0.415437	0.199773	0.273294	47699.1	54.142	0.486947	0.112372	0.400681	0.0634061	0.118321	0.706107	0.0381679	0	0.164122	0.114504	0.00763359	0.0496183	0.0229008	0	0.175573	0.0114504
EPB83824	465	51076.2	0.0795699	30.1144	-0.146667	4.8917	-24.3202	-2.58766	0.0860215	0.0107527	0.0623656	0.0752688	0.0408602	0.0817204	0.027957	0.0580645	0.0430108	0.0967742	0.027957	0.0344086	0.0344086	0.0387097	0.0408602	0.0645161	0.0688172	0.0688172	0.00645161	0.0322581	0.417204	0.206452	0.280746	25039.7	53.8487	0.406452	0.165591	0.427957	0.0282233	0.11875	0.65625	0.06875	0.00625	0.10625	0.15	0	0.0875	0.03125	0.00625	0.0875	0.00625
EPB83740	183	21432	0.0983607	23.077	-0.674863	5.75031	-4.07665	4.90322	0.0273224	0.0218579	0.0928962	0.0655738	0.0437158	0.0382514	0.0273224	0.0546448	0.0928962	0.0928962	0.00546448	0.0655738	0.0327869	0.0710383	0.0437158	0.0437158	0.0382514	0.0874317	0.00546448	0.0491803	0.36612	0.218579	0.394395	14589.6	79.7244	0.295082	0.218579	0.486339	0.163906	0.114583	0.760417	0.0416667	0	0.145833	0.114583	0	0.0416667	0.0416667	0	0.145833	0.03125
EPB83571	378	40958.4	0.0608466	36.7503	-0.0687831	6.27562	-2.76125	11.661	0.10582	0.00529101	0.0555556	0.0634921	0.0291005	0.0714286	0.021164	0.0529101	0.0555556	0.0952381	0.026455	0.037037	0.047619	0.0238095	0.0555556	0.0846561	0.042328	0.0952381	0.00793651	0.0238095	0.436508	0.187831	0.312313	22631.9	59.8729	0.396825	0.164021	0.439153	0.0524451	0.184	0.616	0.096	0	0.096	0.144	0	0.064	0.032	0.016	0.136	0.048
EPB83435	713	79059.3	0.0701262	36.8971	-0.231136	6.40288	-4.70966	27.7613	0.0897616	0.0112202	0.0645161	0.0701262	0.0378682	0.0701262	0.0280505	0.0757363	0.0659187	0.0771388	0.0154278	0.0420757	0.0364656	0.0350631	0.0603086	0.058906	0.0406732	0.088359	0.0056101	0.026648	0.41655	0.176718	0.302157	41834.3	58.6736	0.262272	0.259467	0.478261	0.0573805	0.157258	0.649194	0.0806452	0	0.120968	0.108871	0.00806452	0.0766129	0.0241935	0.016129	0.141129	0.00806452
EPB83253	218	24399.5	0.114679	27.3799	-0.31789	5.93782	-2.23707	4.4515	0.0688073	0.00917431	0.0688073	0.0458716	0.059633	0.0825688	0.0137615	0.059633	0.0642202	0.0688073	0.0321101	0.0642202	0.0550459	0.0321101	0.0412844	0.0412844	0.0733945	0.0642202	0.00917431	0.0458716	0.408257	0.211009	0.347856	14422.1	66.1564	0.252294	0.288991	0.458716	0.0808918	0.163265	0.632653	0.0918367	0	0.132653	0.0816327	0	0.0816327	0	0.0102041	0.0816327	0.0204082
EPB83164	176	20356.2	0.113636	38.9403	-0.377273	5.88178	-3.94826	6.08298	0.0340909	0.00568182	0.0625	0.0909091	0.0795455	0.0909091	0.0340909	0.0454545	0.0909091	0.102273	0.0340909	0.0113636	0.0284091	0.0625	0.0397727	0.0284091	0.0568182	0.0681818	0.0170455	0.0170455	0.397727	0.159091	0.350175	12417.4	70.5533	0.164773	0.369318	0.465909	0.0869515	0.160494	0.691358	0.0246914	0.0123457	0.0987654	0.135802	0.0246914	0.0864198	0.0246914	0.0123457	0.148148	0.037037
EPB82596	410	46524.4	0.097561	29.6359	-0.335122	5.8591	-10.0379	12.839	0.0658537	0.0195122	0.0682927	0.0585366	0.0414634	0.0536585	0.0414634	0.0658537	0.0634146	0.097561	0.0170732	0.0536585	0.0536585	0.0365854	0.0365854	0.0463415	0.0658537	0.0585366	0.0097561	0.0463415	0.402439	0.202439	0.284551	23292.8	56.8117	0.456098	0.141463	0.402439	0.0260816	0.108696	0.73913	0.0434783	0.00724638	0.123188	0.152174	0.00724638	0.0507246	0.057971	0.00724638	0.152174	0.00724638
EPB82550	761	86823.5	0.0972405	43.0314	-0.308279	6.48046	-5.76344	36.3383	0.0604468	0.021025	0.0538765	0.0670171	0.0341656	0.0604468	0.0420499	0.0591327	0.0683311	0.0998686	0.0289093	0.0407359	0.0381078	0.0354796	0.0420499	0.0630749	0.0591327	0.0630749	0.021025	0.0420499	0.408673	0.198423	0.293982	44508.3	58.4865	0.421813	0.180026	0.39816	0.0250294	0.152672	0.679389	0.0534351	0.00381679	0.0954198	0.133588	0.0114504	0.0496183	0.0458015	0.0152672	0.141221	0.0419847
EPB82491	241	26199.5	0.06639	39.8373	-0.187967	5.84324	-3.12998	5.03454	0.0912863	0.00414938	0.0539419	0.0580913	0.0290456	0.0746888	0.0165975	0.0788382	0.0705394	0.0788382	0.0207469	0.0746888	0.0456432	0.033195	0.0290456	0.06639	0.0580913	0.0788382	0.0124481	0.0248963	0.414938	0.232365	0.306106	14464.7	60.0195	0.448133	0.145228	0.406639	0.0184126	0.117647	0.741176	0.0588235	0	0.0941176	0.152941	0	0.0470588	0.0117647	0	0.164706	0
EPB82471	80	8818.74	0.0625	27.275	-0.51	5.4477	-4.14276	1.90839	0.05	0.0125	0.0625	0.1	0.0375	0.075	0.05	0.05	0.1	0.0375	0.0125	0.0375	0.025	0.0375	0.0125	0.075	0.075	0.125	0	0.025	0.3375	0.225	0.410325	6345.94	79.3242	0.25	0.375	0.375	0.0563832	0.173913	0.630435	0.0869565	0	0.108696	0.130435	0.0217391	0.0652174	0.0217391	0	0.152174	0.0434783
EPB82217	189	20691.5	0.0740741	31.1302	-0.253968	6.20531	-2.09915	6.29776	0.0582011	0.031746	0.0582011	0.0634921	0.031746	0.111111	0.026455	0.10582	0.0846561	0.0529101	0.015873	0.0687831	0.047619	0.026455	0.026455	0.031746	0.047619	0.0687831	0.010582	0.031746	0.375661	0.174603	0.320622	11749.5	62.1666	0.227513	0.253968	0.518519	0.0364907	0.146667	0.68	0.04	0	0.106667	0.12	0	0.0533333	0.0133333	0.0133333	0.16	0.04
EPB81786	991	109538	0.0696266	40.9856	-0.202422	5.88058	-15.2758	25.7279	0.0665994	0.012109	0.0655903	0.0605449	0.0343088	0.0665994	0.025227	0.0595358	0.0575177	0.0898083	0.025227	0.0433905	0.0595358	0.0272452	0.0514632	0.0726539	0.0565086	0.0908174	0.00908174	0.0262361	0.401615	0.199798	0.310534	59279.8	59.8182	0.147326	0.332997	0.519677	0.081401	0.153005	0.581967	0.0409836	0.00273224	0.106557	0.122951	0.00819672	0.0819672	0.0218579	0.00546448	0.128415	0.0409836
EPB81507	804	92611.6	0.0895522	42.309	-0.416418	9.06782	16.4843	42.3745	0.0547264	0.00870647	0.0584577	0.0659204	0.0460199	0.0236318	0.0136816	0.0771144	0.0945274	0.0982587	0.0273632	0.0547264	0.0460199	0.0422886	0.0497512	0.0833333	0.0597015	0.0522388	0.00497512	0.0385572	0.399254	0.24005	0.346321	55159.6	68.6065	0.573383	0.0547264	0.371891	0.1345	0.132791	0.655827	0.0460705	0	0.100271	0.0948509	0.00542005	0.0271003	0.0189702	0.0135501	0.146341	0.0216802
EPB93108	249	28208.5	0.0963855	35.9868	-0.37751	4.74045	-14.158	-3.97679	0.0562249	0.0240964	0.0963855	0.0722892	0.0401606	0.060241	0.0160643	0.060241	0.060241	0.0682731	0.0240964	0.0361446	0.0361446	0.0281124	0.0522088	0.0682731	0.060241	0.0843373	0.0160643	0.0401606	0.389558	0.192771	0.309474	15283.7	61.3804	0.417671	0.168675	0.413655	0.0547317	0.108696	0.706522	0.0217391	0	0.141304	0.152174	0	0.0434783	0.0217391	0.0108696	0.130435	0.0217391
EPB92917	652	72391.2	0.0889571	40.7557	-0.217945	6.55617	-2.33284	21.527	0.0766871	0.0199387	0.0628834	0.053681	0.0306748	0.0751534	0.0214724	0.0705521	0.0644172	0.0874233	0.0214724	0.0352761	0.0644172	0.0276074	0.047546	0.059816	0.0582822	0.0644172	0.0168712	0.041411	0.409509	0.180982	0.2697	34470.3	52.8686	0.306748	0.21319	0.480061	0.0291523	0.147783	0.62069	0.0541872	0	0.118227	0.118227	0.00985222	0.0788177	0.0246305	0.00985222	0.142857	0.0394089
EPB92871	497	53694.9	0.0885312	22.2386	-0.0796781	6.48831	-1.79603	14.6211	0.0925553	0.0120724	0.0462777	0.0643863	0.054326	0.0925553	0.0160966	0.0603622	0.0804829	0.0583501	0.028169	0.0402414	0.0422535	0.0221328	0.0261569	0.0663984	0.0764588	0.0865191	0.0140845	0.0201207	0.414487	0.205231	0.261991	25066.5	50.4357	0.394366	0.195171	0.410463	0.01401	0.121429	0.657143	0.0357143	0	0.107143	0.135714	0.0142857	0.0857143	0.0285714	0.0142857	0.178571	0.0142857
EPB92690	1187	130088	0.073294	30.511	-0.162089	6.04741	-11.4216	30.9775	0.0943555	0.0101095	0.0564448	0.0614996	0.0370682	0.0859309	0.0193766	0.062342	0.0480202	0.0775063	0.0269587	0.0387532	0.0454928	0.0471778	0.0589722	0.0497051	0.0556024	0.0884583	0.00589722	0.0303286	0.422915	0.191238	0.288572	65577.8	55.2466	0.364785	0.168492	0.466723	0.0538101	0.131926	0.627968	0.0527704	0.00263852	0.0844327	0.126649	0.00263852	0.108179	0.0184697	0.00791557	0.105541	0.0158311
EPB92292	531	58466.7	0.0772128	39.175	-0.22919	5.72377	-10.2428	10.9441	0.0847458	0.00564972	0.0659134	0.0489642	0.0376648	0.0564972	0.0263653	0.0583804	0.0564972	0.0772128	0.0376648	0.0659134	0.0508475	0.0263653	0.0376648	0.0885122	0.0564972	0.079096	0.0094162	0.0301318	0.414313	0.237288	0.287842	29129.7	54.8582	0.359699	0.20339	0.436911	0.0497554	0.179487	0.570513	0.0897436	0	0.115385	0.115385	0.0128205	0.0897436	0.0320513	0	0.102564	0.0192308
EPB92344	515	57945.3	0.0796117	35.5703	-0.191456	6.44875	-2.55882	17.8677	0.0621359	0.0194175	0.0699029	0.0640777	0.0524272	0.0640777	0.0213592	0.0660194	0.0834951	0.108738	0.0271845	0.0524272	0.0368932	0.0271845	0.0446602	0.0446602	0.0621359	0.0660194	0.00970874	0.0174757	0.409709	0.186408	0.304733	30915.1	60.0293	0.456311	0.0912621	0.452427	0.0851509	0.172973	0.681081	0.0432432	0	0.124324	0.124324	0.0108108	0.0594595	0.027027	0.0162162	0.178378	0.0324324
EPB91982	224	24862.1	0.0758929	45.1871	-0.376339	5.90565	-4.80627	7.1957	0.0758929	0.0178571	0.0625	0.0714286	0.0178571	0.0892857	0.0357143	0.0580357	0.0669643	0.0803571	0.03125	0.0178571	0.0535714	0.0446429	0.0446429	0.0625	0.0401786	0.0714286	0.0133929	0.0446429	0.392857	0.165179	0.342824	15130.8	67.548	0.303571	0.21875	0.477679	0.0451145	0.152174	0.619565	0.0543478	0.0108696	0.0869565	0.152174	0	0.0652174	0.0543478	0	0.130435	0.0108696
EPB92081	478	52923.1	0.08159	38.4921	-0.330962	7.53352	1.41934	21.3165	0.0857741	0.0271967	0.0502092	0.0753138	0.041841	0.106695	0.0230126	0.0669456	0.0585774	0.0732218	0.0334728	0.0334728	0.0523013	0.0251046	0.0690377	0.0376569	0.0564854	0.0439331	0.0167364	0.0230126	0.384937	0.15272	0.288932	26917	56.3118	0.401674	0.10251	0.495816	0.0929433	0.219178	0.60274	0.0821918	0	0.0958904	0.0821918	0.0205479	0.0821918	0.0205479	0.0342466	0.130137	0.0410959
EPB91784	546	60016.7	0.0805861	38.2918	0.00567766	6.81013	-0.635567	17.853	0.0897436	0.0128205	0.0457875	0.0604396	0.0421245	0.0604396	0.018315	0.0732601	0.0714286	0.106227	0.0128205	0.0384615	0.0586081	0.0421245	0.032967	0.0567766	0.0604396	0.0787546	0.0018315	0.03663	0.441392	0.197802	0.277581	29670.3	54.3411	0.349817	0.225275	0.424908	0.0193447	0.158537	0.658537	0.0731707	0.00609756	0.0853659	0.146341	0.0182927	0.054878	0.0121951	0	0.164634	0.0182927
EPB91627	538	60800.5	0.0427509	43.802	-0.607993	6.15392	-4.52429	17.1802	0.0724907	0	0.063197	0.0817844	0.0297398	0.0297398	0.0185874	0.0687732	0.0966543	0.0910781	0.035316	0.0613383	0.0297398	0.0724907	0.0390335	0.070632	0.0724907	0.0539033	0.00185874	0.0111524	0.364312	0.276952	0.447334	47325.6	87.9658	0.687732	0	0.312268	0.263218	0.165242	0.680912	0.0740741	0	0.0883191	0.116809	0.00854701	0.02849	0.00569801	0.014245	0.14245	0.02849
EPB91550	452	50496.6	0.103982	45.4693	-0.350442	5.68392	-6.90369	9.20971	0.10177	0.0176991	0.0663717	0.0663717	0.0376106	0.0641593	0.0154867	0.0486726	0.0663717	0.0707965	0.039823	0.050885	0.0309735	0.0176991	0.050885	0.079646	0.0486726	0.0597345	0.00884956	0.0575221	0.424779	0.196903	0.287845	25394.4	56.1823	0.433628	0.20354	0.362832	0.0191718	0.173913	0.652174	0.0869565	0.00724638	0.130435	0.137681	0.00724638	0.0724638	0.0217391	0.00724638	0.130435	0.0217391
EPB91394	314	34830.7	0.0509554	41.5077	-0.173248	5.16458	-7.24217	1.79732	0.0636943	0.0159236	0.0732484	0.0541401	0.022293	0.0509554	0.00955414	0.0923567	0.0636943	0.0923567	0.0382166	0.0509554	0.044586	0.0541401	0.0414013	0.0764331	0.0605096	0.066879	0.00318471	0.0254777	0.404459	0.242038	0.321661	19485.9	62.0571	0.585987	0.0828025	0.33121	0.0261854	0.118644	0.635593	0.0254237	0	0.152542	0.0932203	0	0.0677966	0	0.0254237	0.110169	0.00847458
EPB91090	388	42085.6	0.0592784	27.9495	0.0110825	5.52307	-9.59545	6.6084	0.128866	0.00773196	0.0463918	0.0670103	0.0309278	0.0515464	0.0257732	0.0798969	0.056701	0.0902062	0.0128866	0.0618557	0.0360825	0.0360825	0.0309278	0.0335052	0.0953608	0.0798969	0.00515464	0.0231959	0.451031	0.226804	0.298477	22818.9	58.8116	0.402062	0.177835	0.420103	0.051069	0.18797	0.721805	0.0827068	0	0.0676692	0.150376	0	0.0451128	0.037594	0.0300752	0.135338	0.0225564
EPB90976	358	39389.1	0.0921788	34.3464	-0.299721	5.29531	-12.6338	4.48738	0.0977654	0.0195531	0.0502793	0.0837989	0.0363128	0.0893855	0.027933	0.0558659	0.0726257	0.0698324	0.0195531	0.0530726	0.0391061	0.0391061	0.0251397	0.0502793	0.0363128	0.0782123	0.0139665	0.0418994	0.413408	0.178771	0.290676	19950.8	55.7285	0.494413	0.122905	0.382682	0.032731	0.123967	0.694215	0.0909091	0	0.0991736	0.214876	0	0.107438	0.0330579	0	0.190083	0.0247934
EPB90895	463	53304.5	0.0799136	43.1927	-0.239525	5.46367	-16.8767	9.05745	0.0885529	0.00863931	0.0604752	0.0777538	0.0388769	0.0259179	0.0388769	0.075594	0.0583153	0.11879	0.0323974	0.0453564	0.0280778	0.062635	0.0410367	0.0410367	0.0691145	0.0475162	0.0151188	0.0259179	0.442765	0.218143	0.311745	29007.8	62.6518	0.686825	0	0.313175	0.0553963	0.155914	0.736559	0.0645161	0	0.102151	0.150538	0.00537634	0.0268817	0.0591398	0.0107527	0.107527	0.0215054
EPB90305	333	36483.3	0.039039	33.7414	-0.157057	5.69768	-6.77277	7.79794	0.0660661	0.012012	0.0540541	0.0780781	0.021021	0.0720721	0.024024	0.048048	0.0570571	0.144144	0.024024	0.048048	0.027027	0.027027	0.0540541	0.0780781	0.0750751	0.0720721	0.003003	0.015015	0.393393	0.228228	0.312594	20146.3	60.4995	0.351351	0.216216	0.432432	0.0472287	0.166667	0.642857	0.0555556	0	0.0952381	0.150794	0	0.0555556	0.0238095	0.00793651	0.119048	0.0396825
EPB90240	339	36813.5	0.0884956	33.5295	-0.157227	6.00955	-5.59814	10.6514	0.0707965	0.0324484	0.0471976	0.0678466	0.0442478	0.109145	0.0324484	0.0560472	0.0678466	0.0530973	0.0294985	0.0442478	0.0383481	0.0176991	0.0294985	0.0766962	0.0501475	0.0884956	0.020649	0.0235988	0.386431	0.188791	0.276633	18112.8	53.43	0.309735	0.247788	0.442478	0.0124054	0.113208	0.679245	0.0566038	0	0.0943396	0.160377	0.00943396	0.0754717	0.0283019	0.00943396	0.169811	0
EPB90228	117	12793.5	0.0769231	16.1077	-0.277778	6.72044	-0.331485	4.18059	0.042735	0.017094	0.0683761	0.0598291	0.034188	0.119658	0.017094	0.102564	0.0940171	0.0598291	0.00854701	0.042735	0.0512821	0.025641	0.034188	0.042735	0.0598291	0.0769231	0.00854701	0.034188	0.367521	0.17094	0.366255	8224.12	70.2916	0.128205	0.358974	0.512821	0.0492037	0.232143	0.553571	0.0357143	0	0.0892857	0.0535714	0	0.0892857	0	0.0892857	0.178571	0.0357143
EPB90191	164	17687.9	0.097561	10.8543	-0.255488	8.77526	2.83138	8.9728	0.0365854	0.0182927	0.0609756	0.0365854	0.0792683	0.140244	0.0243902	0.0487805	0.0853659	0.0609756	0.0243902	0.054878	0.0365854	0.0182927	0.0304878	0.054878	0.097561	0.0731707	0.00609756	0.0121951	0.341463	0.22561	0.325817	9839.01	59.9939	0.134146	0.329268	0.536585	0.0118891	0.0952381	0.634921	0.031746	0	0.0793651	0.0634921	0.015873	0.142857	0.015873	0	0.222222	0.031746
EPB89880	143	16439.5	0.0769231	58.5587	-0.706993	9.71095	8.67296	13.1987	0.0559441	0.00699301	0.041958	0.0559441	0.020979	0.020979	0.013986	0.0769231	0.111888	0.0839161	0.013986	0.0559441	0.027972	0.0699301	0.048951	0.125874	0.0699301	0.041958	0.020979	0.034965	0.34965	0.321678	0.427333	12358.5	86.4229	0.328671	0.153846	0.517483	0.187506	0.225	0.5875	0.05	0	0.05	0.0875	0.0125	0.0375	0.0125	0.0125	0.1625	0.0625
EPB89812	537	60248.9	0.0986965	40.4445	-0.318063	5.23245	-21.6948	4.66505	0.0633147	0.00372439	0.0726257	0.0446927	0.0502793	0.0633147	0.0372439	0.0633147	0.0335196	0.0986965	0.0167598	0.0353818	0.0558659	0.0651769	0.0409683	0.0782123	0.0782123	0.0502793	0.0167598	0.0316574	0.391061	0.256983	0.290424	29997.9	55.862	0.139665	0.351955	0.50838	0.0326999	0.101695	0.661017	0.0564972	0	0.129944	0.0903955	0.0112994	0.0677966	0.0451977	0.00564972	0.0508475	0.00564972
EPB89420	174	19886.4	0.126437	37.5967	-0.366667	5.94578	-2.23578	4.58859	0.0747126	0.0114943	0.0689655	0.0689655	0.0689655	0.0574713	0.0172414	0.0574713	0.0977011	0.0632184	0.0344828	0.0517241	0.0229885	0.0287356	0.0287356	0.045977	0.0804598	0.0632184	0.0114943	0.045977	0.41954	0.206897	0.348618	11877.6	68.262	0.385057	0.316092	0.298851	0.0247592	0.142857	0.657143	0.0428571	0	0.0857143	0.114286	0.0285714	0.0714286	0.0142857	0	0.185714	0.0142857
EPB89409	328	36671.9	0.0853659	33.029	-0.443902	5.67739	-11.1736	9.84042	0.0823171	0.0152439	0.0762195	0.0792683	0.0335366	0.0762195	0.0457317	0.0335366	0.0640244	0.0914634	0.0182927	0.0335366	0.0426829	0.0121951	0.054878	0.0609756	0.0487805	0.0792683	0.0152439	0.0365854	0.390244	0.155488	0.315381	20042	61.1038	0.435976	0.118902	0.445122	0.0188423	0.152542	0.661017	0.0762712	0	0.135593	0.177966	0	0.059322	0.0508475	0	0.101695	0.0169492
EPB89298	467	52413.8	0.0642398	43.1021	-0.408565	9.14389	11.2042	27.9884	0.0835118	0.012848	0.0663812	0.0642398	0.0364026	0.0620985	0.0171306	0.0642398	0.0899358	0.0856531	0.0299786	0.0342612	0.0364026	0.0492505	0.0642398	0.0513919	0.0578158	0.0663812	0.00428266	0.0235546	0.394004	0.192719	0.348546	32378.3	69.3326	0.396146	0.139186	0.464668	0.152065	0.164251	0.661836	0.0676329	0	0.0966184	0.130435	0	0.0966184	0.0144928	0.00966184	0.173913	0.0144928
EPB89246	681	75814.8	0.0837004	38.1129	-0.216593	7.64981	2.0845	29.477	0.092511	0.010279	0.0425844	0.061674	0.0381791	0.061674	0.0264317	0.0543319	0.0631424	0.116006	0.020558	0.0469897	0.0352423	0.0558003	0.0425844	0.0748899	0.0543319	0.0572687	0.0117474	0.0337739	0.424376	0.232012	0.287094	38469.4	56.4896	0.568282	0.0910426	0.340675	0.0444521	0.149533	0.668224	0.0560748	0	0.0794393	0.140187	0.0140187	0.0560748	0.0280374	0.00934579	0.135514	0.0280374
EPB89216	270	29747.2	0.0777778	33.2526	-0.192222	5.14202	-8.96279	1.38545	0.0740741	0.00740741	0.0518519	0.0592593	0.0222222	0.0666667	0.0222222	0.062963	0.0518519	0.111111	0.0037037	0.062963	0.0444444	0.0666667	0.0259259	0.0703704	0.0518519	0.0888889	0.00740741	0.0481481	0.418519	0.251852	0.328898	17326.3	64.1716	0.32963	0.177778	0.492593	0.0704019	0.09	0.72	0.05	0.01	0.11	0.13	0	0.05	0.01	0	0.11	0
EPB89199	165	18541.8	0.0909091	46.4739	-0.261212	4.81889	-9.05284	-1.38975	0.0666667	0.00606061	0.0909091	0.0363636	0.030303	0.0363636	0.030303	0.0787879	0.0484848	0.0969697	0.0242424	0.0606061	0.0909091	0.0363636	0.0242424	0.0606061	0.0606061	0.0606061	0.0121212	0.0484848	0.418182	0.218182	0.355445	11384.4	68.9964	0.345455	0.157576	0.49697	0.0371	0.166667	0.638889	0.0555556	0	0.194444	0.0555556	0.0277778	0.0277778	0.0277778	0.0138889	0.0972222	0.0277778
EPB89118	174	19866.5	0.091954	55.142	-0.363793	6.59755	-0.973849	8.79821	0.0517241	0.0172414	0.0344828	0.0977011	0.045977	0.0689655	0.0344828	0.0574713	0.0862069	0.091954	0.0172414	0.0402299	0.0229885	0.0574713	0.0402299	0.0517241	0.0517241	0.0862069	0.00574713	0.0402299	0.396552	0.201149	0.371419	12851.3	73.858	0.356322	0.264368	0.37931	0.0543115	0.178571	0.619048	0.047619	0	0.047619	0.166667	0.0238095	0.0714286	0.0238095	0.0119048	0.142857	0.0119048
EPB89036	277	30898.1	0.0505415	45.8524	-0.0584838	4.89977	-14.9461	-1.69176	0.0685921	0.0180505	0.0685921	0.0974729	0.032491	0.0541516	0.0216606	0.0830325	0.0469314	0.0938628	0.0252708	0.0288809	0.0433213	0.0288809	0.0649819	0.0649819	0.0397112	0.101083	0.00361011	0.0144404	0.422383	0.162455	0.324535	17935.1	64.7476	0.299639	0.288809	0.411552	0.0239609	0.158879	0.616822	0.0186916	0	0.102804	0.186916	0.00934579	0.0841121	0.0280374	0.0186916	0.0841121	0.0186916
EPB88864	739	87174.9	0.120433	46.2102	-0.386874	5.80766	-12.8931	22.258	0.0811908	0.0067659	0.0554804	0.102842	0.0487145	0.0351827	0.0230041	0.0568336	0.0635995	0.102842	0.0270636	0.0311231	0.0324763	0.0351827	0.0757781	0.0405954	0.0433018	0.0663058	0.0202977	0.0514208	0.454668	0.150203	0.331726	50076.2	67.7621	0.73613	0	0.26387	0.0424775	0.16443	0.701342	0.057047	0	0.110738	0.16443	0.0100671	0.0536913	0.0201342	0.00671141	0.120805	0.0268456
EPB88435	256	28309.9	0.0820312	26.618	-0.245312	5.15339	-9.07128	1.78098	0.0664062	0.0234375	0.0625	0.0820312	0.0390625	0.09375	0.0195312	0.03125	0.078125	0.117188	0.0234375	0.0507812	0.0234375	0.0273438	0.03125	0.0625	0.046875	0.078125	0.0234375	0.0195312	0.398438	0.1875	0.305367	15412.2	60.2038	0.339844	0.214844	0.445312	0.0322473	0.0823529	0.741176	0.0235294	0.0117647	0.0941176	0.235294	0	0.0588235	0.0235294	0	0.164706	0.0117647
EPB88425	475	52130.4	0.0694737	38.7259	-0.243789	5.52932	-15.9202	10.1809	0.0968421	0.0189474	0.0547368	0.0757895	0.0336842	0.0715789	0.0378947	0.0526316	0.0547368	0.0821053	0.0147368	0.0421053	0.0463158	0.04	0.04	0.0547368	0.0631579	0.0842105	0.0147368	0.0210526	0.4	0.2	0.280254	25610.2	53.9163	0.294737	0.218947	0.486316	0.041632	0.150327	0.679739	0.0849673	0.00653595	0.111111	0.163399	0	0.0784314	0.0457516	0	0.0915033	0.0261438
EPB88333	534	58963.8	0.0861423	35.0596	-0.0220974	5.04488	-19.5417	1.00492	0.0955056	0.0149813	0.0617978	0.0655431	0.0299625	0.0674157	0.0205993	0.0636704	0.0543071	0.0992509	0.0318352	0.0468165	0.0337079	0.0262172	0.0355805	0.0486891	0.0674157	0.0805243	0.00374532	0.0524345	0.456929	0.189139	0.276517	28600.8	53.5595	0.331461	0.23221	0.43633	0.0156925	0.163522	0.63522	0.0503145	0	0.125786	0.157233	0.00628931	0.0880503	0.0251572	0.00628931	0.106918	0.0314465
EPB88128	445	49034.7	0.0764045	27.7204	-0.210562	8.26583	3.51962	22.0416	0.0921348	0.0179775	0.0494382	0.0606742	0.0337079	0.0741573	0.0269663	0.0674157	0.0719101	0.0898876	0.0179775	0.0539326	0.0494382	0.0292135	0.0449438	0.0494382	0.058427	0.0696629	0.00674157	0.0359551	0.413483	0.191011	0.292487	25761.3	57.8907	0.373034	0.157303	0.469663	0.0651236	0.217949	0.628205	0.0576923	0.00641026	0.0897436	0.108974	0.0128205	0.0320513	0.0384615	0.025641	0.141026	0.0320513
EPB87701	3936	435317	0.0868902	39.9747	-0.245274	5.99205	-43.0321	106.227	0.0962907	0.00558943	0.0525915	0.0716463	0.0403963	0.0698679	0.0205793	0.0604675	0.0675813	0.0840955	0.0210874	0.0424289	0.046748	0.0360772	0.0439533	0.0640244	0.0566565	0.0734248	0.0127033	0.0337907	0.422256	0.199187	0.300787	228117	57.9567	0.423526	0.149644	0.426829	0.0538139	0.139656	0.654966	0.0918596	0.000746826	0.098581	0.150859	0.00522778	0.0776699	0.0179238	0.0029873	0.146378	0.0119492
EPB87500	122	13856.9	0.0245902	49.0762	-0.585246	9.99919	8.76879	14.223	0.0245902	0.00819672	0.0409836	0.0737705	0.0163934	0.0409836	0.0245902	0.0983607	0.106557	0.0737705	0.0163934	0.0327869	0.057377	0.0491803	0.0819672	0.0901639	0.0737705	0.0819672	0	0.00819672	0.319672	0.245902	0.430788	10461.7	85.7518	0.204918	0.311475	0.483607	0.162188	0.132353	0.602941	0.0294118	0.0147059	0.0588235	0.102941	0.0147059	0.0735294	0	0.0147059	0.191176	0.0147059
EPB87107	184	20857.7	0.0815217	41.3065	-0.233696	5.74218	-3.26205	5.01315	0.0597826	0.0380435	0.0652174	0.0923913	0.0380435	0.0543478	0.0163043	0.0652174	0.0815217	0.076087	0.00543478	0.0380435	0.0326087	0.0271739	0.0597826	0.0543478	0.0380435	0.11413	0.0108696	0.0326087	0.402174	0.157609	0.335583	12529.1	68.0927	0.331522	0.233696	0.434783	0.0563785	0.2	0.642857	0.0142857	0.0142857	0.114286	0.171429	0.0285714	0.0571429	0.0285714	0.0142857	0.157143	0.0285714
EPB86923	398	45302.3	0.0879397	37.35	-0.349246	6.16802	-3.74463	11.6586	0.0577889	0.0201005	0.0879397	0.0452261	0.0527638	0.0477387	0.0226131	0.0753769	0.0728643	0.0829146	0.0326633	0.0577889	0.0427136	0.040201	0.0502513	0.0577889	0.0603015	0.0577889	0.00753769	0.0276382	0.394472	0.21608	0.318072	25020.7	62.8661	0.324121	0.253769	0.422111	0.0203336	0.11465	0.700637	0.0573248	0	0.165605	0.0828025	0.00636943	0.0636943	0.00636943	0.00636943	0.140127	0.0191083
EPB86908	311	36011.7	0.0932476	39.7981	-0.464952	6.66985	-0.914232	12.2195	0.0546624	0.0257235	0.0610932	0.0675241	0.0482315	0.0353698	0.022508	0.0610932	0.0675241	0.0771704	0.022508	0.0610932	0.0385852	0.0643087	0.0578778	0.0482315	0.0643087	0.0771704	0.0128617	0.0321543	0.385852	0.237942	0.301543	18989.4	61.0593	0.350482	0.212219	0.437299	0.0411262	0.106195	0.769912	0.0265487	0	0.0973451	0.141593	0.00884956	0.0265487	0.0530973	0.00884956	0.150442	0.0265487
EPB86770	363	40145.7	0.0798898	39.2843	-0.0473829	5.64692	-7.7105	7.34599	0.0523416	0.0137741	0.0578512	0.0633609	0.0385675	0.0798898	0.0247934	0.0964187	0.0633609	0.0826446	0.0165289	0.046832	0.0606061	0.0275482	0.0358127	0.0606061	0.0495868	0.0881543	0.0110193	0.030303	0.415978	0.184573	0.287999	20494.6	56.459	0.253444	0.289256	0.4573	0.0157733	0.109244	0.705882	0.0336134	0	0.134454	0.142857	0.0168067	0.0588235	0.0420168	0.0168067	0.134454	0.0168067
EPB86650	362	40559.5	0.0939227	33.8835	-0.393646	5.03778	-14.7625	0.65159	0.0690608	0.00828729	0.0911602	0.0635359	0.0552486	0.0801105	0.0220994	0.0607735	0.0662983	0.0718232	0.038674	0.0165746	0.0441989	0.0469613	0.0469613	0.0745856	0.0497238	0.0552486	0.0165746	0.0220994	0.389503	0.187845	0.305864	21481.3	59.3406	0.342541	0.201657	0.455801	0.0569526	0.111111	0.650794	0.031746	0.00793651	0.150794	0.119048	0.00793651	0.0873016	0.015873	0	0.142857	0.00793651
EPB86655	1300	147102	0.0730769	41.454	-0.193231	5.45617	-25.7257	20.35	0.07	0.0153846	0.0669231	0.0715385	0.0415385	0.0338462	0.0153846	0.0723077	0.0753846	0.118462	0.0184615	0.0469231	0.0176923	0.0553846	0.0423077	0.0753846	0.0653846	0.0661538	0.00692308	0.0246154	0.418462	0.243077	0.331634	85392.6	65.6866	0.638462	0	0.361538	0.127843	0.0955882	0.75	0.0606618	0	0.141544	0.137868	0.00551471	0.0422794	0.0183824	0.00183824	0.145221	0.00735294
EPB86654	424	48654.9	0.0872642	51.9554	-0.362972	5.37267	-9.02791	6.05931	0.0542453	0.0117925	0.0707547	0.0778302	0.0471698	0.0424528	0.0117925	0.0731132	0.0754717	0.113208	0.0165094	0.0495283	0.0306604	0.0566038	0.0518868	0.0731132	0.0448113	0.0589623	0.0117925	0.0283019	0.403302	0.224057	0.352824	29611.3	69.838	0.667453	0	0.332547	0.107291	0.15544	0.668394	0.0725389	0	0.129534	0.139896	0.00518135	0.0414508	0.0103627	0.015544	0.134715	0.00518135
EPB86488	475	52453.1	0.0842105	39.6356	-0.256842	5.44832	-12.5582	8.07715	0.0736842	0.0231579	0.0526316	0.0821053	0.0484211	0.0884211	0.0231579	0.0631579	0.0652632	0.0778947	0.0210526	0.0378947	0.0442105	0.0463158	0.0421053	0.0652632	0.0357895	0.0736842	0.00421053	0.0315789	0.393684	0.185263	0.314087	28638.2	60.291	0.341053	0.178947	0.48	0.0471102	0.139665	0.620112	0.0558659	0.00558659	0.0949721	0.178771	0	0.111732	0.0167598	0.027933	0.128492	0.0111732
EPB86423	409	44385.4	0.0513447	21.6501	-0.0330073	8.12838	2.26015	15.7525	0.0953545	0.0146699	0.0660147	0.0317848	0.0244499	0.0660147	0.0220049	0.0709046	0.0562347	0.110024	0.0220049	0.0562347	0.0268949	0.0415648	0.0464548	0.0660147	0.0831296	0.0733496	0.00488998	0.0220049	0.422983	0.246944	0.317297	24874.7	60.8183	0.342298	0.205379	0.452323	0.0854793	0.181818	0.597403	0.0519481	0	0.116883	0.0714286	0.0194805	0.0714286	0.038961	0.025974	0.0909091	0.0324675
EPB86314	455	51897.8	0.0549451	48.0004	-0.0982418	5.05085	-17.7529	1.17406	0.0747253	0.0131868	0.0703297	0.0835165	0.032967	0.021978	0.0175824	0.0747253	0.0703297	0.131868	0.0527473	0.0461538	0.0307692	0.0461538	0.043956	0.0637363	0.0417582	0.0615385	0.00659341	0.0153846	0.450549	0.197802	0.320596	29237.5	64.2583	0.712088	0	0.287912	0.0905639	0.0869565	0.75	0.0380435	0	0.141304	0.157609	0	0.0326087	0.0271739	0.00543478	0.13587	0.0108696
EPB86176	328	35921.9	0.0426829	32.6027	-0.0817073	6.0228	-3.89088	9.11392	0.0731707	0.0182927	0.0579268	0.0670732	0.0182927	0.0670732	0.0213415	0.0487805	0.0518293	0.140244	0.0243902	0.0457317	0.0335366	0.027439	0.0609756	0.0823171	0.054878	0.0823171	0	0.0243902	0.411585	0.210366	0.312034	19954.7	60.8374	0.35061	0.222561	0.426829	0.0419774	0.146552	0.689655	0.0603448	0	0.103448	0.137931	0.00862069	0.0517241	0.0344828	0.00862069	0.12069	0.0258621
EPB85749	431	49756.2	0.116009	34.417	-0.317865	5.28349	-13.6155	5.01873	0.0649652	0.0162413	0.0719258	0.0719258	0.0696056	0.0417633	0.0232019	0.0835267	0.0580046	0.0603248	0.037123	0.0603248	0.0533643	0.0324826	0.0533643	0.0603248	0.0348028	0.0603248	0.0116009	0.0348028	0.422274	0.187935	0.278059	24093.4	55.9011	0.561485	0.0603248	0.37819	0.0185401	0.105691	0.723577	0.0162602	0.00813008	0.138211	0.178862	0.00813008	0.0487805	0.00813008	0.00813008	0.154472	0.0325203
EPB84931	415	46975.2	0.0698795	35.8301	-0.595422	6.52264	-2.36759	19.5489	0.0963855	0.0192771	0.0626506	0.0891566	0.0289157	0.0554217	0.0313253	0.0457831	0.101205	0.086747	0.026506	0.0409639	0.0457831	0.053012	0.0433735	0.0313253	0.0385542	0.0626506	0.00963855	0.0313253	0.387952	0.163855	0.340319	28437.7	68.5247	0.39759	0.086747	0.515663	0.151633	0.125	0.738095	0.0714286	0	0.0892857	0.184524	0	0.0535714	0.0357143	0	0.208333	0.0178571
EPB84834	835	90490.7	0.0658683	33.5955	-0.0694611	5.2761	-27.4811	8.27231	0.0706587	0.0239521	0.0694611	0.0526946	0.0347305	0.0982036	0.0287425	0.0802395	0.0502994	0.0838323	0.0359281	0.0407186	0.0526946	0.0239521	0.0371257	0.0562874	0.0670659	0.0622754	0.00479042	0.0263473	0.398802	0.188024	0.253027	40200.5	48.1443	0.257485	0.214371	0.528144	0.0142178	0.131707	0.62439	0.0439024	0.0097561	0.165854	0.107317	0.0243902	0.102439	0.0243902	0.00487805	0.126829	0.0146341
EPB84784	147	16159.7	0.0680272	23.2211	-0.382993	4.05003	-24.4406	-18.3212	0.0816327	0	0.129252	0.115646	0.0612245	0.0952381	0	0.0612245	0.0612245	0.0884354	0.0544218	0.0612245	0.00680272	0.0272109	0.0204082	0.0408163	0.0408163	0.047619	0	0.00680272	0.401361	0.170068	0.420984	11506	78.272	0.55102	0.0408163	0.408163	0.0460469	0.170732	0.634146	0.097561	0	0.158537	0.134146	0	0.146341	0	0.0365854	0.109756	0.0121951
EPB84549	184	21179.3	0.0869565	47.1414	-0.290217	5.41649	-2.49214	2.6515	0.0271739	0.0163043	0.0597826	0.0869565	0.048913	0.0706522	0	0.048913	0.076087	0.0978261	0.0434783	0.0271739	0.0217391	0.076087	0.0597826	0.0543478	0.0434783	0.103261	0.00543478	0.0326087	0.407609	0.201087	0.333251	12610.5	68.5354	0.353261	0.206522	0.440217	0.0821732	0.164557	0.696203	0.0126582	0.0126582	0.101266	0.177215	0.0253165	0.0759494	0	0.0126582	0.0886076	0.0253165
EPB84450	1110	125402	0.102703	33.1217	-0.453874	6.19985	-8.61691	34.9724	0.0612613	0.0189189	0.0684685	0.0711712	0.0594595	0.0576577	0.0198198	0.063964	0.0846847	0.0675676	0.0144144	0.0468468	0.0432432	0.0333333	0.0459459	0.0792793	0.0567568	0.063964	0.00720721	0.036036	0.373874	0.216216	0.313044	68696.3	61.8886	0.301802	0.215315	0.482883	0.0816133	0.0534884	0.718605	0.0232558	0	0.127907	0.14186	0	0.0697674	0.0255814	0.00465116	0.15814	0.00697674
EPB84042	198	22649.6	0.0909091	46.9253	-0.406566	5.58889	-5.1054	4.47968	0.0606061	0.040404	0.0707071	0.0808081	0.0505051	0.0606061	0.0252525	0.0656566	0.0757576	0.0606061	0.0353535	0.020202	0.0151515	0.0757576	0.0505051	0.0656566	0.0353535	0.0707071	0	0.040404	0.383838	0.19697	0.356985	14337	72.409	0.343434	0.20202	0.454545	0.136594	0.212766	0.659574	0.0425532	0.0212766	0.117021	0.148936	0.0106383	0.0425532	0.0319149	0.0212766	0.0957447	0.0425532
EPB83817	427	46365.4	0.105386	33.7597	-0.298361	5.59804	-6.03314	5.67797	0.0679157	0.0210773	0.0679157	0.0351288	0.0562061	0.0960187	0.0140515	0.0515222	0.058548	0.0538642	0.030445	0.0468384	0.0351288	0.0398126	0.030445	0.107728	0.0796253	0.058548	0.00936768	0.0398126	0.367681	0.274005	0.331384	26587.9	62.2666	0.0772834	0.362998	0.559719	0.103199	0.156069	0.572254	0.0462428	0.017341	0.115607	0.0751445	0.017341	0.0809249	0.017341	0.0231214	0.104046	0.0115607
EPB83794	174	19917.3	0.0632184	37.0379	-0.468966	4.58272	-17.0255	-6.4384	0.0344828	0.0114943	0.091954	0.114943	0.0229885	0.0517241	0.0287356	0.045977	0.0689655	0.0977011	0.0402299	0.045977	0.0287356	0.0172414	0.0402299	0.0517241	0.0689655	0.0977011	0.0172414	0.0229885	0.37931	0.183908	0.347327	12158.5	69.8762	0.482759	0.155172	0.362069	0.0369338	0.0985915	0.760563	0.028169	0	0.197183	0.253521	0.0140845	0.0422535	0.0140845	0.0140845	0.112676	0
EPB83779	403	44123.9	0.0595533	27.2104	-0.151365	5.33703	-9.85032	4.14801	0.0769231	0.0248139	0.0719603	0.044665	0.0272953	0.0744417	0.0198511	0.0719603	0.0471464	0.0967742	0.0223325	0.0521092	0.0521092	0.057072	0.044665	0.0471464	0.0620347	0.0744417	0	0.0322581	0.401985	0.218362	0.33591	26067.2	64.6829	0.342432	0.143921	0.513648	0.0954589	0.2	0.630303	0.0666667	0.00606061	0.127273	0.0787879	0.0121212	0.0606061	0.0242424	0.00606061	0.0909091	0.030303
EPB83684	215	24153.2	0.0186047	42.9219	-0.686047	5.11889	-10.0057	1.56014	0.0976744	0	0.0697674	0.116279	0	0.027907	0.0232558	0.0511628	0.116279	0.12093	0.027907	0.0511628	0.0372093	0.0744186	0.0232558	0.0465116	0.0325581	0.0651163	0	0.0186047	0.381395	0.204651	0.5392	22759.6	105.859	0.651163	0	0.348837	0.290665	0.303371	0.561798	0.0786517	0	0.0842697	0.134831	0	0.0337079	0.0280899	0.0393258	0.134831	0.0842697
EPB83712	438	47298.6	0.0684932	26.858	-0.154566	5.88894	-3.22384	8.93997	0.127854	0.0114155	0.0639269	0.06621	0.0456621	0.0799087	0.00684932	0.0730594	0.0890411	0.0890411	0.0159817	0.0525114	0.0342466	0.0410959	0.0342466	0.043379	0.043379	0.0593607	0	0.0228311	0.43379	0.180365	0.337239	28593.4	65.2817	0.36758	0.196347	0.436073	0.085188	0.167665	0.670659	0.0718563	0	0.107784	0.131737	0.0299401	0.0898204	0	0.0179641	0.179641	0.0179641
EPB83047	370	41975.4	0.110811	34.8395	-0.663243	6.24413	-5.06239	16.0501	0.0675676	0.0027027	0.0783784	0.0567568	0.0567568	0.072973	0.0432432	0.0459459	0.0675676	0.0756757	0.00540541	0.0351351	0.0621622	0.0486486	0.0513514	0.0540541	0.0675676	0.0540541	0.0162162	0.0378378	0.359459	0.205405	0.316226	22957.3	62.0467	0.254054	0.22973	0.516216	0.0613315	0.138462	0.630769	0.0461538	0	0.1	0.115385	0.0307692	0.0923077	0.00769231	0.00769231	0.153846	0.00769231
EPB83011	849	95554.4	0.0836278	43.4558	-0.349588	6.56504	-5.22319	41.7488	0.0742049	0.01649	0.0647821	0.0506478	0.0318021	0.0565371	0.0447585	0.0694935	0.0636042	0.0800942	0.0212014	0.0376914	0.0388693	0.0553592	0.0424028	0.0753828	0.0565371	0.0683157	0.0153121	0.0365135	0.396938	0.224971	0.320765	53096.7	62.5403	0.38987	0.156655	0.453475	0.105295	0.151603	0.629738	0.0641399	0	0.107872	0.0787172	0.0058309	0.0437318	0.0553936	0.0116618	0.119534	0.0204082
EPB82979	122	14355.9	0.106557	43.7305	-0.620492	4.94979	-10.8655	-0.479979	0.057377	0.00819672	0.122951	0.0901639	0.0409836	0.0327869	0.057377	0.0737705	0.0819672	0.0737705	0.0163934	0.0491803	0.0245902	0.0163934	0.0409836	0.0327869	0.0327869	0.0819672	0.00819672	0.057377	0.409836	0.131148	0.386534	9561.8	78.3754	0.172131	0.311475	0.516393	0.0900962	0.166667	0.716667	0.05	0	0.216667	0.133333	0	0.0333333	0.0833333	0.0333333	0.0833333	0
EPB82963	378	41253.1	0.0714286	41.3923	0.0169312	5.84068	-6.63039	9.4063	0.0767196	0.015873	0.042328	0.0687831	0.0291005	0.0740741	0.026455	0.0687831	0.0608466	0.0820106	0.0291005	0.021164	0.0529101	0.037037	0.031746	0.0846561	0.0582011	0.0978836	0.0132275	0.0291005	0.425926	0.201058	0.264986	19341.9	51.1689	0.433862	0.153439	0.412698	0.0092374	0.0982143	0.660714	0.0446429	0	0.0803571	0.196429	0	0.0714286	0.0178571	0.00892857	0.178571	0
EPB82703	423	44923.2	0.0732861	31.0967	-0.161229	6.16438	-5.26224	13.955	0.125296	0.00945626	0.0567376	0.0520095	0.0378251	0.104019	0.0330969	0.0543735	0.0496454	0.0614657	0.0260047	0.035461	0.0449173	0.0260047	0.0449173	0.0756501	0.0543735	0.0732861	0.00945626	0.0260047	0.413712	0.191489	0.271464	22357.3	52.8541	0.375887	0.170213	0.453901	0.0102361	0.213115	0.590164	0.0655738	0	0.0983607	0.114754	0.0163934	0.0819672	0.0327869	0.0163934	0.122951	0.0163934
EPB82588	789	88451.8	0.0899873	35.5659	-0.294043	5.60924	-16.8323	15.6989	0.0811153	0.0139417	0.0633714	0.0659062	0.0430925	0.0595691	0.0240811	0.0621039	0.0684411	0.086185	0.0380228	0.0544994	0.0367554	0.0367554	0.0380228	0.0760456	0.0468948	0.0583016	0.0114068	0.035488	0.415716	0.214195	0.269509	41536	52.6438	0.456274	0.0963245	0.447402	0.0388905	0.151515	0.65368	0.0649351	0	0.116883	0.177489	0.00865801	0.0779221	0.012987	0.030303	0.147186	0.021645
EPB82307	603	66771.4	0.079602	43.0892	-0.281758	7.45025	0.757168	15.3218	0.106136	0.0149254	0.053068	0.0630182	0.0348259	0.0646766	0.00497512	0.0630182	0.0646766	0.0912106	0.0248756	0.0414594	0.0331675	0.0580431	0.053068	0.066335	0.0679934	0.0497512	0.013267	0.0315091	0.414594	0.233831	0.277276	33053.8	54.8156	0.547264	0.117745	0.334992	0.0308597	0.124324	0.702703	0.0324324	0.00540541	0.0918919	0.124324	0.0108108	0.0648649	0.00540541	0.0162162	0.156757	0.0108108
EPB82263	266	29781.2	0.0676692	43.003	-0.423308	9.96038	21.568	26.9435	0.0977444	0.0112782	0.0676692	0.037594	0.037594	0.0526316	0.0037594	0.0488722	0.120301	0.075188	0.0300752	0.0300752	0.018797	0.056391	0.0676692	0.0676692	0.0639098	0.0827068	0.0075188	0.0225564	0.402256	0.218045	0.422716	21835.2	82.0873	0.278195	0.210526	0.511278	0.198246	0.238411	0.576159	0.112583	0	0.112583	0.0463576	0.0198675	0.0860927	0.00662252	0.00662252	0.18543	0.0331126
EPB82056	509	56536.3	0.0589391	44.7894	-0.12554	6.28499	-5.72425	19.871	0.0609037	0.00785855	0.0589391	0.0510806	0.0392927	0.0589391	0.0392927	0.0982318	0.0550098	0.104126	0.0333988	0.043222	0.043222	0.0491159	0.0412574	0.0943026	0.0550098	0.0471513	0.00589391	0.0137525	0.40275	0.24165	0.327055	32512.4	63.8751	0.463654	0.0962672	0.440079	0.0816027	0.105769	0.649038	0.0336538	0	0.0913462	0.0913462	0.00480769	0.0673077	0.0769231	0.0144231	0.100962	0.0192308
EPB81965	418	46418.2	0.0837321	36.1969	-0.300957	5.52	-11.4311	7.86712	0.0885167	0.0119617	0.0669856	0.0669856	0.0478469	0.0645933	0.0287081	0.0526316	0.0717703	0.0837321	0.0334928	0.0454545	0.0454545	0.0382775	0.0334928	0.0741627	0.0454545	0.0645933	0.0167464	0.0191388	0.406699	0.203349	0.281438	22796.7	54.5377	0.351675	0.241627	0.406699	0.0227197	0.120968	0.66129	0.0806452	0	0.145161	0.153226	0.00806452	0.0887097	0.00806452	0	0.16129	0.00806452
EPB81750	594	67901.9	0.0656566	53.0295	-0.484007	4.50088	-55.8831	-28.6102	0.0740741	0.00841751	0.0858586	0.132997	0.0420875	0.047138	0.00841751	0.0555556	0.0690236	0.121212	0.0353535	0.040404	0.016835	0.0420875	0.0555556	0.0589226	0.0319865	0.0505051	0.0016835	0.0218855	0.402357	0.173401	0.357816	42656.5	71.8123	0.624579	0	0.375421	0.177882	0.158621	0.689655	0.0793103	0	0.137931	0.22069	0.0103448	0.0551724	0.00689655	0	0.113793	0.0241379
EPB81107	463	52561.8	0.116631	35.6266	-0.424838	5.99023	-4.78105	11.567	0.0712743	0.00863931	0.062635	0.062635	0.049676	0.0734341	0.0172786	0.0518359	0.0604752	0.0993521	0.0151188	0.0410367	0.0453564	0.0561555	0.0539957	0.0647948	0.0453564	0.0539957	0.012959	0.0539957	0.408207	0.207343	0.27638	25152.9	54.3259	0.434125	0.133909	0.431965	0.0244219	0.0939597	0.691275	0.0604027	0	0.0939597	0.147651	0	0.0939597	0.00671141	0.00671141	0.154362	0.0201342
EPB92811	301	34680.6	0.0697674	55.6628	-0.296678	5.6617	-9.41795	8.38756	0.0531561	0.00996678	0.0697674	0.076412	0.0365449	0.0365449	0.0398671	0.0863787	0.0697674	0.0930233	0.0531561	0.0531561	0.0299003	0.0431894	0.0431894	0.0664452	0.0431894	0.0631229	0.00996678	0.0232558	0.418605	0.20598	0.314513	19119.1	63.5188	0.421927	0.156146	0.421927	0.0601172	0.0990991	0.747748	0.036036	0	0.108108	0.153153	0	0.018018	0.036036	0.018018	0.162162	0.027027
EPB92410	4122	454461	0.0853954	40.0675	-0.222562	6.00671	-41.3046	106.415	0.0963125	0.00727802	0.0502183	0.0684134	0.0378457	0.0691412	0.0191655	0.0655022	0.0659874	0.085638	0.0223193	0.0402717	0.0456089	0.0402717	0.0409995	0.0752062	0.0567686	0.0655022	0.01213	0.0354197	0.42067	0.212518	0.300458	237081	57.516	0.442504	0.13343	0.424066	0.0517291	0.140805	0.635057	0.0912356	0.000718391	0.0998563	0.137931	0.00431034	0.0732759	0.016523	0.00502874	0.136494	0.0079023
EPB92195	460	51138.3	0.108696	34.63	-0.254783	5.547	-9.59618	7.46193	0.0956522	0.00434783	0.0717391	0.05	0.0565217	0.0673913	0.0217391	0.0543478	0.0673913	0.0695652	0.026087	0.0521739	0.0413043	0.0434783	0.0326087	0.0608696	0.0543478	0.0782609	0.0108696	0.0413043	0.432609	0.21087	0.286796	25459.2	55.3462	0.328261	0.0891304	0.582609	0.0696452	0.172414	0.6	0.0551724	0	0.124138	0.0965517	0.0137931	0.0689655	0.0275862	0.0137931	0.151724	0.0413793
EPB92165	736	84944.5	0.13587	43.8389	-0.541033	6.08577	-12.0439	26.4328	0.0597826	0.0230978	0.0692935	0.0557065	0.0502717	0.0625	0.0394022	0.0475543	0.0502717	0.0570652	0.0203804	0.0380435	0.0625	0.0380435	0.0557065	0.0706522	0.048913	0.0652174	0.0326087	0.0529891	0.38587	0.195652	0.26376	38327.2	52.075	0.236413	0.172554	0.591033	0.040797	0.142857	0.674877	0.0591133	0.0147783	0.118227	0.118227	0.00985222	0.0640394	0.0591133	0.00985222	0.123153	0.0197044
EPB92023	110	12180.1	0.0545455	41.9545	-0.597273	11.3629	17.6742	21.0168	0.0545455	0	0.0272727	0.0363636	0.0181818	0.154545	0.0181818	0.0636364	0.1	0.0818182	0.0181818	0.0272727	0.0181818	0.0363636	0.127273	0.0272727	0.0818182	0.0727273	0	0.0363636	0.345455	0.172727	0.461515	9818.74	89.2613	0.518182	0.00909091	0.472727	0.176909	0.123077	0.584615	0.0153846	0	0.0307692	0.0461538	0	0.246154	0.0307692	0	0.138462	0.0461538
EPB91713	312	35879.5	0.099359	20.9055	-0.366026	5.47447	-6.97625	4.91649	0.0352564	0.0128205	0.0865385	0.0544872	0.0544872	0.0544872	0.0192308	0.0769231	0.0801282	0.102564	0.0288462	0.0544872	0.0192308	0.0512821	0.0384615	0.0544872	0.0801282	0.0512821	0.00320513	0.0416667	0.394231	0.240385	0.359514	22098.4	70.8282	0.403846	0.147436	0.448718	0.119044	0.0979021	0.734266	0.027972	0	0.153846	0.0909091	0.013986	0.0839161	0.027972	0	0.160839	0.013986
EPB91682	752	83358	0.0744681	39.0174	-0.323537	5.82403	-9.3657	17.6373	0.0757979	0.00664894	0.0585106	0.0744681	0.043883	0.0784574	0.0159574	0.0704787	0.0651596	0.0718085	0.0305851	0.0398936	0.0452128	0.043883	0.0545213	0.0598404	0.0638298	0.0704787	0.00398936	0.0265957	0.393617	0.207447	0.334797	48980.3	65.1334	0.279255	0.269947	0.450798	0.0844597	0.182119	0.60596	0.0529801	0	0.0927152	0.135762	0.0264901	0.102649	0.013245	0.0198675	0.139073	0.0264901
EPB91765	545	59851.3	0.0366972	44.515	-0.180367	5.36312	-12.7896	7.79046	0.0862385	0.0201835	0.066055	0.0825688	0.0183486	0.0678899	0.0146789	0.0844037	0.0715596	0.0788991	0.0330275	0.0422018	0.0385321	0.0348624	0.053211	0.0495413	0.053211	0.0862385	0.00733945	0.0110092	0.405505	0.179817	0.318804	33993.4	62.3732	0.480734	0.12844	0.390826	0.084909	0.121827	0.664975	0.0507614	0	0.101523	0.167513	0.00507614	0.0913706	0.0152284	0.00507614	0.126904	0.0203046
EPB91751	363	39131.4	0.0688705	24.4044	-0.0239669	6.08594	-4.67835	11.3564	0.0881543	0.030303	0.0578512	0.0606061	0.0358127	0.0909091	0.0275482	0.0578512	0.0578512	0.0578512	0.0275482	0.0330579	0.0495868	0.0192837	0.046832	0.0661157	0.046832	0.112948	0.00275482	0.030303	0.413223	0.165289	0.287756	20007.4	55.1169	0.30303	0.256198	0.440771	0.021808	0.146552	0.586207	0.0517241	0	0.103448	0.12931	0	0.0775862	0.00862069	0.0172414	0.146552	0.00862069
EPB91133	145	15953.5	0.062069	25.9669	-0.502759	10.5926	20.6564	24.7589	0.0965517	0.0137931	0.0413793	0.0413793	0.0344828	0.110345	0.0137931	0.062069	0.131034	0.062069	0.00689655	0.0413793	0.0413793	0.0275862	0.0965517	0.0482759	0.0137931	0.0896552	0.00689655	0.0206897	0.37931	0.131034	0.426749	12075.4	83.2789	0.158621	0.268966	0.572414	0.159061	0.180723	0.554217	0.0843373	0	0.060241	0.0481928	0.0120482	0.144578	0	0.0120482	0.180723	0.0120482
EPB90987	757	86030.3	0.120211	44.1057	-0.390357	6.05804	-12.7938	22.8471	0.0634082	0.00660502	0.0673712	0.0277411	0.0462351	0.0475561	0.0409511	0.0501982	0.0356671	0.0819022	0.0171731	0.0528402	0.0581242	0.0620872	0.0396301	0.0911493	0.0700132	0.0673712	0.0264201	0.0475561	0.400264	0.27609	0.28566	42007.4	55.4919	0.180978	0.281374	0.537649	0.0392626	0.12749	0.665339	0.0398406	0.00796813	0.12749	0.0517928	0.00398406	0.0398406	0.063745	0.00796813	0.063745	0.0358566
EPB90874	281	31730.9	0.0676157	48.0762	-0.494306	9.49872	10.9316	20.3068	0.0925267	0.0106762	0.0747331	0.0427046	0.0391459	0.0391459	0.0177936	0.0462633	0.0925267	0.0818505	0.0320285	0.0391459	0.0177936	0.0676157	0.0640569	0.0747331	0.0676157	0.0711744	0.00711744	0.0213523	0.391459	0.24911	0.411973	22654.8	80.6222	0.266904	0.206406	0.52669	0.198343	0.213836	0.603774	0.106918	0	0.125786	0.0503145	0.0125786	0.0628931	0.0314465	0.00628931	0.132075	0.0314465
EPB90429	338	38507.3	0.0857988	38.7828	-0.250296	5.05426	-14.7811	0.94364	0.0798817	0.0177515	0.0739645	0.0828402	0.0650888	0.0295858	0.0236686	0.0680473	0.0591716	0.106509	0.0118343	0.0532544	0.035503	0.0443787	0.0532544	0.0532544	0.0591716	0.0621302	0.00295858	0.0177515	0.414201	0.210059	0.289221	19547.3	57.8324	0.505917	0.136095	0.357988	0.0218344	0.155172	0.715517	0.0775862	0	0.137931	0.155172	0.0172414	0.0344828	0.00862069	0.00862069	0.0862069	0.00862069
EPB90249	642	71683.5	0.0623053	32.7494	-0.203738	6.14057	-4.63262	16.2739	0.0654206	0.0155763	0.076324	0.0514019	0.029595	0.0623053	0.0155763	0.0747664	0.0545171	0.119938	0.0264798	0.0342679	0.0358255	0.046729	0.0654206	0.0747664	0.0638629	0.0545171	0.0046729	0.0280374	0.403427	0.219626	0.335903	42357.9	65.9781	0.417445	0.126168	0.456386	0.0979948	0.144531	0.667969	0.0390625	0	0.132812	0.105469	0.0117188	0.078125	0.0234375	0.00390625	0.078125	0.0273438
EPB89793	588	64446.6	0.0731293	28.7481	-0.222109	6.23424	-5.15769	18.9753	0.119048	0.00680272	0.0731293	0.0544218	0.0323129	0.0612245	0.0255102	0.0629252	0.0765306	0.0884354	0.0153061	0.047619	0.0408163	0.0340136	0.0408163	0.0561224	0.047619	0.0765306	0.0085034	0.0323129	0.435374	0.185374	0.283063	32358.8	55.0321	0.406463	0.146259	0.447279	0.0137938	0.148571	0.697143	0.108571	0	0.125714	0.142857	0	0.0628571	0.0285714	0	0.177143	0.0171429
EPB89682	445	51643.5	0.0651685	60.1382	-0.533258	4.82241	-33.1223	-5.83304	0.0606742	0.0157303	0.0674157	0.114607	0.0179775	0.0292135	0.0337079	0.0898876	0.0539326	0.11236	0.0157303	0.0404494	0.0202247	0.0764045	0.0516854	0.0629213	0.0449438	0.0449438	0.00449438	0.0426966	0.388764	0.224719	0.399911	35987.3	80.8704	0.737079	0	0.262921	0.104033	0.106383	0.757447	0.0382979	0	0.119149	0.195745	0.00425532	0.0382979	0.0468085	0.00851064	0.0978723	0.012766
EPB89372	144	16907.7	0.118056	48.6299	-0.704167	5.63578	-3.20804	3.294	0.0833333	0	0.0625	0.0763889	0.0486111	0.0347222	0.0208333	0.0902778	0.0416667	0.0625	0.0208333	0.0416667	0.0486111	0.0833333	0.0763889	0.0555556	0.0625	0.0208333	0.0138889	0.0555556	0.395833	0.243056	0.343735	10108.5	70.1981	0.493056	0.166667	0.340278	0.0516343	0.1	0.766667	0.0333333	0	0.133333	0.133333	0.0333333	0.0333333	0.0166667	0.0166667	0.0833333	0
EPB89248	145	15953.5	0.062069	25.9669	-0.502759	10.5926	20.6564	24.7589	0.0965517	0.0137931	0.0413793	0.0413793	0.0344828	0.110345	0.0137931	0.062069	0.131034	0.062069	0.00689655	0.0413793	0.0413793	0.0275862	0.0965517	0.0482759	0.0137931	0.0896552	0.00689655	0.0206897	0.37931	0.131034	0.426749	12075.4	83.2789	0.158621	0.268966	0.572414	0.159061	0.180723	0.554217	0.0843373	0	0.060241	0.0481928	0.0120482	0.144578	0	0.0120482	0.180723	0.0120482
EPB89163	1023	119181	0.109482	40.8731	-0.387879	5.45736	-29.9301	18.7691	0.0615836	0.0146628	0.0733138	0.0752688	0.0498534	0.030303	0.028348	0.0635386	0.058651	0.110459	0.0195503	0.0439883	0.0351906	0.0410557	0.058651	0.0576735	0.0664712	0.0518084	0.0107527	0.0488759	0.416422	0.209189	0.323873	66613.5	65.1158	0.397849	0.168133	0.434018	0.0917073	0.140777	0.68932	0.0485437	0.00242718	0.133495	0.135922	0.0169903	0.038835	0.0339806	0.0121359	0.121359	0.026699
EPB89033	397	43179.9	0.0579345	42.8338	-0.144836	6.01472	-6.34173	12.1688	0.103275	0.0100756	0.0579345	0.0579345	0.0327456	0.0654912	0.0327456	0.0579345	0.0503778	0.0780856	0.0302267	0.0352645	0.0680101	0.0377834	0.0478589	0.0654912	0.0554156	0.0881612	0.0100756	0.0151134	0.415617	0.193955	0.315146	23929.9	60.2769	0.287154	0.18136	0.531486	0.0644429	0.155844	0.636364	0.103896	0	0.0974026	0.123377	0.012987	0.0779221	0.0324675	0	0.116883	0.00649351
EPB88834	125	14698.7	0.104	37.4945	-0.6264	9.18612	2.96105	10.7112	0.112	0	0.024	0.104	0.048	0.024	0.04	0.056	0.08	0.056	0.048	0.048	0.04	0.048	0.072	0.04	0.048	0.056	0.016	0.04	0.432	0.184	0.487708	12327.6	98.6207	0.576	0	0.424	0.177885	0.306818	0.579545	0.136364	0	0.0340909	0.125	0.0454545	0.0227273	0.0454545	0.0340909	0.113636	0.0113636
EPB88793	404	46013.3	0.101485	37.4297	-0.462871	5.96454	-6.47143	11.5296	0.0371287	0.0148515	0.0742574	0.0519802	0.0371287	0.039604	0.029703	0.0594059	0.0693069	0.0990099	0.0148515	0.0519802	0.0470297	0.029703	0.039604	0.10396	0.0792079	0.0569307	0.00742574	0.0569307	0.368812	0.264851	0.346531	27435.3	67.9092	0.368812	0.143564	0.487624	0.166207	0.0883978	0.651934	0.0110497	0	0.110497	0.0883978	0.0110497	0.038674	0.0441989	0.00552486	0.116022	0.00552486
EPB88454	297	32429.3	0.047138	29.7822	0.0535354	5.72104	-5.93129	7.21438	0.0875421	0.03367	0.0673401	0.0740741	0.030303	0.0707071	0.023569	0.0774411	0.0774411	0.0909091	0.030303	0.026936	0.023569	0.020202	0.043771	0.0538721	0.0606061	0.0909091	0.003367	0.013468	0.424242	0.161616	0.318339	18403	61.9628	0.319865	0.313131	0.367003	0.0246948	0.141593	0.690265	0.0619469	0	0.106195	0.168142	0.00884956	0.079646	0.0530973	0.00884956	0.150442	0.0176991
EPB88427	627	69524	0.0877193	30.2357	-0.430303	6.22946	-6.74675	23.4874	0.0574163	0.0143541	0.0478469	0.0749601	0.0318979	0.092504	0.0318979	0.0510367	0.0685805	0.0797448	0.0175439	0.0414673	0.0685805	0.030303	0.0414673	0.0653907	0.0542265	0.0749601	0.0175439	0.0382775	0.368421	0.191388	0.314877	38672	61.6778	0.250399	0.191388	0.558214	0.104975	0.167421	0.58371	0.0361991	0	0.0859729	0.140271	0.0180995	0.0588235	0.0361991	0.0180995	0.131222	0.0271493
EPB88255	338	36097.7	0.0739645	21.682	-0.0612426	6.25407	-2.79839	10.0027	0.091716	0.00887574	0.0650888	0.0473373	0.0325444	0.0946746	0.0236686	0.0680473	0.0739645	0.0650888	0.0177515	0.0384615	0.0443787	0.0118343	0.0295858	0.0739645	0.0739645	0.0976331	0.00887574	0.0325444	0.414201	0.198225	0.28833	18271.6	54.058	0.316568	0.260355	0.423077	0.00990687	0.132653	0.612245	0.0510204	0	0.153061	0.112245	0.0102041	0.112245	0.0204082	0.0102041	0.183673	0.0306122
EPB88258	370	43555.8	0.143243	33.8097	-0.541892	5.18073	-12.8665	3.19196	0.0432432	0.0135135	0.0513514	0.0972973	0.0594595	0.0513514	0.0189189	0.0594595	0.0783784	0.0783784	0.0216216	0.0648649	0.0405405	0.0459459	0.0351351	0.0540541	0.0405405	0.0621622	0.027027	0.0567568	0.408108	0.205405	0.308237	23171.3	62.6252	0.486486	0.135135	0.378378	0.0606994	0.0909091	0.757576	0.0227273	0	0.0984848	0.166667	0	0.030303	0.0227273	0.00757576	0.189394	0.0151515
EPB87894	884	99577.3	0.118778	35.3019	-0.444457	6.5618	-4.0455	34.9302	0.0633484	0.00678733	0.061086	0.0520362	0.0429864	0.0791855	0.0316742	0.0622172	0.0780543	0.0723982	0.0180995	0.0588235	0.0486425	0.0282805	0.0282805	0.0565611	0.0769231	0.0588235	0.0214932	0.0542986	0.393665	0.220588	0.246566	42058.5	47.5775	0.195701	0.263575	0.540724	0.0333711	0.131915	0.659574	0.0595745	0.00425532	0.0893617	0.102128	0.012766	0.102128	0.0297872	0.0170213	0.229787	0.012766
EPB87776	216	23686.3	0.0694444	34.9148	-0.344907	5.23393	-7.05327	1.92155	0.101852	0.00925926	0.0694444	0.0601852	0.0277778	0.0601852	0.0231481	0.037037	0.0694444	0.111111	0.0138889	0.0231481	0.0231481	0.087963	0.0277778	0.0972222	0.0462963	0.0694444	0.00462963	0.037037	0.402778	0.25463	0.327622	13545.5	62.7108	0.601852	0	0.398148	0.0743857	0.119048	0.666667	0.047619	0.0119048	0.130952	0.0952381	0	0.0595238	0	0	0.130952	0.0238095
EPB86597	484	54659.3	0.088843	39.8893	-0.236364	7.72245	1.60656	22.965	0.0702479	0.00619835	0.0557851	0.0785124	0.0557851	0.0619835	0.0247934	0.0557851	0.0764463	0.117769	0.018595	0.0206612	0.0454545	0.0309917	0.0599174	0.0702479	0.0557851	0.0619835	0.0123967	0.0206612	0.413223	0.177686	0.32218	31229.4	64.5236	0.438017	0.0867769	0.475207	0.102109	0.166667	0.639785	0.0591398	0.00537634	0.0913978	0.16129	0.0107527	0.0483871	0.0268817	0.016129	0.145161	0.0268817
EPB86431	557	61055.5	0.0897666	25.4869	-0.319928	5.60776	-8.7709	10.2156	0.070018	0.00897666	0.0718133	0.064632	0.048474	0.105925	0.0143627	0.0718133	0.0807899	0.064632	0.0197487	0.0448833	0.037702	0.0341113	0.0394973	0.059246	0.0466786	0.0754039	0.005386	0.0359066	0.391382	0.184919	0.271876	29505.2	52.9717	0.366248	0.183124	0.450628	0.0178102	0.0797546	0.742331	0.0306748	0	0.141104	0.165644	0	0.0981595	0.00613497	0.0122699	0.214724	0.00613497
EPB86333	451	50392.3	0.0997783	29.9699	-0.316186	6.53725	-2.32156	17.2208	0.0709534	0.0199557	0.0687361	0.0443459	0.0332594	0.0820399	0.0310421	0.0687361	0.0532151	0.0509978	0.0221729	0.0443459	0.0332594	0.0421286	0.0532151	0.0776053	0.0487805	0.0886918	0.0221729	0.0443459	0.40133	0.21286	0.296349	25997.3	57.6437	0.292683	0.232816	0.474501	0.0449011	0.134228	0.677852	0.0805369	0	0.127517	0.0872483	0	0.0805369	0.0268456	0.0201342	0.120805	0.00671141
EPB85912	237	26602.1	0.092827	32.2046	-0.367932	5.34226	-6.17057	3.09715	0.0506329	0.0253165	0.07173	0.07173	0.0506329	0.092827	0.0168776	0.0421941	0.0886076	0.0801688	0.0295359	0.0337553	0.0421941	0.0632911	0.0295359	0.0379747	0.0421941	0.0886076	0.0168776	0.0253165	0.383966	0.177215	0.31619	14692.8	61.9949	0.312236	0.223629	0.464135	0.0865845	0.0689655	0.724138	0.0114943	0.0114943	0.091954	0.172414	0	0.091954	0.0229885	0.0114943	0.16092	0
EPB85836	945	105772	0.106878	31.6408	-0.282857	6.13602	-13.4013	32.0162	0.0550265	0.0148148	0.0624339	0.0455026	0.042328	0.0867725	0.0380952	0.0677249	0.0539683	0.0708995	0.0253968	0.042328	0.0507937	0.0359788	0.037037	0.0666667	0.0719577	0.0677249	0.0253968	0.0391534	0.393651	0.216931	0.266995	48707.1	51.5419	0.150265	0.30582	0.543915	0.0303125	0.0754717	0.732075	0.0415094	0.00377358	0.132075	0.120755	0	0.0830189	0.0415094	0	0.14717	0.00377358
EPB85706	2282	250694	0.0815074	38.4136	-0.115118	5.73593	-31.069	43.9829	0.0880806	0.0122699	0.0582822	0.0582822	0.0403155	0.0631025	0.0170903	0.0626643	0.0587204	0.0872042	0.0232252	0.0482033	0.0464505	0.0328659	0.0429448	0.07844	0.057844	0.0828221	0.00613497	0.035057	0.425504	0.217353	0.296595	130252	57.0782	0.325153	0.17397	0.500876	0.0710725	0.159459	0.614865	0.072973	0.00405405	0.112162	0.106757	0.0162162	0.0756757	0.0216216	0.00810811	0.12027	0.0175676
EPB85407	663	74737.6	0.102564	31.9498	-0.209955	5.754	-13.8124	17.186	0.081448	0.0120664	0.0527903	0.0784314	0.0452489	0.0678733	0.0286576	0.0769231	0.0648567	0.0784314	0.0271493	0.040724	0.0392157	0.0316742	0.0437406	0.0542986	0.0512821	0.0678733	0.00904977	0.0482655	0.434389	0.177979	0.273796	35663.1	53.7905	0.384615	0.19457	0.420814	0.0296071	0.215686	0.617647	0.0980392	0	0.107843	0.156863	0.0147059	0.0637255	0.0147059	0.0147059	0.132353	0.0196078
EPB85033	371	40690.3	0.0592992	43.8531	-0.380323	5.23057	-9.09095	3.39558	0.113208	0.00539084	0.0458221	0.0862534	0.0215633	0.0619946	0.0107817	0.0781671	0.0485175	0.0592992	0.0296496	0.0539084	0.0350404	0.0458221	0.0592992	0.0808625	0.0673854	0.0592992	0.00808625	0.0296496	0.398922	0.247978	0.460665	32768.7	88.3253	0.433962	0.15903	0.407008	0.260165	0.240506	0.540084	0.0759494	0	0.0590717	0.122363	0.0168776	0.0801688	0.0168776	0.0337553	0.07173	0.0337553
EPB84949	298	34758.7	0.107383	46.4594	-0.449329	6.55214	-1.05877	10.3217	0.057047	0.0134228	0.057047	0.0771812	0.0604027	0.0268456	0.0167785	0.057047	0.090604	0.0973154	0.0436242	0.0402685	0.0469799	0.0604027	0.0402685	0.057047	0.0671141	0.0436242	0.00671141	0.0402685	0.40604	0.224832	0.327997	19997.9	67.107	0.654362	0	0.345638	0.0629914	0.0940171	0.74359	0.017094	0	0.0940171	0.136752	0	0.034188	0.017094	0.017094	0.188034	0.00854701
EPB84448	1024	116742	0.09375	34.29	-0.454883	6.06793	-10.5929	29.8274	0.0576172	0.0126953	0.0810547	0.0585938	0.0341797	0.0361328	0.0214844	0.0800781	0.0898438	0.0810547	0.0195312	0.0439453	0.0449219	0.0380859	0.0380859	0.078125	0.0664062	0.0585938	0.00390625	0.0556641	0.390625	0.226562	0.325345	65981	64.4345	0.334961	0.192383	0.472656	0.0996374	0.102757	0.691729	0.0401003	0.00250627	0.130326	0.120301	0.00250627	0.0300752	0.0200501	0.0075188	0.145363	0.0175439
EPB84290	173	19688.2	0.0693642	38.7145	-0.366474	5.36136	-6.08235	2.61864	0.0462428	0.0289017	0.0693642	0.0751445	0.017341	0.0346821	0.0289017	0.0693642	0.0693642	0.115607	0.017341	0.0462428	0.0462428	0.0346821	0.0404624	0.0751445	0.0751445	0.0578035	0.0115607	0.0404624	0.375723	0.231214	0.332515	11364.1	65.6882	0.364162	0.271676	0.364162	0.0155295	0.148649	0.648649	0.027027	0	0.121622	0.121622	0	0.0405405	0.0135135	0	0.148649	0.0675676
EPB83951	486	53014.6	0.0823045	40.2366	-0.143621	6.05667	-6.29553	12.6805	0.090535	0.0123457	0.0617284	0.037037	0.037037	0.0699588	0.0288066	0.0534979	0.0493827	0.102881	0.0185185	0.0452675	0.0576132	0.0473251	0.0349794	0.0843621	0.0555556	0.0679012	0.0102881	0.0349794	0.415638	0.23251	0.254356	24312.6	50.026	0.401235	0.193416	0.40535	0.0194805	0.162963	0.651852	0.0444444	0	0.155556	0.0740741	0.00740741	0.0518519	0.0592593	0.0148148	0.0962963	0.037037
EPB83885	144	16382	0.104167	46.475	-0.556944	4.20224	-16.4723	-11.0276	0.0625	0.0138889	0.0833333	0.118056	0.0347222	0.0833333	0	0.0833333	0.0486111	0.0555556	0.0347222	0.0347222	0.0277778	0.0625	0.0416667	0.0763889	0.0208333	0.0486111	0.0208333	0.0486111	0.388889	0.194444	0.33949	9456.25	65.6684	0.0694444	0.333333	0.597222	0.0243862	0.105263	0.614035	0.0350877	0	0.140351	0.298246	0	0.157895	0	0.0175439	0.0350877	0.0175439
EPB83002	450	50135.8	0.0955556	37.0227	-0.253111	4.97577	-22.3795	-0.552063	0.0777778	0.0244444	0.0555556	0.0822222	0.0444444	0.0733333	0.0288889	0.0555556	0.0377778	0.0733333	0.02	0.0466667	0.0422222	0.0355556	0.0488889	0.0622222	0.06	0.08	0.00888889	0.0422222	0.402222	0.204444	0.284764	24908.3	55.3517	0.435556	0.16	0.404444	0.0487426	0.128571	0.671429	0.05	0	0.135714	0.185714	0	0.1	0.0214286	0.0142857	0.0785714	0.00714286
EPB82738	678	73975.9	0.0914454	34.5425	-0.198968	5.71433	-14.7129	15.5886	0.106195	0.00884956	0.0457227	0.0693215	0.0427729	0.0884956	0.0294985	0.060472	0.0545723	0.0855457	0.019174	0.0442478	0.0516224	0.0339233	0.0368732	0.0575221	0.0575221	0.0589971	0.00884956	0.039823	0.421829	0.193215	0.251548	32952.3	48.6022	0.443953	0.117994	0.438053	0.0111117	0.149171	0.685083	0.0828729	0	0.104972	0.154696	0	0.0718232	0.038674	0.0110497	0.165746	0.038674
EPB81544	5337	604432	0.0764474	41.552	-0.421679	4.9112	-266.798	-26.4575	0.0725126	0.0097433	0.0740116	0.0831928	0.0389732	0.0490912	0.0236088	0.0432827	0.0588346	0.112423	0.0296046	0.0442196	0.0320405	0.0584598	0.0462807	0.0665168	0.0562114	0.0635188	0.0108675	0.0266067	0.397789	0.225408
EPB81438	622	70248	0.107717	33.1719	-0.225563	5.03493	-27.893	1.00838	0.0675241	0.011254	0.0675241	0.0691318	0.0530547	0.0530547	0.0289389	0.0482315	0.062701	0.101286	0.022508	0.0385852	0.0546624	0.0369775	0.0273312	0.062701	0.0675241	0.0723473	0.0192926	0.0353698	0.419614	0.205788	0.263071	31729.6	51.0122	0.437299	0.188103	0.374598	0.00999468	0.156425	0.620112	0.0558659	0.00558659	0.139665	0.145251	0	0.0726257	0.0335196	0.00558659	0.139665	0.0335196
EPB81395	384	43503.9	0.0833333	43.9362	-0.444792	5.97988	-8.8833	14.9779	0.0546875	0.00520833	0.0703125	0.0703125	0.0416667	0.0572917	0.046875	0.0598958	0.0703125	0.0833333	0.0182292	0.0286458	0.0703125	0.0416667	0.0442708	0.0546875	0.0598958	0.0807292	0.0104167	0.03125	0.380208	0.184896	0.299896	22600.9	58.8566	0.213542	0.265625	0.520833	0.031716	0.0606061	0.674242	0.0227273	0	0.151515	0.174242	0	0.0681818	0.0151515	0.00757576	0.151515	0
EPB81337	1152	130449	0.0703125	42.9437	-0.341927	5.69978	-19.4495	23.5947	0.0607639	0.0182292	0.0755208	0.0555556	0.0251736	0.0425347	0.0208333	0.0633681	0.0590278	0.105903	0.0329861	0.0572917	0.0390625	0.0460069	0.0538194	0.0729167	0.0598958	0.0659722	0.0078125	0.0373264	0.399306	0.236111	0.321108	72924.4	63.3024	0.331597	0.171875	0.496528	0.123497	0.159737	0.647702	0.0547046	0.00218818	0.124726	0.0962801	0.00875274	0.0437637	0.0262582	0.00875274	0.0984683	0.02407
EPB92949	599	68224.4	0.113523	34.5932	-0.433556	5.13611	-18.6075	3.40959	0.0634391	0.0133556	0.0751252	0.066778	0.0434057	0.0734558	0.0166945	0.0634391	0.0651085	0.0784641	0.0166945	0.0534224	0.0567613	0.0417362	0.0450751	0.0434057	0.0450751	0.0684474	0.0300501	0.0400668	0.404007	0.183639	0.30151	35494.3	59.256	0.385643	0.15025	0.464107	0.0294341	0.08867	0.689655	0.0295567	0	0.157635	0.133005	0	0.0985222	0.00985222	0.00492611	0.128079	0.0295567
EPB93063	717	81820.8	0.128312	34.5556	-0.496374	5.59383	-22.0862	15.6289	0.0502092	0.0167364	0.0725244	0.0571827	0.0529986	0.069735	0.0390516	0.0543933	0.0613668	0.0781032	0.0153417	0.0585774	0.0529986	0.027894	0.0348675	0.0683403	0.0599721	0.0543933	0.0223152	0.0529986	0.380753	0.214784	0.264189	37094.6	51.7358	0.260809	0.161785	0.577406	0.0637658	0.107477	0.691589	0.0233645	0	0.14486	0.121495	0	0.0747664	0.0327103	0.0280374	0.14486	0.0280374
EPB92846	511	55683.6	0.0763209	28.7648	-0.402348	5.60327	-12.213	10.685	0.109589	0.00195695	0.072407	0.0645793	0.0293542	0.0606654	0.0273973	0.0587084	0.0782779	0.0645793	0.0117417	0.0450098	0.0391389	0.0254403	0.0332681	0.0939335	0.0626223	0.074364	0.0117417	0.035225	0.395303	0.227006	0.387254	37615.3	73.6111	0.181996	0.350294	0.46771	0.106198	0.250936	0.539326	0.108614	0	0.082397	0.108614	0.00374532	0.0449438	0.0149813	0.0187266	0.108614	0.0524345
EPB92862	297	32895.6	0.0774411	41.3933	-0.490909	5.99585	-7.96452	12.5252	0.0673401	0	0.0572391	0.0673401	0.043771	0.0942761	0.0572391	0.0707071	0.0538721	0.0505051	0.030303	0.040404	0.0673401	0.047138	0.040404	0.0606061	0.0505051	0.0673401	0.013468	0.020202	0.363636	0.198653	0.331201	18854.4	63.4829	0.0606061	0.407407	0.531987	0.0546482	0.14876	0.578512	0.0578512	0	0.0661157	0.107438	0	0.107438	0.0743802	0.0247934	0.0991736	0.0165289
EPB92844	480	55109.8	0.0979167	41.4892	-0.48125	8.58798	5.29513	23.8558	0.06875	0.0104167	0.0708333	0.06875	0.04375	0.0354167	0.01875	0.0291667	0.10625	0.09375	0.03125	0.0375	0.05625	0.0395833	0.04375	0.0604167	0.0416667	0.0895833	0.0125	0.0416667	0.410417	0.179167	0.35221	33583.7	69.9661	0.239583	0.1875	0.572917	0.165864	0.177778	0.64	0.0711111	0	0.115556	0.124444	0	0.0355556	0.0133333	0	0.208889	0.0177778
EPB92766	393	44557.4	0.101781	38.9621	-0.650382	6.10669	-4.6134	12.9273	0.0483461	0.0127226	0.0458015	0.0814249	0.0330789	0.0661578	0.0254453	0.0458015	0.0763359	0.0712468	0.0178117	0.0407125	0.0458015	0.0483461	0.0381679	0.0966921	0.0788804	0.0585242	0.0279898	0.0407125	0.343511	0.264631	0.330757	25075.7	63.8058	0.254453	0.295165	0.450382	0.0669275	0.15894	0.602649	0.0596026	0	0.10596	0.125828	0.00662252	0.0662252	0.0198675	0.013245	0.125828	0.0198675
EPB92747	938	100773	0.0511727	30.8647	-0.0428571	7.04425	0.224065	33.7331	0.101279	0.0149254	0.0639659	0.0511727	0.0309168	0.0842217	0.021322	0.0703625	0.0724947	0.0884861	0.0245203	0.0373134	0.054371	0.0298507	0.0415778	0.0469083	0.0618337	0.0842217	0.00426439	0.0159915	0.420043	0.175906	0.276822	49557.7	52.8334	0.422175	0.128998	0.448827	0.0137203	0.138298	0.638298	0.0673759	0	0.120567	0.124113	0.0070922	0.0815603	0.0212766	0.0141844	0.152482	0.0248227
EPB92539	263	28357	0.0836502	22.3985	-0.0859316	5.81005	-2.3361	4.54451	0.110266	0.0152091	0.0532319	0.0570342	0.0304183	0.0874525	0.00760456	0.0570342	0.0722433	0.0608365	0.0304183	0.0456274	0.0342205	0.026616	0.0304183	0.0608365	0.0760456	0.0912548	0.0152091	0.0380228	0.43346	0.209125	0.279732	14389.4	54.7124	0.505703	0.144487	0.34981	0.0188753	0.2	0.6375	0.05	0.0125	0.1	0.125	0.0125	0.05	0.0125	0.0125	0.1875	0.0375
EPB92071	508	58358.2	0.102362	41.2551	-0.423031	5.82534	-7.60061	13.3725	0.0590551	0.011811	0.0767717	0.0728346	0.0511811	0.0531496	0.019685	0.0551181	0.0866142	0.0964567	0.0275591	0.0413386	0.0511811	0.0413386	0.0472441	0.0511811	0.0374016	0.0688976	0.011811	0.0393701	0.409449	0.17126	0.297286	30108.4	59.2686	0.370079	0.185039	0.444882	0.0390418	0.0898204	0.706587	0.0299401	0.00598802	0.167665	0.155689	0.00598802	0.0598802	0.0179641	0.00598802	0.173653	0.0239521
EPB92002	255	29780.4	0.0901961	50.28	-0.557255	4.65525	-21.9944	-7.88724	0.0862745	0.00784314	0.0941176	0.121569	0.0313725	0.0313725	0.0196078	0.0509804	0.0784314	0.133333	0.0313725	0.027451	0.0352941	0.0352941	0.0509804	0.0431373	0.027451	0.0352941	0.0196078	0.0392157	0.427451	0.133333	0.352116	18214.9	71.431	0.643137	0	0.356863	0.140466	0.155963	0.733945	0.0642202	0	0.165138	0.238532	0	0.0275229	0.00917431	0.0183486	0.137615	0.0275229
EPB91942	249	28275.6	0.0722892	40.0574	-0.579116	4.947	-12.8832	-0.700699	0.0883534	0.0160643	0.0963855	0.064257	0.0361446	0.0200803	0.0281124	0.0682731	0.0763052	0.0843373	0.0361446	0.060241	0.0522088	0.0441767	0.0321285	0.060241	0.0722892	0.0281124	0.00803213	0.0281124	0.37751	0.236948	0.441274	21390.1	85.9042	0.502008	0.0321285	0.465863	0.11708	0.2	0.627586	0.0689655	0	0.137931	0.103448	0.0137931	0.0275862	0.0206897	0.0206897	0.0965517	0.0206897
EPB91880	284	30583.6	0.0633803	47.9092	-0.119718	6.32302	-1.96067	8.74239	0.119718	0.0105634	0.0387324	0.0669014	0.028169	0.084507	0.0211268	0.0492958	0.0598592	0.0915493	0.028169	0.0457746	0.0422535	0.0387324	0.0387324	0.0739437	0.0528169	0.0739437	0.0246479	0.0105634	0.426056	0.211268	0.301016	16468	57.986	0.397887	0.151408	0.450704	0.0402245	0.163265	0.612245	0.0714286	0	0.0918367	0.112245	0.0102041	0.0714286	0.0102041	0	0.153061	0.0408163
EPB91637	457	50109.6	0.0612691	37.54	-0.421225	8.09783	2.04453	16.9117	0.0503282	0.0109409	0.0525164	0.0700219	0.0196937	0.107221	0.0131291	0.0700219	0.0743982	0.083151	0.02407	0.0568928	0.0547046	0.0284464	0.0525164	0.0656455	0.0547046	0.0700219	0.0153173	0.0262582	0.358862	0.205689	0.345179	30341.8	66.3935	0.358862	0.113786	0.527352	0.0926592	0.147368	0.615789	0.0315789	0	0.0684211	0.131579	0.0263158	0.110526	0.0105263	0.0105263	0.147368	0.0315789
EPB91279	378	41530.2	0.0661376	27.9468	-0.101058	5.30452	-8.08374	3.67059	0.0687831	0.0185185	0.0714286	0.0529101	0.0238095	0.0740741	0.0132275	0.0608466	0.0582011	0.108466	0.0238095	0.0582011	0.047619	0.0343915	0.0449735	0.0608466	0.042328	0.0952381	0.0026455	0.0396825	0.42328	0.195767	0.28699	21086.8	55.7853	0.407407	0.15873	0.433862	0.0144661	0.151261	0.663866	0.0672269	0	0.159664	0.12605	0.00840336	0.0336134	0.0168067	0.00840336	0.142857	0
EPB91129	538	61566	0.0966543	38.4089	-0.371375	8.98433	7.8539	30.646	0.0669145	0.00371747	0.0594796	0.0576208	0.0483271	0.0576208	0.027881	0.0669145	0.0724907	0.113383	0.0185874	0.0539033	0.0557621	0.0464684	0.0576208	0.0483271	0.0427509	0.0539033	0.0148699	0.0334572	0.416357	0.19145	0.301922	32433.7	60.2857	0.505576	0.0873606	0.407063	0.0703069	0.208122	0.634518	0.0558376	0	0.0964467	0.106599	0.0101523	0.0659898	0.0203046	0.035533	0.162437	0.0558376
EPB91072	193	22700.6	0.124352	38.2021	-0.474093	5.78186	-6.61039	6.86927	0.0569948	0.0103627	0.0880829	0.0725389	0.0725389	0.0466321	0.0518135	0.0466321	0.0725389	0.0725389	0.0362694	0.0362694	0.0362694	0.0414508	0.0518135	0.0362694	0.0362694	0.0829016	0.015544	0.0362694	0.419689	0.150259	0.322953	12942.6	67.0602	0.38342	0.170984	0.445596	0.0465398	0.12	0.76	0.0266667	0	0.133333	0.133333	0	0.0666667	0.0666667	0.0266667	0.12	0
EPB90835	225	25115.3	0.106667	31.6711	-0.279556	8.781	3.29319	14.9553	0.124444	0.00444444	0.0311111	0.0622222	0.0355556	0.0666667	0.04	0.0355556	0.0844444	0.0977778	0.0133333	0.0577778	0.0266667	0.0577778	0.0222222	0.0533333	0.0355556	0.08	0.0266667	0.0444444	0.457778	0.204444	0.37137	15902.9	70.6794	0.52	0.0577778	0.422222	0.128247	0.28866	0.536082	0.154639	0	0.0618557	0.0927835	0.0206186	0.0721649	0.0206186	0	0.175258	0.0515464
EPB90853	167	19224.1	0.0898204	28.4383	-0.54491	9.83512	12.8474	20.1084	0.0479042	0.011976	0.0359281	0.0778443	0.0359281	0.0898204	0.0239521	0.0778443	0.101796	0.0598802	0.0239521	0.0359281	0.0239521	0.0359281	0.0898204	0.0479042	0.0419162	0.0838323	0.00598802	0.0479042	0.383234	0.161677	0.356269	12225.7	73.2078	0.269461	0.239521	0.491018	0.028097	0.171053	0.671053	0.0394737	0.0131579	0.0526316	0.118421	0.0131579	0.0657895	0.0131579	0	0.184211	0
EPB90632	216	25819.8	0.166667	50.0524	-0.63287	5.08848	-9.97398	0.990568	0.0462963	0.0138889	0.0925926	0.0740741	0.0601852	0.0416667	0.0277778	0.0740741	0.0787037	0.087963	0.0185185	0.0555556	0.0509259	0.0185185	0.0416667	0.0462963	0.0416667	0.0231481	0.0231481	0.0833333	0.416667	0.162037	0.313481	13580.9	62.8743	0.564815	0.0833333	0.351852	0.0190277	0.101266	0.734177	0.0506329	0	0.177215	0.126582	0.0126582	0.0506329	0.0253165	0	0.177215	0.0126582
EPB89877	257	28439.5	0.0466926	29.8335	-0.151362	5.39563	-7.03504	4.2857	0.116732	0.0116732	0.0817121	0.0817121	0.0311284	0.0583658	0.0194553	0.0972763	0.0817121	0.07393	0.0311284	0.0194553	0.0272374	0.0505837	0.0544747	0.0466926	0.0233463	0.077821	0.00389105	0.0116732	0.44358	0.140078	0.344401	17446.2	67.8839	0.486381	0.132296	0.381323	0.0645299	0.160377	0.679245	0.0566038	0	0.122642	0.150943	0.0188679	0.0943396	0.0283019	0.0188679	0.169811	0.0188679
EPB89378	482	54444.2	0.0767635	33.7936	-0.273859	6.58084	-2.23223	20.9659	0.0954357	0.0228216	0.0684647	0.06639	0.0290456	0.0518672	0.0311203	0.0539419	0.0746888	0.114108	0.0414938	0.033195	0.0290456	0.0311203	0.0539419	0.0497925	0.0580913	0.0477178	0.00207469	0.0456432	0.429461	0.172199	0.311418	29896.8	62.0265	0.686722	0	0.313278	0.0517154	0.109195	0.724138	0.0287356	0.00574713	0.091954	0.132184	0.00574713	0.0862069	0.0402299	0.0229885	0.149425	0.0172414
EPB88937	700	78869.1	0.105714	39.4774	-0.306571	7.03703	0.171908	29.2616	0.0942857	0.01	0.0414286	0.0657143	0.0457143	0.0614286	0.0271429	0.05	0.0614286	0.1	0.0314286	0.05	0.0457143	0.0442857	0.0442857	0.0614286	0.0585714	0.0471429	0.0114286	0.0485714	0.428571	0.214286	0.284947	39164	55.9485	0.564286	0.0885714	0.347143	0.0507093	0.179724	0.631336	0.0875576	0	0.078341	0.133641	0.0138249	0.0552995	0.0184332	0.00921659	0.147465	0.0276498
EPB88713	309	35363.5	0.106796	40.2363	-0.382201	5.03027	-13.763	0.411794	0.0420712	0.0323625	0.0873786	0.0517799	0.0453074	0.0679612	0.0291262	0.0550162	0.0323625	0.0906149	0.0226537	0.0420712	0.0453074	0.0517799	0.0614887	0.0614887	0.0550162	0.0647249	0.0161812	0.0453074	0.381877	0.210356	0.280436	17232.9	55.7699	0.368932	0.148867	0.482201	0.0611789	0.153846	0.626374	0.043956	0.010989	0.186813	0.0769231	0.010989	0.032967	0.032967	0.010989	0.0879121	0.021978
EPB88659	548	60414.8	0.0857664	36.8365	-0.0965328	5.87712	-4.99517	11.295	0.0656934	0.0164234	0.0529197	0.0656934	0.0364964	0.080292	0.0109489	0.0711679	0.0729927	0.0985401	0.0164234	0.0419708	0.0510949	0.0310219	0.0364964	0.060219	0.0620438	0.080292	0.00729927	0.0419708	0.417883	0.195255	0.281078	29714.1	54.2228	0.333942	0.231752	0.434307	0.020827	0.125749	0.640719	0.0598802	0	0.0958084	0.149701	0	0.0958084	0.011976	0.011976	0.149701	0.0179641
EPB88245	158	17513.5	0.0949367	25.1779	-0.460127	6.58613	-0.97113	7.53066	0.0506329	0.0126582	0.0759494	0.0443038	0.0506329	0.120253	0.0379747	0.0759494	0.0506329	0.0506329	0.0379747	0.0506329	0.0443038	0.0126582	0.0632911	0.0632911	0.0696203	0.0443038	0.0126582	0.0316456	0.35443	0.196203	0.325464	9879.27	62.527	0.158228	0.297468	0.544304	0.0218009	0.111111	0.634921	0.047619	0	0.142857	0.0793651	0	0.111111	0.015873	0	0.111111	0.015873
EPB88059	364	39702	0.0934066	25.85	-0.347253	5.161	-11.786	2.17451	0.0741758	0.00824176	0.0741758	0.0494505	0.032967	0.0934066	0.021978	0.0357143	0.0576923	0.0824176	0.0137363	0.0494505	0.0549451	0.0274725	0.032967	0.0549451	0.0906593	0.0851648	0.0137363	0.0467033	0.384615	0.222527	0.270923	18482	50.7748	0.0384615	0.35989	0.601648	0.0129736	0.127273	0.645455	0.0454545	0.00909091	0.154545	0.1	0	0.1	0.00909091	0.00909091	0.145455	0.0181818
EPB87715	1032	115817	0.0872093	41.0003	-0.482461	6.57737	-5.69544	50.6195	0.0658915	0.00968992	0.0465116	0.0697674	0.0310078	0.0678295	0.0416667	0.0513566	0.0562016	0.0862403	0.0164729	0.0387597	0.0639535	0.0465116	0.0513566	0.0843023	0.0484496	0.0678295	0.0145349	0.0416667	0.375	0.218023	0.292466	58555.6	56.7399	0.391473	0.0978682	0.510659	0.112742	0.171598	0.556213	0.0650888	0.00295858	0.0621302	0.127219	0.00887574	0.0739645	0.035503	0.0177515	0.118343	0.0266272
EPB87717	542	59889.2	0.099631	39.4371	-0.312731	6.00086	-8.12151	16.2463	0.0756458	0.0184502	0.0516605	0.0664207	0.0498155	0.0848708	0.0295203	0.0627306	0.0553506	0.0608856	0.0276753	0.0479705	0.0664207	0.0110701	0.0461255	0.0645756	0.0738007	0.0571956	0.0129151	0.0369004	0.383764	0.197417	0.285691	29379.1	54.205	0.287823	0.202952	0.509225	0.0602161	0.114458	0.620482	0.060241	0	0.0903614	0.156627	0.0060241	0.10241	0.0180723	0.0060241	0.114458	0
EPB87589	110	12413.2	0.0454545	25.5618	-0.160909	5.76435	-1.41649	2.05556	0.0545455	0.0181818	0.0727273	0.0545455	0.00909091	0.0363636	0.00909091	0.0818182	0.0636364	0.0909091	0.0363636	0.0636364	0.0181818	0.0545455	0.0545455	0.0636364	0.0727273	0.109091	0.00909091	0.0272727	0.418182	0.254545	0.384154	8354.1	75.9464	0.163636	0.427273	0.409091	0.0754283	0.142857	0.693878	0.0408163	0	0.102041	0.102041	0	0.0408163	0	0.0204082	0.142857	0.0204082
EPB87561	327	36820.9	0.119266	45.5206	-0.491743	5.17618	-11.8151	2.4225	0.0856269	0.0214067	0.0703364	0.0672783	0.0519878	0.0733945	0.0244648	0.0397554	0.058104	0.0703364	0.0214067	0.0519878	0.0672783	0.0275229	0.0428135	0.0550459	0.0519878	0.0519878	0.030581	0.0366972	0.388379	0.186544	0.287801	18514.6	56.6196	0.287462	0.174312	0.538226	0.0215614	0.0961538	0.701923	0.0384615	0	0.115385	0.173077	0	0.0576923	0.00961538	0.00961538	0.153846	0.00961538
EPB87484	291	32238.5	0.0859107	38.3268	-0.116838	6.30597	-2.68579	10.0288	0.0618557	0	0.0756014	0.0412371	0.0446735	0.0756014	0.0309278	0.0824742	0.0652921	0.0824742	0.024055	0.0549828	0.0446735	0.0206186	0.0412371	0.0687285	0.0549828	0.0893471	0.00687285	0.0343643	0.426117	0.199313	0.293554	16561.8	56.9135	0.446735	0.164948	0.388316	0.0236854	0.117021	0.670213	0.0425532	0	0.159574	0.106383	0.0212766	0.0851064	0.0425532	0.0106383	0.148936	0.0106383
EPB87491	498	56109.6	0.124498	28.2012	-0.335542	4.99805	-18.6808	-0.0430884	0.0722892	0.00803213	0.0702811	0.0662651	0.0502008	0.0783133	0.0180723	0.0582329	0.0682731	0.064257	0.0261044	0.0562249	0.0381526	0.0261044	0.0301205	0.0562249	0.064257	0.0742972	0.0261044	0.0481928	0.419679	0.202811	0.284684	27781.8	55.7868	0.299197	0.176707	0.524096	0.0637499	0.164557	0.64557	0.0379747	0.00632911	0.158228	0.126582	0.00632911	0.0696203	0.0126582	0.0126582	0.164557	0.0316456
EPB87464	354	39334.6	0.0875706	37.3956	-0.187571	5.82772	-8.36187	10.7996	0.0875706	0.0169492	0.039548	0.0847458	0.0451977	0.0621469	0.0367232	0.0423729	0.0649718	0.0903955	0.0254237	0.0564972	0.0621469	0.019774	0.0338983	0.0451977	0.0536723	0.0903955	0.00564972	0.0367232	0.423729	0.175141	0.285094	19392.5	54.7811	0.372881	0.180791	0.446328	0.0189543	0.118644	0.661017	0.0677966	0	0.0932203	0.177966	0.00847458	0.0847458	0.00847458	0.00847458	0.118644	0.00847458
EPB87303	432	48857.2	0.0902778	42.6856	-0.244907	5.3197	-13.5044	5.38363	0.0648148	0.00925926	0.0694444	0.0671296	0.0416667	0.0578704	0.025463	0.0648148	0.0578704	0.118056	0.0231481	0.037037	0.0509259	0.037037	0.0462963	0.0601852	0.0671296	0.0532407	0.0162037	0.0324074	0.414352	0.201389	0.31177	26159.4	60.5542	0.210648	0.266204	0.523148	0.0523779	0.111111	0.67284	0.0740741	0	0.12963	0.135802	0	0.0617284	0.0185185	0.00617284	0.117284	0.0123457
EPB87094	1079	123153	0.012975	52.6874	-1.11214	5.12997	-42.3299	9.99205	0.0824838	0.00185357	0.0481928	0.166821	0.00834106	0.0111214	0.00834106	0.0324374	0.143652	0.119555	0.0222428	0.0426321	0.00926784	0.0898981	0.0315107	0.0973123	0.0444856	0.0352178	0.000926784	0.00370714	0.304912	0.274328	0.512466	111590	103.42	0.806302	0	0.193698	0.310084	0.187638	0.6766	0.0739514	0	0.0573951	0.197572	0.00772627	0.0121413	0.00883002	0.0154525	0.169978	0.0441501
EPB86809	637	71461.7	0.0722135	42.2335	-0.302041	5.42496	-10.8892	8.45581	0.0627943	0.0156986	0.0737834	0.0596546	0.0392465	0.0361068	0.010989	0.0612245	0.0722135	0.102041	0.0266876	0.0502355	0.043956	0.0361068	0.043956	0.0847724	0.0863422	0.0612245	0.010989	0.021978	0.386185	0.257457	0.340233	42195.7	66.2412	0.481947	0.0926217	0.425432	0.158996	0.0836364	0.698182	0.0436364	0	0.134545	0.0909091	0	0.0290909	0.0109091	0.00727273	0.116364	0.0109091
EPB86799	175	19676.2	0.0857143	36.1549	-0.217143	6.07333	-2.9608	6.5785	0.0742857	0.0114286	0.0342857	0.0914286	0.0285714	0.0742857	0.0342857	0.0571429	0.0457143	0.102857	0.0171429	0.04	0.04	0.0285714	0.0628571	0.0571429	0.0571429	0.0857143	0.0114286	0.0457143	0.422857	0.182857	0.34189	11783.1	67.3319	0.308571	0.28	0.411429	0.0452868	0.15493	0.619718	0.0422535	0	0.0422535	0.0985915	0	0.112676	0.056338	0.0140845	0.0985915	0.056338
EPB86772	351	37210.9	0.048433	18.5544	-0.106838	6.53332	-2.27954	15.809	0.11396	0.014245	0.048433	0.0569801	0.034188	0.0854701	0.039886	0.042735	0.0626781	0.0883191	0.022792	0.0512821	0.042735	0.025641	0.034188	0.0769231	0.0569801	0.0883191	0.002849	0.011396	0.404558	0.210826	0.276657	18432.9	52.5154	0.481481	0.116809	0.401709	0.0150987	0.110169	0.618644	0.0338983	0	0.0762712	0.135593	0.00847458	0.110169	0.0508475	0	0.144068	0.0423729
EPB86641	374	41458.6	0.0855615	32.6484	-0.304011	5.35676	-11.6439	5.09416	0.0909091	0.0213904	0.0668449	0.0668449	0.040107	0.0588235	0.026738	0.0614973	0.0641711	0.0882353	0.0187166	0.0534759	0.0695187	0.0160428	0.0374332	0.0534759	0.0695187	0.0508021	0.0160428	0.0294118	0.395722	0.192513	0.299849	21379.4	57.1643	0.342246	0.147059	0.510695	0.0263479	0.152	0.632	0.096	0	0.12	0.112	0	0.064	0.032	0.008	0.136	0.016
EPB86503	167	19224.1	0.0898204	28.4383	-0.54491	9.83512	12.8474	20.1084	0.0479042	0.011976	0.0359281	0.0778443	0.0359281	0.0898204	0.0239521	0.0778443	0.101796	0.0598802	0.0239521	0.0359281	0.0239521	0.0359281	0.0898204	0.0479042	0.0419162	0.0838323	0.00598802	0.0479042	0.383234	0.161677	0.356269	12225.7	73.2078	0.269461	0.239521	0.491018	0.028097	0.171053	0.671053	0.0394737	0.0131579	0.0526316	0.118421	0.0131579	0.0657895	0.0131579	0	0.184211	0
EPB86496	656	73197.7	0.120427	36.5736	-0.346494	6.27476	-5.83491	22.4934	0.0884146	0.00914634	0.0625	0.0564024	0.0503049	0.0792683	0.0289634	0.0457317	0.0792683	0.0762195	0.0213415	0.0396341	0.0304878	0.035061	0.0289634	0.0868902	0.0472561	0.0640244	0.0243902	0.0457317	0.416159	0.208841	0.296354	37451.3	57.0904	0.29878	0.227134	0.474085	0.0554094	0.152838	0.624454	0.0786026	0	0.100437	0.122271	0.00873362	0.0786026	0.0305677	0.00873362	0.183406	0.0305677
EPB85777	655	73825.1	0.123664	33.0635	-0.381985	5.12576	-18.7643	3.30027	0.0656489	0.021374	0.0641221	0.0687023	0.0458015	0.0641221	0.0137405	0.0473282	0.0641221	0.0732824	0.0122137	0.0519084	0.0503817	0.0290076	0.0396947	0.0778626	0.0549618	0.0778626	0.0137405	0.0641221	0.4	0.21374	0.260812	33561.9	51.2395	0.175573	0.332824	0.491603	0.00797057	0.114943	0.706897	0.0402299	0	0.0977011	0.178161	0	0.0747126	0	0.0114943	0.178161	0.0114943
EPB85561	580	65422	0.101724	35.7021	-0.463793	5.55399	-15.0218	10.8216	0.0724138	0.0137931	0.0672414	0.0586207	0.0327586	0.0603448	0.0293103	0.0637931	0.062069	0.0724138	0.0241379	0.0482759	0.0551724	0.0448276	0.0362069	0.0706897	0.0637931	0.0551724	0.0206897	0.0482759	0.389655	0.227586	0.304084	34485.3	59.4574	0.398276	0.127586	0.474138	0.0220435	0.0874317	0.715847	0.0382514	0	0.136612	0.147541	0.00546448	0.0655738	0.0437158	0.00546448	0.163934	0.00546448
EPB85585	182	20690.3	0.0769231	31.2027	-0.38956	8.41559	1.84443	9.00747	0.0549451	0.0164835	0.0274725	0.0714286	0.032967	0.032967	0.021978	0.0714286	0.0659341	0.0769231	0.0164835	0.0549451	0.0384615	0.0769231	0.043956	0.0879121	0.0879121	0.0769231	0.0164835	0.0274725	0.373626	0.307692	0.35119	12541.5	68.9091	0.285714	0.39011	0.324176	0.0406341	0.219178	0.561644	0.0410959	0.0136986	0.0273973	0.109589	0.0136986	0.0410959	0.0136986	0.0410959	0.0958904	0
EPB85115	253	27953.2	0.0869565	38.1506	-0.306324	5.35346	-7.05037	3.49667	0.114625	0.0118577	0.0434783	0.0869565	0.027668	0.0671937	0.0197628	0.0671937	0.0711462	0.083004	0.0197628	0.0434783	0.0197628	0.0474308	0.0316206	0.0671937	0.0671937	0.0513834	0.00790514	0.0513834	0.422925	0.225296	0.346413	17367.5	68.6464	0.339921	0.27668	0.383399	0.0792268	0.209091	0.654545	0.0909091	0	0.0727273	0.181818	0.00909091	0.0363636	0.0272727	0.00909091	0.118182	0.0181818
EPB85079	193	21453.4	0.0777202	45.3591	-0.157513	5.857	-3.18292	5.37282	0.0725389	0.0362694	0.0621762	0.0829016	0.0362694	0.0673575	0.0207254	0.0466321	0.0777202	0.0932642	0.0103627	0.0207254	0.0414508	0.0259067	0.0518135	0.0673575	0.0414508	0.103627	0.0103627	0.0310881	0.404145	0.15544	0.339419	12946.2	67.0785	0.373057	0.227979	0.398964	0.0690549	0.186667	0.613333	0.04	0.0133333	0.0933333	0.173333	0.0133333	0.0533333	0.0266667	0.0133333	0.12	0.0133333
EPB85085	449	50233.2	0.0979955	40.3474	-0.333408	5.72718	-7.67477	8.64645	0.0868597	0.0200445	0.0846325	0.0378619	0.0467706	0.0534521	0.0222717	0.0423163	0.0668151	0.10245	0.0200445	0.0690423	0.0378619	0.0378619	0.0378619	0.0623608	0.0601336	0.0601336	0.0111359	0.0400891	0.4098	0.229399	0.30473	26070.1	58.0625	0.429844	0.0935412	0.476615	0.0739218	0.178344	0.630573	0.101911	0	0.152866	0.0509554	0.00636943	0.0573248	0.00636943	0	0.121019	0.0318471
EPB84928	751	83320.1	0.0719041	47.1016	-0.34767	8.56541	6.37673	37.9336	0.0732357	0.00665779	0.0412783	0.0652463	0.0319574	0.0665779	0.0279627	0.0639148	0.0719041	0.0772304	0.0266312	0.0386152	0.0519308	0.0639148	0.0412783	0.0878828	0.045273	0.0785619	0.00932091	0.0306258	0.391478	0.235686	0.334348	48531.4	64.6223	0.251664	0.23968	0.508655	0.13573	0.166667	0.567308	0.0416667	0	0.0641026	0.0833333	0.0128205	0.0737179	0.0288462	0.0224359	0.13141	0.0352564
EPB84404	163	18503.4	0.0674847	34.5271	-0.338037	9.86587	13.1847	22.8135	0.128834	0.0122699	0.0613497	0.0429448	0.0368098	0.0245399	0.0490798	0.0674847	0.116564	0.0858896	0.0184049	0.0490798	0.0306748	0.0184049	0.0674847	0.0245399	0.0613497	0.0736196	0	0.0306748	0.441718	0.153374	0.443353	14463.1	88.7306	0.355828	0.122699	0.521472	0.115284	0.346154	0.538462	0.125	0.0192308	0.0865385	0.0576923	0.0192308	0.0384615	0.0769231	0.0480769	0.134615	0.0480769
EPB84358	318	36129.6	0.0849057	29.1604	-0.372956	6.1404	-7.65337	16.2465	0.0440252	0.00943396	0.0566038	0.0628931	0.0314465	0.0691824	0.0660377	0.0597484	0.0628931	0.116352	0.00943396	0.0377358	0.0440252	0.0566038	0.0283019	0.0503145	0.072327	0.0691824	0.0188679	0.0345912	0.383648	0.216981	0.320699	20217.5	63.577	0.279874	0.204403	0.515723	0.0698391	0.132812	0.6875	0.03125	0	0.0859375	0.125	0.0078125	0.0390625	0.078125	0.0234375	0.117188	0.0234375
EPB84231	358	39892.7	0.0558659	30.4732	-0.263408	5.07631	-15.5929	1.26795	0.0614525	0.0111732	0.0502793	0.0810056	0.0363128	0.0558659	0.027933	0.0949721	0.0586592	0.0977654	0.0167598	0.0698324	0.027933	0.0642458	0.027933	0.0530726	0.0893855	0.0558659	0.0027933	0.0167598	0.382682	0.276536	0.323839	22610.4	63.1574	0.290503	0.22067	0.488827	0.0736611	0.0979021	0.713287	0.048951	0	0.0979021	0.146853	0.00699301	0.048951	0.020979	0	0.0909091	0.020979
EPB83842	508	54013.2	0.0629921	28.7699	-0.0431102	6.65968	-1.43207	19.4784	0.102362	0.011811	0.0393701	0.0767717	0.0354331	0.108268	0.023622	0.0629921	0.0767717	0.0688976	0.0177165	0.0433071	0.0354331	0.0177165	0.0354331	0.0590551	0.0531496	0.104331	0.00393701	0.023622	0.419291	0.173228	0.332934	32275.3	63.534	0.305118	0.228346	0.466535	0.0880341	0.206349	0.571429	0.0740741	0	0.047619	0.148148	0.037037	0.10582	0.015873	0.010582	0.153439	0.026455
EPB83582	399	44539.3	0.0952381	28.4226	-0.310526	5.41564	-11.6551	6.63295	0.0726817	0.0250627	0.0626566	0.0802005	0.0426065	0.085213	0.0250627	0.0501253	0.0701754	0.0952381	0.0250627	0.0300752	0.0501253	0.0300752	0.0426065	0.0501253	0.0501253	0.0601504	0.0075188	0.0451128	0.398496	0.160401	0.288234	22484.6	56.3523	0.370927	0.235589	0.393484	0.0138311	0.119403	0.708955	0.0522388	0.00746269	0.126866	0.19403	0	0.0746269	0.0149254	0	0.149254	0.0223881
EPB83433	341	38658.3	0.123167	40.3716	-0.350733	5.47186	-10.5723	5.81724	0.0557185	0.0234604	0.0645161	0.0615836	0.0703812	0.0615836	0.0322581	0.0410557	0.0674487	0.0703812	0.0322581	0.0527859	0.0439883	0.0322581	0.026393	0.0674487	0.0791789	0.0645161	0.0146628	0.0381232	0.387097	0.231672	0.341907	22393.3	65.6694	0.354839	0.164223	0.480938	0.19294	0.172185	0.622517	0.0529801	0.00662252	0.0993377	0.0927152	0.0198675	0.0397351	0.0331126	0.00662252	0.10596	0.013245
EPB83319	354	40129.2	0.0960452	43.5839	-0.468079	6.2169	-3.98303	14.1572	0.079096	0.0141243	0.0621469	0.0734463	0.039548	0.0564972	0.0338983	0.059322	0.079096	0.0677966	0.0254237	0.0282486	0.0564972	0.039548	0.0423729	0.0536723	0.0706215	0.0621469	0.019774	0.0367232	0.389831	0.19209	0.289193	20387.4	57.5916	0.457627	0.127119	0.415254	0.035675	0.110169	0.694915	0.0508475	0	0.0932203	0.152542	0.0254237	0.0847458	0.0169492	0	0.186441	0
EPB83167	235	26410.4	0.0851064	40.7494	-0.43617	5.16936	-11.7146	2.01655	0.0723404	0.0212766	0.0978723	0.0638298	0.0510638	0.0553191	0.0382979	0.0808511	0.0638298	0.0765957	0.0212766	0.0510638	0.0468085	0.0170213	0.0468085	0.0808511	0.0425532	0.0382979	0.00851064	0.0255319	0.374468	0.191489	0.328547	15041.4	64.0058	0.365957	0.187234	0.446809	0.0607826	0.0947368	0.694737	0.0421053	0	0.178947	0.126316	0	0.0631579	0.0315789	0.0210526	0.136842	0.0210526
EPB82885	244	27667.6	0.0778689	50.8616	-0.605328	4.82946	-14.1076	-2.82277	0.106557	0.00819672	0.0737705	0.106557	0.0245902	0.0368852	0.0163934	0.0491803	0.0778689	0.0983607	0.0204918	0.045082	0.0245902	0.0491803	0.045082	0.0655738	0.0491803	0.0491803	0.00819672	0.045082	0.401639	0.209016	0.367925	17644.8	72.3148	0.782787	0	0.217213	0.0826931	0.136752	0.709402	0.0683761	0	0.145299	0.179487	0	0.0512821	0.00854701	0.00854701	0.119658	0.025641
EPB82690	468	53617.7	0.0940171	32.3571	-0.292521	6.03382	-8.00267	16.6398	0.0598291	0.0128205	0.0769231	0.0641026	0.0363248	0.0576923	0.0363248	0.0726496	0.0598291	0.102564	0.0213675	0.0384615	0.0384615	0.0277778	0.0619658	0.0491453	0.0555556	0.0705128	0.0106838	0.0470085	0.42094	0.17094	0.278116	26166.8	55.9121	0.391026	0.138889	0.470085	0.0201856	0.105634	0.746479	0.0352113	0	0.176056	0.112676	0	0.0352113	0.028169	0.0140845	0.126761	0.0211268
EPB82053	891	99800.2	0.047138	37.527	-0.380696	5.54046	-20.7372	20.7065	0.0931538	0.00561167	0.0684624	0.102132	0.0280584	0.0606061	0.020202	0.0763187	0.0774411	0.104377	0.0224467	0.040404	0.037037	0.03367	0.0684624	0.043771	0.03367	0.0650954	0.00224467	0.016835	0.40853	0.151515	0.338736	60475	67.8732	0.565657	0.0864198	0.347924	0.0803114	0.132468	0.696104	0.0441558	0	0.109091	0.176623	0.0103896	0.0753247	0.0233766	0.0207792	0.127273	0.012987
EPB81988	364	42409.5	0.0961538	46.4541	-0.737363	5.18584	-12.9672	3.65223	0.0714286	0.021978	0.0714286	0.107143	0.0521978	0.0247253	0.0164835	0.0686813	0.101648	0.0741758	0.010989	0.0631868	0.0494505	0.0549451	0.0412088	0.032967	0.0467033	0.0467033	0.00824176	0.0357143	0.368132	0.197802	0.379036	28081.6	77.1471	0.483516	0.123626	0.392857	0.123091	0.107955	0.772727	0.0454545	0	0.113636	0.1875	0.0170455	0.0170455	0.0227273	0.00568182	0.181818	0.00568182
EPB81681	368	41899.2	0.105978	41.9517	-0.641033	6.01149	-7.95951	14.1754	0.0570652	0	0.0788043	0.0597826	0.048913	0.076087	0.0461957	0.0326087	0.0625	0.0869565	0.00271739	0.0407609	0.0543478	0.0543478	0.0516304	0.0461957	0.0625	0.0815217	0.0217391	0.0353261	0.366848	0.203804	0.314922	22710.4	61.7131	0.274457	0.217391	0.508152	0.048392	0.131783	0.635659	0.0310078	0	0.100775	0.139535	0.0155039	0.108527	0.00775194	0	0.139535	0.0232558
EPB81534	368	41899.2	0.105978	41.9517	-0.641033	6.01149	-7.95951	14.1754	0.0570652	0	0.0788043	0.0597826	0.048913	0.076087	0.0461957	0.0326087	0.0625	0.0869565	0.00271739	0.0407609	0.0543478	0.0543478	0.0516304	0.0461957	0.0625	0.0815217	0.0217391	0.0353261	0.366848	0.203804	0.314922	22710.4	61.7131	0.274457	0.217391	0.508152	0.048392	0.131783	0.635659	0.0310078	0	0.100775	0.139535	0.0155039	0.108527	0.00775194	0	0.139535	0.0232558
EPB81318	198	21351.1	0.0454545	17.2616	-0.19596	6.18575	-3.62609	8.97164	0.106061	0.0151515	0.0959596	0.0454545	0.040404	0.0858586	0.0505051	0.0606061	0.0757576	0.10101	0.0252525	0.0353535	0.030303	0.00505051	0.0454545	0.0555556	0.0656566	0.0555556	0.00505051	0	0.393939	0.161616	0.293779	11217.4	56.6536	0.338384	0.257576	0.40404	0.0317602	0.118644	0.644068	0	0	0.135593	0.0677966	0.0338983	0.169492	0.0338983	0.0169492	0.186441	0.0169492
EPB81166	682	77835.2	0.118768	29.3639	-0.410117	5.61208	-19.2632	14.1916	0.0557185	0.00293255	0.0703812	0.0513196	0.0337243	0.0557185	0.0366569	0.0454545	0.0454545	0.085044	0.0219941	0.0557185	0.0395894	0.0307918	0.0454545	0.0806452	0.0747801	0.0835777	0.0205279	0.0645161	0.410557	0.241935	0.284428	38153.7	55.9439	0.156891	0.369501	0.473607	0.0266725	0.100457	0.6621	0.0273973	0	0.127854	0.100457	0	0.0593607	0.0456621	0.0136986	0.0913242	0.0182648
EPB81044	316	36174.1	0.120253	42.5019	-0.417722	5.86404	-6.52771	8.17792	0.0632911	0.00949367	0.0664557	0.0443038	0.0443038	0.0537975	0.0348101	0.0379747	0.0316456	0.0696203	0.0221519	0.056962	0.0506329	0.0443038	0.056962	0.0822785	0.0664557	0.0886076	0.0443038	0.0316456	0.401899	0.25	0.260769	16655.7	52.7078	0	0.484177	0.515823	0.0120796	0.27381	0.571429	0.0357143	0	0.0714286	0.0833333	0.0357143	0.0595238	0.0238095	0.0357143	0.0238095	0.0595238
EPB93100	204	22941	0.0784314	53.2804	-0.389706	9.0243	3.86023	11.4939	0.0686275	0.00490196	0.0588235	0.0588235	0.0245098	0.0686275	0.0196078	0.0490196	0.0784314	0.117647	0.0245098	0.0637255	0.0294118	0.0343137	0.0588235	0.0735294	0.0392157	0.0735294	0.00490196	0.0490196	0.411765	0.210784	0.404495	15847.2	77.6826	0.514706	0.117647	0.367647	0.114491	0.186916	0.579439	0.0654206	0	0.11215	0.0841121	0	0.0841121	0.00934579	0.0186916	0.102804	0.0280374
EPB93113	190	21070.2	0.0684211	36.0774	-0.215789	9.69438	8.69497	14.4637	0.115789	0	0.0631579	0.0578947	0.0473684	0.0421053	0.0105263	0.0368421	0.105263	0.105263	0.0157895	0.0263158	0.0473684	0.0368421	0.0631579	0.0578947	0.0473684	0.1	0	0.0210526	0.442105	0.168421	0.450246	16505.6	86.8717	0.4	0.231579	0.368421	0.17416	0.243243	0.54955	0.117117	0	0.108108	0.0720721	0.00900901	0.0630631	0	0.018018	0.153153	0.027027
EPB92740	717	78483.2	0.0432357	39.2994	-0.039749	5.30287	-16.6	7.965	0.110181	0.0153417	0.0585774	0.0739191	0.0181311	0.0376569	0.013947	0.0627615	0.0641562	0.129707	0.0195258	0.0432357	0.0292887	0.0404463	0.0446304	0.083682	0.055788	0.0739191	0.0069735	0.0181311	0.439331	0.223152	0.292751	40967.3	57.1371	0.701534	0	0.298466	0.0439204	0.129921	0.649606	0.0393701	0	0.114173	0.161417	0.00787402	0.0629921	0.019685	0.011811	0.11811	0.023622
EPB92637	106	12059.2	0.0849057	27.4434	-1.01132	6.04218	-3.78491	6.72942	0.132075	0.00943396	0.0566038	0.122642	0.0471698	0.0566038	0.0754717	0.0188679	0.113208	0.0754717	0.00943396	0.0660377	0.0283019	0.0377358	0.0283019	0.0188679	0.0283019	0.0377358	0	0.0377358	0.358491	0.150943	0.444095	9508.15	89.6995	0.566038	0	0.433962	0.236808	0.183333	0.716667	0.0333333	0	0.0833333	0.166667	0.0833333	0.0333333	0.0833333	0.0166667	0.15	0.0333333
EPB91674	176	20218.9	0.0852273	35.7972	-0.484091	8.73774	3.47558	8.05632	0.0340909	0.0284091	0.0909091	0.0625	0.0397727	0.0625	0	0.0625	0.0965909	0.0681818	0.0113636	0.0397727	0.0170455	0.0397727	0.0795455	0.0454545	0.0681818	0.107955	0.00568182	0.0397727	0.369318	0.193182	0.349543	12648.6	71.8672	0.335227	0.221591	0.443182	0.128086	0.171053	0.736842	0.0131579	0.0131579	0.157895	0.0921053	0.0131579	0.0394737	0	0.0263158	0.144737	0.0263158
EPB91679	1369	154889	0.0723156	46.035	-0.440906	8.64194	13.895	74.753	0.0723156	0.0109569	0.0547845	0.0723156	0.036523	0.0540541	0.0277575	0.055515	0.0715851	0.0913075	0.0357925	0.0401753	0.0525931	0.0409058	0.06355	0.0708546	0.0518627	0.0613587	0.0116874	0.0241052	0.388605	0.203798	0.345161	92936.6	67.8865	0.402484	0.130022	0.467495	0.128069	0.154098	0.636066	0.0655738	0.00163934	0.0901639	0.121311	0.00819672	0.0606557	0.0327869	0.00655738	0.118033	0.0213115
EPB91223	334	37070.7	0.10479	36.5847	-0.31497	6.31898	-1.94148	8.40377	0.0508982	0	0.0359281	0.0508982	0.0568862	0.0958084	0.0179641	0.0239521	0.0419162	0.0778443	0.0568862	0.0479042	0.0598802	0.0658683	0.0389222	0.0778443	0.0748503	0.0778443	0.011976	0.0359281	0.392216	0.266467	0.354498	22750	68.1138	0.0389222	0.52994	0.431138	0.0923921	0.25	0.458333	0.0166667	0	0.0416667	0.075	0.0583333	0.108333	0.0166667	0.00833333	0.0666667	0.0333333
EPB91225	694	78328.8	0.0835735	32.3209	-0.162824	8.87796	9.49217	32.9822	0.074928	0.0100865	0.0461095	0.0706052	0.0403458	0.0518732	0.0158501	0.0677233	0.0662824	0.092219	0.0273775	0.0273775	0.0518732	0.0389049	0.0634006	0.0518732	0.0778098	0.0821326	0.00720461	0.0360231	0.427954	0.195965	0.296916	41022.4	59.11	0.420749	0.164265	0.414986	0.0555378	0.171429	0.632653	0.044898	0	0.0734694	0.134694	0.0122449	0.0571429	0.0204082	0.0122449	0.130612	0.0204082
EPB90858	335	37921.5	0.110448	43.2415	-0.267463	5.57007	-9.5698	6.76787	0.0835821	0.0238806	0.080597	0.0507463	0.0447761	0.0597015	0.0328358	0.080597	0.0507463	0.0656716	0.0268657	0.0358209	0.0328358	0.0358209	0.0507463	0.0776119	0.0477612	0.0537313	0.0179104	0.0477612	0.420896	0.197015	0.297193	20141.7	60.1245	0	0.489552	0.510448	0.0423501	0.245614	0.605263	0.0526316	0.00877193	0.131579	0.140351	0.0350877	0.0350877	0.0175439	0.0350877	0.0789474	0.0350877
EPB90803	884	96660.1	0.0859729	35.7922	-0.21233	5.57701	-18.5791	13.96	0.0667421	0.00904977	0.061086	0.0441176	0.0316742	0.0769231	0.0248869	0.0723982	0.0531674	0.071267	0.0180995	0.0520362	0.0599548	0.0429864	0.0294118	0.0837104	0.0644796	0.0837104	0.00791855	0.0463801	0.39819	0.243213	0.273754	46556.7	52.6659	0.153846	0.283937	0.562217	0.0523732	0.125	0.635714	0.0357143	0.00714286	0.107143	0.1	0.0107143	0.0535714	0.00714286	0.0142857	0.114286	0.0214286
EPB90653	432	47298.9	0.0648148	31.6632	-0.216898	5.44514	-13.3598	7.51447	0.101852	0.0162037	0.0717593	0.0694444	0.0300926	0.0601852	0.0300926	0.0717593	0.0671296	0.0810185	0.0115741	0.0555556	0.025463	0.0185185	0.0416667	0.0625	0.0717593	0.0787037	0.00231481	0.0324074	0.409722	0.208333	0.308584	25649.5	59.3738	0.414352	0.106481	0.479167	0.106477	0.177215	0.626582	0.0822785	0	0.101266	0.126582	0.0189873	0.0696203	0.0253165	0.0126582	0.120253	0.0126582
EPB90592	500	55152.4	0.072	44.9742	-0.1262	5.9052	-8.22942	13.6296	0.094	0.006	0.066	0.058	0.042	0.06	0.028	0.068	0.062	0.118	0.014	0.02	0.042	0.054	0.044	0.08	0.056	0.058	0.008	0.022	0.424	0.21	0.332425	32435.2	64.8704	0.488	0.104	0.408	0.0623548	0.186916	0.584112	0.0747664	0	0.0934579	0.0934579	0.00934579	0.0700935	0.0327103	0.0186916	0.102804	0.0140187
EPB90566	2046	232427	0.086999	44.1771	-0.30567	6.45943	-7.60967	61.7944	0.083089	0.0210166	0.0610948	0.0610948	0.0342131	0.0322581	0.0171065	0.0562072	0.0679374	0.111926	0.0288368	0.0474096	0.0366569	0.0513196	0.0493646	0.0796676	0.0562072	0.0518084	0.0102639	0.042522	0.418866	0.234604	0.303587	123224	60.227	0.623167	0.0322581	0.344575	0.0751771	0.101183	0.708279	0.0578187	0.00131406	0.123522	0.113009	0.00262812	0.0341656	0.0183968	0.00788436	0.140604	0.00919842
EPB90073	1015	110981	0.0669951	37.5431	-0.188177	5.70404	-24.4123	22.843	0.0876847	0.0108374	0.0719212	0.0482759	0.0315271	0.0748768	0.0344828	0.0522167	0.0512315	0.0965517	0.0226601	0.0433498	0.0472906	0.0413793	0.0423645	0.0689655	0.0551724	0.0837438	0.0137931	0.0216749	0.409852	0.208867	0.297498	58272.9	57.4117	0.231527	0.181281	0.587192	0.114552	0.153203	0.629526	0.0584958	0.00278552	0.130919	0.091922	0.0111421	0.0779944	0.0501393	0.00557103	0.097493	0.0362117
EPB89866	359	39614.8	0.0835655	35.9643	-0.245682	6.45847	-1.88049	11.6795	0.0640669	0.0362117	0.0557103	0.0557103	0.0389972	0.097493	0.0222841	0.0779944	0.0557103	0.0584958	0.0334262	0.0529248	0.0473538	0.0278552	0.0501393	0.0668524	0.0557103	0.0584958	0.0222841	0.0222841	0.376045	0.203343	0.279218	19609.4	54.6222	0.292479	0.261838	0.445682	0.0257449	0.0909091	0.681818	0.0181818	0.00909091	0.109091	0.118182	0.0272727	0.0727273	0.0181818	0	0.145455	0.00909091
EPB89653	777	89521.7	0.106821	35.8737	-0.583784	5.79214	-18.078	21.5713	0.048906	0.018018	0.0720721	0.0617761	0.046332	0.0592021	0.036036	0.048906	0.0553411	0.0746461	0.032175	0.0553411	0.03861	0.0540541	0.0527671	0.0656371	0.0579151	0.0617761	0.015444	0.045045	0.37323	0.232947	0.325537	49921.3	64.2487	0.169884	0.284427	0.545689	0.12966	0.184953	0.670846	0.0564263	0.0031348	0.109718	0.115987	0.00940439	0.0532915	0.0407524	0.00940439	0.0909091	0.0376176
EPB89526	705	79460.4	0.0822695	39.9597	-0.446383	5.71768	-10.4411	16.309	0.0638298	0.00425532	0.058156	0.0851064	0.035461	0.0553191	0.0156028	0.0524823	0.0822695	0.0950355	0.0269504	0.0382979	0.0382979	0.0382979	0.0453901	0.0808511	0.070922	0.0666667	0.00851064	0.0382979	0.387234	0.228369	0.365581	50384.8	71.4678	0.346099	0.163121	0.49078	0.17408	0.168712	0.634969	0.0521472	0	0.0981595	0.134969	0.00920245	0.0552147	0.0122699	0.00613497	0.147239	0.0306748
EPB89473	1266	144703	0.0616114	44.1566	-0.734518	5.40695	-36.8085	24.3773	0.0758294	0.007109	0.0600316	0.109005	0.0315956	0.0379147	0.0221169	0.0489731	0.0781991	0.0916272	0.021327	0.0473934	0.0197472	0.0687204	0.0600316	0.0718799	0.0608215	0.0576619	0.00315956	0.0268562	0.35703	0.248815	0.401359	101881	80.4748	0.621643	0.0750395	0.303318	0.170106	0.150685	0.70274	0.0643836	0	0.0849315	0.163014	0.00821918	0.039726	0.0287671	0.0109589	0.106849	0.0219178
EPB89401	415	46693.6	0.0650602	41.8393	-0.467229	5.86416	-6.649	10.7355	0.0385542	0.0216867	0.0650602	0.0650602	0.0337349	0.0795181	0.0240964	0.053012	0.0722892	0.0915663	0.0240964	0.053012	0.0337349	0.0819277	0.0409639	0.0481928	0.0578313	0.0843373	0.0120482	0.0192771	0.356627	0.240964	0.332872	27383.4	65.9841	0.327711	0.272289	0.4	0.0491981	0.105263	0.719298	0.0233918	0	0.122807	0.122807	0	0.0760234	0.0116959	0.0175439	0.152047	0.0175439
EPB89079	602	65530.3	0.116279	27.4868	-0.283389	5.11866	-12.849	1.96623	0.114618	0.00166113	0.0548173	0.0398671	0.0531561	0.0847176	0.0116279	0.0332226	0.0481728	0.076412	0.0215947	0.089701	0.0431894	0.0415282	0.0249169	0.0647841	0.0664452	0.0664452	0.0215947	0.0415282	0.428571	0.262458	0.330523	35574.9	59.0945	0.217608	0.174419	0.607973	0.142484	0.260504	0.491597	0.159664	0	0.0630252	0.0546218	0.00420168	0.109244	0	0.0168067	0.0840336	0.0252101
EPB89021	309	35412.5	0.110032	39.9431	-0.377346	5.11451	-13.6725	1.55498	0.0517799	0.0323625	0.0809061	0.0582524	0.0453074	0.0679612	0.0323625	0.0485437	0.0291262	0.0841424	0.0226537	0.0420712	0.0485437	0.0485437	0.0647249	0.0453074	0.0582524	0.0744337	0.0161812	0.0485437	0.391586	0.194175	0.273584	16873	54.605	0.385113	0.148867	0.466019	0.0534829	0.159091	0.625	0.0568182	0.0113636	0.181818	0.0909091	0.0113636	0.0340909	0.0340909	0.0113636	0.0568182	0.0113636
EPB89031	212	24421.6	0.0896226	39.0911	-0.525943	6.846	-0.222139	7.31783	0.0518868	0.00943396	0.0754717	0.0566038	0.0424528	0.0707547	0.0141509	0.0801887	0.0707547	0.0943396	0.0235849	0.0424528	0.0330189	0.0896226	0.0613208	0.0471698	0.0424528	0.0471698	0.0188679	0.0283019	0.386792	0.221698	0.390095	16638.2	78.4821	0.556604	0.127358	0.316038	0.100274	0.147059	0.696078	0.0294118	0	0.107843	0.0784314	0.0294118	0.0784314	0.00980392	0.00980392	0.127451	0.0196078
EPB88859	223	24278.9	0.0717489	39.652	-0.00896861	5.25246	-7.9767	2.28444	0.125561	0.0179372	0.058296	0.0717489	0.0403587	0.0717489	0.0269058	0.0717489	0.0717489	0.058296	0.0538117	0.0313901	0.058296	0.0313901	0.0224215	0.0403587	0.0403587	0.0762332	0.0134529	0.0179372	0.457399	0.143498	0.296384	12820.5	57.4911	0.412556	0.183857	0.403587	0.0185461	0.168831	0.623377	0.0779221	0	0.0909091	0.168831	0.025974	0.0649351	0.038961	0	0.142857	0.012987
EPB88801	319	36456.7	0.0846395	41.2636	-0.497179	4.81514	-18.8456	-3.7415	0.0815047	0.0125392	0.0783699	0.0909091	0.0470219	0.0470219	0.0219436	0.0564263	0.0595611	0.0971787	0.031348	0.0689655	0.0407524	0.0470219	0.0501567	0.0532915	0.0250784	0.0532915	0.015674	0.0219436	0.404389	0.194357	0.356788	22487.2	70.4928	0.451411	0.15047	0.398119	0.0835386	0.133803	0.683099	0.0704225	0	0.147887	0.161972	0	0.0492958	0.0211268	0.00704225	0.0915493	0.00704225
EPB88726	958	106358	0.0939457	27.2863	-0.411795	5.33328	-28.5067	13.3985	0.0845511	0.0104384	0.0835073	0.0730689	0.0501044	0.0835073	0.0229645	0.0469729	0.0824635	0.0845511	0.0125261	0.0521921	0.0334029	0.0219207	0.0427975	0.0521921	0.0427975	0.0762004	0.00939457	0.0344468	0.398747	0.169102	0.304472	56060.6	58.5184	0.406054	0.181628	0.412317	0.0467616	0.153392	0.651917	0.0766962	0	0.150442	0.150442	0.00294985	0.0884956	0.0235988	0.00884956	0.168142	0.0147493
EPB88586	704	81497.8	0.110795	44.1101	-0.48054	5.05199	-32.6268	1.81223	0.0625	0.0142045	0.0752841	0.0738636	0.0411932	0.0539773	0.0298295	0.0553977	0.0426136	0.0923295	0.0340909	0.046875	0.0326705	0.0482955	0.0582386	0.0639205	0.0539773	0.0511364	0.0213068	0.0482955	0.40625	0.213068	0.259256	36511.1	51.8623	0.410511	0.115057	0.474432	0.0559949	0.101523	0.720812	0.035533	0	0.162437	0.152284	0.00507614	0.0659898	0.0304569	0	0.0913706	0.0253807
EPB88569	445	49470.6	0.0696629	43.0769	-0.17191	5.98369	-8.11406	14.5885	0.0876404	0.0179775	0.0651685	0.0629213	0.0314607	0.0561798	0.0359551	0.0764045	0.0561798	0.0921348	0.0134831	0.0539326	0.0224719	0.0337079	0.0516854	0.0651685	0.058427	0.0808989	0.00224719	0.0359551	0.420225	0.211236	0.30405	26701.1	60.0024	0.431461	0.103371	0.465169	0.103003	0.175758	0.642424	0.0484848	0.00606061	0.0909091	0.109091	0.0181818	0.0545455	0.0424242	0.0121212	0.10303	0.030303
EPB88357	930	104644	0.104301	36.7813	-0.355269	5.06881	-34.7978	3.03324	0.0795699	0.00645161	0.0569892	0.0849462	0.0462366	0.0591398	0.0193548	0.0408602	0.0623656	0.0956989	0.0139785	0.0516129	0.0376344	0.0290323	0.0408602	0.0688172	0.0752688	0.0731183	0.0247312	0.0333333	0.407527	0.224731	0.275633	49841.4	53.5929	0.431183	0.17957	0.389247	0.0526775	0.101754	0.705263	0.0491228	0.00350877	0.0842105	0.221053	0.00350877	0.0807018	0.0210526	0.0175439	0.150877	0.00701754
EPB88251	154	17425.9	0.103896	46.1371	-0.348701	6.42965	-1.12648	6.31038	0.0649351	0	0.0519481	0.0844156	0.0584416	0.0779221	0.025974	0.0649351	0.0974026	0.0714286	0.0454545	0.012987	0.0649351	0.0454545	0.0324675	0.0584416	0.0324675	0.0649351	0.00649351	0.038961	0.415584	0.149351	0.408102	12398.3	80.5082	0.461039	0.123377	0.415584	0.0822762	0.168675	0.542169	0.0481928	0	0.0722892	0.144578	0.0240964	0.0843373	0.0361446	0	0.144578	0.0120482
EPB88036	107	12221	0.11215	35.2215	-0.242991	8.54749	1.66516	5.87795	0.0654206	0.0186916	0.046729	0.0654206	0.0654206	0.0373832	0.0186916	0.0747664	0.102804	0.0841121	0.00934579	0.0654206	0.0560748	0.0373832	0.0280374	0.0560748	0.046729	0.0747664	0.00934579	0.0373832	0.420561	0.205607	0.412385	8661.11	80.945	0.271028	0.280374	0.448598	0.0944329	0.12069	0.655172	0.0517241	0	0.0862069	0.103448	0	0.0689655	0.0172414	0	0.189655	0
EPB87740	746	81206.2	0.0710456	35.9797	-0.288874	5.53233	-13.4901	12.2627	0.0938338	0.0227882	0.0670241	0.0630027	0.041555	0.0844504	0.0160858	0.0616622	0.0589812	0.0589812	0.0227882	0.038874	0.0536193	0.0335121	0.0522788	0.0563003	0.0737265	0.0710456	0.0134048	0.0160858	0.379357	0.202413	0.304664	43236.3	57.9575	0.339142	0.150134	0.510724	0.0933253	0.168582	0.582375	0.0842912	0	0.103448	0.122605	0.0114943	0.0996169	0	0.0191571	0.1341	0.0153257
EPB87687	763	85258	0.068152	36.2969	-0.408781	5.10883	-23.7737	4.25841	0.102228	0.00917431	0.061599	0.100917	0.0301442	0.0471822	0.00917431	0.068152	0.0838794	0.068152	0.0222805	0.0563565	0.0458716	0.0314548	0.0471822	0.0445609	0.051114	0.0825688	0.0078637	0.0301442	0.411533	0.183486	0.346609	52267.4	68.5025	0.433814	0.235911	0.330275	0.0765753	0.164087	0.668731	0.0743034	0	0.114551	0.185759	0	0.0340557	0.0185759	0.00928793	0.145511	0.0154799
EPB87644	546	59464.1	0.0750916	33.3201	-0.171062	6.19598	-3.73469	13.8468	0.0860806	0.018315	0.043956	0.0604396	0.03663	0.100733	0.0164835	0.0567766	0.043956	0.0824176	0.0347985	0.0531136	0.0384615	0.047619	0.0531136	0.0677656	0.047619	0.0732601	0.00915751	0.029304	0.408425	0.216117	0.283431	30287.7	55.4719	0.428571	0.159341	0.412088	0.0413293	0.175758	0.642424	0.0545455	0	0.0727273	0.157576	0.0181818	0.0969697	0.030303	0.00606061	0.10303	0.030303
EPB87485	291	32229.1	0.0927835	42.511	-0.214089	5.75128	-5.78175	6.22442	0.0618557	0.00343643	0.0790378	0.0412371	0.0412371	0.0790378	0.0274914	0.0756014	0.0549828	0.0721649	0.024055	0.04811	0.0446735	0.0309278	0.0446735	0.0824742	0.0515464	0.0859107	0.00687285	0.0446735	0.412371	0.213058	0.293338	16516	56.756	0.443299	0.161512	0.395189	0.0234066	0.0957447	0.659574	0.0531915	0	0.159574	0.106383	0	0.0744681	0.0319149	0.0106383	0.12766	0
EPB86961	809	90534.8	0.106304	35.945	-0.402349	5.1057	-25.3391	3.56871	0.0754017	0.013597	0.0642769	0.0704574	0.0506799	0.065513	0.0160692	0.053152	0.0618047	0.0877627	0.0123609	0.0593325	0.0618047	0.0333745	0.0407911	0.0716934	0.0482077	0.0580964	0.0160692	0.039555	0.393078	0.212608	0.311806	48313.5	59.7201	0.488257	0.0432633	0.46848	0.121567	0.18328	0.585209	0.0707395	0.00321543	0.0996785	0.144695	0.0096463	0.073955	0.0160772	0.0160772	0.106109	0.0418006
EPB86785	336	38568.1	0.113095	39.4372	-0.308929	5.65186	-12.9408	9.23671	0.0654762	0.0178571	0.0744048	0.0595238	0.0446429	0.0565476	0.0535714	0.0595238	0.0535714	0.113095	0.0119048	0.047619	0.0297619	0.0416667	0.0386905	0.0595238	0.0446429	0.0595238	0.0178571	0.0505952	0.422619	0.193452	0.309258	20830.6	61.9958	0.473214	0.160714	0.366071	0.0275415	0.10084	0.722689	0.0336134	0	0.142857	0.109244	0	0.0336134	0.0672269	0.0168067	0.134454	0.0252101
EPB86576	530	60626.9	0.126415	41.5472	-0.372075	5.81306	-5.87762	10.8074	0.0754717	0.00943396	0.0679245	0.0584906	0.0584906	0.0415094	0.0132075	0.0641509	0.0716981	0.0886792	0.0150943	0.0509434	0.0396226	0.0358491	0.0433962	0.0716981	0.0811321	0.045283	0.0150943	0.0528302	0.415094	0.239623	0.29173	30626.7	57.7862	0.437736	0.0566038	0.50566	0.100732	0.157068	0.659686	0.0680628	0.0052356	0.115183	0.0890052	0.0157068	0.0314136	0.026178	0.026178	0.136126	0.0209424
EPB86493	250	28067.6	0.08	23.6644	-0.4584	5.85921	-6.56117	7.95774	0.064	0.02	0.084	0.052	0.032	0.06	0.044	0.044	0.092	0.092	0.032	0.044	0.048	0.04	0.016	0.052	0.072	0.064	0.016	0.032	0.376	0.208	0.288623	14330.8	57.3232	0.352	0.224	0.424	0.0123895	0.0810811	0.77027	0.027027	0	0.162162	0.121622	0.0135135	0.0540541	0.0135135	0.0135135	0.202703	0.0135135
EPB86412	310	33360.9	0.0612903	35.4529	-0.0648387	5.28395	-8.04832	3.23899	0.109677	0.0129032	0.0451613	0.0774194	0.0225806	0.0870968	0.016129	0.0419355	0.0612903	0.0870968	0.0516129	0.0451613	0.0387097	0.0193548	0.0354839	0.0709677	0.0516129	0.0870968	0.00967742	0.0290323	0.43871	0.187097	0.315418	18725.2	60.4039	0.309677	0.158065	0.532258	0.0993365	0.220339	0.567797	0.0932203	0.00847458	0.059322	0.152542	0	0.0762712	0.0254237	0	0.118644	0.0677966
EPB86414	215	24661	0.12093	35.6614	-0.237674	5.65385	-5.88059	5.29062	0.0837209	0.00930233	0.0651163	0.0744186	0.0465116	0.0511628	0.0325581	0.0697674	0.0883721	0.0883721	0.0232558	0.0372093	0.0418605	0.0325581	0.0232558	0.0232558	0.0651163	0.0697674	0.0139535	0.0604651	0.455814	0.15814	0.33373	14284.3	66.4384	0.306977	0.255814	0.437209	0.0538513	0.119048	0.702381	0.0595238	0	0.130952	0.142857	0.0238095	0.0714286	0.0357143	0	0.154762	0
EPB86380	524	58254.4	0.0744275	35.5155	-0.273855	4.95292	-18.0412	-1.17946	0.0935115	0.0152672	0.0782443	0.0706107	0.0438931	0.0496183	0.00954198	0.0610687	0.0687023	0.0858779	0.0248092	0.0591603	0.0324427	0.0381679	0.0458015	0.0667939	0.0515267	0.0744275	0.00763359	0.0229008	0.414122	0.215649	0.34736	35226.5	67.2261	0.40458	0.131679	0.46374	0.0601926	0.149321	0.656109	0.081448	0	0.131222	0.140271	0.00904977	0.0678733	0.00904977	0.0180995	0.113122	0.0180995
EPB86106	753	86875.9	0.106242	38.6453	-0.33081	5.81778	-12.8278	18.8842	0.0438247	0.0119522	0.0730412	0.061089	0.0517928	0.0358566	0.0252324	0.0756972	0.0730412	0.106242	0.0185923	0.0424967	0.0292165	0.0504648	0.0424967	0.0969456	0.0531208	0.0544489	0.0132802	0.0411687	0.405046	0.243028	0.310662	46745.4	62.0789	0.431607	0.131474	0.436919	0.0511319	0.0313725	0.8	0.0156863	0	0.180392	0.160784	0	0.0470588	0.0352941	0.00392157	0.141176	0
EPB85936	554	59650.8	0.0559567	27.8854	-0.13574	5.22324	-18.3244	5.08053	0.111913	0.0126354	0.0703971	0.0685921	0.0397112	0.0776173	0.0234657	0.0776173	0.0559567	0.0649819	0.0216606	0.0433213	0.0288809	0.0270758	0.0487365	0.066787	0.066787	0.0776173	0.00180505	0.0144404	0.409747	0.203971	0.307377	32468.8	58.6079	0.386282	0.17148	0.442238	0.0752472	0.171875	0.625	0.09375	0	0.130208	0.135417	0	0.0885417	0.0104167	0.00520833	0.119792	0.015625
EPB85337	213	23989	0.0751174	43.3103	-0.255869	4.83435	-11.1251	-2.00327	0.0610329	0.00938967	0.0751174	0.0798122	0.0328638	0.0516432	0.0187793	0.0657277	0.056338	0.0985915	0.0234742	0.0328638	0.0516432	0.0516432	0.0469484	0.0657277	0.0469484	0.0892019	0.00469484	0.0375587	0.413146	0.197183	0.311385	13064.4	61.3353	0.380282	0.253521	0.366197	0.0208265	0.1125	0.6375	0.0375	0.0125	0.1375	0.1625	0	0.05	0.0125	0.0125	0.0625	0.0375
EPB85135	304	33673.9	0.0789474	32.4668	-0.184211	5.01766	-13.7834	0.257278	0.0789474	0.0131579	0.0559211	0.0789474	0.0328947	0.0822368	0.0263158	0.0625	0.0493421	0.111842	0.0230263	0.0296053	0.0394737	0.0559211	0.0394737	0.0526316	0.0592105	0.0625	0.00328947	0.0427632	0.417763	0.197368	0.314881	18957.9	62.3614	0.381579	0.164474	0.453947	0.0644753	0.172727	0.627273	0.0454545	0	0.0636364	0.163636	0.00909091	0.0727273	0.0636364	0	0.0727273	0.0363636
EPB84981	420	46820	0.0714286	32.5655	-0.241667	5.18266	-13.7593	3.36378	0.0595238	0.0119048	0.0619048	0.0809524	0.0285714	0.0880952	0.0190476	0.05	0.052381	0.121429	0.0190476	0.0238095	0.05	0.05	0.0571429	0.0547619	0.047619	0.0809524	0.0190476	0.0238095	0.402381	0.17619	0.284265	23098	54.9952	0.511905	0.047619	0.440476	0.0215873	0.0863309	0.71223	0.0431655	0	0.136691	0.172662	0.00719424	0.0935252	0.028777	0.00719424	0.115108	0.0143885
EPB84912	101	11509.1	0.029703	27.605	-0.338614	6.26612	-1.22246	3.76531	0.049505	0	0.0693069	0.0594059	0.00990099	0.029703	0.029703	0.0891089	0.0693069	0.0792079	0.049505	0.039604	0.019802	0.0891089	0.049505	0.049505	0.0990099	0.0990099	0	0.019802	0.39604	0.277228	0.392111	8061.86	79.8204	0.326733	0.267327	0.405941	0.0811793	0.16	0.76	0.04	0	0.12	0.1	0	0.02	0.04	0.02	0.12	0.04
EPB84779	353	38477.9	0.0906516	37.374	-0.23796	5.59378	-10.3479	6.96864	0.0991501	0.00849858	0.0623229	0.0509915	0.0396601	0.0849858	0.0368272	0.0679887	0.0453258	0.0736544	0.0113314	0.0481586	0.0764873	0.0254958	0.0368272	0.0509915	0.0679887	0.0623229	0.01983	0.0311615	0.405099	0.192635	0.323196	21298.9	60.3368	0.0651558	0.342776	0.592068	0.0351481	0.19084	0.526718	0.0916031	0.00763359	0.0610687	0.122137	0.0229008	0.0839695	0.0534351	0.00763359	0.0610687	0.0152672
EPB84809	89	9842.16	0.0561798	32.5506	-0.297753	5.91611	-2.21952	3.78668	0.101124	0.011236	0.0337079	0.123596	0.0337079	0.0561798	0.0337079	0.0449438	0.11236	0.0786517	0.0224719	0.0224719	0.0224719	0.0337079	0.0224719	0.0674157	0.0561798	0.101124	0.011236	0.011236	0.404494	0.179775	0.407958	6919.11	77.7428	0.41573	0.213483	0.370787	0.0812693	0.222222	0.533333	0.0888889	0.0222222	0.0222222	0.2	0	0.111111	0	0	0.177778	0.0666667
EPB84462	201	22562.6	0.0696517	30.01	-0.237811	6.49962	-1.68373	10.2219	0.079602	0	0.0696517	0.0597015	0.0497512	0.0696517	0.0447761	0.0845771	0.0746269	0.0895522	0.0199005	0.039801	0.0298507	0.0646766	0.0447761	0.039801	0.039801	0.079602	0.00497512	0.0149254	0.422886	0.18408	0.29899	12096.5	60.1815	0.40796	0.208955	0.383085	0.0122927	0.057971	0.811594	0.0289855	0	0.130435	0.144928	0	0.0724638	0.057971	0	0.188406	0
EPB84458	1534	173870	0.0684485	43.9888	-0.493677	5.74446	-25.6575	39.8274	0.0743155	0.0110821	0.0749674	0.083442	0.0345502	0.041721	0.0202086	0.0567145	0.0899609	0.0938722	0.0254237	0.0397653	0.0352021	0.0443286	0.0501956	0.0645372	0.0580183	0.0677966	0.0065189	0.0273794	0.386571	0.206649	0.386761	117101	76.3368	0.35528	0.0860495	0.55867	0.278965	0.173594	0.654034	0.0696822	0.00244499	0.111247	0.133252	0.0110024	0.0501222	0.0171149	0.0122249	0.141809	0.0183374
EPB84442	265	29590.2	0.0792453	26.1525	-0.379245	6.0669	-4.60294	9.95046	0.0679245	0.00754717	0.0716981	0.0679245	0.0377358	0.0943396	0.0377358	0.0603774	0.0679245	0.0830189	0.0226415	0.0339623	0.0264151	0.0490566	0.0528302	0.0528302	0.0415094	0.0830189	0.00754717	0.0339623	0.396226	0.177358	0.298136	15840.2	59.7744	0.418868	0.143396	0.437736	0.0259556	0.115789	0.736842	0.0421053	0	0.168421	0.157895	0	0.0631579	0.0315789	0	0.136842	0.0315789
EPB84127	2311	258408	0.0943315	45.0964	-0.282908	5.06728	-80.0422	6.14195	0.0739939	0.0099524	0.067936	0.0571181	0.0450022	0.0445695	0.0216357	0.0545219	0.0566854	0.096495	0.0225011	0.0471657	0.0415405	0.0545219	0.0320208	0.10212	0.0579836	0.064907	0.0108178	0.0385115	0.40675	0.261791	0.348724	154167	66.7102	0.276504	0.200346	0.52315	0.141611	0.118541	0.636272	0.0729483	0	0.129686	0.109422	0.00405268	0.0536981	0.0202634	0.00405268	0.101317	0.0070922
EPB84104	272	29532.1	0.0588235	37.5809	-0.138971	4.8065	-18.5429	-2.90666	0.0551471	0.0220588	0.0625	0.0735294	0.0220588	0.0992647	0.0404412	0.0992647	0.0404412	0.0735294	0.0257353	0.0404412	0.0588235	0.0330882	0.0257353	0.0698529	0.0551471	0.0661765	0.0110294	0.0257353	0.378676	0.198529	0.293817	15448.3	56.7953	0.264706	0.242647	0.492647	0.0247214	0.163043	0.586957	0.0326087	0	0.108696	0.163043	0	0.076087	0.0326087	0.0217391	0.076087	0.0326087
EPB83985	358	41323.4	0.106145	46.7395	-0.563408	5.59616	-8.68163	8.18779	0.0446927	0.0111732	0.0670391	0.0837989	0.0558659	0.0586592	0.0251397	0.0530726	0.0698324	0.0782123	0.0335196	0.0391061	0.0530726	0.0418994	0.0558659	0.0642458	0.0558659	0.0586592	0.0139665	0.0363128	0.374302	0.201117	0.326044	23343.8	65.2062	0.251397	0.312849	0.435754	0.0528832	0.155556	0.651852	0.0296296	0	0.133333	0.140741	0.0222222	0.0740741	0.0296296	0.0148148	0.125926	0.0222222
EPB83961	716	81367	0.0963687	31.1565	-0.446927	6.27402	-6.65381	28.2878	0.0726257	0.0167598	0.0684358	0.0782123	0.0586592	0.0642458	0.0293296	0.0572626	0.0810056	0.0810056	0.0265363	0.0391061	0.0502793	0.0321229	0.0544693	0.0502793	0.0446927	0.0572626	0.00977654	0.027933	0.391061	0.166201	0.318375	44692	62.4191	0.367318	0.206704	0.425978	0.0636937	0.161654	0.661654	0.0789474	0	0.12782	0.150376	0.0037594	0.0676692	0.0263158	0.0075188	0.161654	0.0263158
EPB83809	614	70007.4	0.0749186	37.5731	-0.399511	5.98608	-9.80542	19.6757	0.0488599	0.0114007	0.0716612	0.0667752	0.0260586	0.0423453	0.0309446	0.0781759	0.0586319	0.0863192	0.0130293	0.0537459	0.0325733	0.0407166	0.0618893	0.0879479	0.0537459	0.0863192	0.014658	0.034202	0.387622	0.236156	0.35216	42745.7	69.6184	0.26873	0.211726	0.519544	0.106532	0.126866	0.641791	0.0485075	0	0.104478	0.119403	0.00746269	0.0559701	0.0485075	0.0149254	0.115672	0.0149254
EPB83698	204	23883.1	0.107843	42.1456	-0.459804	9.14705	5.54827	19.5234	0.0490196	0.00980392	0.0588235	0.0490196	0.0539216	0.0196078	0.0588235	0.0588235	0.0686275	0.0882353	0.0245098	0.0294118	0.0637255	0.0441176	0.0637255	0.0882353	0.0490196	0.0686275	0.00980392	0.0441176	0.397059	0.210784	0.364163	15130	74.1666	0.240196	0.289216	0.470588	0.114746	0.144444	0.655556	0.0555556	0	0.122222	0.0888889	0.0222222	0.0111111	0.0777778	0.0111111	0.111111	0.0111111
EPB83431	403	45626.6	0.114144	35.2373	-0.408685	5.44668	-15.0026	6.58007	0.0843672	0.00744417	0.0843672	0.0421836	0.0372208	0.0620347	0.0421836	0.057072	0.0521092	0.0818859	0.0272953	0.0496278	0.0421836	0.0421836	0.0347395	0.0719603	0.0496278	0.0545906	0.0272953	0.0496278	0.419355	0.2134	0.288914	22706.1	56.3427	0.270471	0.166253	0.563275	0.0843502	0.215827	0.589928	0.0719424	0.00719424	0.129496	0.0647482	0.00719424	0.0791367	0.0503597	0.028777	0.0935252	0.0431655
EPB83409	584	65041.2	0.0856164	39.0961	-0.192466	4.75006	-32.4569	-8.18047	0.0890411	0.0205479	0.0667808	0.0753425	0.0325342	0.0547945	0.0205479	0.0530822	0.0565068	0.0873288	0.0325342	0.0479452	0.0462329	0.0393836	0.0291096	0.0513699	0.0633562	0.0804795	0.0119863	0.0410959	0.428082	0.202055	0.333155	37613.1	64.406	0.27226	0.22774	0.5	0.102922	0.176211	0.634361	0.0572687	0.00440529	0.123348	0.140969	0.0132159	0.0704846	0.0176211	0.00881057	0.105727	0.0176211
EPB82863	475	52153	0.0757895	18.2478	-0.0269474	5.11491	-22.9489	2.47996	0.0821053	0.0210526	0.0652632	0.0673684	0.0336842	0.08	0.0378947	0.0673684	0.0526316	0.0821053	0.04	0.0357895	0.0294737	0.0336842	0.0294737	0.0652632	0.0463158	0.0884211	0.00210526	0.04	0.435789	0.181053	0.294935	26873.7	56.5762	0.423158	0.153684	0.423158	0.0367243	0.130435	0.639752	0.068323	0.00621118	0.118012	0.136646	0	0.0993789	0.0559006	0	0.118012	0.0248447
EPB82791	403	45073.7	0.0942928	41.7313	-0.283127	5.20483	-16.4721	3.88314	0.08933	0.0248139	0.0620347	0.0843672	0.0397022	0.0669975	0.0297767	0.0471464	0.0620347	0.101737	0.0198511	0.0248139	0.0521092	0.0347395	0.0421836	0.057072	0.0471464	0.0595533	0.00992556	0.044665	0.411911	0.163772	0.290685	23024.1	57.1318	0.387097	0.240695	0.372208	0.0136169	0.10219	0.715328	0.0583942	0	0.138686	0.211679	0.00729927	0.0510949	0.0437956	0	0.124088	0.0291971
EPB82768	127	14132	0.0944882	17.2331	-0.352756	8.51893	1.84142	8.0091	0.125984	0.015748	0.0472441	0.0629921	0.0472441	0.0629921	0.0314961	0.0551181	0.0866142	0.0787402	0.0314961	0.0629921	0.023622	0.0393701	0.0393701	0.0629921	0.0314961	0.0472441	0	0.0472441	0.433071	0.19685	0.342212	8738.15	68.8044	0.716535	0	0.283465	0.0682443	0.254545	0.618182	0.0545455	0	0.0727273	0.109091	0.0363636	0.0545455	0.0181818	0.0363636	0.181818	0.0545455
EPB82543	254	28155.9	0.0866142	27.0012	-0.26063	5.14759	-6.30506	1.48887	0.0748031	0.00787402	0.0748031	0.0669291	0.0551181	0.0787402	0.00787402	0.0748031	0.0944882	0.0944882	0.0314961	0.023622	0.0393701	0.0590551	0.023622	0.0787402	0.0393701	0.0433071	0.011811	0.019685	0.405512	0.200787	0.322739	15919.2	62.6742	0.279528	0.326772	0.393701	0.0252109	0.0674157	0.696629	0.0449438	0	0.134831	0.0898876	0	0.101124	0.0224719	0	0.179775	0
EPB82560	384	43353.4	0.0494792	48.3135	-0.610156	5.83614	-6.62091	11.5124	0.0703125	0	0.0598958	0.0911458	0.0182292	0.0520833	0.0234375	0.0625	0.0677083	0.104167	0.0208333	0.0390625	0.03125	0.0625	0.0651042	0.0755208	0.0703125	0.0546875	0.0078125	0.0234375	0.361979	0.247396	0.385933	29212.2	76.0736	0.440104	0.15625	0.403646	0.137239	0.140625	0.651042	0.0520833	0	0.0833333	0.135417	0.00520833	0.0729167	0.015625	0.0208333	0.09375	0.03125
EPB82394	920	100322	0.0467391	38.9229	-0.538804	8.41056	4.88115	39.6374	0.11413	0.00108696	0.0565217	0.0858696	0.023913	0.0478261	0.0152174	0.0663043	0.103261	0.0663043	0.0076087	0.0478261	0.0532609	0.0391304	0.0434783	0.0836957	0.048913	0.0728261	0.00108696	0.0217391	0.373913	0.219565	0.423862	75062.1	81.5892	0.377174	0.153261	0.469565	0.258427	0.217857	0.583929	0.119643	0	0.0803571	0.121429	0.0125	0.0339286	0.00892857	0.0142857	0.153571	0.0267857
EPB82261	1040	115859	0.0692308	33.9645	-0.319904	6.25697	-8.26656	35.6069	0.0923077	0.0115385	0.0615385	0.0711538	0.0307692	0.0576923	0.0240385	0.0519231	0.0798077	0.106731	0.0240385	0.0375	0.0355769	0.0442308	0.0432692	0.0596154	0.0663462	0.0634615	0.0125	0.0259615	0.407692	0.207692	0.3338	67752.2	65.1464	0.500962	0.123077	0.375962	0.0808179	0.134228	0.686801	0.0693512	0	0.107383	0.129754	0.00447427	0.0604027	0.0201342	0.0111857	0.147651	0.0134228
EPB82132	147	16515.7	0.0816327	33.2129	-0.270068	6.95473	-0.0794494	7.87637	0.102041	0.0272109	0.0612245	0.0748299	0.0204082	0.0680272	0.0340136	0.0816327	0.0748299	0.0612245	0.0204082	0.0204082	0.0204082	0.0272109	0.0612245	0.0544218	0.0544218	0.0748299	0.0204082	0.0408163	0.421769	0.156463	0.342985	10017	68.143	0.306122	0.319728	0.37415	0.0418965	0.155172	0.672414	0.0689655	0.0172414	0.12069	0.12069	0.0344828	0.103448	0.0344828	0.0172414	0.155172	0
EPB81734	343	38946.5	0.0728863	40.1198	-0.248105	5.24353	-6.39247	2.78763	0.102041	0.0233236	0.0612245	0.0641399	0.0204082	0.03207	0.0058309	0.0495627	0.0612245	0.125364	0.0437318	0.0495627	0.0291545	0.0728863	0.0466472	0.0495627	0.0612245	0.0495627	0.0174927	0.0349854	0.443149	0.233236	0.327724	22364.2	65.2018	0.688047	0	0.311953	0.0373336	0.125926	0.718519	0.0666667	0	0.140741	0.0962963	0	0.0518519	0.00740741	0	0.125926	0.0148148
EPB81719	459	52617.6	0.0762527	41.6935	-0.637255	7.63691	1.58208	23.8442	0.0784314	0.0108932	0.0588235	0.0915033	0.0261438	0.0479303	0.0261438	0.0588235	0.104575	0.0958606	0.0239651	0.037037	0.0413943	0.0522876	0.0479303	0.0566449	0.0413943	0.0501089	0.0174292	0.0326797	0.383442	0.187364	0.354628	32393.4	70.5739	0.490196	0.0697168	0.440087	0.163154	0.121359	0.68932	0.0776699	0	0.0873786	0.179612	0.00485437	0.0533981	0.0145631	0.00485437	0.174757	0.0194175
EPB81701	548	62085.2	0.0912409	42.8781	-0.368613	6.00188	-6.49364	17.3392	0.080292	0.0127737	0.0529197	0.0948905	0.0565693	0.0529197	0.020073	0.0547445	0.0784672	0.0821168	0.0255474	0.0364964	0.0419708	0.0346715	0.0565693	0.0547445	0.0583942	0.0711679	0	0.0346715	0.405109	0.184307	0.330742	35454.7	64.6983	0.259124	0.191606	0.54927	0.143179	0.197248	0.642202	0.0963303	0.00458716	0.087156	0.169725	0.00917431	0.059633	0.00917431	0.0137615	0.16055	0.0229358
EPB81592	163	17236.5	0.0552147	38.1111	0.0840491	5.24575	-4.29169	1.53625	0.196319	0	0.0245399	0.0920245	0.0368098	0.0429448	0.0122699	0.0368098	0.0613497	0.0920245	0.0184049	0.0490798	0.0429448	0.0429448	0.0306748	0.0552147	0.0490798	0.0981595	0	0.0184049	0.496933	0.196319	0.48501	14732.1	90.381	0.226994	0.312883	0.460123	0.214107	0.346535	0.50495	0.207921	0	0.039604	0.128713	0.019802	0.019802	0.019802	0.00990099	0.0990099	0.039604
EPB81510	260	29533.8	0.0807692	36.6239	-0.705769	5.65505	-5.05836	5.88198	0.0769231	0.0153846	0.0653846	0.0807692	0.0461538	0.0384615	0.0192308	0.0615385	0.0923077	0.0615385	0.0269231	0.0961538	0.0346154	0.05	0.0346154	0.0576923	0.0538462	0.0538462	0	0.0346154	0.361538	0.257692	0.443983	22958.1	88.3003	0.257692	0.153846	0.588462	0.260835	0.216561	0.649682	0.044586	0	0.101911	0.121019	0.0127389	0.0509554	0.00636943	0.0127389	0.140127	0.044586
EPB81354	353	39116.2	0.0849858	45.8071	-0.329745	6.36173	-3.46627	15.5606	0.0764873	0.0453258	0.0453258	0.0793201	0.0424929	0.0736544	0.0368272	0.0651558	0.0736544	0.0509915	0.0169972	0.0481586	0.0566572	0.01983	0.0396601	0.0538244	0.0623229	0.0708215	0.00849858	0.0339943	0.365439	0.184136	0.305129	20923.2	59.2724	0.271955	0.17847	0.549575	0.022512	0.142857	0.650794	0.0555556	0	0.0714286	0.150794	0	0.0873016	0.015873	0.00793651	0.174603	0.00793651
EPB81122	133	15329.3	0.075188	54.2985	-0.539098	5.45048	-3.31722	2.48169	0.0601504	0.0150376	0.075188	0.0902256	0.0225564	0.0225564	0.0150376	0.0601504	0.0902256	0.120301	0.0075188	0.0451128	0.0676692	0.0300752	0.0526316	0.0526316	0.0601504	0.0601504	0.0150376	0.037594	0.383459	0.18797	0.353652	9443.28	71.0021	0.466165	0.150376	0.383459	0.0352288	0.112903	0.758065	0.0645161	0	0.129032	0.16129	0	0.0322581	0.016129	0	0.177419	0.016129
EPB92983	208	22896.5	0.0769231	37.637	-0.29375	5.75264	-4.02951	4.92179	0.110577	0	0.0721154	0.0625	0.0432692	0.0673077	0.0240385	0.0673077	0.0673077	0.0961538	0.00480769	0.0528846	0.0336538	0.0384615	0.0480769	0.0576923	0.0576923	0.0625	0.00961538	0.0240385	0.418269	0.206731	0.3481	13857.6	66.6231	0.418269	0.125	0.456731	0.0567112	0.186047	0.581395	0.0930233	0	0.104651	0.0813953	0.0116279	0.104651	0.0465116	0.0116279	0.116279	0.0348837
EPB92920	567	63495.3	0.102293	29.5323	-0.532981	9.35348	17.1864	33.383	0.0864198	0.010582	0.0440917	0.0529101	0.0405644	0.0652557	0.0141093	0.0405644	0.0740741	0.0705467	0.0194004	0.0670194	0.0652557	0.0388007	0.0529101	0.0652557	0.0670194	0.0634921	0.0229277	0.0388007	0.382716	0.238095	0.381189	41360.5	72.9462	0	0.363316	0.636684	0.244096	0.207746	0.56338	0.0950704	0	0.056338	0.0704225	0.00352113	0.0633803	0.0105634	0.0176056	0.133803	0.0246479
EPB92361	331	36535	0.0845921	27.4683	-0.257402	6.45096	-1.82935	10.5447	0.0785498	0.0181269	0.0725076	0.0392749	0.0332326	0.0694864	0.0241692	0.0392749	0.0574018	0.0936556	0.0181269	0.0453172	0.0422961	0.0302115	0.0483384	0.0634441	0.0936556	0.081571	0.0151057	0.0362538	0.39577	0.232628	0.308545	19990.7	60.3948	0.0151057	0.459215	0.52568	0.0429749	0.188525	0.639344	0.057377	0.00819672	0.0819672	0.0655738	0.00819672	0.0491803	0.0327869	0.00819672	0.139344	0.0327869
EPB92287	176	19956	0.0852273	53.4295	-0.75625	8.60932	1.95946	10.7561	0.0738636	0.00568182	0.0511364	0.0852273	0.0284091	0.0568182	0.0284091	0.0397727	0.0738636	0.0738636	0.0113636	0.0284091	0.0284091	0.0397727	0.0738636	0.113636	0.0738636	0.0568182	0.0227273	0.0340909	0.340909	0.255682	0.404553	14033.8	79.7375	0.204545	0.232955	0.5625	0.179323	0.2	0.621053	0.0631579	0	0.0631579	0.147368	0	0.0631579	0.0315789	0.0315789	0.0947368	0
EPB92015	464	51234.1	0.0818966	39.0185	-0.382543	5.60952	-12.1539	9.41455	0.075431	0.00862069	0.0732759	0.049569	0.0387931	0.0711207	0.0323276	0.0431034	0.0387931	0.103448	0.0150862	0.0366379	0.0818966	0.0301724	0.0560345	0.0711207	0.0775862	0.0538793	0.0172414	0.0258621	0.372845	0.215517	0.277956	24747.4	53.335	0.25431	0.215517	0.530172	0.0361306	0.0958904	0.636986	0.0273973	0	0.116438	0.123288	0	0.0616438	0.0410959	0	0.0890411	0.0273973
EPB91491	112	12302	0.0625	22.4821	-0.209821	6.71072	-0.338653	3.72274	0.0982143	0.0178571	0.0892857	0.0357143	0.0267857	0.0625	0.0178571	0.107143	0.107143	0.0892857	0.0178571	0.0535714	0.0178571	0.0535714	0.0178571	0.0625	0.0446429	0.0446429	0	0.0357143	0.419643	0.214286	0.374708	8134.69	72.6312	0.473214	0.142857	0.383929	0.0482707	0.22	0.62	0.08	0	0.2	0.06	0	0.06	0	0.04	0.2	0.02
EPB91511	215	24571	0.0837209	42.453	-0.492093	5.13281	-9.96701	1.56739	0.0418605	0.0186047	0.0790698	0.0930233	0.0418605	0.0697674	0.027907	0.0511628	0.0837209	0.0976744	0.0465116	0.0232558	0.0744186	0.0232558	0.0418605	0.0186047	0.0744186	0.0511628	0.00465116	0.0372093	0.372093	0.139535	0.349789	14862.2	69.1266	0.293023	0.204651	0.502326	0.0748033	0.0978261	0.728261	0.0326087	0	0.152174	0.173913	0.0217391	0.0652174	0.0217391	0	0.173913	0.0326087
EPB91183	131	14847.7	0.0992366	32.455	-0.517557	5.8857	-2.22412	3.38862	0.0229008	0	0.0839695	0.0534351	0.0458015	0.0763359	0.0229008	0.0763359	0.10687	0.0839695	0.0229008	0.0534351	0.0534351	0.0305344	0.0152672	0.0610687	0.0839695	0.0534351	0.0229008	0.0305344	0.358779	0.229008	0.365072	9183.13	70.1002	0.0381679	0.473282	0.48855	0.0560762	0.174603	0.539683	0.031746	0	0.111111	0.0634921	0	0.0793651	0	0	0.174603	0.0634921
EPB90769	95	10513.7	0.0315789	37.1526	-0.544211	5.58741	-2.3096	1.8601	0.0736842	0	0.0736842	0.0631579	0.0210526	0.0421053	0.0210526	0.0421053	0.0947368	0.105263	0.0210526	0.0421053	0	0.115789	0.0210526	0.115789	0.0526316	0.0842105	0.0105263	0	0.357895	0.326316	0.444324	8217.14	86.4962	0.610526	0	0.389474	0.262862	0.140351	0.684211	0.0701754	0	0.105263	0.105263	0	0.0526316	0	0	0.157895	0.0175439
EPB90371	83	9150.45	0.0240964	43.3108	-0.337349	5.04409	-3.39242	0.192873	0.0361446	0	0.060241	0.0963855	0	0.108434	0.0120482	0.108434	0.0722892	0.0843373	0.0481928	0.0120482	0.0481928	0.0722892	0.0481928	0.060241	0.0361446	0.0722892	0	0.0240964	0.373494	0.180723	0.395846	6129.41	73.8483	0.228916	0.337349	0.433735	0.072842	0.097561	0.585366	0.0243902	0	0.097561	0.170732	0	0.219512	0	0.0243902	0.121951	0.0243902
EPB89680	214	23873	0.0233645	47.5631	-0.538785	4.77404	-13.2537	-3.71568	0.126168	0	0.0700935	0.126168	0.0140187	0.0327103	0.00934579	0.0560748	0.088785	0.0841121	0.0700935	0.0700935	0.0280374	0.0186916	0.046729	0.0327103	0.0654206	0.0514019	0	0.00934579	0.411215	0.186916	0.551608	22951.5	107.25	0.528037	0	0.471963	0.41482	0.351955	0.541899	0.100559	0	0.0837989	0.134078	0.0167598	0.0335196	0.0111732	0.0391061	0.100559	0.0558659
EPB89624	683	76357.4	0.108346	37.0737	-0.38653	6.14989	-5.39018	16.3392	0.0658858	0.011713	0.0541728	0.045388	0.0395315	0.0819912	0.0190337	0.0600293	0.0527086	0.0658858	0.0366032	0.0614934	0.0483163	0.0541728	0.0380673	0.0717423	0.0644217	0.0600293	0.0146413	0.0541728	0.396779	0.25183	0.273113	36428.3	53.3358	0.215227	0.256223	0.528551	0.046879	0.170507	0.62212	0.0414747	0.00460829	0.0829493	0.0875576	0.0138249	0.0691244	0.0276498	0.0368664	0.119816	0.0322581
EPB89481	305	35166.6	0.118033	34.7125	-0.306557	4.98963	-13.928	-0.162257	0.0557377	0.0327869	0.0786885	0.0754098	0.052459	0.0688525	0.0229508	0.0655738	0.0491803	0.0983607	0.0163934	0.0360656	0.0360656	0.0459016	0.0590164	0.0393443	0.042623	0.0590164	0.0131148	0.052459	0.413115	0.163934	0.278822	17405.5	57.0674	0.337705	0.170492	0.491803	0.0601827	0.186813	0.659341	0.032967	0	0.164835	0.131868	0.021978	0.0549451	0.010989	0.021978	0.0769231	0.032967
EPB88966	122	13607.8	0.0163934	45.9189	-0.359016	10.0625	8.77148	14.342	0.0655738	0.00819672	0.0327869	0.0819672	0.0163934	0.0409836	0.0245902	0.106557	0.106557	0.0737705	0.0163934	0.0245902	0.0491803	0.0327869	0.0819672	0.0901639	0.0655738	0.0819672	0	0	0.360656	0.213115	0.434494	10272.2	84.1981	0.204918	0.319672	0.47541	0.156429	0.208955	0.552239	0.104478	0.0149254	0.0447761	0.119403	0.0149254	0.0597015	0	0.0298507	0.19403	0.0149254
EPB88700	407	45299.2	0.0663391	40.7951	-0.284521	5.11894	-20.9493	2.27467	0.0884521	0.002457	0.0712531	0.0663391	0.031941	0.041769	0.041769	0.0638821	0.041769	0.0909091	0.017199	0.0565111	0.031941	0.04914	0.041769	0.0687961	0.0761671	0.0835381	0.002457	0.031941	0.410319	0.250614	0.383582	30780.6	75.628	0.398034	0.0958231	0.506143	0.25083	0.190244	0.663415	0.0585366	0	0.121951	0.102439	0.0146341	0.0341463	0.0585366	0.0146341	0.0682927	0.0439024
EPB88660	359	39612	0.100279	28.69	-0.311978	5.33527	-12.4658	4.22866	0.0584958	0.0139276	0.0779944	0.0445682	0.0417827	0.091922	0.0334262	0.0612813	0.0584958	0.0668524	0.0194986	0.0445682	0.0473538	0.0417827	0.0278552	0.0668524	0.0640669	0.0807799	0.00835655	0.0501393	0.387187	0.21727	0.288829	19821.7	55.2137	0.359331	0.116992	0.523677	0.0466687	0.0762712	0.686441	0.0338983	0	0.152542	0.101695	0.00847458	0.101695	0.0254237	0.0169492	0.144068	0.00847458
EPB88332	535	59435.5	0.0897196	40.5572	-0.0250467	5.65664	-13.067	11.2175	0.082243	0.0224299	0.0635514	0.0542056	0.0485981	0.0560748	0.0317757	0.0766355	0.0616822	0.100935	0.0186916	0.046729	0.0448598	0.0299065	0.0299065	0.0598131	0.0672897	0.0635514	0.00934579	0.0317757	0.431776	0.203738	0.275417	29109.8	54.4109	0.321495	0.228037	0.450467	0.0249336	0.127389	0.687898	0.0254777	0.00636943	0.140127	0.133758	0	0.0509554	0.0254777	0.00636943	0.146497	0.0318471
EPB87931	437	49983.6	0.0732265	43.1415	-0.361098	5.36363	-14.4584	6.97477	0.0572082	0.0228833	0.0869565	0.0755149	0.0480549	0.0457666	0.02746	0.0617849	0.0686499	0.0892449	0.0343249	0.0366133	0.0343249	0.0503432	0.0594966	0.0503432	0.0457666	0.0800915	0	0.0251716	0.395881	0.183066	0.321963	28181.3	64.4881	0.368421	0.144165	0.487414	0.11213	0.156425	0.703911	0.0670391	0	0.162011	0.150838	0.0111732	0.0502793	0.0391061	0.0111732	0.117318	0.0223464
EPB87903	471	52227.8	0.0828025	37.6807	-0.378132	7.10973	0.252748	16.9889	0.0721868	0.00424628	0.0658174	0.0636943	0.044586	0.0849257	0.0169851	0.0509554	0.0658174	0.0828025	0.0254777	0.0339703	0.0530786	0.0339703	0.0636943	0.0721868	0.0530786	0.07431	0.0106157	0.0276008	0.388535	0.193206	0.319009	29188.5	61.9714	0.33758	0.178344	0.484076	0.0519605	0.134146	0.621951	0.0731707	0	0.103659	0.121951	0.0182927	0.0731707	0.00609756	0.0121951	0.134146	0.0121951
EPB87770	408	44934.5	0.0588235	40.4674	-0.618873	6.07452	-7.11807	16.2299	0.0686275	0.0220588	0.0759804	0.0735294	0.0318627	0.110294	0.0392157	0.0563725	0.0808824	0.0661765	0.0318627	0.0294118	0.0612745	0.0490196	0.0490196	0.0392157	0.0318627	0.0563725	0.00245098	0.0245098	0.338235	0.14951	0.434662	33795.2	82.8314	0.166667	0.254902	0.578431	0.23232	0.175	0.566667	0.0583333	0.00416667	0.0916667	0.1	0.0125	0.120833	0.0416667	0.00833333	0.116667	0.0125
EPB87706	156	17572	0.0705128	51.2205	-0.179487	5.14776	-6.16161	0.971212	0.0705128	0.025641	0.0576923	0.0705128	0.0192308	0.0320513	0.025641	0.0769231	0.0448718	0.141026	0.0128205	0.0384615	0.0833333	0.0320513	0.0448718	0.0705128	0.0705128	0.0320513	0.0192308	0.0320513	0.403846	0.211538	0.342115	10477.8	67.1651	0.365385	0.173077	0.461538	0.019828	0.142857	0.714286	0.031746	0.015873	0.126984	0.126984	0.015873	0.015873	0.031746	0	0.0952381	0.047619
EPB87311	544	59825.9	0.0808824	34.341	-0.0601103	6.11948	-4.61394	14.1377	0.0955882	0.0110294	0.0551471	0.0588235	0.0441176	0.0588235	0.0183824	0.0661765	0.0606618	0.0974265	0.0147059	0.0477941	0.0569853	0.0367647	0.0441176	0.0680147	0.0441176	0.0845588	0.00551471	0.03125	0.439338	0.196691	0.280385	29779.2	54.7411	0.329044	0.224265	0.446691	0.0280891	0.111111	0.67284	0.0617284	0	0.111111	0.12963	0.00617284	0.0617284	0.0185185	0	0.135802	0.0123457
EPB87098	251	27704	0.0717131	29.3837	-0.127888	9.61999	15.4081	28.1883	0.0836653	0.0239044	0.0398406	0.0398406	0.0438247	0.0717131	0.0438247	0.0478088	0.0956175	0.10757	0.0239044	0.0398406	0.0278884	0.0318725	0.0438247	0.063745	0.0677291	0.0756972	0	0.0278884	0.410359	0.203187	0.386379	18477	73.6134	0.167331	0.258964	0.573705	0.127252	0.152542	0.610169	0.0677966	0.00847458	0.0762712	0.0677966	0.00847458	0.118644	0.0677966	0.00847458	0.169492	0.0254237
EPB87052	505	56051.9	0.0910891	38.6709	-0.145347	6.64774	-1.49578	18.0216	0.0712871	0.019802	0.0455446	0.0613861	0.0415842	0.0673267	0.0237624	0.0514851	0.0693069	0.0970297	0.0257426	0.0514851	0.0594059	0.029703	0.0336634	0.0594059	0.0613861	0.0811881	0.00792079	0.0415842	0.417822	0.20198	0.280315	27877.8	55.2036	0.467327	0.150495	0.382178	0.0442628	0.195122	0.621951	0.0487805	0	0.097561	0.115854	0.0304878	0.0426829	0.0304878	0	0.134146	0.0365854
EPB86927	338	38505.3	0.0798817	36.1459	-0.0363905	6.37849	-2.6423	13.1501	0.0650888	0.0207101	0.0591716	0.0680473	0.0443787	0.0384615	0.0295858	0.0798817	0.0650888	0.112426	0.0295858	0.0414201	0.0384615	0.0325444	0.0532544	0.0591716	0.0502959	0.0769231	0.00591716	0.0295858	0.443787	0.183432	0.298709	19997.1	59.1631	0.405325	0.174556	0.420118	0.0278152	0.0747664	0.766355	0.0280374	0	0.130841	0.149533	0	0.046729	0.0560748	0	0.11215	0.00934579
EPB86888	130	14522.2	0.0538462	34.9293	-0.569231	6.57413	-0.413059	3.45908	0.0384615	0.00769231	0.0923077	0.0461538	0.0153846	0.0461538	0.00769231	0.0461538	0.123077	0.0923077	0.0153846	0.0461538	0	0.0923077	0.0153846	0.107692	0.0615385	0.107692	0	0.0384615	0.353846	0.307692	0.498003	12604.8	96.9601	0.6	0.0692308	0.330769	0.202977	0.186813	0.615385	0.043956	0.010989	0.131868	0.0659341	0	0.0659341	0.010989	0	0.131868	0.021978
EPB86582	338	38036.8	0.112426	41.7687	-0.402959	4.98628	-19.1928	-0.205849	0.0828402	0.0147929	0.0946746	0.035503	0.0414201	0.056213	0.0443787	0.0414201	0.0384615	0.0680473	0.0295858	0.0295858	0.0325444	0.0532544	0.0325444	0.091716	0.0798817	0.0621302	0.0325444	0.0384615	0.39645	0.254438	0.267796	17929.9	53.0471	0	0.526627	0.473373	0.0264695	0.145833	0.677083	0.0208333	0	0.135417	0.09375	0	0.0208333	0.03125	0.0104167	0.0625	0.0416667
EPB86452	103	11393.2	0.0582524	39.4544	-0.524272	11.3629	17.6742	21.0168	0.0582524	0	0.0291262	0.038835	0.0194175	0.165049	0.0194175	0.0679612	0.106796	0.0873786	0.00970874	0.0194175	0.00970874	0.0194175	0.135922	0.0194175	0.0776699	0.0776699	0	0.038835	0.359223	0.135922	0.442945	8826.7	85.6961	0.543689	0.00970874	0.446602	0.112539	0.118644	0.59322	0.0169492	0	0.0338983	0.0508475	0	0.271186	0.0338983	0	0.152542	0.0508475
EPB86455	324	33820	0.0617284	33.1315	-0.416667	10.3259	21.3984	35.2263	0.0925926	0.00308642	0.0432099	0.0524691	0.0308642	0.212963	0.0308642	0.0493827	0.0555556	0.0462963	0.0123457	0.0216049	0.0462963	0.0185185	0.104938	0.0308642	0.0216049	0.095679	0.00308642	0.0277778	0.358025	0.0925926	0.449144	25874.3	79.8588	0.200617	0.209877	0.589506	0.293571	0.125714	0.451429	0.0571429	0	0.0514286	0.0628571	0.0285714	0.342857	0.0342857	0	0.0742857	0
EPB86277	557	62257.7	0.0610413	41.4368	-0.422083	8.23746	5.50714	28.3727	0.0807899	0.037702	0.0574506	0.0682226	0.0287253	0.0502693	0.0233393	0.0466786	0.0843806	0.0987433	0.0287253	0.048474	0.0359066	0.0466786	0.0502693	0.0825853	0.043088	0.0556553	0.00718133	0.0251346	0.371634	0.220826	0.335434	36713.9	65.9136	0.445242	0.102334	0.452424	0.0979016	0.153846	0.636752	0.0726496	0.0042735	0.0982906	0.128205	0	0.0470085	0.0128205	0.00854701	0.175214	0.0213675
EPB86046	699	79684.3	0.0786838	40.8456	-0.553648	4.81485	-37.8297	-9.28086	0.0615165	0.00715308	0.0772532	0.114449	0.0400572	0.0429185	0.00858369	0.0672389	0.100143	0.0858369	0.0300429	0.0414878	0.0300429	0.0286123	0.037196	0.0715308	0.0615165	0.055794	0.00715308	0.0314735	0.379113	0.203147	0.353761	48935.6	70.008	0.380544	0.200286	0.41917	0.105201	0.141414	0.690236	0.0707071	0	0.144781	0.218855	0.003367	0.047138	0	0.003367	0.175084	0.013468
EPB85868	296	32579.2	0.0709459	36.6287	-0.320946	5.4469	-9.63703	4.77684	0.0540541	0.0168919	0.0878378	0.0472973	0.0135135	0.0945946	0.0337838	0.0743243	0.0540541	0.0878378	0.0236486	0.0506757	0.0202703	0.0168919	0.0472973	0.0945946	0.0574324	0.0675676	0.0168919	0.0405405	0.378378	0.219595	0.283645	16493.2	55.7203	0	0.510135	0.489865	0.0176594	0.179775	0.629213	0.0337079	0	0.101124	0.134831	0.011236	0.0786517	0.011236	0.0337079	0.101124	0.0224719
EPB85619	1035	116346	0.0705314	47.0559	-0.186087	5.67687	-20.2897	22.3057	0.0541063	0.0135266	0.0599034	0.0666667	0.0270531	0.047343	0.0241546	0.0695652	0.0589372	0.128502	0.0222222	0.0376812	0.0425121	0.0425121	0.0463768	0.0927536	0.0608696	0.0618357	0.00869565	0.0347826	0.406763	0.233816	0.331539	67154.9	64.8839	0.405797	0.172947	0.421256	0.102567	0.119718	0.647887	0.0305164	0.00234742	0.110329	0.124413	0.00704225	0.0516432	0.0375587	0.0117371	0.100939	0.0305164
EPB85615	366	39648.6	0.0409836	37.4413	-0.269399	6.16091	-5.28254	13.6159	0.0956284	0.0163934	0.068306	0.0546448	0.0136612	0.0874317	0.0382514	0.0846995	0.057377	0.0874317	0.0191257	0.057377	0.0409836	0.0355191	0.0491803	0.0601093	0.0437158	0.0628415	0.00819672	0.0191257	0.39071	0.196721	0.285998	20215.4	55.2333	0.36612	0.161202	0.472678	0.0411664	0.147826	0.669565	0.0869565	0	0.104348	0.121739	0.00869565	0.0695652	0.0434783	0.00869565	0.156522	0.026087
[truncated: 11,343 more rows]
[truncated: 28 more columns]

## Sheet: 5%_annotated
Protein_ID	EV_score	Localization	Signature_description	InterPro_description	Category_main	Category_sub
[truncated: 663 more rows]
