# Supplementary material for: Machine-Learning Prediction of Extracellular Vesicle Protein Sorting Expands the Characterization of Secretory Functions in Mucor circinelloides
Source: J Fungi (Basel). 2026 Jun 17;12(6):442. doi: 10.3390/jof12060442 (PMC13301921; doi:10.3390/jof12060442)
Supplement: Supplementary file 1 [file jof-12-00442-s001.zip › Table S5_high_confidence_human_EV_dataset.xlsx]

## Sheet: annotation_human_EV_high-confid
Protein_ID	Localization	Description	Keywords	Category_main	Category_sub
P02655	Extracellular	apolipoprotein c-ii component of chylomicrons, very low-density lipoproteins (vldl), low-density lipoproteins (ldl), and high-density lipoproteins (hdl) in plasma. plays an important role in lipoprotein metabolism as an activator of lipoprotein lipase. both proapolipoprotein c-ii and apolipoprotein c-ii can activate lipoprotein lipase. in normolipidemic individuals, it is mainly distributed in th…	['3d-structure', 'chylomicron', 'direct protein sequencing', 'disease variant', 'glycoprotein', 'hdl', 'hyperlipidemia', 'ldl', 'lipid degradation', 'lipid metabolism', 'lipid transport', 'proteomics identification', 'reference proteome', 'secreted', 'sialic acid', 'signal', 'transport', 'vldl']	Lipid-related	Lipid binding
O75882	-	attractin involved in the initial immune cell clustering during inflammatory response and may regulate chemotactic activity of chemokines. may play a role in melanocortin signaling pathways that regulate energy homeostasis and hair color. low-affinity receptor for agouti (by similarity). has a critical role in normal myelination in the central nervous system (by similarity)	['alternative splicing', 'cell membrane', 'direct protein sequencing', 'disulfide bond', 'egf-like domain', 'glycoprotein', 'inflammatory response', 'kelch repeat', 'laminin egf-like domain', 'lectin', 'membrane', 'proteomics identification', 'receptor', 'reference proteome', 'repeat', 'secreted', 'signal', 'transmembrane', 'transmembrane helix']	Other	Unclassified
P56385	Mitochondrion	atp synthase f(0) complex subunit e, mitochondrial subunit e, of the mitochondrial membrane atp synthase complex (f(1)f(0) atp synthase or complex v) that produces atp from adp in the presence of a proton gradient across the membrane which is generated by electron transport complexes of the respiratory chain (pubmed:37244256). atp synthase complex consist of a soluble f(1) head domain - the catal…	['3d-structure', 'acetylation', 'atp synthesis', 'cf(0)', 'direct protein sequencing', 'hydrogen ion transport', 'ion transport', 'membrane', 'mitochondrion', 'mitochondrion inner membrane', 'phosphoprotein', 'proteomics identification', 'reference proteome', 'transport']	Metabolism	Energy
P04920	-	anion exchange protein 2 sodium-independent anion exchanger which mediates the electroneutral exchange of chloride for bicarbonate ions across the cell membrane (pubmed:15184086, pubmed:34668226). plays an important role in osteoclast differentiation and function (pubmed:34668226). regulates bone resorption and calpain-dependent actin cytoskeleton organization in osteoclasts via anion exchange-de…	['3d-structure', 'alternative splicing', 'anion exchange', 'antiport', 'cell membrane', 'glycoprotein', 'ion transport', 'lipoprotein', 'membrane', 'methylation', 'osteopetrosis', 'palmitate', 'phosphoprotein', 'proteomics identification', 'reference proteome', 'transmembrane', 'transmembrane helix', 'transport']	Other	Unclassified
O95816	Cytoplasm	bag family molecular chaperone regulator 2 co-chaperone for hsp70 and hsc70 chaperone proteins. acts as a nucleotide-exchange factor (nef) promoting the release of adp from the hsp70 and hsc70 proteins thereby triggering client/substrate protein release (pubmed:24318877, pubmed:9873016)	['acetylation', 'alternative splicing', 'chaperone', 'coiled coil', 'phosphoprotein', 'proteomics identification', 'reference proteome']	Stress	Chaperone
P40121	Cytoplasm|Nucleus	macrophage-capping protein calcium-sensitive protein which reversibly blocks the barbed ends of actin filaments but does not sever preformed actin filaments. may play an important role in macrophage function. may play a role in regulating cytoplasmic and/or nuclear structures through potential interactions with actin. may bind dna	['3d-structure', 'acetylation', 'actin capping', 'actin-binding', 'alternative splicing', 'cell projection', 'cytoplasm', 'direct protein sequencing', 'nucleus', 'phosphoprotein', 'proteomics identification', 'reference proteome', 'repeat']	Other	Unclassified
P51790	Cell membrane|Lysosome/Vacuole	h(+)/cl(-) exchange transporter 3 strongly outwardly rectifying, electrogenic h(+)/cl(-)exchanger which mediates the exchange of chloride ions against protons (by similarity). the clc channel family contains both chloride channels and proton-coupled anion transporters that exchange chloride or another anion for protons (pubmed:29845874). the presence of conserved gating glutamate residues is typi…	['3d-structure', 'alternative splicing', 'antiport', 'atp-binding', 'cbs domain', 'cell membrane', 'cell projection', 'chloride', 'disease variant', 'endosome', 'epilepsy', 'glycoprotein', 'golgi apparatus', 'intellectual disability', 'ion transport', 'lysosome', 'membrane', 'nucleotide-binding', 'proteomics identification', 'reference proteome', 'repeat', 'transmembrane', 'transmembrane helix', …	Vesicle trafficking	Vesicle transport
P78369	Cell membrane	claudin-10 forms paracellular channels: polymerizes in tight junction strands with cation- and anion-selective channels through the strands, conveying epithelial permeability in a process known as paracellular tight junction permeability forms cation-selective paracellular channels. in sweat glands and in the thick ascending limb (tal) of henle's loop in kidney, it controls paracellular sodium pe…	['alternative splicing', 'cell junction', 'cell membrane', 'disease variant', 'ichthyosis', 'ion transport', 'membrane', 'proteomics identification', 'reference proteome', 'tight junction', 'transmembrane', 'transmembrane helix', 'transport']	Transport	Transporter
Q6P4Q7	Cell membrane|Lysosome/Vacuole	metal transporter cnnm4 probable metal transporter. the interaction with the metal ion chaperone cox11 suggests that it may play a role in sensory neuron functions (by similarity). may play a role in biomineralization and retinal function	['3d-structure', 'alternative splicing', 'amelogenesis imperfecta', 'biomineralization', 'cbs domain', 'cell membrane', 'cone-rod dystrophy', 'disease variant', 'glycoprotein', 'ion transport', 'membrane', 'phosphoprotein', 'proteomics identification', 'reference proteome', 'repeat', 'sensory transduction', 'transmembrane', 'transmembrane helix', 'transport', 'vision']	Transport	Transporter
P33897	Mitochondrion|Peroxisome	atp-binding cassette sub-family d member 1 atp-dependent transporter of the atp-binding cassette (abc) family involved in the transport of very long chain fatty acid (vlcfa)-coa from the cytosol to the peroxisome lumen (pubmed:11248239, pubmed:15682271, pubmed:16946495, pubmed:18757502, pubmed:21145416, pubmed:23671276, pubmed:29397936, pubmed:33500543). coupled to the atp-dependent transporter a…	['3d-structure', 'atp-binding', 'disease variant', 'endoplasmic reticulum', 'glycoprotein', 'hydrolase', 'lysosome', 'membrane', 'mitochondrion', 'nucleotide-binding', 'peroxisome', 'phosphoprotein', 'proteomics identification', 'reference proteome', 'translocase', 'transmembrane', 'transmembrane helix', 'transport']	Transport	Transporter
Q15758	Cell membrane	neutral amino acid transporter b(0) sodium-coupled antiporter of neutral amino acids. in a tri-substrate transport cycle, exchanges neutral amino acids between the extracellular and intracellular compartments, coupled to the inward cotransport of at least one sodium ion (pubmed:17094966, pubmed:23756778, pubmed:26492990, pubmed:29872227, pubmed:34741534, pubmed:8702519, pubmed:39095408, pubmed:27…	['3d-structure', 'acetylation', 'alternative initiation', 'alternative splicing', 'amino-acid transport', 'antiport', 'cell membrane', 'glycoprotein', 'host cell receptor for virus entry', 'host-virus interaction', 'membrane', 'metal-binding', 'phosphoprotein', 'proteomics identification', 'receptor', 'reference proteome', 'sodium', 'transmembrane', 'transmembrane helix', 'transport']	Transport	Transporter
P49902	Cytoplasm|Nucleus	cytosolic purine 5'-nucleotidase broad specificity cytosolic 5'-nucleotidase that catalyzes the dephosphorylation of 6-hydroxypurine nucleoside 5'-monophosphates (pubmed:10092873, pubmed:12907246, pubmed:1659319, pubmed:9371705). in addition, possesses a phosphotransferase activity by which it can transfer a phosphate from a donor nucleoside monophosphate to an acceptor nucleoside, preferably ino…	['3d-structure', 'allosteric enzyme', 'alternative splicing', 'atp-binding', 'cytoplasm', 'disease variant', 'hereditary spastic paraplegia', 'hydrolase', 'magnesium', 'metal-binding', 'neurodegeneration', 'nucleotide metabolism', 'nucleotide-binding', 'phosphoprotein', 'proteomics identification', 'reference proteome', 'transferase']	Metabolism	General enzyme
O14791	Cytoplasm	apolipoprotein l1 may play a role in lipid exchange and transport throughout the body. may participate in reverse cholesterol transport from peripheral cells to the liver. a component of trypanosome lytic factor of human serum; plays a crucial role in killing trypanosoma brucei by forming pores in parasite lysosomal membranes and sensitizing t.brucei to oxidation-stimulated osmotic lysis (pubmed:…	['3d-structure', 'alternative splicing', 'cholesterol metabolism', 'direct protein sequencing', 'disease variant', 'glycoprotein', 'hdl', 'lipid metabolism', 'lipid transport', 'phosphoprotein', 'proteomics identification', 'reference proteome', 'secreted', 'signal', 'steroid metabolism', 'sterol metabolism', 'transport']	Lipid-related	Lipid binding
P17342	Cell membrane	atrial natriuretic peptide receptor 3 receptor for the natriuretic peptide hormones, binding with similar affinities atrial natriuretic peptide nppa/anp, brain natriuretic peptide nppb/bnp, and c-type natriuretic peptide nppc/cnp. may function as a clearance receptor for nppa, nppb and nppc, regulating their local concentrations and effects. acts as a regulator of osteoblast differentiation and b…	['3d-structure', 'alternative splicing', 'cell membrane', 'chloride', 'direct protein sequencing', 'disease variant', 'disulfide bond', 'glycoprotein', 'membrane', 'proteomics identification', 'receptor', 'reference proteome', 'signal', 'transmembrane', 'transmembrane helix']	Other	Unclassified
P13497	Extracellular	bone morphogenetic protein 1 metalloprotease that plays key roles in regulating the formation of the extracellular matrix (ecm) via processing of various precursor proteins into mature functional enzymes or structural proteins (pubmed:33206546). thereby participates in several developmental and physiological processes such as cartilage and bone formation, muscle growth and homeostasis, wound heal…	['3d-structure', 'alternative splicing', 'calcium', 'chondrogenesis', 'cleavage on pair of basic residues', 'cytokine', 'developmental protein', 'differentiation', 'disease variant', 'disulfide bond', 'egf-like domain', 'extracellular matrix', 'glycoprotein', 'golgi apparatus', 'growth factor', 'hydrolase', 'metal-binding', 'metalloprotease', 'methylation', 'osteogenesis', 'osteogenesis imperfect…	Protease	Protease
O95336	Cytoplasm|Nucleus	6-phosphogluconolactonase hydrolysis of 6-phosphogluconolactone to 6-phosphogluconate	['acetylation', 'cytoplasm', 'direct protein sequencing', 'hydrolase', 'phosphoprotein', 'proteomics identification', 'reference proteome']	Other	Unclassified
P27348	Cytoplasm	14-3-3 protein theta adapter protein implicated in the regulation of a large spectrum of both general and specialized signaling pathways. binds to a large number of partners, usually by recognition of a phosphoserine or phosphothreonine motif. binding generally results in the modulation of the activity of the binding partner. negatively regulates the kinase activity of pdpk1	['3d-structure', 'acetylation', 'cytoplasm', 'direct protein sequencing', 'isopeptide bond', 'nitration', 'phosphoprotein', 'proteomics identification', 'reference proteome', 'ubl conjugation']	Signaling	Kinase
Q13131	Cytoplasm|Nucleus	5'-amp-activated protein kinase catalytic subunit alpha-1 catalytic subunit of amp-activated protein kinase (ampk), an energy sensor protein kinase that plays a key role in regulating cellular energy metabolism (pubmed:17307971, pubmed:17712357, pubmed:24563466, pubmed:31492851, pubmed:37821951, pubmed:40233740). in response to reduction of intracellular atp levels, ampk activates energy-producin…	['3d-structure', 'alternative splicing', 'atp-binding', 'autophagy', 'biological rhythms', 'cholesterol biosynthesis', 'cholesterol metabolism', 'chromatin regulator', 'cytoplasm', 'fatty acid biosynthesis', 'fatty acid metabolism', 'glycoprotein', 'host-virus interaction', 'kinase', 'lipid biosynthesis', 'lipid metabolism', 'magnesium', 'metal-binding', 'nucleotide-binding', 'nucleus', 'phosphop…	Metabolism	General enzyme
P61163	Cytoplasm|Nucleus	alpha-centractin part of the actr1a/actb filament around which the dynactin complex is built. the dynactin multiprotein complex activates the molecular motor dynein for ultra-processive transport along microtubules	['3d-structure', 'acetylation', 'atp-binding', 'cytoplasm', 'cytoskeleton', 'direct protein sequencing', 'nucleotide-binding', 'proteomics identification', 'reference proteome']	Other	Unclassified
P50583	Cytoplasm|Nucleus	bis(5'-nucleosyl)-tetraphosphatase [asymmetrical] catalyzes the asymmetric hydrolysis of diadenosine 5',5'''-p1,p4-tetraphosphate (ap4a) to yield amp and atp (by similarity). exhibits decapping activity towards fad-capped rnas and dpcoa-capped rnas in vitro (by similarity)	['3d-structure', 'acetylation', 'disease variant', 'gtp-binding', 'hydrolase', 'intellectual disability', 'neuropathy', 'nucleotide-binding', 'proteomics identification', 'reference proteome']	Other	Unclassified
P61158	Cytoplasm|Nucleus	actin-related protein 3 atp-binding component of the arp2/3 complex, a multiprotein complex that mediates actin polymerization upon stimulation by nucleation-promoting factor (npf) (pubmed:9000076). the arp2/3 complex mediates the formation of branched actin networks in the cytoplasm, providing the force for cell motility (pubmed:9000076). seems to contact the pointed end of the daughter actin fi…	['3d-structure', 'acetylation', 'actin-binding', 'atp-binding', 'cell projection', 'cilium biogenesis/degradation', 'cytoplasm', 'cytoskeleton', 'direct protein sequencing', 'nucleotide-binding', 'nucleus', 'proteomics identification', 'reference proteome']	Other	Unclassified
Q07812	Endoplasmic reticulum	apoptosis regulator bax plays a role in the mitochondrial apoptotic process (pubmed:10772918, pubmed:11060313, pubmed:16113678, pubmed:16199525, pubmed:18948948, pubmed:21199865, pubmed:21458670, pubmed:25609812, pubmed:36361894, pubmed:8358790, pubmed:8521816). under normal conditions, bax is largely cytosolic via constant retrotranslocation from mitochondria to the cytosol mediated by bcl2l1/bc…	['3d-structure', 'acetylation', 'alternative splicing', 'apoptosis', 'cytoplasm', 'host-virus interaction', 'isopeptide bond', 'membrane', 'mitochondrion', 'mitochondrion outer membrane', 'nucleus', 'proteomics identification', 'reference proteome', 'transmembrane', 'transmembrane helix', 'tumor suppressor', 'ubl conjugation']	Other	Unclassified
Q7L1Q6	Cytoplasm|Nucleus	eif5-mimic protein 2 translation initiation regulator which represses repeat-associated non-aug (ran) initiated translation probably by acting as a competitive inhibitor of eukaryotic translation initiation factor 5 (eif5) function (pubmed:29470543, pubmed:34260931). enhances histone h4 gene transcription but does not seem to bind dna directly (pubmed:11524015)	['acetylation', 'activator', 'alternative splicing', 'direct protein sequencing', 'isopeptide bond', 'phosphoprotein', 'proteomics identification', 'reference proteome', 'transcription', 'transcription regulation', 'translation regulation', 'ubl conjugation']	Other	Unclassified
O43707	Cytoplasm	alpha-actinin-4 f-actin cross-linking protein which is thought to anchor actin to a variety of intracellular structures. this is a bundling protein (probable). probably involved in vesicular trafficking via its association with the cart complex. the cart complex is necessary for efficient transferrin receptor recycling but not for egfr degradation (pubmed:15772161). involved in tight junction ass…	['3d-structure', 'acetylation', 'actin-binding', 'alternative splicing', 'calcium', 'cell junction', 'cytoplasm', 'cytoskeleton', 'disease variant', 'metal-binding', 'nucleus', 'phosphoprotein', 'protein transport', 'proteomics identification', 'reference proteome', 'repeat', 'transport']	Other	Unclassified
P02768	Extracellular	albumin binds water, ca(2+), na(+), k(+), fatty acids, hormones, bilirubin and drugs (probable). its main function is the regulation of the colloidal osmotic pressure of blood (probable). major zinc transporter in plasma, typically binds about 80% of all plasma zinc (pubmed:19021548). major calcium and magnesium transporter in plasma, binds approximately 45% of circulating calcium and magnesium i…	['3d-structure', 'alternative splicing', 'calcium', 'cleavage on pair of basic residues', 'copper', 'direct protein sequencing', 'disease variant', 'disulfide bond', 'glycation', 'glycoprotein', 'lipid-binding', 'metal-binding', 'methylation', 'phosphoprotein', 'proteomics identification', 'reference proteome', 'repeat', 'secreted', 'signal', 'zinc']	Transport	Transporter
P36542	Mitochondrion	atp synthase f(1) complex subunit gamma, mitochondrial subunit gamma, of the mitochondrial membrane atp synthase complex (f(1)f(0) atp synthase or complex v) that produces atp from adp in the presence of a proton gradient across the membrane which is generated by electron transport complexes of the respiratory chain (pubmed:37244256). atp synthase complex consist of a soluble f(1) head domain - t…	['3d-structure', 'acetylation', 'alternative splicing', 'atp synthesis', 'cf(1)', 'direct protein sequencing', 'hydrogen ion transport', 'ion transport', 'membrane', 'mitochondrion', 'mitochondrion inner membrane', 'phosphoprotein', 'proteomics identification', 'reference proteome', 'transit peptide', 'transport']	Metabolism	Energy
O95861	Cytoplasm	3'(2'),5'-bisphosphate nucleotidase 1 phosphatase that converts 3'(2')-phosphoadenosine 5'-phosphate (pap) to amp and inositol 1,4-bisphosphate (ins(1,4)p2) to inositol 4-phosphate (pubmed:10675562). is also able to hydrolyze adenosine 3'-phosphate 5'-phosphosulfate (paps) to adenosine 5'-phosphosulfate (aps) (by similarity). probably prevents the toxic accumulation of pap, a compound which inhib…	['3d-structure', 'acetylation', 'alternative splicing', 'hydrolase', 'lithium', 'magnesium', 'metal-binding', 'phosphoprotein', 'proteomics identification', 'reference proteome']	Metabolism	General enzyme
P22223	Cell membrane	cadherin-3 cadherins are calcium-dependent cell adhesion proteins. they preferentially interact with themselves in a homophilic manner in connecting cells; cadherins may thus contribute to the sorting of heterogeneous cell types	['3d-structure', 'alternative splicing', 'calcium', 'cell adhesion', 'cell membrane', 'cleavage on pair of basic residues', 'disease variant', 'ectodermal dysplasia', 'glycoprotein', 'hypotrichosis', 'membrane', 'metal-binding', 'proteomics identification', 'reference proteome', 'repeat', 'sensory transduction', 'signal', 'transmembrane', 'transmembrane helix', 'vision']	Other	Unclassified
P13987	Cell membrane	cd59 glycoprotein potent inhibitor of the complement membrane attack complex (mac) action, which protects human cells from damage during complement activation (pubmed:11882685, pubmed:1698710, pubmed:2475111, pubmed:2475570, pubmed:2606909, pubmed:9053451). acts by binding to the beta-haipins of c8 (c8a and c8b) components of the assembling mac, forming an intermolecular beta-sheet that prevents …	['3d-structure', 'alternative splicing', 'cell membrane', 'direct protein sequencing', 'disease variant', 'disulfide bond', 'glycation', 'glycoprotein', 'gpi-anchor', 'hereditary hemolytic anemia', 'lipoprotein', 'membrane', 'proteomics identification', 'reference proteome', 'secreted', 'signal']	Other	Unclassified
P08697	Extracellular	alpha-2-antiplasmin serine protease inhibitor. the major targets of this inhibitor are plasmin and trypsin, but it also inactivates matriptase-3/tmprss7 and chymotrypsin	['acute phase', 'alternative splicing', 'direct protein sequencing', 'disease variant', 'disulfide bond', 'glycoprotein', 'isopeptide bond', 'protease inhibitor', 'proteomics identification', 'reference proteome', 'secreted', 'serine protease inhibitor', 'signal', 'sulfation']	Protease	Protease
P07741	Cytoplasm	adenine phosphoribosyltransferase catalyzes a salvage reaction resulting in the formation of amp, that is energically less costly than de novo synthesis	['3d-structure', 'acetylation', 'alternative splicing', 'cytoplasm', 'direct protein sequencing', 'disease variant', 'glycosyltransferase', 'phosphoprotein', 'proteomics identification', 'purine salvage', 'reference proteome', 'transferase']	Metabolism	General enzyme
Q8WXF7	Endoplasmic reticulum|Golgi apparatus	atlastin-1 atlastin-1 (atl1) is a membrane-anchored gtpase that mediates the gtp-dependent fusion of endoplasmic reticulum (er) membranes, maintaining the continuous er network. it facilitates the formation of three-way junctions where er tubules intersect (pubmed:14506257, pubmed:18270207, pubmed:19665976, pubmed:27619977, pubmed:34817557, pubmed:38509071). two atlastin-1 on neighboring er tubul…	['3d-structure', 'acetylation', 'alternative splicing', 'cell projection', 'coiled coil', 'disease variant', 'endoplasmic reticulum', 'golgi apparatus', 'gtp-binding', 'hereditary spastic paraplegia', 'hydrolase', 'magnesium', 'membrane', 'neurodegeneration', 'neuropathy', 'nucleotide-binding', 'phosphoprotein', 'proteomics identification', 'reference proteome', 'transmembrane', 'transmembrane he…	Other	Unclassified
P35613	Cell membrane	basigin essential for normal retinal maturation and development (by similarity). acts as a retinal cell surface receptor for nxnl1 and plays an important role in nxnl1-mediated survival of retinal cone photoreceptors (pubmed:25957687). in association with glucose transporter slc16a1/glut1 and nxnl1, promotes retinal cone survival by enhancing aerobic glycolysis and accelerating the entry of gluco…	['3d-structure', 'alternative promoter usage', 'alternative splicing', 'angiogenesis', 'blood group antigen', 'cell membrane', 'cell projection', 'direct protein sequencing', 'disulfide bond', 'endoplasmic reticulum', 'endosome', 'glycoprotein', 'host cell receptor for virus entry', 'host-virus interaction', 'immunoglobulin domain', 'lectin', 'mannose-binding', 'membrane', 'phosphoprotein', 'prot…	Vesicle trafficking	Vesicle transport
Q9UQB8	Cytoplasm	bar/imd domain-containing adapter protein 2 adapter protein that links membrane-bound small g-proteins to cytoplasmic effector proteins. necessary for cdc42-mediated reorganization of the actin cytoskeleton and for rac1-mediated membrane ruffling. involved in the regulation of the actin cytoskeleton by wasf family members and the arp2/3 complex. plays a role in neurite growth. acts syngeristicall…	['3d-structure', 'alternative splicing', 'cell projection', 'coiled coil', 'cytoplasm', 'cytoskeleton', 'membrane', 'phosphoprotein', 'proteomics identification', 'reference proteome', 'sh3 domain']	Other	Unclassified
Q86VP6	-	cullin-associated nedd8-dissociated protein 1 key assembly factor of scf (skp1-cul1-f-box protein) e3 ubiquitin ligase complexes that promotes the exchange of the substrate-recognition f-box subunit in scf complexes, thereby playing a key role in the cellular repertoire of scf complexes. acts as a f-box protein exchange factor. the exchange activity of cand1 is coupled with cycles of neddylation …	['3d-structure', 'acetylation', 'alternative splicing', 'cytoplasm', 'direct protein sequencing', 'nucleus', 'phosphoprotein', 'proteomics identification', 'reference proteome', 'repeat', 'ubl conjugation pathway']	Proteostasis	Ubiquitin system
P00736	Extracellular	complement c1r subcomponent serine protease component of the complement c1 complex, a multiprotein complex that initiates the classical pathway of the complement system, a cascade of proteins that leads to phagocytosis and breakdown of pathogens and signaling that strengthens the adaptive immune system (pubmed:17996945, pubmed:19473974, pubmed:29449492). c1r catalyzes the first enzymatic step in …	['3d-structure', 'autocatalytic cleavage', 'complement pathway', 'direct protein sequencing', 'disease variant', 'disulfide bond', 'egf-like domain', 'ehlers-danlos syndrome', 'glycoprotein', 'hydrolase', 'hydroxylation', 'immunity', 'innate immunity', 'phosphoprotein', 'protease', 'proteomics identification', 'reference proteome', 'repeat', 'secreted', 'serine protease', 'signal', 'sushi']	Protease	Protease
P21589	Cell membrane	5'-nucleotidase catalyzes the hydrolysis of nucleotide monophosphates, releasing inorganic phosphate and the corresponding nucleoside, with amp being the preferred substrate (pubmed:21933152, pubmed:22997138, pubmed:23142347, pubmed:24887587, pubmed:34403084). shows a preference for ribonucleotide monophosphates over their equivalent deoxyribose forms (pubmed:34403084). other substrates include i…	['3d-structure', 'alternative splicing', 'cell membrane', 'direct protein sequencing', 'disease variant', 'disulfide bond', 'glycoprotein', 'gpi-anchor', 'hydrolase', 'lipoprotein', 'membrane', 'metal-binding', 'nucleotide-binding', 'proteomics identification', 'reference proteome', 'signal', 'zinc']	Other	Unclassified
O43861	-	probable phospholipid-transporting atpase iib	['alternative splicing', 'atp-binding', 'golgi apparatus', 'lipid transport', 'magnesium', 'membrane', 'metal-binding', 'nucleotide-binding', 'proteomics identification', 'reference proteome', 'translocase', 'transmembrane', 'transmembrane helix', 'transport']	Metabolism	Energy
Q9Y6D5	-	brefeldin a-inhibited guanine nucleotide-exchange protein 2 promotes guanine-nucleotide exchange on arf1 and arf3 and to a lower extent on arf5 and arf6. promotes the activation of arf1/arf5/arf6 through replacement of gdp with gtp. involved in the regulation of golgi vesicular transport. required for the integrity of the endosomal compartment. involved in trafficking from the trans-golgi network…	['3d-structure', 'acetylation', 'cell projection', 'cytoplasm', 'cytoplasmic vesicle', 'cytoskeleton', 'disease variant', 'endosome', 'golgi apparatus', 'guanine-nucleotide releasing factor', 'membrane', 'phosphoprotein', 'protein transport', 'proteomics identification', 'reference proteome', 'synapse', 'transport']	Vesicle trafficking	Vesicle transport
P50895	Cell membrane	basal cell adhesion molecule transmembrane glycoprotein that functions as both a receptor and an adhesion molecule playing a crucial role in cell adhesion, motility, migration and invasion (pubmed:9616226, pubmed:31413112). extracellular domain enables binding to extracellular matrix proteins, such as laminin, integrin and other ligands while its intracellular domain interacts with cytoskeletal p…	['3d-structure', 'blood group antigen', 'cell adhesion', 'cell membrane', 'direct protein sequencing', 'disulfide bond', 'glycoprotein', 'immunoglobulin domain', 'membrane', 'phosphoprotein', 'proteomics identification', 'receptor', 'reference proteome', 'repeat', 'signal', 'transmembrane', 'transmembrane helix']	Other	Unclassified
Q9H9S4	Cytoplasm|Nucleus	calcium-binding protein 39-like component of a complex that binds and activates stk11/lkb1. in the complex, required to stabilize the interaction between cab39/mo25 (cab39/mo25alpha or cab39l/mo25beta) and stk11/lkb1 (by similarity)	['3d-structure', 'proteomics identification', 'reference proteome']	Other	Unclassified
P09668	Extracellular|Lysosome/Vacuole	pro-cathepsin h important for the overall degradation of proteins in lysosomes	['3d-structure', 'direct protein sequencing', 'disulfide bond', 'glycoprotein', 'hydrolase', 'lysosome', 'protease', 'proteomics identification', 'reference proteome', 'signal', 'thiol protease', 'zymogen']	Protease	Protease
P07339	Extracellular	cathepsin d acid protease active in intracellular protein breakdown. plays a role in app processing following cleavage and activation by adam30 which leads to app degradation (pubmed:27333034). involved in the pathogenesis of several diseases such as breast cancer and possibly alzheimer disease	['3d-structure', 'alzheimer disease', 'aspartyl protease', 'direct protein sequencing', 'disease variant', 'disulfide bond', 'glycoprotein', 'hydrolase', 'lysosome', 'neurodegeneration', 'neuronal ceroid lipofuscinosis', 'protease', 'proteomics identification', 'reference proteome', 'secreted', 'signal', 'zymogen']	Protease	Protease
P54289	-	voltage-dependent calcium channel subunit alpha-2/delta-1 the alpha-2/delta subunit of voltage-dependent calcium channels regulates calcium current density and activation/inactivation kinetics of the calcium channel (pubmed:35293990). plays an important role in excitation-contraction coupling (by similarity)	['3d-structure', 'alternative splicing', 'calcium', 'calcium channel', 'calcium transport', 'cell membrane', 'disease variant', 'disulfide bond', 'epilepsy', 'glycoprotein', 'intellectual disability', 'ion channel', 'ion transport', 'membrane', 'metal-binding', 'phosphoprotein', 'proteomics identification', 'reference proteome', 'signal', 'transmembrane', 'transmembrane helix', 'transport', 'volt…	Transport	Transporter
Q5VST6	Golgi apparatus	alpha/beta hydrolase domain-containing protein 17b hydrolyzes fatty acids from s-acylated cysteine residues in proteins (pubmed:26701913). has depalmitoylating activity towards dlg4/psd95 (pubmed:26701913). has depalmitoylating activity towards gap43 (by similarity). has depalmitoylating activity towards map6 (by similarity). has depalmitoylating activity towards nras (pubmed:26701913)	['alternative splicing', 'cell membrane', 'cell projection', 'endosome', 'hydrolase', 'lipoprotein', 'membrane', 'palmitate', 'phosphoprotein', 'postsynaptic cell membrane', 'proteomics identification', 'reference proteome', 'synapse']	Vesicle trafficking	Vesicle transport
P84085	Cell membrane|Golgi apparatus	adp-ribosylation factor 5 gtp-binding protein involved in protein trafficking; may modulate vesicle budding and uncoating within the golgi apparatus (microbial infection) functions as an allosteric activator of the cholera toxin catalytic subunit, an adp-ribosyltransferase	['3d-structure', 'cytoplasm', 'er-golgi transport', 'golgi apparatus', 'gtp-binding', 'lipoprotein', 'membrane', 'myristate', 'nucleotide-binding', 'protein transport', 'proteomics identification', 'reference proteome', 'transport']	Vesicle trafficking	Vesicle transport
O00203	-	ap-3 complex subunit beta-1 subunit of non-clathrin- and clathrin-associated adaptor protein complex 3 (ap-3) that plays a role in protein sorting in the late-golgi/trans-golgi network (tgn) and/or endosomes. the ap complexes mediate both the recruitment of clathrin to membranes and the recognition of sorting signals within the cytosolic tails of transmembrane cargo molecules. ap-3 appears to be …	['3d-structure', 'albinism', 'alternative splicing', 'cytoplasmic vesicle', 'disease variant', 'golgi apparatus', 'hermansky-pudlak syndrome', 'membrane', 'phosphoprotein', 'protein transport', 'proteomics identification', 'reference proteome', 'transport']	Vesicle trafficking	Vesicle transport
Q07817	Mitochondrion	bcl-2-like protein 1 potent inhibitor of cell death. inhibits activation of caspases. appears to regulate cell death by blocking the voltage-dependent anion channel (vdac) by binding to it and preventing the release of the caspase activator, cyc1, from the mitochondrial membrane. also acts as a regulator of g2 checkpoint and progression to cytokinesis during mitosis isoform bcl-x(l) also regulate…	['3d-structure', 'alternative splicing', 'apoptosis', 'cytoplasm', 'cytoplasmic vesicle', 'cytoskeleton', 'endocytosis', 'membrane', 'mitochondrion', 'mitochondrion inner membrane', 'mitochondrion outer membrane', 'nucleus', 'phosphoprotein', 'proteomics identification', 'reference proteome', 'synapse', 'transmembrane', 'transmembrane helix', 'ubl conjugation']	Vesicle trafficking	Vesicle transport
Q13938	Cytoplasm|Nucleus	calcyphosin calcium-binding protein. may play a role in cellular signaling events (potential)	['3d-structure', 'alternative splicing', 'calcium', 'cytoplasm', 'metal-binding', 'phosphoprotein', 'proteomics identification', 'reference proteome', 'repeat']	Other	Unclassified
P02746	Extracellular	complement c1q subcomponent subunit b core component of the complement c1 complex, a multiprotein complex that initiates the classical pathway of the complement system, a cascade of proteins that leads to phagocytosis and breakdown of pathogens and signaling that strengthens the adaptive immune system (pubmed:12847249, pubmed:19006321, pubmed:24626930, pubmed:29449492, pubmed:3258649, pubmed:3415…	['3d-structure', 'collagen', 'complement pathway', 'direct protein sequencing', 'disease variant', 'disulfide bond', 'glycoprotein', 'hydroxylation', 'immunity', 'innate immunity', 'proteomics identification', 'pyrrolidone carboxylic acid', 'reference proteome', 'repeat', 'secreted', 'signal']	Other	Unclassified
O43488	Mitochondrion	aflatoxin b1 aldehyde reductase member 2 catalyzes the nadph-dependent reduction of succinic semialdehyde to gamma-hydroxybutyrate. may have an important role in producing the neuromodulator gamma-hydroxybutyrate (ghb). has broad substrate specificity. has nadph-dependent aldehyde reductase activity towards 2-carboxybenzaldehyde, 2-nitrobenzaldehyde and pyridine-2-aldehyde (in vitro). can reduce …	['3d-structure', 'acetylation', 'cytoplasm', 'direct protein sequencing', 'golgi apparatus', 'lipid metabolism', 'mitochondrion', 'nadp', 'oxidoreductase', 'phosphoprotein', 'proteomics identification', 'reference proteome', 'transit peptide']	Metabolism	Redox
P20073	Cytoplasm	annexin a7 calcium/phospholipid-binding protein which promotes membrane fusion and is involved in exocytosis	['3d-structure', 'acetylation', 'alternative splicing', 'annexin', 'calcium', 'calcium/phospholipid-binding', 'direct protein sequencing', 'proteomics identification', 'reference proteome', 'repeat']	Lipid-related	Lipid binding
Q9HD20	-	endoplasmic reticulum transmembrane helix translocase endoplasmic reticulum translocase required to remove mitochondrial transmembrane proteins mistargeted to the endoplasmic reticulum (pubmed:32973005, pubmed:36264797). acts as a dislocase that mediates the atp-dependent extraction of mislocalized mitochondrial transmembrane proteins from the endoplasmic reticulum membrane (pubmed:32973005). spe…	['3d-structure', 'acetylation', 'alternative splicing', 'atp-binding', 'endoplasmic reticulum', 'glycoprotein', 'magnesium', 'membrane', 'metal-binding', 'nucleotide-binding', 'phosphoprotein', 'protein transport', 'proteomics identification', 'reference proteome', 'translocase', 'transmembrane', 'transmembrane helix', 'transport']	Other	Unclassified
P11021	Endoplasmic reticulum	endoplasmic reticulum chaperone bip endoplasmic reticulum chaperone that plays a key role in protein folding and quality control in the endoplasmic reticulum lumen (pubmed:2294010, pubmed:23769672, pubmed:23990668, pubmed:28332555). involved in the correct folding of proteins and degradation of misfolded proteins via its interaction with dnajc10/erdj5, probably to facilitate the release of dnajc1…	['3d-structure', 'acetylation', 'atp-binding', 'chaperone', 'cytoplasm', 'direct protein sequencing', 'endoplasmic reticulum', 'host-virus interaction', 'hydrolase', 'isopeptide bond', 'methylation', 'nitration', 'nucleotide-binding', 'phosphoprotein', 'proteomics identification', 'reference proteome', 'signal', 'ubl conjugation']	Transport	Transporter
Q9UL15	Cytoplasm	bag family molecular chaperone regulator 5 co-chaperone for hsp/hsp70 proteins. it functions as a nucleotide-exchange factor promoting the release of adp from hsp70, thereby activating hsp70-mediated protein refolding (pubmed:20223214). has an essential role in maintaining proteostasis at junctional membrane complexes (jmc), where it may function as a scaffold between the hspa8 chaperone and jmc …	['3d-structure', 'alternative splicing', 'cardiomyopathy', 'chaperone', 'disease variant', 'proteomics identification', 'reference proteome', 'repeat']	Proteostasis	Ubiquitin system
Q10588	Cell membrane	adp-ribosyl cyclase/cyclic adp-ribose hydrolase 2 catalyzes both the synthesis of cyclic adp-beta-d-ribose (cadpr) from nad(+), and its hydrolysis to adp-d-ribose (adpr) (pubmed:7805847). cyclic adpr is known to serve as an endogenous second messenger that elicits calcium release from intracellular stores, and thus regulates the mobilization of intracellular calcium (probable). may be involved in…	['3d-structure', 'alternative splicing', 'cell membrane', 'direct protein sequencing', 'disulfide bond', 'glycoprotein', 'gpi-anchor', 'hydrolase', 'lipoprotein', 'membrane', 'nad', 'proteomics identification', 'reference proteome', 'signal', 'transferase']	Metabolism	General enzyme
P63098	Cytoplasm|Cell membrane|Lysosome/Vacuole	calcineurin subunit b type 1 regulatory subunit of calcineurin, a calcium-dependent, calmodulin stimulated protein phosphatase. confers calcium sensitivity	['3d-structure', 'calcium', 'cell membrane', 'cytoplasm', 'direct protein sequencing', 'lipoprotein', 'membrane', 'metal-binding', 'myristate', 'phosphoprotein', 'proteomics identification', 'reference proteome', 'repeat']	Other	Unclassified
O15484	Cytoplasm	calpain-5 calcium-regulated non-lysosomal thiol-protease	['3d-structure', 'disease variant', 'hydrolase', 'protease', 'proteomics identification', 'reference proteome', 'thiol protease']	Protease	Protease
Q9Y646	Extracellular	carboxypeptidase q carboxypeptidase that may play an important role in the hydrolysis of circulating peptides. catalyzes the hydrolysis of dipeptides with unsubstituted terminals into amino acids. may play a role in the liberation of thyroxine hormone from its thyroglobulin (tg) precursor	['carboxypeptidase', 'direct protein sequencing', 'endoplasmic reticulum', 'glycoprotein', 'golgi apparatus', 'hydrolase', 'lysosome', 'metal-binding', 'metalloprotease', 'protease', 'proteomics identification', 'reference proteome', 'secreted', 'signal', 'zinc', 'zymogen']	Protease	Protease
Q9HD42	Cytoplasm	charged multivesicular body protein 1a probable peripherally associated component of the endosomal sorting required for transport complex iii (escrt-iii) which is involved in multivesicular bodies (mvbs) formation and sorting of endosomal cargo proteins into mvbs. mvbs contain intraluminal vesicles (ilvs) that are generated by invagination and scission from the limiting membrane of the endosome a…	['3d-structure', 'acetylation', 'alternative splicing', 'cell cycle', 'cell division', 'coiled coil', 'cytoplasm', 'endosome', 'membrane', 'neurodegeneration', 'nucleus', 'phosphoprotein', 'protein transport', 'proteomics identification', 'reference proteome', 'repressor', 'transcription', 'transcription regulation', 'transport']	Vesicle trafficking	ESCRT
O95782	Cytoplasm	ap-2 complex subunit alpha-1 component of the adaptor protein complex 2 (ap-2). adaptor protein complexes function in protein transport via transport vesicles in different membrane traffic pathways. adaptor protein complexes are vesicle coat components and appear to be involved in cargo selection and vesicle formation. ap-2 is involved in clathrin-dependent endocytosis in which cargo proteins are…	['alternative splicing', 'cell membrane', 'coated pit', 'endocytosis', 'membrane', 'phosphoprotein', 'protein transport', 'proteomics identification', 'reference proteome', 'transport']	Vesicle trafficking	Vesicle transport
Q92485	Cell membrane	acid sphingomyelinase-like phosphodiesterase 3b lipid-modulating phosphodiesterase (pubmed:26095358). active on the surface of macrophages and dendritic cells and strongly influences macrophage lipid composition and membrane fluidity. acts as a negative regulator of toll-like receptor signaling (by similarity). has in vitro phosphodiesterase activity, but the physiological substrate is unknown (p…	['alternative splicing', 'cell membrane', 'disulfide bond', 'glycoprotein', 'glycosidase', 'gpi-anchor', 'hydrolase', 'immunity', 'inflammatory response', 'innate immunity', 'lipid degradation', 'lipid metabolism', 'lipoprotein', 'membrane', 'metal-binding', 'proteomics identification', 'reference proteome', 'secreted', 'signal', 'zinc']	Lipid-related	Lipid binding
P06576	Mitochondrion	atp synthase f(1) complex subunit beta, mitochondrial catalytic subunit beta, of the mitochondrial membrane atp synthase complex (f(1)f(0) atp synthase or complex v) that produces atp from adp in the presence of a proton gradient across the membrane which is generated by electron transport complexes of the respiratory chain (probable) (pubmed:37244256). atp synthase complex consist of a soluble f…	['3d-structure', 'acetylation', 'atp synthesis', 'atp-binding', 'cf(1)', 'direct protein sequencing', 'disease variant', 'glycoprotein', 'hydrogen ion transport', 'ion transport', 'magnesium', 'membrane', 'metal-binding', 'mitochondrion', 'mitochondrion inner membrane', 'nucleotide-binding', 'phosphoprotein', 'proteomics identification', 'reference proteome', 'transit peptide', 'translocase', 'tr…	Metabolism	Energy
Q9UHI8	Extracellular	a disintegrin and metalloproteinase with thrombospondin motifs 1 metalloprotease which cleaves aggrecan, a cartilage proteoglycan, at the '1938-glu-|-leu-1939' site (within the chondroitin sulfate attachment domain), and may be involved in its turnover (by similarity). also cleaves comp (pubmed:39672391). has angiogenic inhibitor activity (pubmed:10438512). may play a critical role in follicular …	['3d-structure', 'calcium', 'cleavage on pair of basic residues', 'disulfide bond', 'extracellular matrix', 'glycoprotein', 'heparin-binding', 'hydrolase', 'metal-binding', 'metalloprotease', 'protease', 'proteomics identification', 'reference proteome', 'repeat', 'secreted', 'signal', 'zinc', 'zymogen']	Protease	Protease
P53004	Cytoplasm	biliverdin reductase a reduces the gamma-methene bridge of the open tetrapyrrole, biliverdin ixalpha, to bilirubin with the concomitant oxidation of a nadh or nadph cofactor (pubmed:10858451, pubmed:7929092, pubmed:8424666, pubmed:8631357). does not reduce bilirubin ixbeta (pubmed:10858451). uses the reactants nadh or nadph depending on the ph; nadh is used at the acidic ph range (6-6.9) and nadp…	['3d-structure', 'acetylation', 'cytoplasm', 'direct protein sequencing', 'metal-binding', 'nad', 'nadp', 'oxidoreductase', 'phosphoprotein', 'proteomics identification', 'reference proteome', 'zinc']	Metabolism	Redox
P47756	Cytoplasm	f-actin-capping protein subunit beta f-actin-capping proteins bind in a ca(2+)-independent manner to the fast growing ends of actin filaments (barbed end) thereby blocking the exchange of subunits at these ends. unlike other capping proteins (such as gelsolin and severin), these proteins do not sever actin filaments. plays a role in the regulation of cell morphology and cytoskeletal organization.…	['3d-structure', 'acetylation', 'actin capping', 'actin-binding', 'alternative splicing', 'cytoplasm', 'cytoskeleton', 'direct protein sequencing', 'phosphoprotein', 'proteomics identification', 'reference proteome']	Other	Unclassified
P54619	Cytoplasm|Cell membrane	5'-amp-activated protein kinase subunit gamma-1 amp/atp-binding subunit of amp-activated protein kinase (ampk), an energy sensor protein kinase that plays a key role in regulating cellular energy metabolism (pubmed:21680840, pubmed:24563466). in response to reduction of intracellular atp levels, ampk activates energy-producing pathways and inhibits energy-consuming processes: inhibits protein, ca…	['3d-structure', 'alternative splicing', 'atp-binding', 'cbs domain', 'direct protein sequencing', 'fatty acid biosynthesis', 'fatty acid metabolism', 'glycoprotein', 'lipid biosynthesis', 'lipid metabolism', 'nucleotide-binding', 'phosphoprotein', 'proteomics identification', 'reference proteome', 'repeat']	Signaling	Kinase
P63151	Cytoplasm	serine/threonine-protein phosphatase 2a 55 kda regulatory subunit b alpha isoform substrate-recognition subunit of protein phosphatase 2a (pp2a) that plays a key role in cell cycle by controlling mitosis entry and exit (pubmed:1849734, pubmed:33108758). involved in chromosome clustering during late mitosis by mediating dephosphorylation of mki67 (by similarity). essential for serine/threonine-pro…	['3d-structure', 'acetylation', 'alternative splicing', 'proteomics identification', 'reference proteome', 'repeat', 'wd repeat']	Proteostasis	Ubiquitin system
P17174	Cytoplasm	aspartate aminotransferase, cytoplasmic biosynthesis of l-glutamate from l-aspartate or l-cysteine (pubmed:21900944). important regulator of levels of glutamate, the major excitatory neurotransmitter of the vertebrate central nervous system. acts as a scavenger of glutamate in brain neuroprotection. the aspartate aminotransferase activity is involved in hepatic glucose synthesis during developmen…	['3d-structure', 'alternative splicing', 'amino-acid biosynthesis', 'aminotransferase', 'cytoplasm', 'direct protein sequencing', 'phosphoprotein', 'proteomics identification', 'pyridoxal phosphate', 'reference proteome', 'transferase']	Metabolism	General enzyme
P02656	Extracellular	apolipoprotein c-iii component of triglyceride-rich very low density lipoproteins (vldl) and high density lipoproteins (hdl) in plasma (pubmed:18201179, pubmed:22510806). plays a multifaceted role in triglyceride homeostasis (pubmed:18201179, pubmed:22510806). intracellularly, promotes hepatic very low density lipoprotein 1 (vldl1) assembly and secretion; extracellularly, attenuates hydrolysis an…	['3d-structure', 'chylomicron', 'direct protein sequencing', 'disease variant', 'glycoprotein', 'lipid degradation', 'lipid metabolism', 'lipid transport', 'proteomics identification', 'reference proteome', 'secreted', 'sialic acid', 'signal', 'transport', 'vldl']	Lipid-related	Lipid binding
P25705	Mitochondrion	atp synthase f(1) complex subunit alpha, mitochondrial subunit alpha, of the mitochondrial membrane atp synthase complex (f(1)f(0) atp synthase or complex v) that produces atp from adp in the presence of a proton gradient across the membrane which is generated by electron transport complexes of the respiratory chain (probable). atp synthase complex consist of a soluble f(1) head domain - the cata…	['3d-structure', 'acetylation', 'alternative splicing', 'atp synthesis', 'atp-binding', 'cell membrane', 'cf(1)', 'direct protein sequencing', 'disease variant', 'glycoprotein', 'hydrogen ion transport', 'ion transport', 'membrane', 'methylation', 'mitochondrion', 'mitochondrion inner membrane', 'nucleotide-binding', 'phosphoprotein', 'primary mitochondrial disease', 'proteomics identification', …	Metabolism	Energy
O75531	Cytoplasm|Nucleus	barrier-to-autointegration factor non-specific dna-binding protein that plays key roles in mitotic nuclear reassembly, chromatin organization, dna damage response, gene expression and intrinsic immunity against foreign dna (pubmed:10908652, pubmed:11792822, pubmed:12163470, pubmed:18005698, pubmed:25991860, pubmed:28841419, pubmed:31796734, pubmed:32792394). contains two non-specific double-stran…	['3d-structure', 'acetylation', 'chromosome', 'cytoplasm', 'disease variant', 'dna-binding', 'host-virus interaction', 'nucleus', 'osteoporosis', 'phosphoprotein', 'proteomics identification', 'reference proteome']	Vesicle trafficking	Vesicle transport
Q14444	Cytoplasm|Nucleus	caprin-1 mrna-binding protein that acts as a regulator of mrnas transport, translation and/or stability, and which is involved in neurogenesis, synaptic plasticity in neurons and cell proliferation and migration in multiple cell types (pubmed:17210633, pubmed:31439799, pubmed:35979925). plays an essential role in cytoplasmic stress granule formation (pubmed:35977029). acts as an mrna regulator by…	['3d-structure', 'acetylation', 'alternative splicing', 'atp-binding', 'autism', 'autism spectrum disorder', 'cell projection', 'coiled coil', 'cytoplasm', 'differentiation', 'direct protein sequencing', 'disease variant', 'glycoprotein', 'intellectual disability', 'methylation', 'neurodegeneration', 'nucleotide-binding', 'phosphoprotein', 'protein synthesis inhibitor', 'proteomics identification…	Other	Unclassified
Q3MIR4	Cell membrane	cell cycle control protein 50b accessory component of a p4-atpase flippase complex which catalyzes the hydrolysis of atp coupled to the transport of aminophospholipids from the outer to the inner leaflet of various membranes and ensures the maintenance of asymmetric distribution of phospholipids. phospholipid translocation also seems to be implicated in vesicle formation and in uptake of lipid si…	['3d-structure', 'cell membrane', 'endoplasmic reticulum', 'glycoprotein', 'lipid transport', 'membrane', 'proteomics identification', 'reference proteome', 'transmembrane', 'transmembrane helix', 'transport']	Vesicle trafficking	Vesicle transport
Q9BVT8	Endoplasmic reticulum	transmembrane and ubiquitin-like domain-containing protein 1 involved in sterol-regulated ubiquitination and degradation of hmg-coa reductase hmgcr (pubmed:21343306). involved in positive regulation of ampa-selective glutamate receptor gria2 recycling to the cell surface (by similarity). acts as a negative regulator of hepatocyte growth during regeneration (by similarity) may contribute to the re…	['cell membrane', 'cytoplasm', 'cytoskeleton', 'endosome', 'membrane', 'nucleus', 'phosphoprotein', 'postsynaptic cell membrane', 'proteomics identification', 'reference proteome', 'synapse', 'transmembrane', 'transmembrane helix']	Vesicle trafficking	Vesicle transport
O75663	Cytoplasm	tip41-like protein may be a allosteric regulator of serine/threonine-protein phosphatase 2a (pp2a). isoform 1 inhibits catalytic activity of the pp2a(d) core complex in vitro. the pp2a(c):tiprl complex does not show phosphatase activity. acts as a negative regulator of serine/threonine-protein phosphatase 4 probably by inhibiting the formation of the active ppp4c:ppp4r2 complex; the function is p…	['3d-structure', 'acetylation', 'alternative splicing', 'cytoplasm', 'phosphoprotein', 'proteomics identification', 'reference proteome']	Other	Unclassified
Q92734	Cytoplasm	protein tfg plays a role in the normal dynamic function of the endoplasmic reticulum (er) and its associated microtubules (pubmed:23479643, pubmed:27813252). required for secretory cargo traffic from the endoplasmic reticulum to the golgi apparatus (pubmed:21478858)	['3d-structure', 'acetylation', 'alternative splicing', 'chromosomal rearrangement', 'coiled coil', 'direct protein sequencing', 'disease variant', 'endoplasmic reticulum', 'er-golgi transport', 'hereditary spastic paraplegia', 'methylation', 'neurodegeneration', 'neuropathy', 'phosphoprotein', 'proteomics identification', 'proto-oncogene', 'reference proteome', 'transport']	Other	Unclassified
P61812	Extracellular	transforming growth factor beta-2 proprotein precursor of the latency-associated peptide (lap) and transforming growth factor beta-2 (tgf-beta-2) chains, which constitute the regulatory and active subunit of tgf-beta-2, respectively required to maintain the transforming growth factor beta-2 (tgf-beta-2) chain in a latent state during storage in extracellular matrix (by similarity). associates non…	['3d-structure', 'alternative splicing', 'aortic aneurysm', 'chromosomal rearrangement', 'cleavage on pair of basic residues', 'direct protein sequencing', 'disease variant', 'disulfide bond', 'extracellular matrix', 'glycoprotein', 'growth factor', 'mitogen', 'proteomics identification', 'reference proteome', 'secreted', 'signal']	Other	Unclassified
Q5JRA6	-	transport and golgi organization protein 1 homolog plays a role in the transport of cargos that are too large to fit into copii-coated vesicles and require specific mechanisms to be incorporated into membrane-bound carriers and exported from the endoplasmic reticulum. this protein is required for collagen vii (col7a1) secretion by loading col7a1 into transport carriers. it may participate in carg…	['3d-structure', 'alternative splicing', 'coiled coil', 'deafness', 'diabetes mellitus', 'dwarfism', 'endoplasmic reticulum', 'er-golgi transport', 'exocytosis', 'glycoprotein', 'intellectual disability', 'membrane', 'methylation', 'phosphoprotein', 'protein transport', 'proteomics identification', 'reference proteome', 'sh3 domain', 'signal', 'transmembrane', 'transmembrane helix', 'transport']	Vesicle trafficking	Vesicle transport
P06753	Cytoplasm	tropomyosin alpha-3 chain binds to actin filaments in muscle and non-muscle cells. plays a central role, in association with the troponin complex, in the calcium dependent regulation of vertebrate striated muscle contraction. smooth muscle contraction is regulated by interaction with caldesmon. in non-muscle cells is implicated in stabilizing cytoskeleton actin filaments	['3d-structure', 'acetylation', 'actin-binding', 'alternative splicing', 'chromosomal rearrangement', 'coiled coil', 'cytoplasm', 'cytoskeleton', 'direct protein sequencing', 'disease variant', 'muscle protein', 'nemaline myopathy', 'phosphoprotein', 'proteomics identification', 'proto-oncogene', 'reference proteome']	Other	Unclassified
O94826	Mitochondrion|Peroxisome	mitochondrial import receptor subunit tom70 acts as a receptor of the preprotein translocase complex of the outer mitochondrial membrane (tom complex) (pubmed:12526792). recognizes and mediates the translocation of mitochondrial preproteins from the cytosol into the mitochondria in a chaperone dependent manner (pubmed:12526792, pubmed:35025629). mediates tbk1 and irf3 activation induced by mavs i…	['3d-structure', 'acetylation', 'host-virus interaction', 'isopeptide bond', 'membrane', 'methylation', 'mitochondrion', 'mitochondrion outer membrane', 'phosphoprotein', 'proteomics identification', 'reference proteome', 'repeat', 'tpr repeat', 'transmembrane', 'transmembrane helix', 'ubl conjugation']	Stress	Chaperone
P11172	Cytoplasm	uridine 5'-monophosphate synthase bifunctional enzyme catalyzing the last two steps of de novo pyrimidine biosynthesis, orotate phosphoribosyltransferase (oprt), which converts orotate to orotidine-5'-monophosphate (omp), and orotidine-5'-monophosphate decarboxylase (odc), the terminal enzymatic reaction that decarboxylates omp to uridine monophosphate (ump)	['3d-structure', 'acetylation', 'alternative splicing', 'decarboxylase', 'disease variant', 'glycosyltransferase', 'lyase', 'multifunctional enzyme', 'phosphoprotein', 'proteomics identification', 'pyrimidine biosynthesis', 'reference proteome', 'transferase']	Metabolism	General enzyme
O60763	Cytoplasm	general vesicular transport factor p115 general vesicular transport factor required for intercisternal transport in the golgi stack; it is required for transcytotic fusion and/or subsequent binding of the vesicles to the target membrane. may well act as a vesicular anchor by interacting with the target membrane and holding the vesicular and target membranes in proximity	['3d-structure', 'acetylation', 'alternative splicing', 'coiled coil', 'cytoplasm', 'er-golgi transport', 'golgi apparatus', 'membrane', 'phosphoprotein', 'protein transport', 'proteomics identification', 'reference proteome', 'repeat', 'transport']	Vesicle trafficking	Vesicle transport
P18206	-	vinculin actin filament (f-actin)-binding protein involved in cell-matrix adhesion and cell-cell adhesion. regulates cell-surface e-cadherin expression and potentiates mechanosensing by the e-cadherin complex. may also play important roles in cell morphology and locomotion	['3d-structure', 'acetylation', 'actin-binding', 'alternative splicing', 'cardiomyopathy', 'cell adhesion', 'cell junction', 'cell membrane', 'cell projection', 'cytoplasm', 'cytoskeleton', 'direct protein sequencing', 'disease variant', 'lipoprotein', 'membrane', 'palmitate', 'phosphoprotein', 'proteomics identification', 'reference proteome', 'repeat']	Other	Unclassified
Q9Y5K8	Cytoplasm	v-type proton atpase subunit d subunit of the v1 complex of vacuolar(h+)-atpase (v-atpase), a multisubunit enzyme composed of a peripheral complex (v1) that hydrolyzes atp and a membrane integral complex (v0) that translocates protons (pubmed:33065002). v-atpase is responsible for acidifying and maintaining the ph of intracellular compartments and in some cell types, is targeted to the plasma mem…	['3d-structure', 'cell projection', 'cilium biogenesis/degradation', 'cytoplasm', 'cytoplasmic vesicle', 'cytoskeleton', 'hydrogen ion transport', 'ion transport', 'membrane', 'proteomics identification', 'reference proteome', 'transport']	Vesicle trafficking	Vesicle transport
Q8IWB7	Cytoplasm|Lysosome/Vacuole	wd repeat and fyve domain-containing protein 1 positively regulates tlr3- and tlr4-mediated signaling pathways by bridging the interaction between tlr3 or tlr4 and ticam1. promotes tlr3/4 ligand-induced activation of transcription factors irf3 and nf-kappa-b, as well as the production of ifn-beta and inflammatory cytokines (pubmed:25736436)	['endosome', 'metal-binding', 'phosphoprotein', 'proteomics identification', 'reference proteome', 'repeat', 'wd repeat', 'zinc', 'zinc-finger']	Vesicle trafficking	Vesicle transport
P35237	Cytoplasm|Extracellular	serpin b6 may be involved in the regulation of serine proteinases present in the brain or extravasated from the blood (by similarity). inhibitor of cathepsin g, kallikrein-8 and thrombin. may play an important role in the inner ear in the protection against leakage of lysosomal content during stress and loss of this protection results in cell death and sensorineural hearing loss	['acetylation', 'cytoplasm', 'deafness', 'direct protein sequencing', 'non-syndromic deafness', 'phosphoprotein', 'protease inhibitor', 'proteomics identification', 'reference proteome', 'serine protease inhibitor']	Protease	Protease
Q8WUN7	Cytoplasm	ubiquitin domain-containing protein 2	['3d-structure', 'cytoplasm', 'proteomics identification', 'reference proteome']	Proteostasis	Ubiquitin system
Q9Y285	Cytoplasm	phenylalanine--trna ligase alpha subunit	['3d-structure', 'acetylation', 'alternative splicing', 'aminoacyl-trna synthetase', 'atp-binding', 'cytoplasm', 'direct protein sequencing', 'disease variant', 'ligase', 'magnesium', 'metal-binding', 'nucleotide-binding', 'phosphoprotein', 'protein biosynthesis', 'proteomics identification', 'reference proteome']	Metabolism	General enzyme
Q9H3U1	Cytoplasm|Nucleus	protein unc-45 homolog a acts as a co-chaperone for hsp90. prevents the stimulation of hsp90ab1 atpase activity by ahsa1. positive factor in promoting pgr function in the cell. may be necessary for proper folding of myosin (potential). necessary for normal cell proliferation. necessary for normal myotube formation and myosin accumulation during muscle cell development. may play a role in erythrop…	['3d-structure', 'acetylation', 'alternative splicing', 'chaperone', 'cytoplasm', 'deafness', 'developmental protein', 'differentiation', 'myogenesis', 'nucleus', 'phosphoprotein', 'proteomics identification', 'reference proteome', 'repeat', 'tpr repeat']	Metabolism	Energy
Q9BZH6	-	wd repeat-containing protein 11 involved in the hedgehog (hh) signaling pathway, is essential for normal ciliogenesis (pubmed:29263200). regulates the proteolytic processing of gli3 and cooperates with the transcription factor emx1 in the induction of downstream hh pathway gene expression and gonadotropin-releasing hormone production (pubmed:29263200). wdr11 complex facilitates the tethering of a…	['3d-structure', 'cell projection', 'chromosomal rearrangement', 'cytoplasm', 'cytoplasmic vesicle', 'cytoskeleton', 'disease variant', 'golgi apparatus', 'hypogonadotropic hypogonadism', 'intellectual disability', 'kallmann syndrome', 'nucleus', 'phosphoprotein', 'proteomics identification', 'proto-oncogene', 'reference proteome', 'repeat', 'wd repeat']	Vesicle trafficking	Vesicle transport
P55036	Cytoplasm|Nucleus	26s proteasome non-atpase regulatory subunit 4 component of the 26s proteasome, a multiprotein complex involved in the atp-dependent degradation of ubiquitinated proteins. this complex plays a key role in the maintenance of protein homeostasis by removing misfolded or damaged proteins, which could impair cellular functions, and by removing proteins whose functions are no longer required. therefor…	['3d-structure', 'alternative splicing', 'direct protein sequencing', 'isopeptide bond', 'phosphoprotein', 'proteasome', 'proteomics identification', 'reference proteome', 'repeat', 'ubl conjugation']	Proteostasis	Ubiquitin system
Q96CC6	Cell membrane|Endoplasmic reticulum|Golgi apparatus	inactive rhomboid protein 1 regulates adam17 protease, a sheddase of the epidermal growth factor (egf) receptor ligands and tnf, thereby plays a role in sleep, cell survival, proliferation, migration and inflammation. does not exhibit any protease activity on its own	['endoplasmic reticulum', 'glycoprotein', 'golgi apparatus', 'growth factor binding', 'membrane', 'phosphoprotein', 'protein transport', 'proteomics identification', 'reference proteome', 'transmembrane', 'transmembrane helix', 'transport']	Protease	Protease
P27635	Cytoplasm	large ribosomal subunit protein ul16 component of the large ribosomal subunit (pubmed:26290468). plays a role in the formation of actively translating ribosomes (pubmed:26290468). may play a role in the embryonic brain development (pubmed:25316788)	['3d-structure', 'autism', 'autism spectrum disorder', 'citrullination', 'cytoplasm', 'developmental protein', 'direct protein sequencing', 'disease variant', 'intellectual disability', 'isopeptide bond', 'proteomics identification', 'reference proteome', 'ribonucleoprotein', 'ribosomal protein', 'ubl conjugation']	Translation	Ribosomal protein
O75116	-	rho-associated protein kinase 2 protein kinase which is a key regulator of actin cytoskeleton and cell polarity. involved in regulation of smooth muscle contraction, actin cytoskeleton organization, stress fiber and focal adhesion formation, neurite retraction, cell adhesion and motility via phosphorylation of add1, brca2, cnn1, ezr, dpysl2, ep300, msn, myl9/mlc2, npm1, rdx, ppp1r12a and vim. pho…	['3d-structure', 'atp-binding', 'biological rhythms', 'cell membrane', 'coiled coil', 'cytoplasm', 'cytoskeleton', 'kinase', 'magnesium', 'membrane', 'metal-binding', 'nucleotide-binding', 'nucleus', 'phosphoprotein', 'proteomics identification', 'reference proteome', 'serine/threonine-protein kinase', 'transferase', 'zinc', 'zinc-finger']	Metabolism	General enzyme
P08621	Nucleus	u1 small nuclear ribonucleoprotein 70 kda component of the spliceosomal u1 snrnp, which is essential for recognition of the pre-mrna 5' splice-site and the subsequent assembly of the spliceosome (pubmed:19325628, pubmed:25555158). snrnp70 binds to the loop i region of u1-snrna (pubmed:19325628, pubmed:2467746, pubmed:25555158) truncated isoforms that lack the rrm domain cannot bind u1-snrna trunc…	['3d-structure', 'acetylation', 'alternative splicing', 'direct protein sequencing', 'isopeptide bond', 'mrna processing', 'nucleus', 'phosphoprotein', 'proteomics identification', 'reference proteome', 'ribonucleoprotein', 'rna-binding', 'ubl conjugation']	RNA metabolism	RNA processing
Q9Y6M7	-	sodium bicarbonate cotransporter 3 electroneutral sodium- and bicarbonate-dependent cotransporter with a na(+):hco3(-) 1:1 stoichiometry (pubmed:10347222, pubmed:12403779, pubmed:14578046, pubmed:14736710). mediates the sodium-dependent bicarbonate transport important for ph recovery after acid load as well as for regulation of steady-state ph in the duodenum and vascular smooth muscle cells (by …	['3d-structure', 'alternative splicing', 'cell membrane', 'cell projection', 'disulfide bond', 'glycoprotein', 'ion transport', 'membrane', 'phosphoprotein', 'proteomics identification', 'reference proteome', 'sodium', 'sodium transport', 'symport', 'transmembrane', 'transmembrane helix', 'transport']	Transport	Transporter
Q6P3W7	Cytoplasm|Golgi apparatus	scy1-like protein 2 component of the ap2-containing clathrin coat that may regulate clathrin-dependent trafficking at plasma membrane, tgn and endosomal system (probable). a possible serine/threonine-protein kinase toward the beta2-subunit of the plasma membrane adapter complex ap2 and other proteins in presence of poly-l-lysine has not been confirmed (pubmed:15809293, pubmed:16914521). by regula…	['coiled coil', 'cytoplasmic vesicle', 'disease variant', 'endosome', 'golgi apparatus', 'membrane', 'phosphoprotein', 'proteomics identification', 'reference proteome']	Vesicle trafficking	Vesicle transport
O95630	Cytoplasm|Nucleus|Lysosome/Vacuole	stam-binding protein zinc metalloprotease that specifically cleaves 'lys-63'-linked polyubiquitin chains (pubmed:15314065, pubmed:23542699, pubmed:34425109). does not cleave 'lys-48'-linked polyubiquitin chains (pubmed:15314065). plays a role in signal transduction for cell growth and myc induction mediated by il-2 and gm-csf (pubmed:10383417). potentiates bmp (bone morphogenetic protein) signali…	['3d-structure', 'alternative splicing', 'cytoplasm', 'disease variant', 'endosome', 'hydrolase', 'membrane', 'metal-binding', 'metalloprotease', 'nucleus', 'phosphoprotein', 'protease', 'proteomics identification', 'reference proteome', 'ubl conjugation', 'ubl conjugation pathway', 'zinc']	Vesicle trafficking	Vesicle transport
O00443	-	phosphatidylinositol 4-phosphate 3-kinase c2 domain-containing subunit alpha generates phosphatidylinositol 3-phosphate (ptdins3p) and phosphatidylinositol 3,4-bisphosphate (ptdins(3,4)p2) that act as second messengers. has a role in several intracellular trafficking events. functions in insulin signaling and secretion. required for translocation of the glucose transporter slc2a4/glut4 to the pla…	['3d-structure', 'acetylation', 'alternative splicing', 'atp-binding', 'cataract', 'cell membrane', 'cytoplasm', 'cytoplasmic vesicle', 'disease variant', 'dwarfism', 'endocytosis', 'exocytosis', 'golgi apparatus', 'kinase', 'lipid metabolism', 'membrane', 'nucleotide-binding', 'nucleus', 'phosphoprotein', 'proteomics identification', 'reference proteome', 'transferase']	Vesicle trafficking	Vesicle transport
Q9NVD7	Cytoplasm|Cell membrane	alpha-parvin plays a role in sarcomere organization and in smooth muscle cell contraction. required for normal development of the embryonic cardiovascular system, and for normal septation of the heart outflow tract. plays a role in sprouting angiogenesis and is required for normal adhesion of vascular smooth muscle cells to endothelial cells during blood vessel development (by similarity). plays …	['3d-structure', 'acetylation', 'actin-binding', 'alternative splicing', 'angiogenesis', 'cell adhesion', 'cell junction', 'cell membrane', 'cell shape', 'chemotaxis', 'cilium biogenesis/degradation', 'cytoplasm', 'cytoskeleton', 'direct protein sequencing', 'membrane', 'phosphoprotein', 'proteomics identification', 'reference proteome', 'repeat']	Other	Unclassified
P61457	Cytoplasm	pterin-4-alpha-carbinolamine dehydratase involved in tetrahydrobiopterin biosynthesis (by similarity). seems to both prevent the formation of 7-pterins and accelerate the formation of quinonoid-bh2. coactivator for hnf1a-dependent transcription (by similarity). regulates the dimerization of homeodomain protein hnf1a and enhances its transcriptional activity (by similarity). also acts as a coactiv…	['acetylation', 'activator', 'cytoplasm', 'direct protein sequencing', 'disease variant', 'lyase', 'nucleus', 'proteomics identification', 'reference proteome', 'tetrahydrobiopterin biosynthesis', 'transcription', 'transcription regulation']	Other	Unclassified
Q9UL46	Cytoplasm	proteasome activator complex subunit 2 implicated in immunoproteasome assembly and required for efficient antigen processing. the pa28 activator complex enhances the generation of class i binding peptides by altering the cleavage pattern of the proteasome	['3d-structure', 'acetylation', 'direct protein sequencing', 'phosphoprotein', 'proteasome', 'proteomics identification', 'reference proteome']	Other	Unclassified
P30566	Cytoplasm	adenylosuccinate lyase catalyzes two non-sequential steps in de novo amp synthesis: converts (s)-2-(5-amino-1-(5-phospho-d-ribosyl)imidazole-4-carboxamido)succinate (saicar) to fumarate plus 5-amino-1-(5-phospho-d-ribosyl)imidazole-4-carboxamide, and thereby also contributes to de novo imp synthesis, and converts succinyladenosine monophosphate (samp) to amp and fumarate	['3d-structure', 'acetylation', 'alternative splicing', 'direct protein sequencing', 'disease variant', 'epilepsy', 'isopeptide bond', 'lyase', 'proteomics identification', 'purine biosynthesis', 'reference proteome', 'ubl conjugation']	Other	Unclassified
P62745	Cell membrane|Lysosome/Vacuole	rho-related gtp-binding protein rhob mediates apoptosis in neoplastically transformed cells after dna damage. not essential for development but affects cell adhesion and growth factor signaling in transformed cells. plays a negative role in tumorigenesis as deletion causes tumor formation. involved in intracellular protein trafficking of a number of proteins. targets pkn1 to endosomes and is invo…	['3d-structure', 'adp-ribosylation', 'angiogenesis', 'apoptosis', 'cell adhesion', 'cell membrane', 'developmental protein', 'differentiation', 'direct protein sequencing', 'endosome', 'glycoprotein', 'gtp-binding', 'lipoprotein', 'membrane', 'methylation', 'nucleotide-binding', 'nucleus', 'palmitate', 'phosphoprotein', 'prenylation', 'protein transport', 'proteomics identification', 'reference p…	Vesicle trafficking	Vesicle transport
P04843	Endoplasmic reticulum	dolichyl-diphosphooligosaccharide--protein glycosyltransferase subunit 1 subunit of the oligosaccharyl transferase (ost) complex that catalyzes the initial transfer of a defined glycan (glc(3)man(9)glcnac(2) in eukaryotes) from the lipid carrier dolichol-pyrophosphate to an asparagine residue within an asn-x-ser/thr consensus motif in nascent polypeptide chains, the first step in protein n-glycos…	['3d-structure', 'acetylation', 'endoplasmic reticulum', 'glycoprotein', 'isopeptide bond', 'membrane', 'proteomics identification', 'reference proteome', 'signal', 'transmembrane', 'transmembrane helix', 'ubl conjugation']	Metabolism	General enzyme
P04844	Endoplasmic reticulum	dolichyl-diphosphooligosaccharide--protein glycosyltransferase subunit 2 subunit of the oligosaccharyl transferase (ost) complex that catalyzes the initial transfer of a defined glycan (glc(3)man(9)glcnac(2) in eukaryotes) from the lipid carrier dolichol-pyrophosphate to an asparagine residue within an asn-x-ser/thr consensus motif in nascent polypeptide chains, the first step in protein n-glycos…	['3d-structure', 'alternative splicing', 'direct protein sequencing', 'endoplasmic reticulum', 'glycoprotein', 'isopeptide bond', 'membrane', 'proteomics identification', 'reference proteome', 'signal', 'transmembrane', 'transmembrane helix', 'ubl conjugation']	Metabolism	General enzyme
P62979	Cytoplasm|Nucleus	ubiquitin-ribosomal protein es31 fusion protein exists either covalently attached to another protein, or free (unanchored). when covalently bound, it is conjugated to target proteins via an isopeptide bond either as a monomer (monoubiquitin), a polymer linked via different lys residues of the ubiquitin (polyubiquitin chains) or a linear polymer linked via the initiator met of the ubiquitin (linea…	['3d-structure', 'acetylation', 'adp-ribosylation', 'cytoplasm', 'direct protein sequencing', 'isopeptide bond', 'metal-binding', 'nucleus', 'phosphoprotein', 'proteomics identification', 'reference proteome', 'ribonucleoprotein', 'ribosomal protein', 'ubl conjugation', 'zinc', 'zinc-finger']	Proteostasis	Ubiquitin system
P62263	Cytoplasm	small ribosomal subunit protein us11 component of the small ribosomal subunit. the ribosome is a large ribonucleoprotein complex responsible for the synthesis of proteins in the cell. part of the small subunit (ssu) processome, first precursor of the small eukaryotic ribosomal subunit. during the assembly of the ssu processome in the nucleolus, many ribosome biogenesis factors, an rna chaperone a…	['3d-structure', 'cytoplasm', 'direct protein sequencing', 'isopeptide bond', 'nucleus', 'phosphoprotein', 'proteomics identification', 'reference proteome', 'ribonucleoprotein', 'ribosomal protein', 'ubl conjugation']	Translation	Ribosomal protein
Q13596	Cytoplasm|Lysosome/Vacuole	sorting nexin-1 involved in several stages of intracellular trafficking. interacts with membranes containing phosphatidylinositol 3-phosphate (ptdins(3p)) or phosphatidylinositol 3,5-bisphosphate (ptdins(3,5)p2) (pubmed:12198132). acts in part as component of the retromer membrane-deforming snx-bar subcomplex. the snx-bar retromer mediates retrograde transport of cargo proteins from endosomes to …	['3d-structure', 'acetylation', 'alternative splicing', 'cell projection', 'endosome', 'golgi apparatus', 'lipid-binding', 'membrane', 'phosphoprotein', 'protein transport', 'proteomics identification', 'reference proteome', 'transport']	Vesicle trafficking	Vesicle transport
Q13530	Cell membrane|Lysosome/Vacuole	serine incorporator 3 restriction factor required to restrict infectivity of lentiviruses, such as hiv-1: acts by inhibiting an early step of viral infection. impairs the penetration of the viral particle into the cytoplasm (pubmed:26416733, pubmed:26416734). non-atp-dependent, non-specific lipid transporter for phosphatidylserine, phosphatidylcholine, and phosphatidylethanolamine. functions as a…	['3d-structure', 'alternative splicing', 'antiviral defense', 'cell membrane', 'cytoplasm', 'glycoprotein', 'golgi apparatus', 'host-virus interaction', 'immunity', 'innate immunity', 'membrane', 'phosphoprotein', 'proteomics identification', 'reference proteome', 'transmembrane', 'transmembrane helix']	Transport	Transporter
Q9UNM6	Cytoplasm	26s proteasome non-atpase regulatory subunit 13 component of the 26s proteasome, a multiprotein complex involved in the atp-dependent degradation of ubiquitinated proteins. this complex plays a key role in the maintenance of protein homeostasis by removing misfolded or damaged proteins, which could impair cellular functions, and by removing proteins whose functions are no longer required. therefo…	['3d-structure', 'acetylation', 'alternative splicing', 'proteasome', 'proteomics identification', 'reference proteome']	Proteostasis	Ubiquitin system
Q5T6V5	Cytoplasm|Nucleus	queuosine 5'-phosphate n-glycosylase/hydrolase catalyzes the hydrolysis of queuosine 5'-phosphate, releasing the nucleobase queuine (q). is required for salvage of queuine from exogenous queuosine (q) that is imported and then converted to queuosine 5'-phosphate intracellularly. in vitro, can also catalyze the release of the q base directly from q as substrate; however, it was shown that q is not…	['3d-structure', 'acetylation', 'direct protein sequencing', 'hydrolase', 'proteomics identification', 'reference proteome']	Other	Unclassified
Q9UL25	Cell membrane|Lysosome/Vacuole|Golgi apparatus	ras-related protein rab-21 the small gtpases rab are key regulators of intracellular membrane trafficking, from the formation of transport vesicles to their fusion with membranes. rabs cycle between an inactive gdp-bound form and an active gtp-bound form that is able to recruit to membranes different sets of downstream effectors directly responsible for vesicle formation, movement, tethering and …	['3d-structure', 'acetylation', 'cell projection', 'cytoplasmic vesicle', 'direct protein sequencing', 'endoplasmic reticulum', 'endosome', 'golgi apparatus', 'gtp-binding', 'hydrolase', 'lipoprotein', 'membrane', 'methylation', 'nucleotide-binding', 'prenylation', 'protein transport', 'proteomics identification', 'reference proteome', 'transport']	Vesicle trafficking	Vesicle transport
P51159	Lysosome/Vacuole|Golgi apparatus	ras-related protein rab-27a the small gtpases rab are key regulators of intracellular membrane trafficking, from the formation of transport vesicles to their fusion with membranes. rabs cycle between an inactive gdp-bound form and an active gtp-bound form that is able to recruit to membranes different sets of downstream effectors directly responsible for vesicle formation, movement, tethering and…	['3d-structure', 'acetylation', 'alternative splicing', 'direct protein sequencing', 'disease variant', 'disulfide bond', 'endosome', 'exocytosis', 'gtp-binding', 'hydrolase', 'lipoprotein', 'lysosome', 'membrane', 'methylation', 'nucleotide-binding', 'phosphoprotein', 'prenylation', 'proteomics identification', 'reference proteome', 'ubl conjugation']	Vesicle trafficking	Vesicle transport
P09455	Cytoplasm	retinol-binding protein 1 cytoplasmic retinol-binding protein (pubmed:22665496, pubmed:26900151, pubmed:28057518). accepts retinol from the transport protein stra6, and thereby contributes to retinol uptake, storage and retinoid homeostasis (pubmed:15632377, pubmed:22665496)	['3d-structure', 'alternative splicing', 'cytoplasm', 'lipid droplet', 'methylation', 'proteomics identification', 'reference proteome', 'retinol-binding', 'transport', 'vitamin a']	Lipid-related	Lipid binding
P13489	Cytoplasm|Nucleus	ribonuclease inhibitor ribonuclease inhibitor which inhibits rnase1, rnase2 and angiogenin (ang) (pubmed:12578357, pubmed:14515218, pubmed:3219362, pubmed:3243277, pubmed:3470787, pubmed:9050852). may play a role in redox homeostasis (pubmed:17292889). required to inhibit the cytotoxic trna ribonuclease activity of ang in the cytoplasm in absence of stress (pubmed:23843625, pubmed:32510170). relo…	['3d-structure', 'acetylation', 'cytoplasm', 'direct protein sequencing', 'disease variant', 'leucine-rich repeat', 'nucleus', 'phosphoprotein', 'proteomics identification', 'reference proteome', 'repeat']	Other	Unclassified
P62277	Nucleus	small ribosomal subunit protein us15 component of the small ribosomal subunit. the ribosome is a large ribonucleoprotein complex responsible for the synthesis of proteins in the cell. part of the small subunit (ssu) processome, first precursor of the small eukaryotic ribosomal subunit. during the assembly of the ssu processome in the nucleolus, many ribosome biogenesis factors, an rna chaperone a…	['3d-structure', 'acetylation', 'cytoplasm', 'direct protein sequencing', 'isopeptide bond', 'nucleus', 'phosphoprotein', 'proteomics identification', 'reference proteome', 'ribonucleoprotein', 'ribosomal protein', 'ubl conjugation']	Translation	Ribosomal protein
P30825	Cell membrane|Lysosome/Vacuole	high affinity cationic amino acid transporter 1 high-affinity, low capacity permease involved in the transport of the cationic amino acids (arginine, lysine and ornithine) in non-hepatic tissues	['amino-acid transport', 'cell membrane', 'direct protein sequencing', 'glycoprotein', 'membrane', 'proteomics identification', 'receptor', 'reference proteome', 'transmembrane', 'transmembrane helix', 'transport']	Transport	Transporter
P40227	Cytoplasm	t-complex protein 1 subunit zeta component of the chaperonin-containing t-complex (tric), a molecular chaperone complex that assists the folding of actin, tubulin and other proteins upon atp hydrolysis (pubmed:25467444, pubmed:36493755, pubmed:35449234, pubmed:37193829). the tric complex mediates the folding of wrap53/tcab1, thereby regulating telomere maintenance (pubmed:25467444)	['3d-structure', 'acetylation', 'alternative splicing', 'atp-binding', 'chaperone', 'cytoplasm', 'direct protein sequencing', 'hydrolase', 'isopeptide bond', 'nucleotide-binding', 'phosphoprotein', 'proteomics identification', 'reference proteome', 'ubl conjugation']	Stress	Chaperone
Q9NP72	Cell membrane|Lysosome/Vacuole|Golgi apparatus	ras-related protein rab-18 the small gtpases rab are key regulators of intracellular membrane trafficking, from the formation of transport vesicles to their fusion with membranes (pubmed:24891604, pubmed:30970241). rabs cycle between an inactive gdp-bound form and an active gtp-bound form that is able to recruit to membranes different sets of downstream effectors directly responsible for vesicle …	['3d-structure', 'acetylation', 'alternative splicing', 'cell membrane', 'developmental protein', 'direct protein sequencing', 'disease variant', 'endoplasmic reticulum', 'golgi apparatus', 'gtp-binding', 'host-virus interaction', 'hydrolase', 'lipid droplet', 'lipoprotein', 'membrane', 'methylation', 'nucleotide-binding', 'palmitate', 'phosphoprotein', 'prenylation', 'protein transport', 'proteo…	Vesicle trafficking	Vesicle transport
Q8TBF2	Cytoplasm|Cell membrane	prostamide/prostaglandin f synthase catalyzes the reduction of prostaglandin-ethanolamide h(2) (prostamide h(2)) to prostamide f(2alpha) with nadph as proton donor. also able to reduce prostaglandin h(2) to prostaglandin f(2alpha) (by similarity)	['alternative splicing', 'cytoplasm', 'fatty acid biosynthesis', 'fatty acid metabolism', 'lipid biosynthesis', 'lipid metabolism', 'nadp', 'oxidoreductase', 'phosphoprotein', 'prostaglandin biosynthesis', 'prostaglandin metabolism', 'proteomics identification', 'reference proteome']	Metabolism	Redox
P01112	Cell membrane|Lysosome/Vacuole	gtpase hras involved in the activation of ras protein signal transduction (pubmed:22821884). ras proteins bind gdp/gtp and possess intrinsic gtpase activity (pubmed:12740440, pubmed:14500341, pubmed:9020151)	['3d-structure', 'acetylation', 'alternative splicing', 'cell membrane', 'cytoplasm', 'direct protein sequencing', 'disease variant', 'glycoprotein', 'golgi apparatus', 'gtp-binding', 'hydrolase', 'isopeptide bond', 'lipoprotein', 'membrane', 'methylation', 'nucleotide-binding', 'nucleus', 'palmitate', 'prenylation', 'proteomics identification', 'proto-oncogene', 'reference proteome', 's-nitrosyl…	Other	Unclassified
P52434	Cytoplasm|Nucleus	dna-directed rna polymerases i, ii, and iii subunit rpabc3 dna-dependent rna polymerase catalyzes the transcription of dna into rna using the four ribonucleoside triphosphates as substrates. common component of rna polymerases i, ii and iii which synthesize ribosomal rna precursors, mrna precursors and many functional non-coding rnas, and small rnas, such as 5s rrna and trnas, respectively	['3d-structure', 'acetylation', 'alternative splicing', 'direct protein sequencing', 'dna-binding', 'dna-directed rna polymerase', 'nucleus', 'proteomics identification', 'reference proteome', 'transcription']	Other	Unclassified
Q14141	Cytoplasm	septin-6 filament-forming cytoskeletal gtpase. required for normal organization of the actin cytoskeleton. involved in cytokinesis. may play a role in hcv rna replication. forms a filamentous structure with septin12, septin6, septin2 and probably septin4 at the sperm annulus which is required for the structural integrity and motility of the sperm tail during postmeiotic differentiation (pubmed:25…	['3d-structure', 'acetylation', 'alternative splicing', 'cell cycle', 'cell division', 'cell projection', 'centromere', 'chromosome', 'cilium', 'coiled coil', 'cytoplasm', 'cytoskeleton', 'differentiation', 'direct protein sequencing', 'flagellum', 'gtp-binding', 'host-virus interaction', 'kinetochore', 'nucleotide-binding', 'phosphoprotein', 'proteomics identification', 'reference proteome', 'sp…	Other	Unclassified
Q15393	-	splicing factor 3b subunit 3 component of the 17s u2 snrnp complex of the spliceosome, a large ribonucleoprotein complex that removes introns from transcribed pre-mrnas (pubmed:10490618, pubmed:10882114, pubmed:12234937, pubmed:27720643, pubmed:28781166, pubmed:32494006, pubmed:34822310). the 17s u2 snrnp complex (1) directly participates in early spliceosome assembly and (2) mediates recognition…	['3d-structure', 'alternative splicing', 'direct protein sequencing', 'mrna processing', 'mrna splicing', 'nucleus', 'phosphoprotein', 'proteomics identification', 'reference proteome', 'spliceosome']	RNA metabolism	RNA processing
Q9BWM7	Mitochondrion	sideroflexin-3 mitochondrial serine transporter that mediates transport of serine into mitochondria, an important step of the one-carbon metabolism pathway (pubmed:30442778). mitochondrial serine is converted to glycine and formate, which then exits to the cytosol where it is used to generate the charged folates that serve as one-carbon donors (pubmed:30442778)	['acetylation', 'amino-acid transport', 'membrane', 'mitochondrion', 'one-carbon metabolism', 'proteomics identification', 'reference proteome', 'transmembrane', 'transmembrane helix', 'transport']	Transport	Transporter
O95347	-	structural maintenance of chromosomes protein 2 central component of the condensin complex, a complex required for conversion of interphase chromatin into mitotic-like condense chromosomes. the condensin complex probably introduces positive supercoils into relaxed dna in the presence of type i topoisomerases and converts nicked dna into positive knotted forms in the presence of type ii topoisomer…	['3d-structure', 'acetylation', 'alternative splicing', 'atp-binding', 'cell cycle', 'cell division', 'chromosome', 'coiled coil', 'cytoplasm', 'dna condensation', 'mitosis', 'nucleotide-binding', 'nucleus', 'proteomics identification', 'reference proteome']	Other	Unclassified
Q8WW59	Cytoplasm	spry domain-containing protein 4	['acetylation', 'proteomics identification', 'reference proteome']	Other	Unclassified
Q8NFT2	Cell membrane|Lysosome/Vacuole	metalloreductase steap2 integral membrane protein that functions as a nadph-dependent ferric-chelate reductase, using nadph from one side of the membrane to reduce a fe(3+) chelate that is bound on the other side of the membrane (by similarity). mediates sequential transmembrane electron transfer from nadph to fad and onto heme, and finally to the fe(3+) chelate (by similarity). can also reduce c…	['3d-structure', 'alternative splicing', 'cell membrane', 'copper', 'electron transport', 'endosome', 'fad', 'flavoprotein', 'heme', 'ion transport', 'iron', 'iron transport', 'membrane', 'metal-binding', 'nad', 'nadp', 'oxidoreductase', 'phosphoprotein', 'proteomics identification', 'reference proteome', 'transmembrane', 'transmembrane helix', 'transport']	Vesicle trafficking	Vesicle transport
Q9BXI6	Cytoplasm	tbc1 domain family member 10a gtpase-activating protein (gap) specific for rab27a and rab35 (pubmed:16923811, pubmed:30905672). does not show gap activity for rab2a, rab3a and rab4a (pubmed:16923811)	['alternative splicing', 'cell projection', 'direct protein sequencing', 'gtpase activation', 'guanine-nucleotide releasing factor', 'phosphoprotein', 'proteomics identification', 'reference proteome']	Other	Unclassified
P10586	-	receptor-type tyrosine-protein phosphatase f possible cell adhesion receptor. it possesses an intrinsic protein tyrosine phosphatase activity (ptpase) and dephosphorylates epha2 regulating its activity the first ptpase domain has enzymatic activity, while the second one seems to affect the substrate specificity of the first one	['3d-structure', 'alternative splicing', 'cell adhesion', 'disulfide bond', 'glycoprotein', 'heparin-binding', 'hydrolase', 'immunoglobulin domain', 'membrane', 'phosphoprotein', 'protein phosphatase', 'proteomics identification', 'receptor', 'reference proteome', 'repeat', 'signal', 'transmembrane', 'transmembrane helix']	Other	Unclassified
Q06203	Cytoplasm|Nucleus	amidophosphoribosyltransferase catalyzes the formation of phosphoribosylamine from phosphoribosylpyrophosphate (prpp) and glutamine	['4fe-4s', 'acetylation', 'allosteric enzyme', 'glutamine amidotransferase', 'glycosyltransferase', 'iron', 'iron-sulfur', 'magnesium', 'metal-binding', 'proteomics identification', 'purine biosynthesis', 'reference proteome', 'transferase']	Metabolism	General enzyme
O75832	Cytoplasm|Nucleus	26s proteasome non-atpase regulatory subunit 10 acts as a chaperone during the assembly of the 26s proteasome, specifically of the pa700/19s regulatory complex (rc). in the initial step of the base subcomplex assembly is part of an intermediate psmd10:psmc4:psmc5:paaf1 module which probably assembles with a psmd5:psmc2:psmc1:psmd2 module. independently of the proteasome, regulates egf-induced akt…	['3d-structure', 'alternative splicing', 'ank repeat', 'apoptosis', 'chaperone', 'cytoplasm', 'nucleus', 'proteomics identification', 'reference proteome', 'repeat']	Proteostasis	Ubiquitin system
Q8IUW5	Cell membrane	relt-like protein 1 induces activation of mapk14/p38 cascade, when overexpressed (pubmed:28688764). induces apoptosis, when overexpressed (pubmed:19969290)	['cell membrane', 'coiled coil', 'glycoprotein', 'membrane', 'phosphoprotein', 'proteomics identification', 'reference proteome', 'signal', 'transmembrane', 'transmembrane helix']	Other	Unclassified
Q96S59	Cytoplasm|Nucleus	ran-binding protein 9 may act as scaffolding protein, and as adapter protein to couple membrane receptors to intracellular signaling pathways (probable). acts as a mediator of cell spreading and actin cytoskeleton rearrangement (pubmed:18710924). core component of the ctlh e3 ubiquitin-protein ligase complex that selectively accepts ubiquitin from ube2h and mediates ubiquitination and subsequent …	['3d-structure', 'acetylation', 'alternative splicing', 'cell membrane', 'cytoplasm', 'membrane', 'nucleus', 'phosphoprotein', 'proteomics identification', 'reference proteome', 'ubl conjugation']	Proteostasis	Ubiquitin system
O00194	Lysosome/Vacuole|Golgi apparatus	ras-related protein rab-27b the small gtpases rab are key regulators of intracellular membrane trafficking, from the formation of transport vesicles to their fusion with membranes. rabs cycle between an inactive gdp-bound form and an active gtp-bound form that is able to recruit to membranes different sets of downstream effectors directly responsible for vesicle formation, movement, tethering and…	['3d-structure', 'acetylation', 'direct protein sequencing', 'disulfide bond', 'endosome', 'gtp-binding', 'hydrolase', 'lipoprotein', 'magnesium', 'membrane', 'metal-binding', 'methylation', 'nucleotide-binding', 'prenylation', 'proteomics identification', 'reference proteome']	Vesicle trafficking	Vesicle transport
Q14699	Cytoplasm|Cell membrane	raftlin involved in protein trafficking via association with clathrin and ap2 complex (pubmed:21266579, pubmed:27022195). upon bacterial lipopolysaccharide stimulation, mediates internalization of tlr4 to endosomes in dendritic cells and macrophages; and internalization of poly(i:c) to tlr3-positive endosomes in myeloid dendritic cells and epithelial cells; resulting in activation of ticam1-media…	['cell membrane', 'cytoplasm', 'endosome', 'lipoprotein', 'membrane', 'myristate', 'palmitate', 'phosphoprotein', 'proteomics identification', 'reference proteome']	Vesicle trafficking	Vesicle transport
Q15382	Cytoplasm|Cell membrane	gtp-binding protein rheb small gtpase that acts as an allosteric activator of the canonical mtorc1 complex, an evolutionarily conserved central nutrient sensor that stimulates anabolic reactions and macromolecule biosynthesis to promote cellular biomass generation and growth (pubmed:12172553, pubmed:12271141, pubmed:12842888, pubmed:12869586, pubmed:12906785, pubmed:15340059, pubmed:15854902, pub…	['3d-structure', 'cytoplasm', 'endoplasmic reticulum', 'golgi apparatus', 'gtp-binding', 'hydrolase', 'isopeptide bond', 'lipoprotein', 'lysosome', 'magnesium', 'membrane', 'metal-binding', 'methylation', 'nucleotide-binding', 'phosphoprotein', 'prenylation', 'proteomics identification', 'reference proteome', 'ubl conjugation']	Translation	Ribosomal protein
P83731	Cytoplasm|Mitochondrion	large ribosomal subunit protein el24 component of the large ribosomal subunit. the ribosome is a large ribonucleoprotein complex responsible for the synthesis of proteins in the cell	['3d-structure', 'acetylation', 'adp-ribosylation', 'cytoplasm', 'direct protein sequencing', 'isopeptide bond', 'phosphoprotein', 'proteomics identification', 'reference proteome', 'ribonucleoprotein', 'ribosomal protein', 'ubl conjugation']	Translation	Ribosomal protein
P62249	Cytoplasm|Nucleus	small ribosomal subunit protein us9 component of the small ribosomal subunit (pubmed:23636399). the ribosome is a large ribonucleoprotein complex responsible for the synthesis of proteins in the cell (pubmed:23636399). part of the small subunit (ssu) processome, first precursor of the small eukaryotic ribosomal subunit. during the assembly of the ssu processome in the nucleolus, many ribosome bio…	['3d-structure', 'acetylation', 'cytoplasm', 'direct protein sequencing', 'nucleus', 'phosphoprotein', 'proteomics identification', 'reference proteome', 'ribonucleoprotein', 'ribosomal protein']	Translation	Ribosomal protein
Q15005	Endoplasmic reticulum	signal peptidase complex subunit 2 component of the signal peptidase complex (spc) which catalyzes the cleavage of n-terminal signal sequences from nascent proteins as they are translocated into the lumen of the endoplasmic reticulum (pubmed:34388369). enhances the enzymatic activity of spc and facilitates the interactions between different components of the translocation site (by similarity)	['3d-structure', 'acetylation', 'direct protein sequencing', 'endoplasmic reticulum', 'membrane', 'proteomics identification', 'reference proteome', 'transmembrane', 'transmembrane helix']	Protease	Protease
Q99717	Cytoplasm|Nucleus	smad family member 5 transcriptional regulator that plays a role in various cellular processes including embryonic development, cell differentiation, angiogenesis and tissue homeostasis (pubmed:12064918, pubmed:16516194). upon bmp ligand binding to their receptors at the cell surface, is phosphorylated by activated type i bmp receptors (bmpris) and associates with smad4 to form a heteromeric comp…	['3d-structure', 'acetylation', 'cytoplasm', 'direct protein sequencing', 'dna-binding', 'metal-binding', 'mitochondrion', 'nucleus', 'phosphoprotein', 'proteomics identification', 'reference proteome', 'transcription', 'transcription regulation', 'zinc']	Signaling	Kinase
Q9BSF0	Cytoplasm|Cell membrane	a-kinase anchoring protein 19 binds to type i regulatory subunits of protein kinase a (pka-ri) and anchors/targets them to the plasma membrane	['3d-structure', 'cell membrane', 'direct protein sequencing', 'lipoprotein', 'membrane', 'myristate', 'palmitate', 'phosphoprotein', 'proteomics identification', 'reference proteome']	Signaling	Kinase
Q9NTJ3	-	structural maintenance of chromosomes protein 4 central component of the condensin complex, a complex required for conversion of interphase chromatin into mitotic-like condense chromosomes. the condensin complex probably introduces positive supercoils into relaxed dna in the presence of type i topoisomerases and converts nicked dna into positive knotted forms in the presence of type ii topoisomer…	['3d-structure', 'acetylation', 'alternative splicing', 'atp-binding', 'cell cycle', 'cell division', 'chromosome', 'coiled coil', 'cytoplasm', 'dna condensation', 'mitosis', 'nucleotide-binding', 'nucleus', 'phosphoprotein', 'proteomics identification', 'reference proteome']	Other	Unclassified
Q13813	-	spectrin alpha chain, non-erythrocytic 1 fodrin, which seems to be involved in secretion, interacts with calmodulin in a calcium-dependent manner and is thus candidate for the calcium-dependent movement of the cytoskeleton at the membrane	['3d-structure', 'acetylation', 'actin capping', 'actin-binding', 'alternative splicing', 'calcium', 'calmodulin-binding', 'cytoplasm', 'cytoskeleton', 'direct protein sequencing', 'disease variant', 'epilepsy', 'hereditary spastic paraplegia', 'intellectual disability', 'metal-binding', 'neurodegeneration', 'neuropathy', 'phosphoprotein', 'proteomics identification', 'reference proteome', 'repea…	Other	Unclassified
P61011	Cytoplasm	signal recognition particle subunit srp54 component of the signal recognition particle (srp) complex, a ribonucleoprotein complex that mediates the cotranslational targeting of secretory and membrane proteins to the endoplasmic reticulum (er) (pubmed:34020957). as part of the srp complex, associates with the srp receptor (sr) component srpra to target secretory proteins to the endoplasmic reticul…	['3d-structure', 'alternative splicing', 'cytoplasm', 'disease variant', 'endoplasmic reticulum', 'gtp-binding', 'hydrolase', 'nucleotide-binding', 'nucleus', 'proteomics identification', 'reference proteome', 'ribonucleoprotein', 'rna-binding', 'signal recognition particle']	Other	Unclassified
P50991	Cytoplasm	t-complex protein 1 subunit delta component of the chaperonin-containing t-complex (tric), a molecular chaperone complex that assists the folding of actin, tubulin and other proteins upon atp hydrolysis (pubmed:25467444, pubmed:36493755, pubmed:35449234, pubmed:37193829). the tric complex mediates the folding of wrap53/tcab1, thereby regulating telomere maintenance (pubmed:25467444). as part of t…	['3d-structure', 'acetylation', 'alternative splicing', 'atp-binding', 'cell projection', 'chaperone', 'cytoplasm', 'cytoskeleton', 'direct protein sequencing', 'hydrolase', 'methylation', 'nucleotide-binding', 'phosphoprotein', 'proteomics identification', 'reference proteome']	Vesicle trafficking	Vesicle transport
O43676	Mitochondrion	nadh dehydrogenase [ubiquinone] 1 beta subcomplex subunit 3 accessory subunit of the mitochondrial membrane respiratory chain nadh dehydrogenase (complex i), that is believed not to be involved in catalysis. complex i functions in the transfer of electrons from nadh to the respiratory chain. the immediate electron acceptor for the enzyme is believed to be ubiquinone	['3d-structure', 'acetylation', 'disease variant', 'electron transport', 'membrane', 'methylation', 'mitochondrion', 'mitochondrion inner membrane', 'primary mitochondrial disease', 'proteomics identification', 'reference proteome', 'respiratory chain', 'transmembrane', 'transmembrane helix', 'transport']	Metabolism	Redox
Q6DKJ4	Cytoplasm|Endoplasmic reticulum	nucleoredoxin functions as a redox-dependent negative regulator of the wnt signaling pathway, possibly by preventing ubiquitination of dvl3 by the bcr(klhl12) complex. may also function as a transcriptional regulator act as a regulator of protein phosphatase 2a (pp2a) (by similarity)	['acetylation', 'alternative splicing', 'cytoplasm', 'developmental protein', 'differentiation', 'disease variant', 'dwarfism', 'nad', 'nucleus', 'oxidoreductase', 'proteomics identification', 'reference proteome', 'wnt signaling pathway']	Proteostasis	Ubiquitin system
P28062	Cytoplasm|Nucleus	proteasome subunit beta type-8 the proteasome is a multicatalytic proteinase complex which is characterized by its ability to cleave peptides with arg, phe, tyr, leu, and glu adjacent to the leaving group at neutral or slightly basic ph. the proteasome has an atp-dependent proteolytic activity. this subunit is involved in antigen processing to generate class i binding peptides. replacement of psm…	['3d-structure', 'alternative splicing', 'cytoplasm', 'differentiation', 'disease variant', 'host-virus interaction', 'hydrolase', 'immunity', 'nucleus', 'phosphoprotein', 'protease', 'proteasome', 'proteomics identification', 'reference proteome', 'threonine protease', 'zymogen']	Protease	Protease
O14818	Cytoplasm|Nucleus	proteasome subunit alpha type-7 component of the 20s core proteasome complex involved in the proteolytic degradation of most intracellular proteins. this complex plays numerous essential roles within the cell by associating with different regulatory particles. associated with two 19s regulatory particles, forms the 26s proteasome and thus participates in the atp-dependent degradation of ubiquitin…	['3d-structure', 'acetylation', 'alternative splicing', 'cytoplasm', 'direct protein sequencing', 'glycoprotein', 'host-virus interaction', 'nucleus', 'phosphoprotein', 'proteasome', 'proteomics identification', 'reference proteome']	Proteostasis	Ubiquitin system
Q14914	Cytoplasm	prostaglandin reductase 1 nad(p)h-dependent oxidoreductase involved in metabolic inactivation of pro- and anti-inflammatory eicosanoids: prostaglandins (pg), leukotrienes (lt) and lipoxins (lx) (pubmed:25619643). catalyzes with high efficiency the reduction of the 13,14 double bond of 15-oxopgs, including 15-oxo-pge1, 15-oxo-pge2, 15-oxo-pgf1-alpha and 15-oxo-pgf2-alpha (pubmed:25619643). catalyz…	['3d-structure', 'acetylation', 'alternative splicing', 'cytoplasm', 'fatty acid metabolism', 'hydroxylation', 'lipid metabolism', 'nadp', 'oxidoreductase', 'phosphoprotein', 'prostaglandin metabolism', 'proteomics identification', 'reference proteome']	Metabolism	Redox
Q9H0U4	Lysosome/Vacuole	ras-related protein rab-1b the small gtpases rab are key regulators of intracellular membrane trafficking, from the formation of transport vesicles to their fusion with membranes (pubmed:20545908, pubmed:9437002, pubmed:23236136). rabs cycle between an inactive gdp-bound form and an active gtp-bound form that is able to recruit to membranes different set of downstream effectors directly responsib…	['3d-structure', 'acetylation', 'autophagy', 'cytoplasm', 'direct protein sequencing', 'glycoprotein', 'gtp-binding', 'hydrolase', 'lipoprotein', 'membrane', 'methylation', 'nucleotide-binding', 'phosphoprotein', 'prenylation', 'protein transport', 'proteomics identification', 'reference proteome', 'transport']	Vesicle trafficking	Vesicle transport
P51153	Cytoplasm|Cell membrane	ras-related protein rab-13 the small gtpases rab are key regulators of intracellular membrane trafficking, from the formation of transport vesicles to their fusion with membranes. rabs cycle between an inactive gdp-bound form and an active gtp-bound form that is able to recruit to membranes different sets of downstream effectors directly responsible for vesicle formation, movement, tethering and …	['cell junction', 'cell membrane', 'cell projection', 'cytoplasmic vesicle', 'endosome', 'golgi apparatus', 'gtp-binding', 'hydrolase', 'isopeptide bond', 'lipoprotein', 'magnesium', 'membrane', 'metal-binding', 'methylation', 'nucleotide-binding', 'phosphoprotein', 'prenylation', 'protein transport', 'proteomics identification', 'reference proteome', 'tight junction', 'transport', 'ubl conjugati…	Vesicle trafficking	Vesicle transport
P61586	Cell membrane|Lysosome/Vacuole	transforming protein rhoa small gtpase which cycles between an active gtp-bound and an inactive gdp-bound state. mainly associated with cytoskeleton organization, in active state binds to a variety of effector proteins to regulate cellular responses such as cytoskeletal dynamics, cell migration and cell cycle (pubmed:23871831). regulates a signal transduction pathway linking plasma membrane recep…	['3d-structure', 'adp-ribosylation', 'cell cycle', 'cell division', 'cell membrane', 'cell projection', 'cytoplasm', 'cytoskeleton', 'direct protein sequencing', 'disease variant', 'ectodermal dysplasia', 'glycoprotein', 'gtp-binding', 'host-virus interaction', 'hydrolase', 'isopeptide bond', 'lipoprotein', 'magnesium', 'membrane', 'methylation', 'nucleotide-binding', 'nucleus', 'phosphoprotein',…	Protease	Protease
P61247	Nucleus	small ribosomal subunit protein es1 component of the small ribosomal subunit. the ribosome is a large ribonucleoprotein complex responsible for the synthesis of proteins in the cell (pubmed:23636399). part of the small subunit (ssu) processome, first precursor of the small eukaryotic ribosomal subunit. during the assembly of the ssu processome in the nucleolus, many ribosome biogenesis factors, a…	['3d-structure', 'acetylation', 'adp-ribosylation', 'cytoplasm', 'differentiation', 'direct protein sequencing', 'isopeptide bond', 'nucleus', 'phosphoprotein', 'proteomics identification', 'reference proteome', 'ribonucleoprotein', 'ribosomal protein', 'ubl conjugation']	Translation	Ribosomal protein
P11277	-	spectrin beta chain, erythrocytic spectrin is the major constituent of the cytoskeletal network underlying the erythrocyte plasma membrane. it associates with band 4.1 and actin to form the cytoskeletal superstructure of the erythrocyte plasma membrane	['3d-structure', 'actin capping', 'actin-binding', 'alternative splicing', 'cytoplasm', 'cytoskeleton', 'direct protein sequencing', 'disease variant', 'elliptocytosis', 'hereditary hemolytic anemia', 'phosphoprotein', 'proteomics identification', 'reference proteome', 'repeat']	Other	Unclassified
P42224	Cytoplasm|Nucleus	signal transducer and activator of transcription 1-alpha/beta signal transducer and transcription activator that mediates cellular responses to interferons (ifns), cytokine kitlg/scf and other cytokines and other growth factors (pubmed:12764129, pubmed:12855578, pubmed:15322115, pubmed:23940278, pubmed:34508746, pubmed:35568036, pubmed:9724754). following type i ifn (ifn-alpha and ifn-beta) bindi…	['3d-structure', 'acetylation', 'activator', 'adp-ribosylation', 'alternative splicing', 'antiviral defense', 'coiled coil', 'cytoplasm', 'direct protein sequencing', 'disease variant', 'dna-binding', 'host-virus interaction', 'isopeptide bond', 'methylation', 'nucleus', 'phosphoprotein', 'proteomics identification', 'reference proteome', 'sh2 domain', 'transcription', 'transcription regulation',…	Signaling	Kinase
Q13308	-	inactive tyrosine-protein kinase 7 inactive tyrosine kinase involved in wnt signaling pathway. component of both the non-canonical (also known as the wnt/planar cell polarity signaling) and the canonical wnt signaling pathway. functions in cell adhesion, cell migration, cell polarity, proliferation, actin cytoskeleton reorganization and apoptosis. has a role in embryogenesis, epithelial tissue or…	['3d-structure', 'alternative splicing', 'cell adhesion', 'cell junction', 'disulfide bond', 'glycoprotein', 'immunoglobulin domain', 'membrane', 'phosphoprotein', 'proteomics identification', 'receptor', 'reference proteome', 'repeat', 'signal', 'transmembrane', 'transmembrane helix', 'wnt signaling pathway']	Signaling	Kinase
P61106	Lysosome/Vacuole|Golgi apparatus	ras-related protein rab-14 the small gtpases rab are key regulators of intracellular membrane trafficking, from the formation of transport vesicles to their fusion with membranes. rabs cycle between an inactive gdp-bound form and an active gtp-bound form that is able to recruit to membranes different set of downstream effectors directly responsible for vesicle formation, movement, tethering and f…	['3d-structure', 'acetylation', 'cytoplasmic vesicle', 'direct protein sequencing', 'endosome', 'golgi apparatus', 'gtp-binding', 'hydrolase', 'lipoprotein', 'membrane', 'methylation', 'nucleotide-binding', 'prenylation', 'protein transport', 'proteomics identification', 'reference proteome', 'transport']	Vesicle trafficking	Vesicle transport
O75787	Endoplasmic reticulum	renin receptor multifunctional protein which functions as a renin, prorenin cellular receptor and is involved in the assembly of the lysosomal proton-transporting v-type atpase (v-atpase) and the acidification of the endo-lysosomal system (pubmed:12045255, pubmed:29127204, pubmed:30374053, pubmed:32276428). may mediate renin-dependent cellular responses by activating erk1 and erk2 (pubmed:1204525…	['3d-structure', 'alternative splicing', 'cell membrane', 'cell projection', 'cleavage on pair of basic residues', 'congenital disorder of glycosylation', 'cytoplasmic vesicle', 'disease variant', 'endoplasmic reticulum', 'endosome', 'epilepsy', 'intellectual disability', 'lysosome', 'membrane', 'neurodegeneration', 'parkinsonism', 'phosphoprotein', 'postsynaptic cell membrane', 'proteomics ident…	Vesicle trafficking	Vesicle transport
P27694	Nucleus	replication protein a 70 kda dna-binding subunit as part of the heterotrimeric replication protein a complex (rpa/rp-a), binds and stabilizes single-stranded dna intermediates that form during dna replication or upon dna stress. it prevents their reannealing and in parallel, recruits and activates different proteins and complexes involved in dna metabolism (pubmed:17596542, pubmed:27723717, pubme…	['3d-structure', 'acetylation', 'adp-ribosylation', 'direct protein sequencing', 'disease variant', 'dna damage', 'dna recombination', 'dna repair', 'dna replication', 'dna-binding', 'isopeptide bond', 'metal-binding', 'nucleus', 'phosphoprotein', 'proteomics identification', 'reference proteome', 'ubl conjugation', 'zinc', 'zinc-finger']	RNA metabolism	Helicase
Q6WKZ4	-	rab11 family-interacting protein 1 a rab11 effector protein involved in the endosomal recycling process. also involved in controlling membrane trafficking along the phagocytic pathway and in phagocytosis. interaction with rab14 may function in the process of neurite formation (pubmed:26032412)	['3d-structure', 'alternative splicing', 'cytoplasmic vesicle', 'endosome', 'membrane', 'phosphoprotein', 'protein transport', 'proteomics identification', 'reference proteome', 'transport']	Vesicle trafficking	Vesicle transport
P43007	Cell membrane	neutral amino acid transporter a sodium-coupled antiporter of neutral amino acids. in a tri-substrate transport cycle, exchanges neutral amino acids between the extracellular and intracellular compartments, coupled to the inward cotransport of at least one sodium ion (pubmed:24808181, pubmed:27272177, pubmed:34630942, pubmed:8910405). exchanges neutral amino acids such as l- and d-serine, l-threo…	['3d-structure', 'acetylation', 'alternative splicing', 'amino-acid transport', 'antiport', 'cell membrane', 'disease variant', 'epilepsy', 'glycoprotein', 'intellectual disability', 'membrane', 'metal-binding', 'phosphoprotein', 'proteomics identification', 'reference proteome', 'sodium', 'transmembrane', 'transmembrane helix', 'transport']	Transport	Transporter
O43765	Cytoplasm|Nucleus	small glutamine-rich tetratricopeptide repeat-containing protein alpha co-chaperone that binds misfolded and hydrophobic patches-containing client proteins in the cytosol. mediates their targeting to the endoplasmic reticulum but also regulates their sorting to the proteasome when targeting fails (pubmed:28104892). functions in tail-anchored/type ii transmembrane proteins membrane insertion const…	['3d-structure', 'acetylation', 'chaperone', 'cytoplasm', 'direct protein sequencing', 'host-virus interaction', 'nucleus', 'phosphoprotein', 'proteomics identification', 'reference proteome', 'repeat', 'tpr repeat']	Proteostasis	Ubiquitin system
Q04837	Mitochondrion	single-stranded dna-binding protein, mitochondrial binds preferentially and cooperatively to pyrimidine rich single-stranded dna (ss-dna) (pubmed:21953457, pubmed:23290262, pubmed:31550240). in vitro, required to maintain the copy number of mitochondrial dna (mtdna) and plays a crucial role during mtdna replication by stimulating the activity of the replisome components polg and twnk at the repli…	['3d-structure', 'acetylation', 'direct protein sequencing', 'disease variant', 'dna replication', 'dna-binding', 'mitochondrion', 'mitochondrion nucleoid', 'phosphoprotein', 'proteomics identification', 'reference proteome', 'transit peptide']	RNA metabolism	Helicase
O75347	Cytoplasm	tubulin-specific chaperone a tubulin-folding protein; involved in the early step of the tubulin folding pathway	['3d-structure', 'acetylation', 'alternative splicing', 'chaperone', 'cytoplasm', 'cytoskeleton', 'microtubule', 'proteomics identification', 'reference proteome']	Stress	Chaperone
Q13148	Nucleus	tar dna-binding protein 43 rna-binding protein that is involved in various steps of rna biogenesis and processing (pubmed:23519609). preferentially binds, via its two rna recognition motifs rrm1 and rrm2, to gu-repeats on rna molecules predominantly localized within long introns and in the 3'utr of mrnas (pubmed:23519609, pubmed:24240615, pubmed:24464995). in turn, regulates the splicing of many …	['3d-structure', 'alternative splicing', 'amyotrophic lateral sclerosis', 'biological rhythms', 'cytoplasm', 'direct protein sequencing', 'disease variant', 'dna-binding', 'isopeptide bond', 'methylation', 'mitochondrion', 'mrna processing', 'mrna splicing', 'neurodegeneration', 'nucleus', 'phosphoprotein', 'proteomics identification', 'reference proteome', 'repeat', 'repressor', 'rna-binding', '…	Other	Unclassified
P24557	Endoplasmic reticulum	thromboxane-a synthase catalyzes the conversion of prostaglandin h2 (pgh2) to thromboxane a2 (txa2), a potent inducer of blood vessel constriction and platelet aggregation (pubmed:11097184, pubmed:11297515, pubmed:22735388, pubmed:24009185, pubmed:8436233, pubmed:9873013). also cleaves pgh2 to 12-hydroxy-heptadecatrienoicacid (12-hht) and malondialdehyde, which is known to act as a mediator of dn…	['alternative splicing', 'direct protein sequencing', 'disease variant', 'endoplasmic reticulum', 'fatty acid biosynthesis', 'fatty acid metabolism', 'heme', 'iron', 'isomerase', 'lipid biosynthesis', 'lipid metabolism', 'lyase', 'membrane', 'metal-binding', 'monooxygenase', 'oxidoreductase', 'prostaglandin biosynthesis', 'prostaglandin metabolism', 'proteomics identification', 'reference proteom…	Metabolism	Redox
Q15262	-	receptor-type tyrosine-protein phosphatase kappa regulation of processes involving cell contact and adhesion such as growth control, tumor invasion, and metastasis. negative regulator of egfr signaling pathway. forms complexes with beta-catenin and gamma-catenin/plakoglobin. beta-catenin may be a substrate for the catalytic activity of ptprk/ptp-kappa	['3d-structure', 'alternative splicing', 'cell junction', 'cell membrane', 'disulfide bond', 'glycoprotein', 'hydrolase', 'immunoglobulin domain', 'membrane', 'phosphoprotein', 'protein phosphatase', 'proteomics identification', 'receptor', 'reference proteome', 'repeat', 'signal', 'transmembrane', 'transmembrane helix']	Other	Unclassified
P20962	Nucleus	parathymosin parathymosin may mediate immune function by blocking the effect of prothymosin alpha which confers resistance to certain opportunistic infections	['acetylation', 'direct protein sequencing', 'immunity', 'phosphoprotein', 'proteomics identification', 'reference proteome']	Other	Unclassified
P20338	Lysosome/Vacuole|Golgi apparatus	ras-related protein rab-4a the small gtpases rab are key regulators of intracellular membrane trafficking, from the formation of transport vesicles to their fusion with membranes. rabs cycle between an inactive gdp-bound form and an active gtp-bound form that is able to recruit to membranes different sets of downstream effectors directly responsible for vesicle formation, movement, tethering and …	['3d-structure', 'cytoplasm', 'endosome', 'gtp-binding', 'hydrolase', 'lipoprotein', 'magnesium', 'membrane', 'metal-binding', 'methylation', 'nucleotide-binding', 'phosphoprotein', 'prenylation', 'protein transport', 'proteomics identification', 'reference proteome', 'transport']	Vesicle trafficking	Vesicle transport
P06702	Cytoplasm	protein s100-a9 s100a9 is a calcium- and zinc-binding protein which plays a prominent role in the regulation of inflammatory processes and immune response (pubmed:12626582, pubmed:15331440, pubmed:16258195, pubmed:19122197, pubmed:20103766, pubmed:21325622, pubmed:8423249). it can induce neutrophil chemotaxis, adhesion, can increase the bactericidal activity of neutrophils by promoting phagocytos…	['3d-structure', 'antimicrobial', 'antioxidant', 'apoptosis', 'autophagy', 'calcium', 'cell membrane', 'chemotaxis', 'cytoplasm', 'cytoskeleton', 'direct protein sequencing', 'immunity', 'inflammatory response', 'innate immunity', 'membrane', 'metal-binding', 'methylation', 'phosphoprotein', 'proteomics identification', 'reference proteome', 'repeat', 's-nitrosylation', 'secreted', 'zinc']	Signaling	Kinase
P08865	Cytoplasm	small ribosomal subunit protein us2 required for the assembly and/or stability of the 40s ribosomal subunit. required for the processing of the 20s rrna-precursor to mature 18s rrna in a late step of the maturation of 40s ribosomal subunits. also functions as a cell surface receptor for laminin. plays a role in cell adhesion to the basement membrane and in the consequent activation of signaling t…	['3d-structure', 'acetylation', 'cell membrane', 'cytoplasm', 'direct protein sequencing', 'disease variant', 'host cell receptor for virus entry', 'host-virus interaction', 'isopeptide bond', 'membrane', 'nucleus', 'phosphoprotein', 'proteomics identification', 'receptor', 'reference proteome', 'repeat', 'ribonucleoprotein', 'ribosomal protein', 'ubl conjugation']	Translation	Ribosomal protein
P48067	Cell membrane	sodium- and chloride-dependent glycine transporter 1 sodium- and chloride-dependent glycine transporter (pubmed:8183239). essential for regulating glycine concentrations at inhibitory glycinergic synapses sodium- and chloride-dependent glycine transporter sodium- and chloride-dependent glycine transporter	['3d-structure', 'alternative splicing', 'amino-acid transport', 'cell membrane', 'disease variant', 'membrane', 'neurotransmitter transport', 'phosphoprotein', 'proteomics identification', 'reference proteome', 'symport', 'transmembrane', 'transmembrane helix', 'transport']	Transport	Transporter
Q14683	-	structural maintenance of chromosomes protein 1a involved in chromosome cohesion during cell cycle and in dna repair. central component of cohesin complex. the cohesin complex is required for the cohesion of sister chromatids after dna replication. the cohesin complex apparently forms a large proteinaceous ring within which sister chromatids can be trapped. at anaphase, the complex is cleaved and…	['3d-structure', 'acetylation', 'atp-binding', 'cell cycle', 'cell division', 'centromere', 'chromosome', 'coiled coil', 'direct protein sequencing', 'disease variant', 'dna damage', 'dna repair', 'epilepsy', 'intellectual disability', 'kinetochore', 'meiosis', 'mitosis', 'nucleotide-binding', 'nucleus', 'phosphoprotein', 'proteomics identification', 'reference proteome', 'ubl conjugation']	Other	Unclassified
O00506	Cytoplasm|Nucleus	serine/threonine-protein kinase 25 oxidant stress-activated serine/threonine kinase that may play a role in the response to environmental stress. targets to the golgi apparatus where it appears to regulate protein transport events, cell adhesion, and polarity complexes important for cell migration. part of the striatin-interacting phosphatase and kinase (stripak) complexes. stripak complexes have…	['3d-structure', 'alternative splicing', 'atp-binding', 'cytoplasm', 'golgi apparatus', 'kinase', 'magnesium', 'metal-binding', 'nucleotide-binding', 'phosphoprotein', 'proteomics identification', 'reference proteome', 'serine/threonine-protein kinase', 'transferase']	Metabolism	General enzyme
Q8NFX7	Cytoplasm|Cell membrane|Lysosome/Vacuole	syntaxin-binding protein 6 forms non-fusogenic complexes with snap25 and stx1a and may thereby modulate the formation of functional snare complexes and exocytosis	['acetylation', 'alternative splicing', 'coiled coil', 'cytoplasm', 'membrane', 'proteomics identification', 'reference proteome']	Other	Unclassified
P14410	-	sucrase-isomaltase, intestinal plays an important role in the final stage of carbohydrate digestion. isomaltase activity is specific for both alpha-1,4- and alpha-1,6-oligosaccharides	['3d-structure', 'cell membrane', 'direct protein sequencing', 'disease variant', 'disulfide bond', 'glycoprotein', 'glycosidase', 'hydrolase', 'membrane', 'multifunctional enzyme', 'phosphoprotein', 'proteomics identification', 'reference proteome', 'repeat', 'signal-anchor', 'sulfation', 'transmembrane', 'transmembrane helix']	Other	Unclassified
P43307	Endoplasmic reticulum	translocon-associated protein subunit alpha trap proteins are part of a complex whose function is to bind calcium to the er membrane and thereby regulate the retention of er resident proteins. may be involved in the recycling of the translocation apparatus after completion of the translocation process or may function as a membrane-bound chaperone facilitating folding of translocated proteins	['3d-structure', 'alternative splicing', 'calcium', 'direct protein sequencing', 'endoplasmic reticulum', 'glycoprotein', 'membrane', 'phosphoprotein', 'proteomics identification', 'reference proteome', 'signal', 'transmembrane', 'transmembrane helix']	Stress	Chaperone
Q9Y4C2	Cytoplasm	trpm8 channel-associated factor 1 positively regulates the plasma membrane cation channel trpm8 activity. involved in the recruitment of trpm8 to the cell surface. promotes prostate cancer cell migration inhibition in a trpm8-dependent manner	['alternative splicing', 'cell membrane', 'membrane', 'proteomics identification', 'reference proteome', 'transport']	Transport	Transporter
Q14258	Cytoplasm	e3 ubiquitin/isg15 ligase trim25 functions as a ubiquitin e3 ligase and as an isg15 e3 ligase (pubmed:16352599). involved in innate immune defense against viruses by mediating ubiquitination of rigi and ifih1 (pubmed:17392790, pubmed:29357390, pubmed:30193849, pubmed:31710640, pubmed:33849980, pubmed:36045682). mediates 'lys-63'-linked polyubiquitination of the rigi n-terminal card-like region an…	['3d-structure', 'acetylation', 'antiviral defense', 'coiled coil', 'cytoplasm', 'host-virus interaction', 'immunity', 'innate immunity', 'isopeptide bond', 'ligase', 'metal-binding', 'nucleus', 'phosphoprotein', 'proteomics identification', 'reference proteome', 'transferase', 'ubl conjugation', 'ubl conjugation pathway', 'zinc', 'zinc-finger']	Proteostasis	Ubiquitin system
O14773	Extracellular	tripeptidyl-peptidase 1 lysosomal serine protease with tripeptidyl-peptidase i activity (pubmed:11054422, pubmed:19038966, pubmed:19038967). may act as a non-specific lysosomal peptidase which generates tripeptides from the breakdown products produced by lysosomal proteinases (pubmed:11054422, pubmed:19038966, pubmed:19038967). requires substrates with an unsubstituted n-terminus (pubmed:19038966)	['3d-structure', 'alternative splicing', 'autocatalytic cleavage', 'calcium', 'direct protein sequencing', 'disease variant', 'disulfide bond', 'epilepsy', 'glycoprotein', 'hydrolase', 'lysosome', 'metal-binding', 'neurodegeneration', 'neuronal ceroid lipofuscinosis', 'protease', 'proteomics identification', 'reference proteome', 'serine protease', 'signal', 'spinocerebellar ataxia', 'zymogen']	Protease	Protease
Q9UFN0	Mitochondrion	protein nipsnap homolog 3a	['acetylation', 'cytoplasm', 'proteomics identification', 'reference proteome']	Other	Unclassified
Q9NRX4	Cytoplasm	14 kda phosphohistidine phosphatase exhibits phosphohistidine phosphatase activity	['3d-structure', 'acetylation', 'alternative splicing', 'cytoplasm', 'direct protein sequencing', 'hydrolase', 'protein phosphatase', 'proteomics identification', 'reference proteome']	Other	Unclassified
Q8N4L2	Lysosome/Vacuole|Golgi apparatus	type 2 phosphatidylinositol 4,5-bisphosphate 4-phosphatase catalyzes the hydrolysis of phosphatidylinositol-4,5-bisphosphate (ptdins-4,5-p2) to phosphatidylinositol-4-phosphate (ptdins-4-p) (pubmed:16365287). does not hydrolyze phosphatidylinositol 3,4,5-trisphosphate, phosphatidylinositol 3,4-bisphosphate, inositol 3,5-bisphosphate, inositol 3,4-bisphosphate, phosphatidylinositol 5-monophosphate…	['cell membrane', 'cytoplasmic vesicle', 'endosome', 'hydrolase', 'lipid metabolism', 'lysosome', 'membrane', 'phosphoprotein', 'proteomics identification', 'reference proteome', 'transmembrane', 'transmembrane helix']	Vesicle trafficking	Vesicle transport
O00469	Extracellular|Endoplasmic reticulum	procollagen-lysine,2-oxoglutarate 5-dioxygenase 2 forms hydroxylysine residues in -xaa-lys-gly- sequences in collagens. these hydroxylysines serve as sites of attachment for carbohydrate units and are essential for the stability of the intermolecular collagen cross-links	['alternative splicing', 'cytoplasm', 'dioxygenase', 'disease variant', 'endoplasmic reticulum', 'glycoprotein', 'iron', 'membrane', 'metal-binding', 'osteogenesis imperfecta', 'oxidoreductase', 'phosphoprotein', 'proteomics identification', 'reference proteome', 'signal', 'vitamin c']	Metabolism	Redox
O75400	Nucleus	pre-mrna-processing factor 40 homolog a binds to wasl/n-wasp and suppresses its translocation from the nucleus to the cytoplasm, thereby inhibiting its cytoplasmic function (by similarity). plays a role in the regulation of cell morphology and cytoskeletal organization. required in the control of cell shape and migration. may play a role in cytokinesis. may be involved in pre-mrna splicing	['3d-structure', 'acetylation', 'alternative splicing', 'cell cycle', 'cell division', 'isopeptide bond', 'methylation', 'mrna processing', 'mrna splicing', 'nucleus', 'phosphoprotein', 'proteomics identification', 'reference proteome', 'repeat', 'ubl conjugation']	Other	Unclassified
P22234	Cytoplasm	bifunctional phosphoribosylaminoimidazole carboxylase/phosphoribosylaminoimidazole succinocarboxamide synthetase bifunctional phosphoribosylaminoimidazole carboxylase and phosphoribosylaminoimidazole succinocarboxamide synthetase catalyzing two reactions of the de novo purine biosynthetic pathway	['3d-structure', 'acetylation', 'alternative splicing', 'atp-binding', 'decarboxylase', 'direct protein sequencing', 'disease variant', 'ligase', 'lyase', 'multifunctional enzyme', 'nucleotide-binding', 'phosphoprotein', 'proteomics identification', 'purine biosynthesis', 'reference proteome']	Metabolism	General enzyme
P50443	Cell membrane	sulfate transporter sulfate transporter which mediates sulfate uptake into chondrocytes in order to maintain adequate sulfation of proteoglycans which is needed for cartilage development (pubmed:11448940, pubmed:15294877, pubmed:20219950, pubmed:7923357). mediates electroneutral anion exchange of sulfate ions for oxalate ions and of sulfate and oxalate ions for chloride ions (pubmed:20219950). me…	['3d-structure', 'cell membrane', 'disease variant', 'dwarfism', 'glycoprotein', 'membrane', 'phosphoprotein', 'proteomics identification', 'reference proteome', 'transmembrane', 'transmembrane helix', 'transport']	Transport	Transporter
O43175	Cytoplasm	d-3-phosphoglycerate dehydrogenase catalyzes the reversible oxidation of 3-phospho-d-glycerate to 3-phosphonooxypyruvate, the first step of the phosphorylated l-serine biosynthesis pathway. also catalyzes the reversible oxidation of 2-hydroxyglutarate to 2-oxoglutarate and the reversible oxidation of (s)-malate to oxaloacetate	['3d-structure', 'acetylation', 'amino-acid biosynthesis', 'direct protein sequencing', 'disease variant', 'isopeptide bond', 'nad', 'oxidoreductase', 'phosphoprotein', 'proteomics identification', 'reference proteome', 'serine biosynthesis', 'ubl conjugation']	Metabolism	Redox
Q9NW15	Cell membrane	anoctamin-10 does not exhibit calcium-activated chloride channel (cacc) activity. can inhibit the activity of ano1	['3d-structure', 'alternative splicing', 'cell membrane', 'disease variant', 'membrane', 'neurodegeneration', 'proteomics identification', 'reference proteome', 'transmembrane', 'transmembrane helix']	Transport	Transporter
Q9UNE7	Cytoplasm|Nucleus	e3 ubiquitin-protein ligase chip e3 ubiquitin-protein ligase which targets misfolded chaperone substrates towards proteasomal degradation (pubmed:10330192, pubmed:11146632, pubmed:11557750, pubmed:23990462, pubmed:26265139). plays a role in the maintenance of mitochondrial morphology and promotes mitophagic removal of dysfunctional mitochondria; thereby acts as a protector against apoptosis in re…	['3d-structure', 'alternative splicing', 'cytoplasm', 'direct protein sequencing', 'disease variant', 'dna damage', 'dna repair', 'isopeptide bond', 'mitochondrion', 'neurodegeneration', 'nucleus', 'phosphoprotein', 'proteomics identification', 'reference proteome', 'repeat', 'spinocerebellar ataxia', 'tpr repeat', 'transferase', 'ubl conjugation', 'ubl conjugation pathway']	Proteostasis	Ubiquitin system
Q96DG6	Cytoplasm	carboxymethylenebutenolidase homolog cysteine hydrolase whose endogenous substrates and physiological function are unknown. catalyzes the hydrolytic activation of several ester-based prodrugs, by cleaving the dioxolone ring to yield their respective active metabolites, diacetyl and co2. can thus convert the prodrugs olmesartan medoxomil and azilsartan medoxomil into their active metabolites (olme…	['acetylation', 'cytoplasm', 'direct protein sequencing', 'hydrolase', 'phosphoprotein', 'proteomics identification', 'reference proteome']	Other	Unclassified
Q14894	Cytoplasm	ketimine reductase mu-crystallin catalyzes the nad(p)h-dependent reduction of imine double bonds of a number of cyclic ketimine substrates, including sulfur-containing cyclic ketimines (pubmed:21332720, pubmed:25931162). under physiological conditions, it efficiently catalyzes delta(1)-piperideine-2-carboxylate (p2c) and delta(1)-pyrroline-2-carboxylate (pyr2c) reduction, suggesting a central rol…	['3d-structure', 'cytoplasm', 'deafness', 'direct protein sequencing', 'disease variant', 'nad', 'nadp', 'non-syndromic deafness', 'oxidoreductase', 'proteomics identification', 'reference proteome']	Metabolism	Redox
P02511	Cytoplasm|Nucleus	alpha-crystallin b chain may contribute to the transparency and refractive index of the lens. has chaperone-like activity, preventing aggregation of various proteins under a wide range of stress conditions. in lens epithelial cells, stabilizes the atp6v1a protein, preventing its degradation by the proteasome (by similarity)	['3d-structure', 'acetylation', 'cardiomyopathy', 'cataract', 'chaperone', 'cytoplasm', 'direct protein sequencing', 'disease variant', 'eye lens protein', 'glycoprotein', 'lysosome', 'metal-binding', 'myofibrillar myopathy', 'nucleus', 'oxidation', 'phosphoprotein', 'proteomics identification', 'reference proteome', 'secreted', 'zinc']	Stress	Chaperone
O43405	Extracellular	cochlin plays a role in the control of cell shape and motility in the trabecular meshwork	['3d-structure', 'alternative splicing', 'deafness', 'disease variant', 'disulfide bond', 'extracellular matrix', 'glycoprotein', 'hearing', 'non-syndromic deafness', 'proteomics identification', 'reference proteome', 'repeat', 'secreted', 'signal']	Other	Unclassified
P04839	Cell membrane	nadph oxidase 2 catalytic subunit of the phagocyte nadph oxidase complex that mediates the transfer of electrons from cytosolic nadph to o2 to produce the superoxide anion (o2(-)) (pubmed:15338276, pubmed:36241643, pubmed:36413210, pubmed:38355798). in the activated complex, electrons are first transferred from nadph to flavin adenine dinucleotide (fad) and subsequently transferred via two heme m…	['3d-structure', 'cell membrane', 'chronic granulomatous disease', 'direct protein sequencing', 'disease variant', 'electron transport', 'fad', 'flavoprotein', 'glycoprotein', 'heme', 'ion channel', 'ion transport', 'iron', 'isopeptide bond', 'membrane', 'metal-binding', 'nadp', 'oxidoreductase', 'phosphoprotein', 'proteomics identification', 'reference proteome', 'transmembrane', 'transmembrane …	Metabolism	Redox
Q9UJW0	Cytoplasm|Nucleus	dynactin subunit 4 part of the dynactin complex that activates the molecular motor dynein for ultra-processive transport along microtubules	['3d-structure', 'acetylation', 'alternative splicing', 'coiled coil', 'cytoplasm', 'cytoskeleton', 'isopeptide bond', 'phosphoprotein', 'proteomics identification', 'reference proteome', 'ubl conjugation']	Other	Unclassified
P26196	Cytoplasm|Nucleus	probable atp-dependent rna helicase ddx6 essential for the formation of p-bodies, cytosolic membrane-less ribonucleoprotein granules involved in rna metabolism through the coordinated storage of mrnas encoding regulatory functions (pubmed:25995375, pubmed:27342281, pubmed:31422817). plays a role in p-bodies to coordinate the storage of translationally inactive mrnas in the cytoplasm and prevent t…	['3d-structure', 'atp-binding', 'chromosomal rearrangement', 'cytoplasm', 'disease variant', 'helicase', 'hydrolase', 'intellectual disability', 'nucleotide-binding', 'nucleus', 'phosphoprotein', 'proteomics identification', 'proto-oncogene', 'reference proteome', 'rna-binding', 'ubl conjugation']	RNA metabolism	Helicase
Q9Y3R5	-	protein dop1b may play a role in regulating membrane trafficking of cargo proteins. together with atp9a and mon2, regulates snx3 retromer-mediated endosomal sorting of wls away from lysosomal degradation	['alternative splicing', 'endosome', 'golgi apparatus', 'membrane', 'phosphoprotein', 'protein transport', 'proteomics identification', 'reference proteome', 'transport']	Vesicle trafficking	Vesicle transport
Q9UKG1	Cytoplasm|Lysosome/Vacuole	dcc-interacting protein 13-alpha multifunctional adapter protein that binds to various membrane receptors, nuclear factors and signaling proteins to regulate many processes, such as cell proliferation, immune response, endosomal trafficking and cell metabolism (pubmed:10490823, pubmed:15016378, pubmed:19661063, pubmed:26073777, pubmed:26583432). regulates signaling pathway leading to cell prolife…	['3d-structure', 'cell cycle', 'cell projection', 'coiled coil', 'cytoplasm', 'cytoplasmic vesicle', 'diabetes mellitus', 'disease variant', 'endosome', 'membrane', 'nucleus', 'phosphoprotein', 'proteomics identification', 'reference proteome']	Vesicle trafficking	Vesicle transport
O95433	Cytoplasm|Endoplasmic reticulum	activator of 90 kda heat shock protein atpase homolog 1 acts as a co-chaperone of hsp90aa1 (pubmed:29127155). activates the atpase activity of hsp90aa1 leading to increase in its chaperone activity (pubmed:29127155). competes with the inhibitory co-chaperone fnip1 for binding to hsp90aa1, thereby providing a reciprocal regulatory mechanism for chaperoning of client proteins (pubmed:27353360). com…	['3d-structure', 'acetylation', 'alternative splicing', 'chaperone', 'cytoplasm', 'endoplasmic reticulum', 'host-virus interaction', 'isopeptide bond', 'phosphoprotein', 'proteomics identification', 'reference proteome', 'stress response', 'ubl conjugation']	Metabolism	Energy
P12821	-	angiotensin-converting enzyme dipeptidyl carboxypeptidase that removes dipeptides from the c-terminus of a variety of circulating hormones, such as angiotensin i, bradykinin or enkephalins, thereby playing a key role in the regulation of blood pressure, electrolyte homeostasis or synaptic plasticity (pubmed:15615692, pubmed:20826823, pubmed:2558109, pubmed:4322742, pubmed:7523412, pubmed:7683654)…	['3d-structure', 'alternative promoter usage', 'alternative splicing', 'calmodulin-binding', 'carboxypeptidase', 'cell membrane', 'cytoplasm', 'direct protein sequencing', 'disulfide bond', 'glycoprotein', 'hydrolase', 'membrane', 'metal-binding', 'metalloprotease', 'phosphoprotein', 'protease', 'proteomics identification', 'reference proteome', 'repeat', 'secreted', 'signal', 'transmembrane', 't…	Protease	Protease
P02760	Extracellular	protein ambp antioxidant and tissue repair protein with reductase, heme-binding and radical-scavenging activities. removes and protects against harmful oxidants and repairs macromolecules in intravascular and extravascular spaces and in intracellular compartments (pubmed:11877257, pubmed:15683711, pubmed:22096585, pubmed:23157686, pubmed:23642167, pubmed:25698971, pubmed:32092412, pubmed:32823731…	['3d-structure', 'cell membrane', 'chromophore', 'cleavage on pair of basic residues', 'cytoplasm', 'direct protein sequencing', 'disulfide bond', 'endoplasmic reticulum', 'extracellular matrix', 'glycoprotein', 'host-virus interaction', 'membrane', 'mitochondrion', 'mitochondrion inner membrane', 'nucleus', 'oxidoreductase', 'protease inhibitor', 'proteoglycan', 'proteomics identification', 'ref…	Protease	Protease
P28838	Mitochondrion	cytosol aminopeptidase cytosolic metallopeptidase that catalyzes the removal of unsubstituted n-terminal hydrophobic amino acids from various peptides. the presence of zn(2+) ions is essential for the peptidase activity, and the association with other cofactors can modulate the substrate spectificity of the enzyme. for instance, in the presence of mn(2+), it displays a specific cys-gly hydrolyzin…	['acetylation', 'alternative initiation', 'aminopeptidase', 'cytoplasm', 'direct protein sequencing', 'hydrolase', 'magnesium', 'manganese', 'metal-binding', 'phosphoprotein', 'protease', 'proteomics identification', 'reference proteome', 'zinc']	Protease	Protease
Q99873	Cytoplasm|Nucleus	protein arginine n-methyltransferase 1 arginine methyltransferase that methylates (mono and asymmetric dimethylation) the guanidino nitrogens of arginyl residues present in proteins such as esr1, histone h2, h3 and h4, fmr1, ilf3, hnrnpa1, hnrnpd, nfatc2ip, supt5h, taf15, ews, habp4, serbp1, rbm15, foxo1, chtop, map3k5/ask1, micu1 and nprl2 (pubmed:10749851, pubmed:15741314, pubmed:16879614, pubm…	['3d-structure', 'acetylation', 'alternative splicing', 'cytoplasm', 'isopeptide bond', 'lysosome', 'membrane', 'methyltransferase', 'nucleus', 'phosphoprotein', 'proteomics identification', 'reference proteome', 's-adenosyl-l-methionine', 'transferase', 'ubl conjugation']	Proteostasis	Ubiquitin system
Q8NHH9	Endoplasmic reticulum|Golgi apparatus	atlastin-2 atlastin-2 (atl2) is a membrane-anchored gtpase that mediates the gtp-dependent fusion of endoplasmic reticulum (er) membranes, maintaining the continuous er network. it facilitates the formation of three-way junctions where er tubules intersect (pubmed:18270207, pubmed:19665976, pubmed:22065636, pubmed:27619977, pubmed:34817557). two atlastin-2 on neighboring er tubules bind gtp and f…	['alternative splicing', 'coiled coil', 'endoplasmic reticulum', 'gtp-binding', 'hydrolase', 'magnesium', 'membrane', 'metal-binding', 'methylation', 'nucleotide-binding', 'phosphoprotein', 'proteomics identification', 'reference proteome', 'transmembrane', 'transmembrane helix']	Other	Unclassified
P08603	-	complement factor h glycoprotein that plays an essential role in maintaining a well-balanced immune response by modulating complement activation. acts as a soluble inhibitor of complement, where its binding to self markers such as glycan structures prevents complement activation and amplification on cell surfaces (pubmed:21285368, pubmed:21317894, pubmed:25402769). accelerates the decay of the co…	['3d-structure', 'age-related macular degeneration', 'alternative splicing', 'complement alternate pathway', 'direct protein sequencing', 'disease variant', 'disulfide bond', 'glycoprotein', 'hemolytic uremic syndrome', 'host-virus interaction', 'immunity', 'innate immunity', 'proteomics identification', 'reference proteome', 'repeat', 'secreted', 'signal', 'sulfation', 'sushi']	Protease	Protease
P16070	Cell membrane	cd44 antigen cell-surface receptor that plays a role in cell-cell interactions, cell adhesion and migration, helping them to sense and respond to changes in the tissue microenvironment (pubmed:16541107, pubmed:19703720, pubmed:22726066). participates thereby in a wide variety of cellular functions including the activation, recirculation and homing of t-lymphocytes, hematopoiesis, inflammation and…	['3d-structure', 'alternative splicing', 'blood group antigen', 'cell adhesion', 'cell membrane', 'cell projection', 'direct protein sequencing', 'disulfide bond', 'glycoprotein', 'membrane', 'phosphoprotein', 'proteoglycan', 'proteomics identification', 'receptor', 'reference proteome', 'secreted', 'signal', 'transmembrane', 'transmembrane helix']	Protease	Protease
P08962	Cell membrane|Lysosome/Vacuole	cd63 antigen functions as a cell surface receptor for timp1 and plays a role in the activation of cellular signaling cascades. plays a role in the activation of itgb1 and integrin signaling, leading to the activation of akt, fak/ptk2 and map kinases. promotes cell survival, reorganization of the actin cytoskeleton, cell adhesion, spreading and migration, via its role in the activation of akt and …	['alternative splicing', 'cell membrane', 'direct protein sequencing', 'endosome', 'glycoprotein', 'lipoprotein', 'lysosome', 'membrane', 'palmitate', 'protein transport', 'proteomics identification', 'reference proteome', 'secreted', 'transmembrane', 'transmembrane helix', 'transport']	Vesicle trafficking	Vesicle transport
Q9H1C7	Cytoplasm|Cell membrane|Lysosome/Vacuole	cysteine-rich transmembrane module-containing protein 1	['membrane', 'proteomics identification', 'reference proteome', 'transmembrane', 'transmembrane helix']	Other	Unclassified
P31937	Mitochondrion	3-hydroxyisobutyrate dehydrogenase, mitochondrial	['3d-structure', 'acetylation', 'branched-chain amino acid catabolism', 'direct protein sequencing', 'mitochondrion', 'nad', 'oxidoreductase', 'proteomics identification', 'reference proteome', 'transit peptide']	Metabolism	Redox
O95154	Cytoplasm	aldo-keto reductase family 7 member a3 catalyzes the nadph-dependent reduction of various carbonyl-containing compounds, including aldehydes, ketones, and toxic products from cellular metabolism or environmental exposure. can reduce the dialdehyde form of aflatoxin b1 (afb1) into alcohol derivatives, via monoaldehydes intermediates. can reduce the dialdehyde form of aflatoxin b1 (afb1) into alcoh…	['3d-structure', 'cytoplasm', 'detoxification', 'nadp', 'oxidoreductase', 'phosphoprotein', 'proteomics identification', 'reference proteome']	Metabolism	Redox
Q96BI3	Endoplasmic reticulum	gamma-secretase subunit aph-1a non-catalytic subunit of the gamma-secretase complex, an endoprotease complex that catalyzes the intramembrane cleavage of integral membrane proteins such as notch receptors and app (amyloid-beta precursor protein) (pubmed:12297508, pubmed:12522139, pubmed:12679784, pubmed:12763021, pubmed:25043039, pubmed:26280335, pubmed:30598546, pubmed:30630874). required for no…	['3d-structure', 'alternative splicing', 'endoplasmic reticulum', 'golgi apparatus', 'membrane', 'notch signaling pathway', 'proteomics identification', 'reference proteome', 'transmembrane', 'transmembrane helix']	Protease	Protease
O75947	Mitochondrion	atp synthase peripheral stalk subunit d, mitochondrial subunit d, of the mitochondrial membrane atp synthase complex (f(1)f(0) atp synthase or complex v) that produces atp from adp in the presence of a proton gradient across the membrane which is generated by electron transport complexes of the respiratory chain (pubmed:37244256). atp synthase complex consist of a soluble f(1) head domain - the c…	['3d-structure', 'acetylation', 'alternative splicing', 'cf(0)', 'direct protein sequencing', 'hydrogen ion transport', 'ion transport', 'membrane', 'mitochondrion', 'mitochondrion inner membrane', 'proteomics identification', 'reference proteome', 'transport']	Metabolism	Energy
P09871	Extracellular	complement c1s subcomponent component of the complement c1 complex, a multiprotein complex that initiates the classical pathway of the complement system, a cascade of proteins that leads to phagocytosis and breakdown of pathogens and signaling that strengthens the adaptive immune system (pubmed:11445589, pubmed:16169853, pubmed:417728, pubmed:467643, pubmed:6271784, pubmed:6282646, pubmed:6319179…	['3d-structure', 'calcium', 'complement pathway', 'direct protein sequencing', 'disease variant', 'disulfide bond', 'egf-like domain', 'ehlers-danlos syndrome', 'glycoprotein', 'hydrolase', 'hydroxylation', 'immunity', 'innate immunity', 'metal-binding', 'protease', 'proteomics identification', 'reference proteome', 'repeat', 'secreted', 'serine protease', 'signal', 'sushi']	Protease	Protease
P16870	Extracellular	carboxypeptidase e sorting receptor that directs prohormones to the regulated secretory pathway. also acts as a prohormone processing enzyme in neuro/endocrine cells, removing dibasic residues from the c-terminal end of peptide hormone precursors after initial endoprotease cleavage	['alternative splicing', 'carboxypeptidase', 'cleavage on pair of basic residues', 'cytoplasmic vesicle', 'disease variant', 'glycoprotein', 'hydrolase', 'hypogonadotropic hypogonadism', 'intellectual disability', 'membrane', 'metal-binding', 'metalloprotease', 'obesity', 'protease', 'proteomics identification', 'reference proteome', 'secreted', 'signal', 'zinc', 'zymogen']	Vesicle trafficking	Vesicle transport
Q14008	-	cytoskeleton-associated protein 5 binds to the plus end of microtubules and regulates microtubule dynamics and microtubule organization. acts as a processive microtubule polymerase. promotes cytoplasmic microtubule nucleation and elongation. plays a major role in organizing spindle poles. in spindle formation protects kinetochore microtubules from depolymerization by kif2c and has an essential ro…	['3d-structure', 'acetylation', 'alternative splicing', 'cell cycle', 'cell division', 'centromere', 'chromosome', 'cytoplasm', 'cytoskeleton', 'kinetochore', 'mitosis', 'phosphoprotein', 'proteomics identification', 'reference proteome', 'repeat']	Other	Unclassified
Q16740	Mitochondrion	atp-dependent clp protease proteolytic subunit, mitochondrial protease component of the clpxp complex that cleaves peptides and various proteins in an atp-dependent process. has low peptidase activity in the absence of clpx. the clpxp complex can degrade csn1s1, csn2 and csn3, as well as synthetic peptides (in vitro) and may be responsible for a fairly general and central housekeeping function ra…	['3d-structure', 'acetylation', 'deafness', 'direct protein sequencing', 'disease variant', 'hydrolase', 'mitochondrion', 'protease', 'proteomics identification', 'reference proteome', 'serine protease', 'transit peptide']	Protease	Protease
Q8NCR9	Cell membrane	clarin-3	['alternative splicing', 'glycoprotein', 'membrane', 'proteomics identification', 'reference proteome', 'transmembrane', 'transmembrane helix']	Other	Unclassified
P35606	Cytoplasm	coatomer subunit beta' the coatomer is a cytosolic protein complex that binds to dilysine motifs and reversibly associates with golgi non-clathrin-coated vesicles, which further mediate biosynthetic protein transport from the er, via the golgi up to the trans golgi network. coatomer complex is required for budding from golgi membranes, and is essential for the retrograde golgi-to-er transport of …	['3d-structure', 'acetylation', 'alternative splicing', 'coiled coil', 'cytoplasm', 'cytoplasmic vesicle', 'direct protein sequencing', 'er-golgi transport', 'golgi apparatus', 'membrane', 'osteoporosis', 'phosphoprotein', 'primary microcephaly', 'protein transport', 'proteomics identification', 'reference proteome', 'repeat', 'transport', 'wd repeat']	Vesicle trafficking	Vesicle transport
P12814	Cytoplasm	alpha-actinin-1 f-actin cross-linking protein which is thought to anchor actin to a variety of intracellular structures. association with igsf8 regulates the immune synapse formation and is required for efficient t-cell activation (pubmed:22689882)	['3d-structure', 'acetylation', 'actin-binding', 'alternative splicing', 'calcium', 'cell junction', 'cell membrane', 'cell projection', 'cytoplasm', 'cytoskeleton', 'direct protein sequencing', 'disease variant', 'membrane', 'metal-binding', 'phosphoprotein', 'proteomics identification', 'reference proteome', 'repeat']	Other	Unclassified
P63261	Cytoplasm|Nucleus	actin, cytoplasmic 2 actins are highly conserved proteins that are involved in various types of cell motility and are ubiquitously expressed in all eukaryotic cells. may play a role in the repair of noise-induced stereocilia gaps thereby maintains hearing sensitivity following loud noise damage (by similarity)	['3d-structure', 'acetylation', 'atp-binding', 'cytoplasm', 'cytoskeleton', 'deafness', 'direct protein sequencing', 'disease variant', 'hydrolase', 'intellectual disability', 'isopeptide bond', 'methylation', 'non-syndromic deafness', 'nucleotide-binding', 'oxidation', 'proteomics identification', 'reference proteome']	Other	Unclassified
P80723	Cytoplasm|Nucleus|Cell membrane	brain acid soluble protein 1	['alternative splicing', 'cell membrane', 'cell projection', 'direct protein sequencing', 'isopeptide bond', 'lipoprotein', 'membrane', 'myristate', 'phosphoprotein', 'proteomics identification', 'reference proteome', 'ubl conjugation']	Other	Unclassified
Q93088	Cytoplasm	betaine--homocysteine s-methyltransferase 1 involved in the regulation of homocysteine metabolism. converts betaine and homocysteine to dimethylglycine and methionine, respectively. this reaction is also required for the irreversible oxidation of choline	['3d-structure', 'cytoplasm', 'metal-binding', 'methyltransferase', 'nucleus', 'phosphoprotein', 'proteomics identification', 'reference proteome', 'transferase', 'zinc']	Metabolism	General enzyme
Q9BUT1	Cytoplasm	dehydrogenase/reductase sdr family member 6 nad(h)-dependent dehydrogenase/reductase with a preference for cyclic substrates (by similarity) (pubmed:35150746). catalyzes stereoselective conversion of 4-oxo-l-proline to cis-4-hydroxy-l-proline, likely a detoxification mechanism for ketoprolines (pubmed:35150746). mediates the formation of 2,5-dihydroxybenzoate (2,5-dhba), a siderophore that chelat…	['3d-structure', 'alternative splicing', 'cytoplasm', 'lipid metabolism', 'nad', 'oxidoreductase', 'proteomics identification', 'reference proteome']	Metabolism	Redox
P08185	Extracellular	corticosteroid-binding globulin major transport protein for glucocorticoids and progestins in the blood of almost all vertebrate species	['3d-structure', 'direct protein sequencing', 'disease variant', 'glycoprotein', 'lipid-binding', 'proteomics identification', 'reference proteome', 'secreted', 'signal', 'steroid-binding', 'transport']	Lipid-related	Lipid binding
Q96FZ7	Cytoplasm	charged multivesicular body protein 6 probable core component of the endosomal sorting required for transport complex iii (escrt-iii) which is involved in multivesicular bodies (mvbs) formation and sorting of endosomal cargo proteins into mvbs. mvbs contain intraluminal vesicles (ilvs) that are generated by invagination and scission from the limiting membrane of the endosome and mostly are delive…	['3d-structure', 'coiled coil', 'endosome', 'lipoprotein', 'membrane', 'myristate', 'phosphoprotein', 'protein transport', 'proteomics identification', 'reference proteome', 'transport', 'ubl conjugation']	Vesicle trafficking	ESCRT
Q99828	Cytoplasm	calcium and integrin-binding protein 1 calcium-binding protein that plays a role in the regulation of numerous cellular processes, such as cell differentiation, cell division, cell proliferation, cell migration, thrombosis, angiogenesis, cardiac hypertrophy and apoptosis. involved in bone marrow megakaryocyte differentiation by negatively regulating thrombopoietin-mediated signaling pathway. part…	['3d-structure', 'alternative splicing', 'angiogenesis', 'apoptosis', 'calcium', 'cell adhesion', 'cell cycle', 'cell division', 'cell membrane', 'cell projection', 'cytoplasm', 'cytoskeleton', 'differentiation', 'golgi apparatus', 'lipoprotein', 'magnesium', 'membrane', 'metal-binding', 'myristate', 'nucleus', 'phosphoprotein', 'proteomics identification', 'reference proteome', 'repeat', 'sperma…	Signaling	Kinase
Q9Y5K6	Cytoplasm	cd2-associated protein seems to act as an adapter protein between membrane proteins and the actin cytoskeleton (pubmed:10339567). in collaboration with cblc, modulates the rate of ret turnover and may act as regulatory checkpoint that limits the potency of gdnf on neuronal survival. controls cblc function, converting it from an inhibitor to a promoter of ret degradation (by similarity). may play …	['3d-structure', 'cell cycle', 'cell division', 'cell junction', 'cell projection', 'coiled coil', 'cytoplasm', 'cytoskeleton', 'host-virus interaction', 'isopeptide bond', 'mitosis', 'phosphoprotein', 'proteomics identification', 'reference proteome', 'repeat', 'sh3 domain', 'sh3-binding', 'ubl conjugation']	Other	Unclassified
P07358	Extracellular	complement component c8 beta chain component of the membrane attack complex (mac), a multiprotein complex activated by the complement cascade, which inserts into a target cell membrane and forms a pore, leading to target cell membrane rupture and cell lysis (pubmed:22832194, pubmed:26841837, pubmed:27052168, pubmed:30552328, pubmed:7440581). the mac is initiated by proteolytic cleavage of c5 into…	['3d-structure', 'complement alternate pathway', 'complement pathway', 'cytolysis', 'direct protein sequencing', 'disulfide bond', 'egf-like domain', 'glycoprotein', 'immunity', 'innate immunity', 'membrane', 'membrane attack complex', 'phosphoprotein', 'proteomics identification', 'reference proteome', 'repeat', 'secreted', 'signal', 'target cell membrane', 'target membrane', 'transmembrane', 't…	Other	Unclassified
Q86TX2	Peroxisome	acyl-coenzyme a thioesterase 1 catalyzes the hydrolysis of acyl-coas into free fatty acids and coenzyme a (coash), regulating their respective intracellular levels. more active towards saturated and unsaturated long chain fatty acyl-coas (c12-c20)	['cytoplasm', 'direct protein sequencing', 'fatty acid metabolism', 'hydrolase', 'lipid metabolism', 'proteomics identification', 'reference proteome', 'serine esterase']	Lipid-related	Lipid binding
O95573	Endoplasmic reticulum	fatty acid coa ligase acsl3 acyl-coa synthetases (acsl) activates long-chain fatty acids for both synthesis of cellular lipids, and degradation via beta-oxidation (pubmed:22633490). required for the incorporation of fatty acids into phosphatidylcholine, the major phospholipid located on the surface of vldl (very low density lipoproteins) (pubmed:18003621). has mainly an anabolic role in energy me…	['atp-binding', 'endoplasmic reticulum', 'fatty acid metabolism', 'ligase', 'lipid metabolism', 'magnesium', 'membrane', 'microsome', 'mitochondrion', 'mitochondrion outer membrane', 'nucleotide-binding', 'peroxisome', 'phosphoprotein', 'proteomics identification', 'reference proteome', 'signal-anchor', 'transmembrane', 'transmembrane helix']	Metabolism	General enzyme
P14384	Cell membrane	carboxypeptidase m specifically removes c-terminal basic residues (arg or lys) from peptides and proteins. it is believed to play important roles in the control of peptide hormone and growth factor activity at the cell surface, and in the membrane-localized degradation of extracellular proteins	['3d-structure', 'carboxypeptidase', 'cell membrane', 'direct protein sequencing', 'disulfide bond', 'glycoprotein', 'gpi-anchor', 'hydrolase', 'lipoprotein', 'membrane', 'metal-binding', 'metalloprotease', 'protease', 'proteomics identification', 'reference proteome', 'signal', 'zinc']	Protease	Protease
Q8ND76	Cytoplasm	cyclin-y positive regulatory subunit of the cyclin-dependent kinases cdk14/pftk1 and cdk16. acts as a cell-cycle regulator of wnt signaling pathway during g2/m phase by recruiting cdk14/pftk1 to the plasma membrane and promoting phosphorylation of lrp6, leading to the activation of the wnt signaling pathway. recruits cdk16 to the plasma membrane. isoform 3 might play a role in the activation of m…	['alternative splicing', 'cell cycle', 'cell division', 'cell membrane', 'cyclin', 'lipoprotein', 'membrane', 'myristate', 'nucleus', 'phosphoprotein', 'proteomics identification', 'reference proteome', 'ubl conjugation', 'wnt signaling pathway']	Signaling	Kinase
Q9UJS0	Mitochondrion	electrogenic aspartate/glutamate antiporter slc25a13, mitochondrial mitochondrial electrogenic aspartate/glutamate antiporter that favors efflux of aspartate and entry of glutamate and proton within the mitochondria as part of the malate-aspartate shuttle (pubmed:11566871, pubmed:38937634, pubmed:38945283, pubmed:39419476). substrate exchange across the membrane occurs consecutively with one subs…	['3d-structure', 'acetylation', 'alternative splicing', 'antiport', 'calcium', 'disease variant', 'intrahepatic cholestasis', 'membrane', 'metal-binding', 'methylation', 'mitochondrion', 'mitochondrion inner membrane', 'phosphoprotein', 'proteomics identification', 'reference proteome', 'repeat', 'transmembrane', 'transmembrane helix', 'transport']	Other	Unclassified
Q9UNS2	Cytoplasm|Nucleus	cop9 signalosome complex subunit 3 component of the cop9 signalosome complex (csn), a complex involved in various cellular and developmental processes. the csn complex is an essential regulator of the ubiquitin (ubl) conjugation pathway by mediating the deneddylation of the cullin subunits of scf-type e3 ligase complexes, leading to decrease the ubl ligase activity of scf-type complexes such as s…	['3d-structure', 'acetylation', 'alternative splicing', 'cytoplasm', 'direct protein sequencing', 'nucleus', 'phosphoprotein', 'proteomics identification', 'reference proteome', 'signalosome']	Proteostasis	Ubiquitin system
P45954	Mitochondrion	short/branched chain specific acyl-coa dehydrogenase, mitochondrial short and branched chain specific acyl-coa dehydrogenase that catalyzes the pror-pror stereospecific alpha,beta-dehydrogenation of fatty acyl-coa thioesters using the electron transfer flavoprotein (etf) as their physiologic electron acceptor, resulting in the formation of trans-2-enoyl-coa ((2e)-enoyl-coa) (pubmed:10832746, pubm…	['3d-structure', 'acetylation', 'alternative splicing', 'disease variant', 'fad', 'fatty acid metabolism', 'flavoprotein', 'lipid metabolism', 'mitochondrion', 'oxidoreductase', 'phosphoprotein', 'proteomics identification', 'reference proteome', 'transit peptide']	Metabolism	Redox
P16615	-	sarcoplasmic/endoplasmic reticulum calcium atpase 2 this magnesium-dependent enzyme catalyzes the hydrolysis of atp coupled with the translocation of calcium from the cytosol to the sarcoplasmic reticulum lumen (pubmed:12542527, pubmed:16402920). involved in autophagy in response to starvation. upon interaction with vmp1 and activation, controls er-isolation membrane contacts for autophagosome fo…	['3d-structure', 'alternative splicing', 'atp-binding', 'calcium', 'calcium transport', 'disease variant', 'disulfide bond', 'endoplasmic reticulum', 'epilepsy', 'ion transport', 'magnesium', 'membrane', 'metal-binding', 'nitration', 'nucleotide-binding', 'phosphoprotein', 'proteomics identification', 'reference proteome', 'sarcoplasmic reticulum', 'translocase', 'transmembrane', 'transmembrane h…	Vesicle trafficking	Vesicle transport
O95810	Cytoplasm	caveolae-associated protein 2 plays an important role in caveolar biogenesis and morphology. regulates caveolae morphology by inducing membrane curvature within caveolae (pubmed:19525939). plays a role in caveola formation in a tissue-specific manner. required for the formation of caveolae in the lung and fat endothelia but not in the heart endothelia. negatively regulates the size or stability o…	['acetylation', 'coiled coil', 'cytoplasm', 'direct protein sequencing', 'lipid-binding', 'membrane', 'phosphoprotein', 'proteomics identification', 'reference proteome']	Lipid-related	Lipid binding
P06731	Cell membrane	cell adhesion molecule ceacam5 cell surface glycoprotein that plays a role in cell adhesion, intracellular signaling and tumor progression (pubmed:10864933, pubmed:10910050, pubmed:2803308). mediates homophilic and heterophilic cell adhesion with other carcinoembryonic antigen-related cell adhesion molecules, such as ceacam6 (pubmed:2803308). plays a role as an oncogene by promoting tumor progres…	['3d-structure', 'alternative splicing', 'apoptosis', 'cell adhesion', 'cell membrane', 'disulfide bond', 'glycoprotein', 'gpi-anchor', 'immunoglobulin domain', 'lipoprotein', 'membrane', 'oncogene', 'proteomics identification', 'reference proteome', 'repeat', 'signal']	Other	Unclassified
Q9NZA1	Cytoplasm|Cell membrane	chloride intracellular channel protein 5 in the soluble state, catalyzes glutaredoxin-like thiol disulfide exchange reactions with reduced glutathione as electron donor (by similarity). can insert into membranes and form non-selective ion channels almost equally permeable to na(+), k(+) and cl(-) (pubmed:15184393, pubmed:18028448). required for normal hearing (pubmed:24781754). it is necessary fo…	['3d-structure', 'alternative splicing', 'cell membrane', 'cell projection', 'chloride', 'chloride channel', 'cytoplasm', 'cytoskeleton', 'deafness', 'golgi apparatus', 'hearing', 'ion channel', 'ion transport', 'membrane', 'mitochondrion', 'non-syndromic deafness', 'oxidoreductase', 'proteomics identification', 'reference proteome', 'sensory transduction', 'transmembrane', 'transmembrane helix',…	Metabolism	Redox
Q96KP4	Cytoplasm	cytosolic non-specific dipeptidase catalyzes the peptide bond hydrolysis in dipeptides, displaying a non-redundant activity toward threonyl dipeptides (by similarity). mediates threonyl dipeptide catabolism in a tissue-specific way (by similarity). has high dipeptidase activity toward cysteinylglycine, an intermediate metabolite in glutathione metabolism (pubmed:12473676, pubmed:19346245). metabo…	['3d-structure', 'acetylation', 'alternative splicing', 'carboxypeptidase', 'cytoplasm', 'direct protein sequencing', 'hydrolase', 'manganese', 'metal-binding', 'metalloprotease', 'phosphoprotein', 'protease', 'proteomics identification', 'reference proteome']	Protease	Protease
O96005	Endoplasmic reticulum	putative lipid scramblase clptm1 involved in gabaergic but not glutamatergic transmission. binds and traps gabaa receptors in the endoplasmic reticulum (er). modulates postsynaptic gabaergic transmission, and therefore inhibitory neurotransmission, by reducing the plasma membrane expression of these receptors. altered gabaergic signaling is one among many causes of cleft palate (by similarity). m…	['acetylation', 'alternative splicing', 'chromosomal rearrangement', 'developmental protein', 'differentiation', 'glycoprotein', 'membrane', 'phosphoprotein', 'proteomics identification', 'reference proteome', 'transmembrane', 'transmembrane helix']	Lipid-related	Lipid binding
P01031	-	complement c5 precursor of the c5a anaphylatoxin and complement c5b components of the complement pathways, which consist in a cascade of proteins that leads to phagocytosis and breakdown of pathogens and signaling that strengthens the adaptive immune system (pubmed:12878586, pubmed:18204047, pubmed:30643019, pubmed:6554279). activated downstream of classical, alternative, lectin and gzmk compleme…	['3d-structure', 'cleavage on pair of basic residues', 'complement alternate pathway', 'complement pathway', 'cytolysis', 'direct protein sequencing', 'disease variant', 'disulfide bond', 'glycoprotein', 'immunity', 'inflammatory response', 'innate immunity', 'membrane', 'membrane attack complex', 'proteomics identification', 'reference proteome', 'secreted', 'signal', 'target cell membrane', 'ta…	Other	Unclassified
P01019	Extracellular	angiotensinogen essential component of the renin-angiotensin system (ras), a potent regulator of blood pressure, body fluid and electrolyte homeostasis acts directly on vascular smooth muscle as a potent vasoconstrictor, affects cardiac contractility and heart rate through its action on the sympathetic nervous system, and alters renal sodium and water absorption through its ability to stimulate t…	['3d-structure', 'direct protein sequencing', 'disease variant', 'disulfide bond', 'glycoprotein', 'proteomics identification', 'reference proteome', 'secreted', 'signal', 'vasoactive', 'vasoconstrictor']	Other	Unclassified
P02749	Extracellular	beta-2-glycoprotein 1 binds to various kinds of negatively charged substances such as heparin, phospholipids, and dextran sulfate. may prevent activation of the intrinsic blood coagulation cascade by binding to phospholipids on the surface of damaged cells	['3d-structure', 'direct protein sequencing', 'disulfide bond', 'glycoprotein', 'heparin-binding', 'proteomics identification', 'reference proteome', 'repeat', 'secreted', 'signal', 'sushi']	Lipid-related	Lipid binding
P15144	Cell membrane	aminopeptidase n broad specificity aminopeptidase which plays a role in the final digestion of peptides generated from hydrolysis of proteins by gastric and pancreatic proteases. also involved in the processing of various peptides including peptide hormones, such as angiotensin iii and iv, neuropeptides, and chemokines. may also be involved the cleavage of peptides bound to major histocompatibili…	['3d-structure', 'aminopeptidase', 'angiogenesis', 'cell membrane', 'developmental protein', 'differentiation', 'direct protein sequencing', 'disulfide bond', 'glycoprotein', 'host cell receptor for virus entry', 'host-virus interaction', 'hydrolase', 'membrane', 'metal-binding', 'metalloprotease', 'protease', 'proteomics identification', 'receptor', 'reference proteome', 'signal-anchor', 'sulfat…	Protease	Protease
P24539	Mitochondrion	atp synthase peripheral stalk subunit b, mitochondrial subunit b, of the mitochondrial membrane atp synthase complex (f(1)f(0) atp synthase or complex v) that produces atp from adp in the presence of a proton gradient across the membrane which is generated by electron transport complexes of the respiratory chain (pubmed:37244256). atp synthase complex consist of a soluble f(1) head domain - the c…	['3d-structure', 'acetylation', 'cf(0)', 'hydrogen ion transport', 'ion transport', 'membrane', 'mitochondrion', 'mitochondrion inner membrane', 'proteomics identification', 'reference proteome', 'transit peptide', 'transport']	Metabolism	Energy
P16278	Lysosome/Vacuole	beta-galactosidase cleaves beta-linked terminal galactosyl residues from gangliosides, glycoproteins, and glycosaminoglycans has no beta-galactosidase catalytic activity, but plays functional roles in the formation of extracellular elastic fibers (elastogenesis) and in the development of connective tissue. seems to be identical to the elastin-binding protein (ebp), a major component of the non-in…	['3d-structure', 'alternative splicing', 'cytoplasm', 'direct protein sequencing', 'disease variant', 'disulfide bond', 'gangliosidosis', 'glycoprotein', 'glycosidase', 'hydrolase', 'lysosome', 'mucopolysaccharidosis', 'proteomics identification', 'reference proteome', 'signal', 'zymogen']	Stress	Chaperone
P43155	Mitochondrion	carnitine o-acetyltransferase catalyzes the reversible transfer of acyl groups from carnitine to coenzyme a (coa) and regulates the acyl-coa/coa ratio. also plays a crucial role in the transport of fatty acids for beta-oxidation (pubmed:15099582, pubmed:29395073). responsible for the synthesis of short- and branched-chain acylcarnitines (pubmed:23485643). active towards some branched-chain amino …	['3d-structure', 'acetylation', 'acyltransferase', 'alternative splicing', 'direct protein sequencing', 'endoplasmic reticulum', 'fatty acid metabolism', 'lipid metabolism', 'membrane', 'mitochondrion', 'mitochondrion inner membrane', 'neurodegeneration', 'peroxisome', 'proteomics identification', 'reference proteome', 'transferase', 'transport']	Metabolism	General enzyme
P42574	Cytoplasm|Nucleus	caspase-3 thiol protease that acts as a major effector caspase involved in the execution phase of apoptosis (pubmed:18723680, pubmed:20566630, pubmed:23650375, pubmed:35338844, pubmed:35446120, pubmed:7596430). following cleavage and activation by initiator caspases (casp8, casp9 and/or casp10), mediates execution of apoptosis by catalyzing cleavage of many proteins (pubmed:18723680, pubmed:20566…	['3d-structure', 'acetylation', 'apoptosis', 'cytoplasm', 'direct protein sequencing', 'hydrolase', 'phosphoprotein', 'protease', 'proteomics identification', 'reference proteome', 's-nitrosylation', 'thiol protease', 'ubl conjugation', 'zymogen']	Protease	Protease
Q8NFZ8	Cell membrane	cell adhesion molecule 4 involved in the cell-cell adhesion. has calcium- and magnesium-independent cell-cell adhesion activity. may have tumor-suppressor activity	['cell adhesion', 'disulfide bond', 'glycoprotein', 'immunoglobulin domain', 'membrane', 'phosphoprotein', 'proteomics identification', 'reference proteome', 'repeat', 'signal', 'transmembrane', 'transmembrane helix', 'tumor suppressor']	Other	Unclassified
O14618	Cytoplasm|Peroxisome	copper chaperone for superoxide dismutase delivers copper to copper zinc superoxide dismutase (sod1)	['3d-structure', 'chaperone', 'copper', 'cytoplasm', 'disulfide bond', 'isopeptide bond', 'metal-binding', 'phosphoprotein', 'proteomics identification', 'reference proteome', 'ubl conjugation', 'zinc']	Stress	Chaperone
O15551	Cell membrane	claudin-3 barrier-forming claudin. plays a major role in tight junction-specific obliteration of the intercellular space, through calcium-independent cell-adhesion activity	['cell junction', 'cell membrane', 'membrane', 'phosphoprotein', 'proteomics identification', 'reference proteome', 'tight junction', 'transmembrane', 'transmembrane helix', 'williams-beuren syndrome']	Other	Unclassified
Q15041	Endoplasmic reticulum	adp-ribosylation factor-like protein 6-interacting protein 1 positively regulates slc1a1/eaac1-mediated glutamate transport by increasing its affinity for glutamate in a pkc activity-dependent manner. promotes the catalytic efficiency of slc1a1/eaac1 probably by reducing its interaction with arl6ip5, a negative regulator of slc1a1/eaac1-mediated glutamate transport (by similarity). plays a role i…	['alternative splicing', 'apoptosis', 'disease variant', 'endoplasmic reticulum', 'hereditary spastic paraplegia', 'membrane', 'neurodegeneration', 'proteomics identification', 'reference proteome', 'transmembrane', 'transmembrane helix']	Other	Unclassified
Q12797	Cell membrane|Endoplasmic reticulum	aspartyl/asparaginyl beta-hydroxylase specifically hydroxylates an asp or asn residue in certain epidermal growth factor-like (egf) domains of a number of proteins membrane-bound ca(2+)-sensing protein, which is a structural component of the er-plasma membrane junctions. isoform 8 regulates the activity of ca(+2) released-activated ca(+2) (crac) channels in t-cells	['3d-structure', 'alternative splicing', 'calcium', 'dioxygenase', 'disease variant', 'disulfide bond', 'endoplasmic reticulum', 'glycoprotein', 'iron', 'membrane', 'metal-binding', 'oxidoreductase', 'phosphoprotein', 'proteomics identification', 'reference proteome', 'repeat', 'sarcoplasmic reticulum', 'signal-anchor', 'tpr repeat', 'transmembrane', 'transmembrane helix']	Metabolism	Redox
P12429	Cytoplasm|Cell membrane|Lysosome/Vacuole	annexin a3 inhibitor of phospholipase a2, also possesses anti-coagulant properties. also cleaves the cyclic bond of inositol 1,2-cyclic phosphate to form inositol 1-phosphate	['3d-structure', 'acetylation', 'annexin', 'calcium', 'calcium/phospholipid-binding', 'direct protein sequencing', 'phospholipase a2 inhibitor', 'phosphoprotein', 'proteomics identification', 'reference proteome', 'repeat']	Lipid-related	Lipid binding
Q12955	-	ankyrin-3 membrane-cytoskeleton linker. may participate in the maintenance/targeting of ion channels and cell adhesion molecules at the nodes of ranvier and axonal initial segments (pubmed:7836469). in skeletal muscle, required for costamere localization of dmd and betadag1 (by similarity). regulates kcna1 channel activity in function of dietary mg(2+) levels, and thereby contributes to the regul…	['3d-structure', 'alternative splicing', 'ank repeat', 'autism spectrum disorder', 'cell membrane', 'cell projection', 'cytoplasm', 'cytoskeleton', 'golgi apparatus', 'intellectual disability', 'lysosome', 'membrane', 'phosphoprotein', 'postsynaptic cell membrane', 'proteomics identification', 'reference proteome', 'repeat', 'synapse']	Transport	Transporter
O15144	Cytoplasm	actin-related protein 2/3 complex subunit 2 actin-binding component of the arp2/3 complex, a multiprotein complex that mediates actin polymerization upon stimulation by nucleation-promoting factor (npf) (pubmed:9230079). the arp2/3 complex mediates the formation of branched actin networks in the cytoplasm, providing the force for cell motility (pubmed:9230079). seems to contact the mother actin f…	['3d-structure', 'acetylation', 'actin-binding', 'cell projection', 'cytoplasm', 'cytoskeleton', 'direct protein sequencing', 'nucleus', 'proteomics identification', 'reference proteome', 'synapse', 'synaptosome']	Other	Unclassified
P51572	Endoplasmic reticulum	b-cell receptor-associated protein 31 functions as a chaperone protein (pubmed:18287538, pubmed:9396746). is one of the most abundant endoplasmic reticulum (er) proteins (pubmed:18287538, pubmed:9396746). plays a role in the export of secreted proteins in the er, the recognition of abnormally folded protein and their targeting to the er associated-degradation (erad) (pubmed:18287538, pubmed:93967…	['3d-structure', 'alternative splicing', 'apoptosis', 'coiled coil', 'deafness', 'direct protein sequencing', 'dystonia', 'endoplasmic reticulum', 'er-golgi transport', 'host-virus interaction', 'intellectual disability', 'membrane', 'protein transport', 'proteomics identification', 'reference proteome', 'transmembrane', 'transmembrane helix', 'transport']	Metabolism	Redox
P27797	Extracellular|Endoplasmic reticulum	calreticulin calcium-binding chaperone that promotes folding, oligomeric assembly and quality control in the endoplasmic reticulum (er) via the calreticulin/calnexin cycle. this lectin interacts transiently with almost all of the monoglucosylated glycoproteins that are synthesized in the er (pubmed:7876246). interacts with the dna-binding domain of nr3c1 and mediates its nuclear export (pubmed:11…	['3d-structure', 'acetylation', 'calcium', 'chaperone', 'cytoplasm', 'cytoplasmic vesicle', 'direct protein sequencing', 'disulfide bond', 'endoplasmic reticulum', 'extracellular matrix', 'glycoprotein', 'hydroxylation', 'lectin', 'lysosome', 'metal-binding', 'proteomics identification', 'reference proteome', 'repeat', 'sarcoplasmic reticulum', 'secreted', 'signal', 'zinc']	Vesicle trafficking	Vesicle transport
P17655	Cytoplasm	calpain-2 catalytic subunit calcium-regulated non-lysosomal thiol-protease which catalyzes limited proteolysis of substrates involved in cytoskeletal remodeling and signal transduction. proteolytically cleaves myoc at 'arg-226' (pubmed:17650508). proteolytically cleaves cpeb3 following neuronal stimulation which abolishes cpeb3 translational repressor activity, leading to translation of cpeb3 tar…	['3d-structure', 'acetylation', 'alternative splicing', 'calcium', 'cell membrane', 'cytoplasm', 'direct protein sequencing', 'hydrolase', 'membrane', 'metal-binding', 'protease', 'proteomics identification', 'reference proteome', 'repeat', 'thiol protease']	Protease	Protease
Q9NZT1	Cytoplasm	calmodulin-like protein 5 binds calcium. may be involved in terminal differentiation of keratinocytes	['3d-structure', 'acetylation', 'calcium', 'direct protein sequencing', 'metal-binding', 'proteomics identification', 'reference proteome', 'repeat']	Other	Unclassified
P31946	Cytoplasm|Nucleus	14-3-3 protein beta/alpha adapter protein implicated in the regulation of a large spectrum of both general and specialized signaling pathways. binds to a large number of partners, usually by recognition of a phosphoserine or phosphothreonine motif. binding generally results in the modulation of the activity of the binding partner. negative regulator of osteogenesis. blocks the nuclear translocati…	['3d-structure', 'acetylation', 'alternative initiation', 'cytoplasm', 'direct protein sequencing', 'host-virus interaction', 'isopeptide bond', 'membrane', 'nitration', 'phosphoprotein', 'proteomics identification', 'reference proteome', 'ubl conjugation', 'vacuole']	Signaling	Kinase
P11766	Cytoplasm	alcohol dehydrogenase class-3 catalyzes the oxidation of long-chain primary alcohols and the oxidation of s-(hydroxymethyl) glutathione (pubmed:8460164). also oxidizes long chain omega-hydroxy fatty acids, such as 20-hete, producing both the intermediate aldehyde, 20-oxoarachidonate and the end product, a dicarboxylic acid, (5z,8z,11z,14z)-eicosatetraenedioate (pubmed:16081420). class-iii adh is …	['3d-structure', 'acetylation', 'cytoplasm', 'direct protein sequencing', 'disease variant', 'dwarfism', 'intellectual disability', 'lipid metabolism', 'metal-binding', 'nad', 'oxidoreductase', 'phosphoprotein', 'proteomics identification', 'reference proteome', 'zinc']	Metabolism	Redox
Q06278	-	aldehyde oxidase oxidase with broad substrate specificity, oxidizing aromatic azaheterocycles, such as n1-methylnicotinamide, n-methylphthalazinium and phthalazine, as well as aldehydes, such as benzaldehyde, retinal, pyridoxal, and vanillin. plays a key role in the metabolism of xenobiotics and drugs containing aromatic azaheterocyclic substituents. participates in the bioactivation of prodrugs …	['2fe-2s', '3d-structure', 'cytoplasm', 'fad', 'flavoprotein', 'iron', 'iron-sulfur', 'lipid metabolism', 'metal-binding', 'molybdenum', 'oxidoreductase', 'phosphoprotein', 'proteomics identification', 'reference proteome']	Metabolism	Redox
P52907	Cytoplasm	f-actin-capping protein subunit alpha-1 f-actin-capping proteins bind in a ca(2+)-independent manner to the fast growing ends of actin filaments (barbed end) thereby blocking the exchange of subunits at these ends. unlike other capping proteins (such as gelsolin and severin), these proteins do not sever actin filaments. may play a role in the formation of epithelial cell junctions (pubmed:2289126…	['3d-structure', 'acetylation', 'actin capping', 'actin-binding', 'cytoplasm', 'cytoskeleton', 'direct protein sequencing', 'phosphoprotein', 'proteomics identification', 'reference proteome']	Other	Unclassified
P11310	Mitochondrion	medium-chain specific acyl-coa dehydrogenase, mitochondrial medium-chain specific acyl-coa dehydrogenase is one of the acyl-coa dehydrogenases that catalyze the first step of mitochondrial fatty acid beta-oxidation (fao), breaking down fatty acids into acetyl-coa and allowing the production of energy from fats (pubmed:1970566, pubmed:21237683, pubmed:2251268, pubmed:8823175). the first step of fa…	['3d-structure', 'acetylation', 'alternative splicing', 'direct protein sequencing', 'disease variant', 'fad', 'fatty acid metabolism', 'flavoprotein', 'lipid metabolism', 'mitochondrion', 'oxidoreductase', 'phosphoprotein', 'proteomics identification', 'reference proteome', 'transit peptide']	Metabolism	Redox
P07108	Cytoplasm|Golgi apparatus	acyl-coa-binding protein binds medium- and long-chain acyl-coa esters with very high affinity and may function as an intracellular carrier of acyl-coa esters. it is also able to displace diazepam from the benzodiazepine (bzd) recognition site located on the gaba type a receptor. it is therefore possible that this protein also acts as a neuropeptide to modulate the action of the gaba receptor	['3d-structure', 'acetylation', 'alternative promoter usage', 'alternative splicing', 'direct protein sequencing', 'endoplasmic reticulum', 'golgi apparatus', 'hydroxylation', 'lipid-binding', 'phosphoprotein', 'proteomics identification', 'reference proteome', 'transport']	Lipid-related	Lipid binding
P13798	Cytoplasm|Nucleus	acylamino-acid-releasing enzyme aminopeptidase involved in the degradation of n(alpha)-acylated peptides. displays exopeptidase activity toward n-formyl and n-acetyl peptides with a preference for dipeptide substrates (by similarity). catalyzes the hydrolysis of the n-terminal peptide bond of an n-acetylated peptide to generate an n-acetylated amino acid and a peptide with a free n-terminus (pubm…	['acetylation', 'cytoplasm', 'direct protein sequencing', 'hydrolase', 'phosphoprotein', 'proteomics identification', 'reference proteome']	Protease	Protease
P31749	Cytoplasm|Nucleus	rac-alpha serine/threonine-protein kinase akt1 is one of 3 closely related serine/threonine-protein kinases (akt1, akt2 and akt3) called the akt kinase, and which regulate many processes including metabolism, proliferation, cell survival, growth and angiogenesis (pubmed:11882383, pubmed:15526160, pubmed:15861136, pubmed:21432781, pubmed:21620960, pubmed:31204173). this is mediated through serine …	['3d-structure', 'acetylation', 'alternative splicing', 'apoptosis', 'atp-binding', 'carbohydrate metabolism', 'cell membrane', 'cytoplasm', 'developmental protein', 'disease variant', 'disulfide bond', 'glucose metabolism', 'glycogen biosynthesis', 'glycogen metabolism', 'glycoprotein', 'isopeptide bond', 'kinase', 'membrane', 'mitochondrion', 'neurogenesis', 'nucleotide-binding', 'nucleus', 'ph…	Metabolism	General enzyme
O43520	-	phospholipid-transporting atpase ic catalytic component of a p4-atpase flippase complex which catalyzes the hydrolysis of atp coupled to the transport of phospholipids, in particular phosphatidylcholines (pc), from the outer to the inner leaflet of the plasma membrane (pubmed:17948906, pubmed:25315773). may participate in the establishment of the canalicular membrane integrity by ensuring asymmet…	['3d-structure', 'atp-binding', 'cell membrane', 'cell projection', 'disease variant', 'endoplasmic reticulum', 'golgi apparatus', 'hearing', 'intrahepatic cholestasis', 'lipid transport', 'magnesium', 'membrane', 'metal-binding', 'nucleotide-binding', 'phosphoprotein', 'proteomics identification', 'reference proteome', 'translocase', 'transmembrane', 'transmembrane helix', 'transport']	Metabolism	Energy
Q9UBB4	Cytoplasm|Nucleus	ataxin-10 may play a role in the regulation of cytokinesis (pubmed:21857149, pubmed:25666058). may play a role in signaling by stimulating protein glycosylation. induces neuritogenesis by activating the ras-map kinase pathway and is necessary for the survival of cerebellar neurons (by similarity). does not appear to play a major role in ciliogenesis (by similarity)	['alternative splicing', 'cell cycle', 'cell division', 'cell projection', 'ciliopathy', 'cytoplasm', 'cytoskeleton', 'methylation', 'neurodegeneration', 'phosphoprotein', 'proteomics identification', 'reference proteome', 'spinocerebellar ataxia', 'ubl conjugation']	Signaling	Kinase
O75964	Mitochondrion	atp synthase f(0) complex subunit g, mitochondrial subunit g, of the mitochondrial membrane atp synthase complex (f(1)f(0) atp synthase or complex v) that produces atp from adp in the presence of a proton gradient across the membrane which is generated by electron transport complexes of the respiratory chain (pubmed:37244256). atp synthase complex consist of a soluble f(1) head domain - the catal…	['3d-structure', 'acetylation', 'atp synthesis', 'cf(0)', 'hydrogen ion transport', 'ion transport', 'membrane', 'mitochondrion', 'mitochondrion inner membrane', 'proteomics identification', 'reference proteome', 'transport']	Metabolism	Energy
P13688	Cell membrane	cell adhesion molecule ceacam1 cell adhesion protein that mediates homophilic cell adhesion in a calcium-independent manner (by similarity). plays a role as coinhibitory receptor in immune response, insulin action and also functions as an activator during angiogenesis (pubmed:18424730, pubmed:23696226, pubmed:25363763). its coinhibitory receptor function is phosphorylation- and ptpn6 -dependent, …	['3d-structure', 'alternative splicing', 'cell junction', 'cell membrane', 'cell projection', 'cytoplasmic vesicle', 'direct protein sequencing', 'disulfide bond', 'glycoprotein', 'immunoglobulin domain', 'membrane', 'phosphoprotein', 'proteomics identification', 'pyrrolidone carboxylic acid', 'reference proteome', 'repeat', 'secreted', 'signal', 'transmembrane', 'transmembrane helix']	Vesicle trafficking	Vesicle transport
Q53EZ4	Cytoplasm	centrosomal protein of 55 kda plays a role in mitotic exit and cytokinesis (pubmed:16198290, pubmed:17853893). recruits pdcd6ip and tsg101 to midbody during cytokinesis. required for successful completion of cytokinesis (pubmed:17853893). not required for microtubule nucleation (pubmed:16198290). plays a role in the development of the brain and kidney (pubmed:28264986)	['3d-structure', 'alternative splicing', 'cell cycle', 'cell division', 'coiled coil', 'cytoplasm', 'cytoskeleton', 'developmental protein', 'disease variant', 'mitosis', 'phosphoprotein', 'proteomics identification', 'reference proteome']	Other	Unclassified
P08195	Cell membrane	amino acid transporter heavy chain slc3a2 acts as a chaperone that facilitates biogenesis and trafficking of functional transporters heterodimers to the plasma membrane. forms heterodimer with slc7 family transporters (slc7a5, slc7a6, slc7a7, slc7a8, slc7a10 and slc7a11), a group of amino-acid antiporters (pubmed:10574970, pubmed:10903140, pubmed:11557028, pubmed:30867591, pubmed:33298890, pubmed…	['3d-structure', 'acetylation', 'alternative splicing', 'amino-acid transport', 'cell junction', 'cell membrane', 'direct protein sequencing', 'disulfide bond', 'glycoprotein', 'host cell receptor for virus entry', 'isopeptide bond', 'lysosome', 'membrane', 'phosphoprotein', 'proteomics identification', 'receptor', 'reference proteome', 'signal-anchor', 'transmembrane', 'transmembrane helix', 'tr…	Transport	Transporter
Q8NE71	Cytoplasm|Nucleus	atp-binding cassette sub-family f member 1 isoform 2 is required for efficient cap- and ires-mediated mrna translation initiation. isoform 2 is not involved in the ribosome biogenesis	['3d-structure', 'activator', 'alternative splicing', 'atp-binding', 'cytoplasm', 'nucleotide-binding', 'nucleus', 'phosphoprotein', 'proteomics identification', 'reference proteome', 'repeat']	Other	Unclassified
P55196	-	afadin belongs to an adhesion system, probably together with the e-cadherin-catenin system, which plays a role in the organization of homotypic, interneuronal and heterotypic cell-cell adherens junctions (ajs) (by similarity). nectin- and actin-filament-binding protein that connects nectin to the actin cytoskeleton (pubmed:11024295). may play a key role in the organization of epithelial structure…	['3d-structure', 'acetylation', 'alternative splicing', 'cell adhesion', 'cell junction', 'chromosomal rearrangement', 'coiled coil', 'phosphoprotein', 'proteomics identification', 'proto-oncogene', 'reference proteome', 'repeat']	Other	Unclassified
P54802	Lysosome/Vacuole	alpha-n-acetylglucosaminidase involved in the degradation of heparan sulfate	['3d-structure', 'charcot-marie-tooth disease', 'direct protein sequencing', 'disease variant', 'glycoprotein', 'glycosidase', 'hydrolase', 'lysosome', 'mucopolysaccharidosis', 'neurodegeneration', 'neuropathy', 'proteomics identification', 'reference proteome', 'signal']	Other	Unclassified
P13637	-	sodium/potassium-transporting atpase subunit alpha-3 this is the catalytic component of the active enzyme, which catalyzes the hydrolysis of atp coupled with the exchange of sodium and potassium ions across the plasma membrane. this action creates the electrochemical gradient of sodium and potassium ions, providing the energy for active transport of various nutrients	['3d-structure', 'alternative splicing', 'atp-binding', 'cell membrane', 'deafness', 'disease variant', 'dystonia', 'epilepsy', 'intellectual disability', 'ion transport', 'magnesium', 'membrane', 'metal-binding', 'nucleotide-binding', 'parkinsonism', 'phosphoprotein', 'potassium', 'potassium transport', 'proteomics identification', 'reference proteome', 'sodium', 'sodium transport', 'sodium/pota…	Metabolism	Energy
Q96K17	Cytoplasm|Nucleus	transcription factor btf3 homolog 4	['alternative splicing', 'methylation', 'phosphoprotein', 'proteomics identification', 'reference proteome']	Other	Unclassified
P32929	Cytoplasm	cystathionine gamma-lyase catalyzes the last step in the trans-sulfuration pathway from l-methionine to l-cysteine in a pyridoxal-5'-phosphate (plp)-dependent manner, which consists on cleaving the l,l-cystathionine molecule into l-cysteine, ammonia and 2-oxobutanoate (pubmed:10212249, pubmed:18476726, pubmed:19261609, pubmed:19961860). part of the l-cysteine derived from the trans-sulfuration pa…	['3d-structure', 'alternative splicing', 'amino-acid biosynthesis', 'calmodulin-binding', 'cysteine biosynthesis', 'cytoplasm', 'disease variant', 'lipid metabolism', 'lyase', 'proteomics identification', 'pyridoxal phosphate', 'reference proteome']	Lipid-related	Lipid binding
P09497	Cytoplasm|Nucleus	clathrin light chain b clathrin is the major protein of the polyhedral coat of coated pits and vesicles	['acetylation', 'alternative splicing', 'calcium', 'coated pit', 'cytoplasmic vesicle', 'disulfide bond', 'membrane', 'phosphoprotein', 'proteomics identification', 'reference proteome']	Vesicle trafficking	Vesicle transport
Q02952	-	a-kinase anchor protein 12 anchoring protein that mediates the subcellular compartmentation of protein kinase a (pka) and protein kinase c (pkc)	['alternative splicing', 'calmodulin-binding', 'cytoplasm', 'cytoskeleton', 'isopeptide bond', 'lipoprotein', 'membrane', 'myristate', 'phosphoprotein', 'proteomics identification', 'reference proteome', 'repeat', 'ubl conjugation']	Signaling	Kinase
O14672	Cell membrane	disintegrin and metalloproteinase domain-containing protein 10 transmembrane metalloprotease which mediates the ectodomain shedding of a myriad of transmembrane proteins, including adhesion proteins, growth factor precursors and cytokines being essential for development and tissue homeostasis (pubmed:11786905, pubmed:12475894, pubmed:20592283, pubmed:24990881, pubmed:26686862, pubmed:28600292, pu…	['3d-structure', 'alternative splicing', 'alzheimer disease', 'amyloidosis', 'cell junction', 'cell membrane', 'cell projection', 'cleavage on pair of basic residues', 'cytoplasm', 'cytoplasmic vesicle', 'direct protein sequencing', 'disease variant', 'disulfide bond', 'glycoprotein', 'golgi apparatus', 'hydrolase', 'membrane', 'metal-binding', 'metalloprotease', 'neurodegeneration', 'notch signa…	Vesicle trafficking	Vesicle transport
P27695	Nucleus	dna repair nuclease/redox regulator apex1 multifunctional protein that plays a central role in the cellular response to oxidative stress. the two major activities of apex1 are dna repair and redox regulation of transcriptional factors (pubmed:11118054, pubmed:11452037, pubmed:15831793, pubmed:18439621, pubmed:18579163, pubmed:21762700, pubmed:24079850, pubmed:8355688, pubmed:9108029, pubmed:95602…	['3d-structure', 'acetylation', 'activator', 'cleavage on pair of basic residues', 'cytoplasm', 'direct protein sequencing', 'disulfide bond', 'dna damage', 'dna recombination', 'dna repair', 'dna-binding', 'endonuclease', 'endoplasmic reticulum', 'exonuclease', 'hydrolase', 'magnesium', 'metal-binding', 'mitochondrion', 'nuclease', 'nucleus', 'phosphoprotein', 'proteomics identification', 'refer…	Other	Unclassified
P09467	Cytoplasm|Nucleus	fructose-1,6-bisphosphatase 1 catalyzes the hydrolysis of fructose 1,6-bisphosphate to fructose 6-phosphate in the presence of divalent cations, acting as a rate-limiting enzyme in gluconeogenesis. plays a role in regulating glucose sensing and insulin secretion of pancreatic beta-cells. appears to modulate glycerol gluconeogenesis in liver. important regulator of appetite and adiposity; increase…	['3d-structure', 'acetylation', 'allosteric enzyme', 'carbohydrate metabolism', 'direct protein sequencing', 'disease variant', 'gluconeogenesis', 'hydrolase', 'magnesium', 'metal-binding', 'phosphoprotein', 'proteomics identification', 'reference proteome']	Other	Unclassified
Q16134	Mitochondrion	electron transfer flavoprotein-ubiquinone oxidoreductase, mitochondrial accepts electrons from etf and reduces ubiquinone	['4fe-4s', 'acetylation', 'alternative splicing', 'disease variant', 'electron transport', 'fad', 'flavoprotein', 'glutaricaciduria', 'iron', 'iron-sulfur', 'membrane', 'metal-binding', 'mitochondrion', 'mitochondrion inner membrane', 'oxidoreductase', 'phosphoprotein', 'proteomics identification', 'reference proteome', 'transit peptide', 'transport', 'ubiquinone']	Metabolism	Redox
P16930	Cytoplasm	fumarylacetoacetase	['acetylation', 'alternative splicing', 'calcium', 'direct protein sequencing', 'disease variant', 'hydrolase', 'lipid metabolism', 'magnesium', 'metal-binding', 'phenylalanine catabolism', 'phosphoprotein', 'proteomics identification', 'reference proteome', 'tyrosine catabolism']	Lipid-related	Lipid binding
O60262	Cell membrane	guanine nucleotide-binding protein g(i)/g(s)/g(o) subunit gamma-7 guanine nucleotide-binding proteins (g proteins) are involved as a modulator or transducer in various transmembrane signaling systems. the beta and gamma chains are required for the gtpase activity, for replacement of gdp by gtp, and for g protein-effector interaction. plays a role in the regulation of adenylyl cyclase signaling in…	['acetylation', 'cell membrane', 'lipoprotein', 'membrane', 'methylation', 'prenylation', 'proteomics identification', 'reference proteome', 'transducer']	Other	Unclassified
P36969	Mitochondrion	phospholipid hydroperoxide glutathione peroxidase gpx4 essential antioxidant peroxidase that directly reduces phospholipid hydroperoxide even if they are incorporated in membranes and lipoproteins (pubmed:40281343). can also reduce cholesterol hydroperoxide and thymine hydroperoxide (by similarity). plays a key role in protecting cells from oxidative damage by preventing membrane lipid peroxidati…	['3d-structure', 'alternative initiation', 'cytoplasm', 'developmental protein', 'dwarfism', 'hydroxylation', 'lipid metabolism', 'mitochondrion', 'oxidoreductase', 'peroxidase', 'phosphoprotein', 'proteomics identification', 'reference proteome', 'selenocysteine', 'transit peptide']	Metabolism	Redox
Q8TCT9	Endoplasmic reticulum	signal peptide peptidase catalyzes intramembrane proteolysis of signal peptides that have been removed from precursors of secretory and membrane proteins, resulting in the release of the fragment from the er membrane into the cytoplasm (pubmed:12077416). required to generate lymphocyte cell surface (hla-e) epitopes derived from mhc class i signal peptides (pubmed:11714810). may be necessary for t…	['alternative splicing', 'cell membrane', 'direct protein sequencing', 'endoplasmic reticulum', 'glycoprotein', 'hydrolase', 'membrane', 'phosphoprotein', 'protease', 'proteomics identification', 'reference proteome', 'transmembrane', 'transmembrane helix']	Protease	Protease
P07910	Nucleus	heterogeneous nuclear ribonucleoproteins c1/c2 binds pre-mrna and nucleates the assembly of 40s hnrnp particles (pubmed:8264621). interacts with poly-u tracts in the 3'-utr or 5'-utr of mrna and modulates the stability and the level of translation of bound mrna molecules (pubmed:12509468, pubmed:16010978, pubmed:7567451, pubmed:8264621). single hnrnpc tetramers bind 230-240 nucleotides. trimers o…	['3d-structure', 'acetylation', 'alternative splicing', 'coiled coil', 'direct protein sequencing', 'disease variant', 'intellectual disability', 'isopeptide bond', 'mrna processing', 'mrna splicing', 'nucleus', 'phosphoprotein', 'proteomics identification', 'reference proteome', 'ribonucleoprotein', 'rna-binding', 'spliceosome', 'ubl conjugation']	RNA metabolism	RNA processing
O15327	Cytoplasm|Cell membrane	inositol polyphosphate 4-phosphatase type ii catalyzes the hydrolysis of the 4-position phosphate of phosphatidylinositol 3,4-bisphosphate, inositol 1,3,4-trisphosphate and inositol 3,4-trisphosphate (pubmed:24070612, pubmed:24591580). plays a role in the late stages of macropinocytosis by dephosphorylating phosphatidylinositol 3,4-bisphosphate in membrane ruffles (pubmed:24591580). the lipid pho…	['alternative splicing', 'hydrolase', 'lipid metabolism', 'proteomics identification', 'reference proteome']	Lipid-related	Lipid binding
Q16719	Cytoplasm	kynureninase catalyzes the cleavage of l-kynurenine (l-kyn) and l-3-hydroxykynurenine (l-3ohkyn) into anthranilic acid (aa) and 3-hydroxyanthranilic acid (3-ohaa), respectively. has a preference for the l-3-hydroxy form. also has cysteine-conjugate-beta-lyase activity	['3d-structure', 'acetylation', 'alternative splicing', 'cytoplasm', 'disease variant', 'hydrolase', 'proteomics identification', 'pyridine nucleotide biosynthesis', 'pyridoxal phosphate', 'reference proteome']	Other	Unclassified
Q16363	-	laminin subunit alpha-4 binding to cells via a high affinity receptor, laminin is thought to mediate the attachment, migration and organization of cells into tissues during embryonic development by interacting with other extracellular matrix components	['alternative splicing', 'basement membrane', 'cardiomyopathy', 'cell adhesion', 'coiled coil', 'disease variant', 'disulfide bond', 'extracellular matrix', 'glycoprotein', 'laminin egf-like domain', 'proteoglycan', 'proteomics identification', 'reference proteome', 'repeat', 'secreted', 'signal']	Other	Unclassified
P29966	Cytoplasm|Cell membrane	myristoylated alanine-rich c-kinase substrate membrane-associated protein that plays a role in the structural modulation of the actin cytoskeleton, chemotaxis, motility, cell adhesion, phagocytosis, and exocytosis through lipid sequestering and/or protein docking to membranes (pubmed:23704996, pubmed:36009319). thus, exerts an influence on a plethora of physiological processes, such as embryonic …	['acetylation', 'actin-binding', 'calmodulin-binding', 'cell membrane', 'cytoplasm', 'cytoskeleton', 'lipoprotein', 'membrane', 'myristate', 'phosphoprotein', 'proteomics identification', 'reference proteome']	Vesicle trafficking	Vesicle transport
Q02750	Cytoplasm	dual specificity mitogen-activated protein kinase kinase 1 dual specificity protein kinase which acts as an essential component of the map kinase signal transduction pathway. binding of extracellular ligands such as growth factors, cytokines and hormones to their cell-surface receptors activates ras and this initiates raf1 activation. raf1 then further activates the dual-specificity protein kinas…	['3d-structure', 'acetylation', 'alternative splicing', 'atp-binding', 'cardiomyopathy', 'cytoplasm', 'cytoskeleton', 'direct protein sequencing', 'disease variant', 'ectodermal dysplasia', 'intellectual disability', 'kinase', 'membrane', 'nucleotide-binding', 'nucleus', 'phosphoprotein', 'proteomics identification', 'reference proteome', 'serine/threonine-protein kinase', 'transferase', 'tyrosin…	Vesicle trafficking	Vesicle transport
O14744	Cytoplasm|Nucleus	protein arginine n-methyltransferase 5 arginine methyltransferase that can both catalyze the formation of omega-n monomethylarginine (mma) and symmetrical dimethylarginine (sdma), with a preference for the formation of mma (pubmed:10531356, pubmed:11152681, pubmed:11747828, pubmed:12411503, pubmed:15737618, pubmed:17709427, pubmed:20159986, pubmed:20810653, pubmed:21081503, pubmed:21258366, pubme…	['3d-structure', 'acetylation', 'alternative splicing', 'biological rhythms', 'chromatin regulator', 'chromosome', 'cytoplasm', 'direct protein sequencing', 'golgi apparatus', 'methyltransferase', 'nucleus', 'proteomics identification', 'reference proteome', 'repressor', 's-adenosyl-l-methionine', 'transcription', 'transcription regulation', 'transferase']	RNA metabolism	RNA processing
Q7Z3C6	Cell membrane|Endoplasmic reticulum|Lysosome/Vacuole	autophagy-related protein 9a phospholipid scramblase involved in autophagy by mediating autophagosomal membrane expansion (pubmed:22456507, pubmed:27510922, pubmed:29437695, pubmed:32513819, pubmed:32610138, pubmed:33106659, pubmed:33468622, pubmed:33850023). cycles between the preautophagosomal structure/phagophore assembly site (pas) and the cytoplasmic vesicle pool and supplies membrane for th…	['3d-structure', 'acetylation', 'alternative splicing', 'autophagy', 'cytoplasmic vesicle', 'endoplasmic reticulum', 'endosome', 'glycoprotein', 'golgi apparatus', 'lipid transport', 'membrane', 'mitochondrion', 'phosphoprotein', 'proteomics identification', 'reference proteome', 'transmembrane', 'transmembrane helix', 'transport', 'ubl conjugation']	Vesicle trafficking	Vesicle transport
P09471	Cytoplasm|Cell membrane	guanine nucleotide-binding protein g(o) subunit alpha guanine nucleotide-binding proteins (g proteins) function as transducers downstream of g protein-coupled receptors (gpcrs) in numerous signaling cascades (pubmed:29925951, pubmed:33408414). the alpha chain contains the guanine nucleotide binding site and alternates between an active, gtp-bound state and an inactive, gdp-bound state (by similar…	['3d-structure', 'adp-ribosylation', 'alternative splicing', 'cell membrane', 'disease variant', 'epilepsy', 'gtp-binding', 'hydrolase', 'lipoprotein', 'magnesium', 'membrane', 'metal-binding', 'myristate', 'nucleotide-binding', 'palmitate', 'proteomics identification', 'reference proteome', 'transducer']	Other	Unclassified
P06865	Extracellular	beta-hexosaminidase subunit alpha hydrolyzes the non-reducing end n-acetyl-d-hexosamine and/or sulfated n-acetyl-d-hexosamine of glycoconjugates, such as the oligosaccharide moieties from proteins and neutral glycolipids, or from certain mucopolysaccharides (pubmed:11707436, pubmed:8123671, pubmed:8672428, pubmed:9694901). the isozyme s is as active as the isozyme a on the anionic bis-sulfated gl…	['3d-structure', 'alternative splicing', 'direct protein sequencing', 'disease variant', 'disulfide bond', 'gangliosidosis', 'glycoprotein', 'glycosidase', 'hydrolase', 'lipid metabolism', 'lysosome', 'neurodegeneration', 'proteomics identification', 'reference proteome', 'signal', 'zymogen']	Lipid-related	Lipid binding
P14735	-	insulin-degrading enzyme plays a role in the cellular breakdown of insulin, app peptides, iapp peptides, natriuretic peptides, glucagon, bradykinin, kallidin, and other peptides, and thereby plays a role in intercellular peptide signaling (pubmed:10684867, pubmed:17051221, pubmed:17613531, pubmed:18986166, pubmed:19321446, pubmed:21098034, pubmed:2293021, pubmed:23922390, pubmed:24847884, pubmed:…	['3d-structure', 'allosteric enzyme', 'alternative splicing', 'atp-binding', 'cell membrane', 'cytoplasm', 'direct protein sequencing', 'host cell receptor for virus entry', 'host-virus interaction', 'hydrolase', 'membrane', 'metal-binding', 'metalloprotease', 'nucleotide-binding', 'protease', 'proteomics identification', 'receptor', 'reference proteome', 'secreted', 'zinc']	Protease	Protease
O60841	-	eukaryotic translation initiation factor 5b plays a role in translation initiation (pubmed:10659855, pubmed:35732735). ribosome-dependent gtpase that promotes the joining of the 60s ribosomal subunit to the pre-initiation complex to form the 80s initiation complex with the initiator methionine-trna in the p-site base paired to the start codon (pubmed:10659855, pubmed:35732735). together with eif1…	['3d-structure', 'cytoplasm', 'direct protein sequencing', 'gtp-binding', 'hydrolase', 'initiation factor', 'metal-binding', 'nucleotide-binding', 'phosphoprotein', 'protein biosynthesis', 'proteomics identification', 'reference proteome']	Other	Unclassified
P05362	Cell membrane	intercellular adhesion molecule 1 cell adhesion molecule that functions as a receptor ligand of the signaling receptor itgal:itgb2/lfa-1 (lymphocyte-function associated (lfa) molecule 1) ensuring leukocyte cell-cell adhesion, by providing a calibrated system to namely adjust t-cell killing to the antigen stimulation strength (pubmed:3086451, pubmed:3340213, pubmed:38195629). also functions as a l…	['3d-structure', 'cell adhesion', 'cell membrane', 'direct protein sequencing', 'disulfide bond', 'glycoprotein', 'host cell receptor for virus entry', 'host-virus interaction', 'immunoglobulin domain', 'membrane', 'phosphoprotein', 'proteomics identification', 'receptor', 'reference proteome', 'repeat', 'signal', 'transmembrane', 'transmembrane helix', 'ubl conjugation']	Proteostasis	Ubiquitin system
O00410	-	importin-5 functions in nuclear protein import as nuclear transport receptor. serves as receptor for nuclear localization signals (nls) in cargo substrates. is thought to mediate docking of the importin/substrate complex to the nuclear pore complex (npc) through binding to nucleoporin and the complex is subsequently translocated through the pore by an energy requiring, ran-dependent mechanism. at…	['3d-structure', 'acetylation', 'alternative splicing', 'cytoplasm', 'direct protein sequencing', 'host-virus interaction', 'nucleus', 'phosphoprotein', 'protein transport', 'proteomics identification', 'reference proteome', 'repeat', 'transport']	Translation	Ribosomal protein
Q14624	Extracellular	inter-alpha-trypsin inhibitor heavy chain h4 type ii acute-phase protein (app) involved in inflammatory responses to trauma. may also play a role in liver development or regeneration	['3d-structure', 'acute phase', 'alternative splicing', 'direct protein sequencing', 'disulfide bond', 'glycoprotein', 'protease inhibitor', 'proteomics identification', 'reference proteome', 'secreted', 'serine protease inhibitor', 'signal']	Protease	Protease
P13861	Cytoplasm|Cell membrane	camp-dependent protein kinase type ii-alpha regulatory subunit regulatory subunit of the camp-dependent protein kinases involved in camp signaling in cells. type ii regulatory chains mediate membrane association by binding to anchoring proteins, including the map2 kinase	['3d-structure', 'acetylation', 'alternative splicing', 'camp', 'camp-binding', 'cell membrane', 'cytoplasm', 'membrane', 'nucleotide-binding', 'phosphoprotein', 'proteomics identification', 'reference proteome', 'repeat']	Signaling	Kinase
Q6P1M3	-	llgl scribble cell polarity complex component 2 part of a complex with gpsm2/lgn, prkci/apkc and pard6b/par-6, which may ensure the correct organization and orientation of bipolar spindles for normal cell division. this complex plays roles in the initial phase of the establishment of epithelial cell polarity	['3d-structure', 'alternative splicing', 'cell cycle', 'cell division', 'cytoplasm', 'exocytosis', 'phosphoprotein', 'proteomics identification', 'reference proteome', 'repeat', 'wd repeat']	Other	Unclassified
Q9HBW0	Cell membrane	lysophosphatidic acid receptor 2 receptor for lysophosphatidic acid (lpa), a mediator of diverse cellular activities. seems to be coupled to the g(i)/g(o), g(12)/g(13), and g(q) families of heteromeric g proteins. plays a key role in phospholipase c-beta (plc-beta) signaling pathway. stimulates phospholipase c (plc) activity in a manner that is independent of rala activation	['3d-structure', 'cell membrane', 'g-protein coupled receptor', 'glycoprotein', 'lipoprotein', 'membrane', 'palmitate', 'proteomics identification', 'receptor', 'reference proteome', 'transducer', 'transmembrane', 'transmembrane helix']	Other	Unclassified
P35240	Cytoplasm|Cell membrane	merlin probable regulator of the hippo/swh (sav/wts/hpo) signaling pathway, a signaling pathway that plays a pivotal role in tumor suppression by restricting proliferation and promoting apoptosis. along with wwc1 can synergistically induce the phosphorylation of lats1 and lats2 and can probably function in the regulation of the hippo/swh (sav/wts/hpo) signaling pathway. may act as a membrane stab…	['3d-structure', 'alternative splicing', 'cell membrane', 'cell projection', 'cytoplasm', 'cytoskeleton', 'deafness', 'disease variant', 'membrane', 'nucleus', 'phosphoprotein', 'proteomics identification', 'reference proteome', 'tumor suppressor', 'ubl conjugation']	Proteostasis	Ubiquitin system
P53985	Cell membrane	monocarboxylate transporter 1 bidirectional proton-coupled monocarboxylate transporter (pubmed:12946269, pubmed:32946811, pubmed:33333023). catalyzes the rapid transport across the plasma membrane of many monocarboxylates such as lactate, pyruvate, acetate and the ketone bodies acetoacetate and beta-hydroxybutyrate, and thus contributes to the maintenance of intracellular ph (pubmed:12946269, pub…	['3d-structure', 'alternative splicing', 'cell membrane', 'disease variant', 'membrane', 'phosphoprotein', 'proteomics identification', 'reference proteome', 'symport', 'transmembrane', 'transmembrane helix', 'transport']	Transport	Transporter
P02654	Extracellular	apolipoprotein c-i inhibitor of lipoprotein binding to the low density lipoprotein (ldl) receptor, ldl receptor-related protein, and very low density lipoprotein (vldl) receptor. associates with high density lipoproteins (hdl) and the triacylglycerol-rich lipoproteins in the plasma and makes up about 10% of the protein of the vldl and 2% of that of hdl. appears to interfere directly with fatty ac…	['3d-structure', 'direct protein sequencing', 'lipid transport', 'proteomics identification', 'reference proteome', 'secreted', 'signal', 'transport', 'vldl']	Lipid-related	Lipid binding
Q92747	Nucleus	actin-related protein 2/3 complex subunit 1a probably functions as a component of the arp2/3 complex which is involved in regulation of actin polymerization and together with an activating nucleation-promoting factor (npf) mediates the formation of branched actin networks	['3d-structure', 'actin-binding', 'alternative splicing', 'cytoplasm', 'cytoskeleton', 'nucleus', 'proteomics identification', 'reference proteome', 'repeat', 'wd repeat']	Other	Unclassified
P08243	Cytoplasm	asparagine synthetase [glutamine-hydrolyzing]	['3d-structure', 'acetylation', 'alternative splicing', 'amino-acid biosynthesis', 'asparagine biosynthesis', 'atp-binding', 'disease variant', 'glutamine amidotransferase', 'intellectual disability', 'ligase', 'nucleotide-binding', 'phosphoprotein', 'proteomics identification', 'reference proteome']	Metabolism	General enzyme
Q9BZE9	Cytoplasm|Nucleus	tether containing ubx domain for glut4 tethering protein that sequesters glut4-containing vesicles in the cytoplasm in the absence of insulin. modulates the amount of glut4 that is available at the cell surface (by similarity). enhances vcp methylation catalyzed by vcpkmt	['3d-structure', 'acetylation', 'alternative splicing', 'chromosomal rearrangement', 'cytoplasm', 'membrane', 'nucleus', 'phosphoprotein', 'proteomics identification', 'proto-oncogene', 'reference proteome']	Vesicle trafficking	Vesicle transport
Q9UNN8	Cell membrane	endothelial protein c receptor binds activated protein c. enhances protein c activation by the thrombin-thrombomodulin complex; plays a role in the protein c pathway controlling blood coagulation	['3d-structure', 'blood coagulation', 'disulfide bond', 'glycoprotein', 'hemostasis', 'membrane', 'proteomics identification', 'receptor', 'reference proteome', 'signal', 'transmembrane', 'transmembrane helix']	Other	Unclassified
P00533	-	epidermal growth factor receptor receptor tyrosine kinase binding ligands of the egf family and activating several signaling cascades to convert extracellular cues into appropriate cellular responses (pubmed:10805725, pubmed:27153536, pubmed:2790960, pubmed:35538033). known ligands include egf, tgfa/tgf-alpha, areg, epigen/epgn, btc/betacellulin, epiregulin/ereg and hbegf/heparin-binding egf (pub…	['3d-structure', 'alternative splicing', 'atp-binding', 'cell membrane', 'developmental protein', 'direct protein sequencing', 'disease variant', 'disulfide bond', 'endoplasmic reticulum', 'endosome', 'glycoprotein', 'golgi apparatus', 'host cell receptor for virus entry', 'host-virus interaction', 'hydroxylation', 'isopeptide bond', 'kinase', 'lipoprotein', 'membrane', 'methylation', 'nucleotide…	Vesicle trafficking	Vesicle transport
Q13451	Cytoplasm|Nucleus	peptidyl-prolyl cis-trans isomerase fkbp5 immunophilin protein with ppiase and co-chaperone activities (pubmed:11350175). component of unligated steroid receptors heterocomplexes through interaction with heat-shock protein 90 (hsp90). plays a role in the intracellular trafficking of heterooligomeric forms of steroid hormone receptors maintaining the complex into the cytoplasm when unliganded (pub…	['3d-structure', 'acetylation', 'alternative splicing', 'chaperone', 'cytoplasm', 'isomerase', 'nucleus', 'phosphoprotein', 'proteomics identification', 'reference proteome', 'repeat', 'rotamase', 'tpr repeat', 'ubl conjugation']	Signaling	Kinase
P15328	Cell membrane	folate receptor alpha binds to folate and reduced folic acid derivatives and mediates delivery of 5-methyltetrahydrofolate and folate analogs into the interior of cells (pubmed:19074442, pubmed:23851396, pubmed:23934049, pubmed:2527252, pubmed:8033114, pubmed:8567728). has high affinity for folate and folic acid analogs at neutral ph (pubmed:23851396, pubmed:23934049, pubmed:2527252, pubmed:80331…	['3d-structure', 'cell membrane', 'cytoplasmic vesicle', 'direct protein sequencing', 'disulfide bond', 'endosome', 'folate-binding', 'glycoprotein', 'gpi-anchor', 'lipoprotein', 'membrane', 'neurodegeneration', 'proteomics identification', 'receptor', 'reference proteome', 'secreted', 'signal', 'transport']	Vesicle trafficking	Vesicle transport
Q10472	Golgi apparatus	polypeptide n-acetylgalactosaminyltransferase 1 catalyzes the initial reaction in o-linked oligosaccharide biosynthesis, the transfer of an n-acetyl-d-galactosamine residue to a serine or threonine residue on the protein receptor (pubmed:8690719, pubmed:9295285). has a broad spectrum of substrates such as apomucin-, muc5ac-, muc1- and muc2-derived peptides (pubmed:9295285)	['alternative splicing', 'disulfide bond', 'glycoprotein', 'glycosyltransferase', 'golgi apparatus', 'lectin', 'manganese', 'membrane', 'metal-binding', 'proteomics identification', 'reference proteome', 'secreted', 'signal-anchor', 'transferase', 'transmembrane', 'transmembrane helix']	Metabolism	General enzyme
Q7L5D6	Cytoplasm|Nucleus	golgi to er traffic protein 4 homolog as part of a cytosolic protein quality control complex, the bag6/bat3 complex, maintains misfolded and hydrophobic patches-containing proteins in a soluble state and participates in their proper delivery to the endoplasmic reticulum or alternatively can promote their sorting to the proteasome where they undergo degradation (pubmed:20676083, pubmed:21636303, p…	['3d-structure', 'acetylation', 'alternative splicing', 'congenital disorder of glycosylation', 'cytoplasm', 'direct protein sequencing', 'disease variant', 'phosphoprotein', 'proteomics identification', 'reference proteome', 'transport', 'ubl conjugation']	Proteostasis	Ubiquitin system
P28676	Cytoplasm	grancalcin calcium-binding protein that may play a role in the adhesion of neutrophils to fibronectin. may play a role in the formation of focal adhesions	['3d-structure', 'calcium', 'cytoplasm', 'direct protein sequencing', 'membrane', 'metal-binding', 'proteomics identification', 'reference proteome', 'repeat']	Other	Unclassified
P22732	Cell membrane	solute carrier family 2, facilitated glucose transporter member 5 functions as a fructose transporter that has only low activity with other monosaccharides (pubmed:16186102, pubmed:17710649, pubmed:28083649, pubmed:29548810, pubmed:8333543). can mediate the uptake of 2-deoxyglucose, but with low efficiency (pubmed:1695905). essential for fructose uptake in the small intestine (by similarity). pla…	['acetylation', 'alternative splicing', 'cell membrane', 'glycoprotein', 'membrane', 'proteomics identification', 'reference proteome', 'sugar transport', 'transmembrane', 'transmembrane helix', 'transport']	Transport	Transporter
Q93099	Cytoplasm|Nucleus	homogentisate 1,2-dioxygenase catalyzes the conversion of homogentisate to maleylacetoacetate	['3d-structure', 'acetylation', 'dioxygenase', 'disease variant', 'iron', 'metal-binding', 'oxidoreductase', 'phenylalanine catabolism', 'proteomics identification', 'reference proteome', 'tyrosine catabolism']	Metabolism	Redox
O14964	Cytoplasm|Lysosome/Vacuole	hepatocyte growth factor-regulated tyrosine kinase substrate involved in intracellular signal transduction mediated by cytokines and growth factors. when associated with stam, it suppresses dna signaling upon stimulation by il-2 and gm-csf. could be a direct effector of pi3-kinase in vesicular pathway via early endosomes and may regulate trafficking to early and late endosomes by recruiting clath…	['3d-structure', 'acetylation', 'alternative splicing', 'cytoplasm', 'endosome', 'membrane', 'metal-binding', 'phosphoprotein', 'protein transport', 'proteomics identification', 'reference proteome', 'transport', 'ubl conjugation', 'zinc', 'zinc-finger']	Vesicle trafficking	ESCRT
O60684	Cytoplasm|Nucleus	importin subunit alpha-7 functions in nuclear protein import as an adapter protein for nuclear receptor kpnb1. binds specifically and directly to substrates containing either a simple or bipartite nls motif. docking of the importin/substrate complex to the nuclear pore complex (npc) is mediated by kpnb1 through binding to nucleoporin fxfg repeats and the complex is subsequently translocated throu…	['3d-structure', 'acetylation', 'host-virus interaction', 'phosphoprotein', 'protein transport', 'proteomics identification', 'reference proteome', 'repeat', 'transport']	Other	Unclassified
P05771	Cytoplasm|Nucleus|Cell membrane	protein kinase c beta type calcium-activated, phospholipid- and diacylglycerol (dag)-dependent serine/threonine-protein kinase involved in various cellular processes such as regulation of the b-cell receptor (bcr) signalosome, oxidative stress-induced apoptosis, androgen receptor-dependent transcription regulation, insulin signaling and endothelial cells proliferation. plays a key role in b-cell …	['3d-structure', 'acetylation', 'adaptive immunity', 'alternative splicing', 'apoptosis', 'atp-binding', 'calcium', 'chromatin regulator', 'cytoplasm', 'direct protein sequencing', 'immunity', 'kinase', 'membrane', 'metal-binding', 'nucleotide-binding', 'nucleus', 'phosphoprotein', 'proteomics identification', 'reference proteome', 'repeat', 'serine/threonine-protein kinase', 'transcription', 'tr…	Metabolism	General enzyme
P17252	Cytoplasm|Nucleus|Cell membrane	protein kinase c alpha type calcium-activated, phospholipid- and diacylglycerol (dag)-dependent serine/threonine-protein kinase that is involved in positive and negative regulation of cell proliferation, apoptosis, differentiation, migration and adhesion, tumorigenesis, cardiac hypertrophy, angiogenesis, platelet function and inflammation, by directly phosphorylating targets such as raf1, bcl2, c…	['3d-structure', 'acetylation', 'angiogenesis', 'apoptosis', 'atp-binding', 'calcium', 'cell adhesion', 'cell membrane', 'cytoplasm', 'direct protein sequencing', 'kinase', 'membrane', 'metal-binding', 'mitochondrion', 'nucleotide-binding', 'nucleus', 'phosphoprotein', 'proteomics identification', 'proto-oncogene', 'reference proteome', 'repeat', 'serine/threonine-protein kinase', 'transferase', …	Proteostasis	Ubiquitin system
Q08380	Extracellular	galectin-3-binding protein promotes integrin-mediated cell adhesion. may stimulate host defense against viruses and tumor cells	['3d-structure', 'cell adhesion', 'direct protein sequencing', 'disulfide bond', 'extracellular matrix', 'glycoprotein', 'proteomics identification', 'reference proteome', 'secreted', 'signal']	Other	Unclassified
Q86UE4	Endoplasmic reticulum	protein lyric down-regulates slc1a2/eaat2 promoter activity when expressed ectopically. activates the nuclear factor kappa-b (nf-kappa-b) transcription factor. promotes anchorage-independent growth of immortalized melanocytes and astrocytes which is a key component in tumor cell expansion. promotes lung metastasis and also has an effect on bone and brain metastasis, possibly by enhancing the seed…	['3d-structure', 'acetylation', 'cell junction', 'cytoplasm', 'endoplasmic reticulum', 'membrane', 'nucleus', 'phosphoprotein', 'proteomics identification', 'reference proteome', 'tight junction', 'transmembrane', 'transmembrane helix']	Other	Unclassified
Q9BTT6	Cytoplasm|Cell membrane	leucine-rich repeat-containing protein 1	['alternative splicing', 'coiled coil', 'cytoplasm', 'leucine-rich repeat', 'membrane', 'phosphoprotein', 'proteomics identification', 'reference proteome', 'repeat']	Other	Unclassified
P07948	Cytoplasm|Cell membrane	tyrosine-protein kinase lyn non-receptor tyrosine-protein kinase that transmits signals from cell surface receptors and plays an important role in the regulation of innate and adaptive immune responses, hematopoiesis, responses to growth factors and cytokines, integrin signaling, but also responses to dna damage and genotoxic agents. functions primarily as negative regulator, but can also functio…	['3d-structure', 'adaptive immunity', 'alternative splicing', 'atp-binding', 'cell membrane', 'cytoplasm', 'disease variant', 'golgi apparatus', 'host-virus interaction', 'immunity', 'inflammatory response', 'innate immunity', 'kinase', 'lipoprotein', 'membrane', 'myristate', 'nucleotide-binding', 'nucleus', 'palmitate', 'phosphoprotein', 'proteomics identification', 'proto-oncogene', 'reference …	Metabolism	General enzyme
Q96AG4	Endoplasmic reticulum	leucine-rich repeat-containing protein 59 required for nuclear import of fgf1, but not that of fgf2. might regulate nuclear import of exogenous fgf1 by facilitating interaction with the nuclear import machinery and by transporting cytosolic fgf1 to, and possibly through, the nuclear pores	['acetylation', 'coiled coil', 'direct protein sequencing', 'endoplasmic reticulum', 'leucine-rich repeat', 'membrane', 'microsome', 'nucleus', 'phosphoprotein', 'proteomics identification', 'reference proteome', 'repeat', 'signal-anchor', 'transmembrane', 'transmembrane helix']	Other	Unclassified
P55145	Extracellular	mesencephalic astrocyte-derived neurotrophic factor selectively promotes the survival of dopaminergic neurons of the ventral mid-brain (pubmed:12794311). modulates gabaergic transmission to the dopaminergic neurons of the substantia nigra (by similarity). enhances spontaneous, as well as evoked, gabaergic inhibitory postsynaptic currents in dopaminergic neurons (by similarity). inhibits cell prol…	['3d-structure', 'deafness', 'diabetes mellitus', 'direct protein sequencing', 'disulfide bond', 'dwarfism', 'endoplasmic reticulum', 'glycoprotein', 'growth factor', 'lipid-binding', 'phosphoprotein', 'proteomics identification', 'reference proteome', 'sarcoplasmic reticulum', 'secreted', 'sialic acid', 'signal', 'stress response', 'unfolded protein response']	Lipid-related	Lipid binding
O43708	Cytoplasm	maleylacetoacetate isomerase bifunctional enzyme showing minimal glutathione-conjugating activity with ethacrynic acid and 7-chloro-4-nitrobenz-2-oxa-1,3-diazole and maleylacetoacetate isomerase activity. also has low glutathione peroxidase activity with t-butyl and cumene hydroperoxides. is able to catalyze the glutathione dependent oxygenation of dichloroacetic acid to glyoxylic acid	['3d-structure', 'acetylation', 'alternative splicing', 'cytoplasm', 'disease variant', 'isomerase', 'multifunctional enzyme', 'phenylalanine catabolism', 'phosphoprotein', 'proteomics identification', 'reference proteome', 'transferase', 'tyrosine catabolism']	Metabolism	General enzyme
Q14738	Cytoplasm|Nucleus	serine/threonine-protein phosphatase 2a 56 kda regulatory subunit delta isoform the b regulatory subunit might modulate substrate selectivity and catalytic activity, and might also direct the localization of the catalytic enzyme to a particular subcellular compartment	['3d-structure', 'alternative splicing', 'cytoplasm', 'direct protein sequencing', 'disease variant', 'intellectual disability', 'nucleus', 'phosphoprotein', 'proteomics identification', 'reference proteome', 'repeat']	Other	Unclassified
P43353	Cytoplasm|Cell membrane	aldehyde dehydrogenase family 3 member b1 oxidizes medium and long chain saturated and unsaturated fatty aldehydes generated in the plasma membrane into non-toxic fatty acids (pubmed:17382292, pubmed:23721920). may have a protective role against the cytotoxicity induced by lipid peroxidation (pubmed:17382292). short-chain fatty aldehydes are not good substrates (pubmed:17382292). can use both nad…	['acetylation', 'alternative splicing', 'cell membrane', 'lipid metabolism', 'lipoprotein', 'membrane', 'methylation', 'nad', 'oxidoreductase', 'palmitate', 'prenylation', 'proteomics identification', 'reference proteome']	Metabolism	Redox
P59998	Cytoplasm	actin-related protein 2/3 complex subunit 4 actin-binding component of the arp2/3 complex, a multiprotein complex that mediates actin polymerization upon stimulation by nucleation-promoting factor (npf) (pubmed:9230079). the arp2/3 complex mediates the formation of branched actin networks in the cytoplasm, providing the force for cell motility (pubmed:9230079). in addition to its role in the cyto…	['3d-structure', 'acetylation', 'actin-binding', 'alternative splicing', 'cell projection', 'cytoplasm', 'cytoskeleton', 'direct protein sequencing', 'disease variant', 'intellectual disability', 'nucleus', 'proteomics identification', 'reference proteome']	Other	Unclassified
P43005	Cell membrane	excitatory amino acid transporter 3 sodium-dependent, high-affinity amino acid transporter that mediates the uptake of l-glutamate and also l-aspartate and d-aspartate (pubmed:21123949, pubmed:26690923, pubmed:33658209, pubmed:7521911, pubmed:7914198, pubmed:8857541). can also transport l-cysteine (pubmed:21123949). functions as a symporter that transports one amino acid molecule together with tw…	['3d-structure', 'amino-acid transport', 'cell membrane', 'chloride', 'disease variant', 'endosome', 'glycoprotein', 'membrane', 'metal-binding', 'phosphoprotein', 'potassium', 'proteomics identification', 'reference proteome', 'schizophrenia', 'sodium', 'symport', 'synapse', 'synaptosome', 'transmembrane', 'transmembrane helix', 'transport']	Vesicle trafficking	Vesicle transport
Q9Y3D6	Mitochondrion	mitochondrial fission 1 protein involved in the fragmentation of the mitochondrial network and its perinuclear clustering (pubmed:12783892, pubmed:12861026, pubmed:14996942, pubmed:23283981). plays a minor role in the recruitment and association of the fission mediator dynamin-related protein 1 (dnm1l) to the mitochondrial surface and mitochondrial fission (pubmed:12861026, pubmed:16118244, pubme…	['3d-structure', 'acetylation', 'apoptosis', 'direct protein sequencing', 'membrane', 'mitochondrion', 'mitochondrion outer membrane', 'peroxisome', 'phosphoprotein', 'proteomics identification', 'reference proteome', 'tpr repeat', 'transmembrane', 'transmembrane helix', 'ubl conjugation']	Other	Unclassified
Q14376	Cytoplasm	udp-glucose 4-epimerase catalyzes two distinct but analogous reactions: the reversible epimerization of udp-glucose to udp-galactose and the reversible epimerization of udp-n-acetylglucosamine to udp-n-acetylgalactosamine. the reaction with udp-gal plays a critical role in the leloir pathway of galactose catabolism in which galactose is converted to the glycolytic intermediate glucose 6-phosphate…	['3d-structure', 'alternative splicing', 'carbohydrate metabolism', 'disease variant', 'galactose metabolism', 'isomerase', 'nad', 'proteomics identification', 'reference proteome']	Lipid-related	Lipid binding
P52565	Cytoplasm	rho gdp-dissociation inhibitor 1 controls rho proteins homeostasis. regulates the gdp/gtp exchange reaction of the rho proteins by inhibiting the dissociation of gdp from them, and the subsequent binding of gtp to them. retains rho proteins such as cdc42, rac1 and rhoa in an inactive cytosolic pool, regulating their stability and protecting them from degradation. actively involved in the recyclin…	['3d-structure', 'acetylation', 'alternative splicing', 'cytoplasm', 'direct protein sequencing', 'disease variant', 'gtpase activation', 'isopeptide bond', 'phosphoprotein', 'proteomics identification', 'reference proteome', 'ubl conjugation']	Other	Unclassified
P28799	Extracellular	progranulin secreted protein that acts as a key regulator of lysosomal function and as a growth factor involved in inflammation, wound healing and cell proliferation (pubmed:12526812, pubmed:18378771, pubmed:28073925, pubmed:28453791, pubmed:28541286). regulates protein trafficking to lysosomes, and also the activity of lysosomal enzymes (pubmed:28453791, pubmed:28541286). also facilitates the ac…	['3d-structure', 'alternative splicing', 'cytokine', 'direct protein sequencing', 'disulfide bond', 'glycoprotein', 'lysosome', 'neurodegeneration', 'neuronal ceroid lipofuscinosis', 'proteomics identification', 'reference proteome', 'repeat', 'secreted', 'signal']	Protease	Protease
P00390	Mitochondrion	glutathione reductase, mitochondrial catalyzes the reduction of glutathione disulfide (gssg) to reduced glutathione (gsh). constitutes the major mechanism to maintain a high gsh:gssg ratio in the cytosol	['3d-structure', 'acetylation', 'alternative initiation', 'alternative splicing', 'cytoplasm', 'direct protein sequencing', 'disease variant', 'disulfide bond', 'fad', 'flavoprotein', 'hereditary hemolytic anemia', 'mitochondrion', 'nadp', 'oxidoreductase', 'proteomics identification', 'redox-active center', 'reference proteome', 'transit peptide']	Metabolism	Redox
P63241	Cytoplasm	eukaryotic translation initiation factor 5a-1 translation factor that promotes translation elongation and termination, particularly upon ribosome stalling at specific amino acid sequence contexts (pubmed:33547280). binds between the exit (e) and peptidyl (p) site of the ribosome and promotes rescue of stalled ribosome: specifically required for efficient translation of polyproline-containing pept…	['3d-structure', 'acetylation', 'alternative splicing', 'cytoplasm', 'direct protein sequencing', 'disease variant', 'elongation factor', 'endoplasmic reticulum', 'hypusine', 'membrane', 'nucleus', 'protein biosynthesis', 'proteomics identification', 'reference proteome', 'rna-binding']	Lipid-related	Lipid binding
Q8TEX9	-	importin-4 nuclear transport receptor that mediates nuclear import of proteins, such as histones, rps3a, tnp2 and vdr (pubmed:11823430, pubmed:16207705, pubmed:17682055, pubmed:21454524, pubmed:30177573). serves as receptor for nuclear localization signals (nls) in cargo substrates (pubmed:11823430, pubmed:16207705). is thought to mediate docking of the importin/substrate complex to the nuclear p…	['3d-structure', 'acetylation', 'alternative splicing', 'cytoplasm', 'direct protein sequencing', 'nucleus', 'protein transport', 'proteomics identification', 'reference proteome', 'repeat', 'transport']	Other	Unclassified
O15554	Cell membrane	intermediate conductance calcium-activated potassium channel protein 4 intermediate conductance calcium-activated potassium channel that mediates the voltage-independent transmembrane transfer of potassium across the cell membrane through a constitutive interaction with calmodulin which binds the intracellular calcium allowing its opening (pubmed:10026195, pubmed:10961988, pubmed:11425865, pubmed…	['3d-structure', 'calmodulin-binding', 'cell membrane', 'cell projection', 'disease variant', 'hereditary hemolytic anemia', 'immunity', 'ion channel', 'ion transport', 'membrane', 'phosphoprotein', 'proteomics identification', 'reference proteome', 'transmembrane', 'transmembrane helix', 'transport']	Transport	Transporter
Q15058	-	kinesin-like protein kif14 microtubule motor protein that binds to microtubules with high affinity through each tubulin heterodimer and has an atpase activity (by similarity). plays a role in many processes like cell division, cytokinesis and also in cell proliferation and apoptosis (pubmed:16648480, pubmed:24784001). during cytokinesis, targets to central spindle and midbody through its interact…	['atp-binding', 'ciliopathy', 'coiled coil', 'cytoplasm', 'cytoskeleton', 'disease variant', 'meckel syndrome', 'microtubule', 'motor protein', 'nucleotide-binding', 'nucleus', 'phosphoprotein', 'primary microcephaly', 'proteomics identification', 'reference proteome']	Proteostasis	Ubiquitin system
P15529	Cell membrane	membrane cofactor protein acts as a cofactor for complement factor i, a serine protease which protects autologous cells against complement-mediated injury by cleaving c3b and c4b deposited on host tissue. may be involved in the fusion of the spermatozoa with the oocyte during fertilization. also acts as a costimulatory factor for t-cells which induces the differentiation of cd4+ into t-regulatory…	['3d-structure', 'alternative splicing', 'complement pathway', 'cytoplasmic vesicle', 'direct protein sequencing', 'disease variant', 'disulfide bond', 'fertilization', 'glycoprotein', 'hemolytic uremic syndrome', 'host cell receptor for virus entry', 'host-virus interaction', 'immunity', 'innate immunity', 'membrane', 'phosphoprotein', 'proteomics identification', 'receptor', 'reference proteome…	Vesicle trafficking	Vesicle transport
Q9BV36	Cytoplasm|Lysosome/Vacuole	melanophilin rab effector protein involved in melanosome transport. serves as link between melanosome-bound rab27a and the motor protein myo5a	['alternative splicing', 'coiled coil', 'cytoplasm', 'disease variant', 'metal-binding', 'proteomics identification', 'reference proteome', 'repeat', 'zinc', 'zinc-finger']	Other	Unclassified
P16219	Mitochondrion	short-chain specific acyl-coa dehydrogenase, mitochondrial short-chain specific acyl-coa dehydrogenase is one of the acyl-coa dehydrogenases that catalyze the first step of mitochondrial fatty acid beta-oxidation, an aerobic process breaking down fatty acids into acetyl-coa and allowing the production of energy from fats (by similarity). the first step of fatty acid beta-oxidation consists in the…	['3d-structure', 'acetylation', 'direct protein sequencing', 'disease variant', 'fad', 'fatty acid metabolism', 'flavoprotein', 'lipid metabolism', 'mitochondrion', 'oxidoreductase', 'phosphoprotein', 'proteomics identification', 'reference proteome', 'transit peptide']	Metabolism	Redox
O60218	Cytoplasm	aldo-keto reductase family 1 member b10 catalyzes the nadph-dependent reduction of a wide variety of carbonyl-containing compounds to their corresponding alcohols (pubmed:12732097, pubmed:18087047, pubmed:19013440, pubmed:19563777, pubmed:9565553). displays strong enzymatic activity toward all-trans-retinal, 9-cis-retinal, and 13-cis-retinal (pubmed:12732097, pubmed:18087047). plays a critical ro…	['3d-structure', 'acetylation', 'lipid metabolism', 'lysosome', 'nadp', 'oxidoreductase', 'proteomics identification', 'reference proteome', 'secreted']	Metabolism	Redox
Q8IZP9	-	adhesion g-protein coupled receptor g2 adhesion g-protein coupled receptor (agpcr) for steroid hormones, such as dehydroepiandrosterone (dhea; also named 3beta-hydroxyandrost-5-en-17-one) and androstenedione (pubmed:29393851, pubmed:35982227, pubmed:39884271). involved in a signal transduction pathway controlling epididymal function and male fertility (pubmed:29393851). ligand binding causes a co…	['alternative splicing', 'cell membrane', 'disease variant', 'disulfide bond', 'g-protein coupled receptor', 'glycoprotein', 'membrane', 'phosphoprotein', 'proteomics identification', 'receptor', 'reference proteome', 'signal', 'transducer', 'transmembrane', 'transmembrane helix']	Other	Unclassified
P16157	-	ankyrin-1 component of the ankyrin-1 complex, a multiprotein complex involved in the stability and shape of the erythrocyte membrane (pubmed:35835865). attaches integral membrane proteins to cytoskeletal elements; binds to the erythrocyte membrane protein band 4.2, to na-k atpase, to the lymphocyte membrane protein gp85, and to the cytoskeletal proteins fodrin, tubulin, vimentin and desmin. eryth…	['3d-structure', 'alternative promoter usage', 'alternative splicing', 'ank repeat', 'cytoplasm', 'cytoskeleton', 'direct protein sequencing', 'disease variant', 'elliptocytosis', 'hereditary hemolytic anemia', 'hydroxylation', 'lipoprotein', 'membrane', 'phosphoprotein', 'proteomics identification', 'reference proteome', 'repeat', 'sarcoplasmic reticulum']	Metabolism	Energy
P62873	Nucleus	guanine nucleotide-binding protein g(i)/g(s)/g(t) subunit beta-1 guanine nucleotide-binding proteins (g proteins) are involved as a modulator or transducer in various transmembrane signaling systems (pubmed:29925951, pubmed:33762731, pubmed:34239069, pubmed:35610220, pubmed:35714614, pubmed:35835867, pubmed:36087581, pubmed:36989299, pubmed:37327704, pubmed:37935376, pubmed:37935377, pubmed:37963…	['3d-structure', 'acetylation', 'alternative splicing', 'direct protein sequencing', 'disease variant', 'host-virus interaction', 'intellectual disability', 'phosphoprotein', 'proteomics identification', 'reference proteome', 'repeat', 'transducer', 'wd repeat']	Other	Unclassified
Q9H0R4	Cytoplasm	haloacid dehalogenase-like hydrolase domain-containing protein 2	['3d-structure', 'alternative splicing', 'coiled coil', 'direct protein sequencing', 'magnesium', 'metal-binding', 'proteomics identification', 'reference proteome']	Other	Unclassified
P01889	Cell membrane|Lysosome/Vacuole	hla class i histocompatibility antigen, b alpha chain antigen-presenting major histocompatibility complex class i (mhci) molecule. in complex with b2m/beta 2 microglobulin displays primarily viral and tumor-derived peptides on antigen-presenting cells for recognition by alpha-beta t cell receptor (tcr) on hla-b-restricted cd8-positive t cells, guiding antigen-specific t cell immune response to el…	['3d-structure', 'adaptive immunity', 'cell membrane', 'direct protein sequencing', 'disulfide bond', 'endoplasmic reticulum', 'glycoprotein', 'host-virus interaction', 'immunity', 'innate immunity', 'membrane', 'mhc i', 'phosphoprotein', 'proteomics identification', 'reference proteome', 'signal', 'transmembrane', 'transmembrane helix']	Other	Unclassified
P00492	Cytoplasm|Nucleus	hypoxanthine-guanine phosphoribosyltransferase converts guanine to guanosine monophosphate, and hypoxanthine to inosine monophosphate. transfers the 5-phosphoribosyl group from 5-phosphoribosylpyrophosphate onto the purine. plays a central role in the generation of purine nucleotides through the purine salvage pathway	['3d-structure', 'acetylation', 'cytoplasm', 'direct protein sequencing', 'disease variant', 'glycosyltransferase', 'gout', 'isopeptide bond', 'magnesium', 'metal-binding', 'nucleotide-binding', 'phosphoprotein', 'proteomics identification', 'purine salvage', 'reference proteome', 'transferase', 'ubl conjugation']	Metabolism	General enzyme
Q9NPH2	Cytoplasm	inositol-3-phosphate synthase 1 key enzyme in myo-inositol biosynthesis pathway that catalyzes the conversion of glucose 6-phosphate to 1-myo-inositol 1-phosphate in a nad-dependent manner (pubmed:15024000, pubmed:23902760). rate-limiting enzyme in the synthesis of all inositol-containing compounds (pubmed:15024000)	['alternative splicing', 'cytoplasm', 'inositol biosynthesis', 'isomerase', 'lipid biosynthesis', 'lipid metabolism', 'nad', 'phospholipid biosynthesis', 'phospholipid metabolism', 'phosphoprotein', 'proteomics identification', 'reference proteome']	Lipid-related	Lipid binding
Q96P70	-	importin-9 nuclear transport receptor that mediates nuclear import of proteins, such as histones, proteasome and actin (pubmed:11823430, pubmed:30855230, pubmed:34711951). serves as receptor for nuclear localization signals (nls) in cargo substrates (pubmed:11823430). is thought to mediate docking of the importin/substrate complex to the nuclear pore complex (npc) through binding to nucleoporin a…	['3d-structure', 'acetylation', 'chaperone', 'cytoplasm', 'direct protein sequencing', 'nucleus', 'protein transport', 'proteomics identification', 'reference proteome', 'transport']	Stress	Chaperone
P31323	Cytoplasm|Cell membrane	camp-dependent protein kinase type ii-beta regulatory subunit regulatory subunit of the camp-dependent protein kinases involved in camp signaling in cells. type ii regulatory chains mediate membrane association by binding to anchoring proteins, including the map2 kinase	['camp', 'camp-binding', 'cell membrane', 'cytoplasm', 'membrane', 'nucleotide-binding', 'phosphoprotein', 'proteomics identification', 'reference proteome', 'repeat']	Signaling	Kinase
P08729	Cytoplasm	keratin, type ii cytoskeletal 7 blocks interferon-dependent interphase and stimulates dna synthesis in cells. involved in the translational regulation of the human papillomavirus type 16 e7 mrna (hpv16 e7)	['3d-structure', 'acetylation', 'coiled coil', 'cytoplasm', 'direct protein sequencing', 'glycoprotein', 'host-virus interaction', 'intermediate filament', 'isopeptide bond', 'keratin', 'methylation', 'phosphoprotein', 'proteomics identification', 'reference proteome', 'ubl conjugation']	Other	Unclassified
O60271	-	c-jun-amino-terminal kinase-interacting protein 4 the jnk-interacting protein (jip) group of scaffold proteins selectively mediates jnk signaling by aggregating specific components of the mapk cascade to form a functional jnk signaling module (pubmed:14743216). regulates lysosomal positioning by acting as an adapter protein which links pip4p1-positive lysosomes to the dynein-dynactin complex (pub…	['3d-structure', 'acetylation', 'alternative splicing', 'coiled coil', 'cytoplasm', 'cytoplasmic vesicle', 'lysosome', 'membrane', 'phosphoprotein', 'proteomics identification', 'reference proteome']	Vesicle trafficking	Vesicle transport
Q96J84	Cell membrane	kin of irre-like protein 1 required for proper function of the glomerular filtration barrier. it is involved in the maintenance of a stable podocyte architecture with interdigitating foot processes connected by specialized cell-cell junctions, known as the slit diaphragm (pubmed:31472902). it is a signaling protein that needs the presence of tec kinases to fully trans-activate the transcription f…	['alternative splicing', 'cell membrane', 'disease variant', 'disulfide bond', 'glycoprotein', 'immunoglobulin domain', 'membrane', 'phosphoprotein', 'proteomics identification', 'reference proteome', 'repeat', 'signal', 'transmembrane', 'transmembrane helix']	Signaling	Kinase
Q13449	Cell membrane	limbic system-associated membrane protein mediates selective neuronal growth and axon targeting. contributes to the guidance of developing axons and remodeling of mature circuits in the limbic system. essential for normal growth of the hippocampal mossy fiber projection (by similarity)	['cell adhesion', 'cell membrane', 'disulfide bond', 'glycoprotein', 'gpi-anchor', 'immunoglobulin domain', 'lipoprotein', 'membrane', 'phosphoprotein', 'proteomics identification', 'reference proteome', 'repeat', 'signal']	Other	Unclassified
Q6P9B6	Cytoplasm	mtor-associated protein meak7 activates an alternative mtor signaling through rps6kb2 activation and eif4ebp1 repression to regulate cell proliferation and migration (pubmed:29750193). recruits mtor at the lysosome, essential for mtor signaling at the lysosome (pubmed:29750193)	['3d-structure', 'cytoplasm', 'lipoprotein', 'lysosome', 'membrane', 'myristate', 'proteomics identification', 'reference proteome']	Other	Unclassified
P48740	Extracellular	mannan-binding lectin serine protease 1 precursor of a serum protease that activates the complement pathway of the complement system, a cascade of proteins that leads to phagocytosis and breakdown of pathogens and signaling that strengthens the adaptive immune system serine protease that activates the lectin pathway of the complement system, a cascade of proteins that leads to phagocytosis and br…	['3d-structure', 'alternative splicing', 'autocatalytic cleavage', 'calcium', 'complement activation lectin pathway', 'direct protein sequencing', 'disease variant', 'disulfide bond', 'egf-like domain', 'glycoprotein', 'hydrolase', 'hydroxylation', 'immunity', 'innate immunity', 'metal-binding', 'protease', 'proteomics identification', 'reference proteome', 'repeat', 'secreted', 'serine protease'…	Protease	Protease
Q14696	Endoplasmic reticulum	lrp chaperone mesd chaperone specifically assisting the folding of beta-propeller/egf modules within the family of low-density lipoprotein receptors (ldlrs) (pubmed:15014448). acts as a modulator of the wnt pathway through chaperoning the coreceptors of the canonical wnt pathway, lrp5 and lrp6, to the plasma membrane (pubmed:17488095, pubmed:23572575). essential for specification of embryonic pol…	['alternative splicing', 'chaperone', 'disease variant', 'endoplasmic reticulum', 'glycoprotein', 'osteogenesis imperfecta', 'proteomics identification', 'reference proteome', 'signal', 'wnt signaling pathway']	Stress	Chaperone
Q8N4C8	-	misshapen-like kinase 1 serine/threonine kinase which acts as a negative regulator of ras-related rap2-mediated signal transduction to control neuronal structure and ampa receptor trafficking (pubmed:10708748, pubmed:16337592). required for normal synaptic density, dendrite complexity, as well as surface ampa receptor expression in hippocampal neurons (by similarity). can activate the jnk and map…	['alternative splicing', 'atp-binding', 'cell projection', 'cytoplasm', 'golgi apparatus', 'kinase', 'methylation', 'nucleotide-binding', 'phosphoprotein', 'proteomics identification', 'reference proteome', 'serine/threonine-protein kinase', 'synapse', 'transferase']	Metabolism	General enzyme
Q96IU4	Cytoplasm	putative protein-lysine deacylase abhd14b acts as an atypical protein-lysine deacetylase in vitro (pubmed:31478652). catalyzes the deacetylation of lysine residues using coa as substrate, generating acetyl-coa and the free amine of protein-lysine residues (pubmed:31478652). additional experiments are however required to confirm the protein-lysine deacetylase activity in vivo (probable). has hydro…	['3d-structure', 'acetylation', 'acyltransferase', 'alternative splicing', 'cytoplasm', 'nucleus', 'phosphoprotein', 'proteomics identification', 'reference proteome', 'transferase']	Metabolism	General enzyme
P68032	Cytoplasm|Nucleus	actin, alpha cardiac muscle 1 actins are highly conserved proteins that are involved in various types of cell motility and are ubiquitously expressed in all eukaryotic cells	['3d-structure', 'acetylation', 'atp-binding', 'atrial septal defect', 'cardiomyopathy', 'cytoplasm', 'cytoskeleton', 'disease variant', 'hydrolase', 'isopeptide bond', 'methylation', 'muscle protein', 'nucleotide-binding', 'oxidation', 'proteomics identification', 'reference proteome']	Other	Unclassified
Q13443	Cell membrane	disintegrin and metalloproteinase domain-containing protein 9 metalloprotease that cleaves and releases a number of molecules with important roles in tumorigenesis and angiogenesis, such as tek, kdr, ephb4, cd40, vcam1 and cdh5. may mediate cell-cell, cell-matrix interactions and regulate the motility of cells via interactions with integrins may act as alpha-secretase for amyloid precursor protei…	['alternative splicing', 'cell membrane', 'cone-rod dystrophy', 'disulfide bond', 'glycoprotein', 'hydrolase', 'membrane', 'metal-binding', 'metalloprotease', 'phosphoprotein', 'protease', 'proteomics identification', 'reference proteome', 'secreted', 'signal', 'transmembrane', 'transmembrane helix', 'zinc']	Protease	Protease
O15143	Cytoplasm	actin-related protein 2/3 complex subunit 1b component of the arp2/3 complex, a multiprotein complex that mediates actin polymerization upon stimulation by nucleation-promoting factor (npf) (pubmed:11741539, pubmed:9230079). the arp2/3 complex mediates the formation of branched actin networks in the cytoplasm, providing the force for cell motility (pubmed:11741539, pubmed:9230079). in addition to…	['3d-structure', 'actin-binding', 'cytoplasm', 'cytoskeleton', 'direct protein sequencing', 'disease variant', 'nucleus', 'proteomics identification', 'reference proteome', 'repeat', 'wd repeat']	Other	Unclassified
Q9P2X0	Endoplasmic reticulum	dolichol-phosphate mannosyltransferase subunit 3 stabilizer subunit of the dolichol-phosphate mannose (dpm) synthase complex; tethers catalytic subunit dpm1 to the endoplasmic reticulum	['alternative splicing', 'congenital disorder of glycosylation', 'congenital muscular dystrophy', 'direct protein sequencing', 'disease variant', 'dystroglycanopathy', 'endoplasmic reticulum', 'membrane', 'proteomics identification', 'reference proteome', 'transmembrane', 'transmembrane helix']	Metabolism	General enzyme
Q30154	Cell membrane	hla class ii histocompatibility antigen, dr beta 5 chain binds peptides derived from antigens that access the endocytic route of antigen presenting cells (apc) and presents them on the cell surface for recognition by the cd4 t-cells. the peptide binding cleft accommodates peptides of 10-30 residues. the peptides presented by mhc class ii molecules are generated mostly by degradation of proteins t…	['3d-structure', 'adaptive immunity', 'cell membrane', 'direct protein sequencing', 'disulfide bond', 'endoplasmic reticulum', 'endosome', 'glycoprotein', 'golgi apparatus', 'immunity', 'lysosome', 'membrane', 'mhc ii', 'proteomics identification', 'reference proteome', 'signal', 'transmembrane', 'transmembrane helix', 'ubl conjugation']	Vesicle trafficking	Vesicle transport
Q92520	Golgi apparatus	protein fam3c may be involved in retinal laminar formation. promotes epithelial to mesenchymal transition	['3d-structure', 'cytoplasmic vesicle', 'developmental protein', 'disulfide bond', 'lectin', 'oncogene', 'proteomics identification', 'reference proteome', 'secreted', 'signal']	Vesicle trafficking	Vesicle transport
Q96AP7	Cell membrane	endothelial cell-selective adhesion molecule can mediate aggregation most likely through a homophilic molecular interaction	['alternative splicing', 'cell adhesion', 'cell junction', 'cell membrane', 'direct protein sequencing', 'disease variant', 'disulfide bond', 'glycoprotein', 'immunoglobulin domain', 'intellectual disability', 'membrane', 'phosphoprotein', 'proteomics identification', 'reference proteome', 'repeat', 'signal', 'tight junction', 'transmembrane', 'transmembrane helix']	Other	Unclassified
P21333	-	filamin-a promotes orthogonal branching of actin filaments and links actin filaments to membrane glycoproteins. anchors various transmembrane proteins to the actin cytoskeleton and serves as a scaffold for a wide range of cytoplasmic signaling proteins. interaction with flnb may allow neuroblast migration from the ventricular zone into the cortical plate. tethers cell surface-localized furin, mod…	['3d-structure', 'acetylation', 'actin-binding', 'alternative splicing', 'cell junction', 'cell projection', 'cilium biogenesis/degradation', 'cytoplasm', 'cytoskeleton', 'deafness', 'direct protein sequencing', 'disease variant', 'isopeptide bond', 'phosphoprotein', 'proteomics identification', 'reference proteome', 'repeat', 'ubl conjugation']	Other	Unclassified
Q13283	Cytoplasm|Nucleus	ras gtpase-activating protein-binding protein 1 protein involved in various processes, such as stress granule formation and innate immunity (pubmed:12642610, pubmed:20180778, pubmed:23279204, pubmed:30510222, pubmed:30804210). plays an essential role in stress granule formation (pubmed:12642610, pubmed:20180778, pubmed:23279204, pubmed:32302570, pubmed:32302571, pubmed:32302572, pubmed:34739333, …	['3d-structure', 'acetylation', 'alternative splicing', 'atp-binding', 'cytoplasm', 'direct protein sequencing', 'dna-binding', 'endonuclease', 'helicase', 'host-virus interaction', 'hydrolase', 'immunity', 'innate immunity', 'isopeptide bond', 'methylation', 'nuclease', 'nucleotide-binding', 'nucleus', 'phosphoprotein', 'proteomics identification', 'reference proteome', 'rna-binding', 'transport…	RNA metabolism	Helicase
P04183	Cytoplasm|Nucleus	thymidine kinase, cytosolic cell-cycle-regulated enzyme of importance in nucleotide metabolism (pubmed:9575153). catalyzes the first enzymatic step in the salvage pathway converting thymidine into thymidine monophosphate (pubmed:22385435). transcriptional regulation limits expression to the s phase of the cell cycle and transient expression coincides with the oscillation in the intracellular dttp…	['3d-structure', 'acetylation', 'atp-binding', 'cytoplasm', 'dna synthesis', 'kinase', 'metal-binding', 'nucleotide-binding', 'phosphoprotein', 'proteomics identification', 'reference proteome', 'transferase', 'ubl conjugation', 'zinc']	Metabolism	General enzyme
Q13557	Cytoplasm|Cell membrane	calcium/calmodulin-dependent protein kinase type ii subunit delta calcium/calmodulin-dependent protein kinase involved in the regulation of ca(2+) homeostatis and excitation-contraction coupling (ecc) in heart by targeting ion channels, transporters and accessory proteins involved in ca(2+) influx into the myocyte, ca(2+) release from the sarcoplasmic reticulum (sr), sr ca(2+) uptake and na(+) an…	['3d-structure', 'acetylation', 'alternative splicing', 'atp-binding', 'calmodulin-binding', 'cell membrane', 'kinase', 'membrane', 'nucleotide-binding', 'phosphoprotein', 'proteomics identification', 'reference proteome', 'sarcoplasmic reticulum', 'serine/threonine-protein kinase', 'transferase']	Metabolism	General enzyme
O95202	Mitochondrion	mitochondrial proton/calcium exchanger protein plays an important role in maintenance of mitochondrial morphology and in mediating either calcium or potassium/proton antiport (pubmed:18628306, pubmed:19797662, pubmed:24344246, pubmed:24898248, pubmed:29123128, pubmed:32139798, pubmed:36055214, pubmed:36321428). mediates proton-dependent calcium efflux from mitochondrion (pubmed:19797662, pubmed:2…	['3d-structure', 'acetylation', 'alternative splicing', 'antiport', 'calcium', 'calcium transport', 'coiled coil', 'disease variant', 'ion transport', 'membrane', 'metal-binding', 'mitochondrion', 'mitochondrion inner membrane', 'neurodegeneration', 'phosphoprotein', 'potassium', 'potassium transport', 'proteomics identification', 'reference proteome', 'transit peptide', 'transmembrane', 'transme…	Other	Unclassified
Q14766	-	latent-transforming growth factor beta-binding protein 1 key regulator of transforming growth factor beta (tgfb1, tgfb2 and tgfb3) that controls tgf-beta activation by maintaining it in a latent state during storage in extracellular space (pubmed:2022183, pubmed:8617200, pubmed:8939931). associates specifically via disulfide bonds with the latency-associated peptide (lap), which is the regulatory…	['3d-structure', 'alternative splicing', 'direct protein sequencing', 'disease variant', 'disulfide bond', 'egf-like domain', 'extracellular matrix', 'glycoprotein', 'growth factor binding', 'hydroxylation', 'phosphoprotein', 'proteomics identification', 'reference proteome', 'repeat', 'secreted', 'signal']	Other	Unclassified
Q9NSK0	Cytoplasm	kinesin light chain 4 kinesin is a microtubule-associated force-producing protein that may play a role in organelle transport. the light chain may function in coupling of cargo to the heavy chain or in the modulation of its atpase activity (by similarity)	['acetylation', 'alternative splicing', 'coiled coil', 'cytoplasm', 'cytoskeleton', 'deafness', 'intellectual disability', 'microtubule', 'motor protein', 'neurodegeneration', 'neuropathy', 'phosphoprotein', 'proteomics identification', 'reference proteome', 'repeat', 'retinitis pigmentosa', 'tpr repeat']	Metabolism	Energy
Q9NUN5	Cell membrane|Endoplasmic reticulum	lysosomal cobalamin transport escort protein lmbd1 lysosomal membrane chaperone required to export cobalamin (vitamin b12) from the lysosome to the cytosol, allowing its conversion to cofactors (pubmed:19136951). targets abcd4 transporter from the endoplasmic reticulum to the lysosome (pubmed:27456980). then forms a complex with lysosomal abcd4 and cytoplasmic mmachc to transport cobalamin across…	['alternative splicing', 'cell membrane', 'cobalamin', 'cobalt', 'cytoplasmic vesicle', 'developmental protein', 'endocytosis', 'endoplasmic reticulum', 'gastrulation', 'glycoprotein', 'host-virus interaction', 'lysosome', 'membrane', 'phosphoprotein', 'proteomics identification', 'reference proteome', 'transmembrane', 'transmembrane helix', 'transport']	Vesicle trafficking	Vesicle transport
P28482	Cytoplasm|Nucleus	mitogen-activated protein kinase 1 serine/threonine kinase which acts as an essential component of the map kinase signal transduction pathway. mapk1/erk2 and mapk3/erk1 are the 2 mapks which play an important role in the mapk/erk cascade. they participate also in a signaling cascade initiated by activated kit and kitlg/scf. depending on the cellular context, the mapk/erk cascade mediates diverse …	['3d-structure', 'acetylation', 'alternative splicing', 'apoptosis', 'atp-binding', 'cell cycle', 'cell junction', 'cytoplasm', 'cytoskeleton', 'direct protein sequencing', 'disease variant', 'dna-binding', 'host-virus interaction', 'kinase', 'membrane', 'nucleotide-binding', 'nucleus', 'phosphoprotein', 'proteomics identification', 'reference proteome', 'repressor', 'serine/threonine-protein kin…	Vesicle trafficking	Vesicle transport
Q8WV92	Cytoplasm|Nucleus	mit domain-containing protein 1 required for efficient abscission at the end of cytokinesis, together with components of the escrt-iii complex	['3d-structure', 'cell cycle', 'cell division', 'endosome', 'membrane', 'proteomics identification', 'reference proteome', 'transport']	Vesicle trafficking	ESCRT
O15371	Cytoplasm	eukaryotic translation initiation factor 3 subunit d mrna cap-binding component of the eukaryotic translation initiation factor 3 (eif-3) complex, a complex required for several steps in the initiation of protein synthesis of a specialized repertoire of mrnas (pubmed:27462815). the eif-3 complex associates with the 40s ribosome and facilitates the recruitment of eif-1, eif-1a, eif-2:gtp:methionyl…	['3d-structure', 'acetylation', 'alternative splicing', 'cytoplasm', 'host-virus interaction', 'initiation factor', 'phosphoprotein', 'protein biosynthesis', 'proteomics identification', 'reference proteome', 'rna-binding']	Other	Unclassified
P14625	Endoplasmic reticulum	endoplasmin atp-dependent chaperone involved in the processing of proteins in the endoplasmic reticulum, regulating their transport (pubmed:23572575, pubmed:39509507). together with mesd, acts as a modulator of the wnt pathway by promoting the folding of lrp6, a coreceptor of the canonical wnt pathway (pubmed:23572575, pubmed:39509507). when associated with cnpy3, required for proper folding of t…	['3d-structure', 'acetylation', 'atp-binding', 'calcium', 'chaperone', 'direct protein sequencing', 'disulfide bond', 'endoplasmic reticulum', 'glycoprotein', 'hydrolase', 'hydroxylation', 'nucleotide-binding', 'phosphoprotein', 'proteomics identification', 'reference proteome', 'sarcoplasmic reticulum', 'signal']	Stress	Chaperone
P11171	Cytoplasm|Cell membrane	protein 4.1 protein 4.1 is a major structural element of the erythrocyte membrane skeleton. it plays a key role in regulating membrane physical properties of mechanical stability and deformability by stabilizing spectrin-actin interaction. recruits dlg1 to membranes. required for dynein-dynactin complex and numa1 recruitment at the mitotic cell cortex during anaphase (pubmed:23870127)	['3d-structure', 'actin-binding', 'alternative splicing', 'calmodulin-binding', 'cell cycle', 'cell division', 'cytoplasm', 'cytoskeleton', 'direct protein sequencing', 'elliptocytosis', 'glycoprotein', 'hereditary hemolytic anemia', 'mitosis', 'nucleus', 'phosphoprotein', 'proteomics identification', 'pyropoikilocytosis', 'reference proteome', 'transport']	Other	Unclassified
Q8TE68	Cytoplasm	epidermal growth factor receptor kinase substrate 8-like protein 1 stimulates guanine exchange activity of sos1. may play a role in membrane ruffling and remodeling of the actin cytoskeleton	['3d-structure', 'alternative splicing', 'coiled coil', 'cytoplasm', 'phosphoprotein', 'proteomics identification', 'reference proteome', 'sh3 domain']	Signaling	Kinase
Q8IYI6	Cytoplasm|Lysosome/Vacuole|Golgi apparatus	exocyst complex component 8 component of the exocyst complex involved in the docking of exocytic vesicles with fusion sites on the plasma membrane	['cell projection', 'cytoplasm', 'disease variant', 'epilepsy', 'exocytosis', 'phosphoprotein', 'protein transport', 'proteomics identification', 'reference proteome', 'transport']	Vesicle trafficking	Vesicle transport
P38117	Cytoplasm	electron transfer flavoprotein subunit beta heterodimeric electron transfer flavoprotein that accepts electrons from several mitochondrial dehydrogenases, including acyl-coa dehydrogenases, glutaryl-coa and sarcosine dehydrogenase (pubmed:15159392, pubmed:15975918, pubmed:25416781). it transfers the electrons to the main mitochondrial respiratory chain via etf-ubiquinone oxidoreductase (probable)…	['3d-structure', 'acetylation', 'alternative splicing', 'disease variant', 'electron transport', 'glutaricaciduria', 'methylation', 'mitochondrion', 'phosphoprotein', 'proteomics identification', 'reference proteome', 'transport']	Metabolism	Redox
Q9BSJ8	-	extended synaptotagmin-1 binds calcium (via the c2 domains) and translocates to sites of contact between the endoplasmic reticulum and the cell membrane in response to increased cytosolic calcium levels (pubmed:23791178, pubmed:24183667). helps tether the endoplasmic reticulum to the cell membrane and promotes the formation of appositions between the endoplasmic reticulum and the cell membrane (p…	['acetylation', 'alternative splicing', 'calcium', 'cell membrane', 'coiled coil', 'direct protein sequencing', 'endoplasmic reticulum', 'lipid transport', 'lipid-binding', 'membrane', 'metal-binding', 'phosphoprotein', 'proteomics identification', 'reference proteome', 'repeat', 'transmembrane', 'transmembrane helix', 'transport']	Lipid-related	Lipid binding
Q8N128	Endoplasmic reticulum	protein fam177a1	['acetylation', 'alternative splicing', 'coiled coil', 'disease variant', 'golgi apparatus', 'intellectual disability', 'phosphoprotein', 'proteomics identification', 'reference proteome']	Other	Unclassified
Q92616	-	stalled ribosome sensor gcn1 ribosome collision sensor that plays a key role in the rnf14-rnf25 translation quality control pathway, a pathway that takes place when a ribosome has stalled during translation, and which promotes ubiquitination and degradation of translation factors on stalled ribosomes (pubmed:32610081, pubmed:36638793, pubmed:37651229, pubmed:37951215, pubmed:37951216). directly b…	['acetylation', 'activator', 'coiled coil', 'cytoplasm', 'direct protein sequencing', 'phosphoprotein', 'proteomics identification', 'reference proteome', 'repeat', 'stress response', 'translation regulation']	Proteostasis	Ubiquitin system
Q9NQE9	Cytoplasm	adenosine 5'-monophosphoramidase hint3 exhibits adenosine 5'-monophosphoramidase activity, hydrolyzing purine nucleotide phosphoramidates with a single phosphate group such as adenosine 5'monophosphoramidate (amp-nh2) to yield amp and nh2 (pubmed:17870088). hydrolyzes lysyl-amp (amp-n-epsilon-(n-alpha-acetyl lysine methyl ester)) generated by lysine trna ligase (pubmed:17870088). hydrolyzes 3-ind…	['acetylation', 'cytoplasm', 'hydrolase', 'nucleotide-binding', 'nucleus', 'proteomics identification', 'reference proteome']	Metabolism	General enzyme
Q15181	Cytoplasm	inorganic pyrophosphatase	['3d-structure', 'acetylation', 'cytoplasm', 'direct protein sequencing', 'hydrolase', 'magnesium', 'metal-binding', 'phosphoprotein', 'proteomics identification', 'reference proteome']	Other	Unclassified
P54819	Cytoplasm	adenylate kinase 2, mitochondrial catalyzes the reversible transfer of the terminal phosphate group between atp and amp. plays an important role in cellular energy homeostasis and in adenine nucleotide metabolism. adenylate kinase activity is critical for regulation of the phosphate utilization and the amp de novo biosynthesis pathways. plays a key role in hematopoiesis	['3d-structure', 'acetylation', 'alternative splicing', 'atp-binding', 'direct protein sequencing', 'disease variant', 'disulfide bond', 'kinase', 'mitochondrion', 'nucleotide-binding', 'phosphoprotein', 'proteomics identification', 'reference proteome', 'scid', 'transferase']	Metabolism	General enzyme
Q04695	Cytoplasm	keratin, type i cytoskeletal 17 type i keratin involved in the formation and maintenance of various skin appendages, specifically in determining shape and orientation of hair (by similarity). required for the correct growth of hair follicles, in particular for the persistence of the anagen (growth) state (by similarity). modulates the function of tnf in the specific context of hair cycling. regul…	['coiled coil', 'cytoplasm', 'disease variant', 'ectodermal dysplasia', 'intermediate filament', 'isopeptide bond', 'keratin', 'palmoplantar keratoderma', 'phosphoprotein', 'proteomics identification', 'reference proteome', 'ubl conjugation']	Other	Unclassified
P18054	Cytoplasm	polyunsaturated fatty acid lipoxygenase alox12 catalyzes the regio and stereo-specific incorporation of molecular oxygen into free and esterified polyunsaturated fatty acids generating lipid hydroperoxides that can be further reduced to the corresponding hydroxy species (pubmed:17493578, pubmed:18311922, pubmed:1851637, pubmed:32404334, pubmed:8319693, pubmed:8500694). mainly converts arachidonat…	['3d-structure', 'cytoplasm', 'dioxygenase', 'fatty acid metabolism', 'hydrolase', 'iron', 'lipid metabolism', 'membrane', 'metal-binding', 'oxidoreductase', 'phosphoprotein', 'proteomics identification', 'reference proteome']	Metabolism	Redox
Q9BU23	Endoplasmic reticulum	lipase maturation factor 2 involved in the maturation of specific proteins in the endoplasmic reticulum. may be required for maturation and transport of active lipoprotein lipase (lpl) through the secretory pathway (by similarity)	['alternative splicing', 'endoplasmic reticulum', 'glycoprotein', 'membrane', 'proteomics identification', 'reference proteome', 'transmembrane', 'transmembrane helix']	Other	Unclassified
Q16706	-	alpha-mannosidase 2 catalyzes the first committed step in the biosynthesis of complex n-glycans. it controls conversion of high mannose to complex n-glycans; the final hydrolytic step in the n-glycan maturation pathway	['disulfide bond', 'glycoprotein', 'glycosidase', 'golgi apparatus', 'hydrolase', 'membrane', 'metal-binding', 'phosphoprotein', 'proteomics identification', 'reference proteome', 'signal-anchor', 'transmembrane', 'transmembrane helix', 'zinc']	Other	Unclassified
Q9NPJ3	Cytoplasm	acyl-coenzyme a thioesterase 13 catalyzes the hydrolysis of acyl-coas into free fatty acids and coenzyme a (coash), regulating their respective intracellular levels (pubmed:16934754, pubmed:19170545). has acyl-coa thioesterase activity towards medium (c12) and long-chain (c18) fatty acyl-coa substrates (by similarity) (pubmed:16934754, pubmed:19170545). can also hydrolyze 3-hydroxyphenylacetyl-co…	['3d-structure', 'acetylation', 'alternative splicing', 'cytoplasm', 'cytoskeleton', 'hydrolase', 'lipid metabolism', 'metal-binding', 'mitochondrion', 'nucleus', 'proteomics identification', 'reference proteome']	Lipid-related	Lipid binding
Q9P1F3	Cytoplasm	costars family protein abracl	['3d-structure', 'acetylation', 'direct protein sequencing', 'proteomics identification', 'reference proteome']	Other	Unclassified
O15145	Cytoplasm	actin-related protein 2/3 complex subunit 3 component of the arp2/3 complex, a multiprotein complex that mediates actin polymerization upon stimulation by nucleation-promoting factor (npf) (pubmed:9230079). the arp2/3 complex mediates the formation of branched actin networks in the cytoplasm, providing the force for cell motility (pubmed:9230079). in addition to its role in the cytoplasmic cytosk…	['3d-structure', 'acetylation', 'actin-binding', 'cell projection', 'cytoplasm', 'cytoskeleton', 'direct protein sequencing', 'isopeptide bond', 'nucleus', 'phosphoprotein', 'proteomics identification', 'reference proteome', 'ubl conjugation']	Other	Unclassified
P50502	Cytoplasm|Nucleus	hsc70-interacting protein one hip oligomer binds the atpase domains of at least two hsc70 molecules dependent on activation of the hsc70 atpase by hsp40. stabilizes the adp state of hsc70 that has a high affinity for substrate protein. through its own chaperone activity, it may contribute to the interaction of hsc70 with various target proteins (by similarity)	['acetylation', 'chaperone', 'cytoplasm', 'direct protein sequencing', 'phosphoprotein', 'proteomics identification', 'reference proteome', 'repeat', 'tpr repeat']	Metabolism	Energy
Q9BS26	Endoplasmic reticulum	endoplasmic reticulum resident protein 44 mediates thiol-dependent retention in the early secretory pathway, forming mixed disulfides with substrate proteins through its conserved crfs motif (pubmed:11847130, pubmed:14517240). inhibits the calcium channel activity of itpr1 (pubmed:15652484). may have a role in the control of oxidative protein folding in the endoplasmic reticulum (pubmed:11847130,…	['3d-structure', 'chaperone', 'direct protein sequencing', 'disulfide bond', 'endoplasmic reticulum', 'proteomics identification', 'reference proteome', 'signal', 'stress response']	Transport	Transporter
Q8NCA5	Cytoplasm|Nucleus	protein fam98a positively stimulates prmt1-induced protein arginine methylation (pubmed:28040436). involved in skeletal homeostasis (by similarity). positively regulates lysosome peripheral distribution and ruffled border formation in osteoclasts (by similarity)	['proteomics identification', 'reference proteome']	Other	Unclassified
P37268	Endoplasmic reticulum	squalene synthase catalyzes the condensation of 2 farnesyl pyrophosphate (fpp) moieties to form squalene. proceeds in two distinct steps. in the first half-reaction, two molecules of fpp react to form the stable presqualene diphosphate intermediate (psqpp), with concomitant release of a proton and a molecule of inorganic diphosphate. in the second half-reaction, psqpp undergoes heterolysis, isome…	['3d-structure', 'alternative splicing', 'cholesterol biosynthesis', 'cholesterol metabolism', 'endoplasmic reticulum', 'lipid biosynthesis', 'lipid metabolism', 'magnesium', 'membrane', 'metal-binding', 'multifunctional enzyme', 'nad', 'nadp', 'proteomics identification', 'reference proteome', 'steroid biosynthesis', 'steroid metabolism', 'sterol biosynthesis', 'sterol metabolism', 'transferase'…	Metabolism	General enzyme
P42685	Cytoplasm|Cell membrane	tyrosine-protein kinase frk non-receptor tyrosine-protein kinase that negatively regulates cell proliferation. positively regulates pten protein stability through phosphorylation of pten on 'tyr-336', which in turn prevents its ubiquitination and degradation, possibly by reducing its binding to nedd4. may function as a tumor suppressor	['alternative splicing', 'atp-binding', 'cytoplasm', 'kinase', 'nucleotide-binding', 'nucleus', 'phosphoprotein', 'proteomics identification', 'reference proteome', 'sh2 domain', 'sh3 domain', 'transferase', 'tumor suppressor', 'tyrosine-protein kinase']	Proteostasis	Ubiquitin system
P46926	Cytoplasm	glucosamine-6-phosphate deaminase 1 catalyzes the reversible conversion of alpha-d-glucosamine 6-phosphate (glcn-6p) into beta-d-fructose 6-phosphate (fru-6p) and ammonium ion, a regulatory reaction step in de novo uridine diphosphate-n-acetyl-alpha-d-glucosamine (udp-glcnac) biosynthesis via hexosamine pathway. deamination is coupled to aldo-keto isomerization mediating the metabolic flux from u…	['3d-structure', 'acetylation', 'alternative splicing', 'carbohydrate metabolism', 'cytoplasm', 'hydrolase', 'isomerase', 'phosphoprotein', 'proteomics identification', 'reference proteome']	Other	Unclassified
P04899	Cytoplasm|Cell membrane	guanine nucleotide-binding protein g(i) subunit alpha-2 guanine nucleotide-binding proteins (g proteins) function as transducers downstream of g protein-coupled receptors (gpcrs) in numerous signaling cascades (pubmed:38505600, pubmed:29925945, pubmed:35637350, pubmed:35365641). the alpha chain contains the guanine nucleotide binding site and alternates between an active, gtp-bound state and an i…	['3d-structure', 'adp-ribosylation', 'alternative splicing', 'cell cycle', 'cell division', 'cell membrane', 'cytoplasm', 'cytoskeleton', 'gtp-binding', 'hydrolase', 'lipoprotein', 'magnesium', 'membrane', 'metal-binding', 'myristate', 'nucleotide-binding', 'palmitate', 'proteomics identification', 'reference proteome', 'transducer']	Other	Unclassified
Q53T59	Cytoplasm|Lysosome/Vacuole	hcls1-binding protein 3 may be a modulator of il-2 signaling	['acetylation', 'phosphoprotein', 'proteomics identification', 'reference proteome']	Other	Unclassified
Q5TC63	Cytoplasm	growth hormone-regulated tbc protein 1 may act as a gtpase-activating protein for rab family protein(s)	['alternative splicing', 'direct protein sequencing', 'gtpase activation', 'proteomics identification', 'reference proteome']	Other	Unclassified
Q14103	Cytoplasm|Nucleus	heterogeneous nuclear ribonucleoprotein d0 binds with high affinity to rna molecules that contain au-rich elements (ares) found within the 3'-utr of many proto-oncogenes and cytokine mrnas. also binds to double- and single-stranded dna sequences in a specific manner and functions a transcription factor. each of the rna-binding domains specifically can bind solely to a single-stranded non-monotono…	['3d-structure', 'acetylation', 'alternative splicing', 'biological rhythms', 'cytoplasm', 'direct protein sequencing', 'dna-binding', 'isopeptide bond', 'methylation', 'nucleus', 'phosphoprotein', 'proteomics identification', 'reference proteome', 'repeat', 'ribonucleoprotein', 'rna-binding', 'transcription', 'transcription regulation', 'ubl conjugation']	Other	Unclassified
Q7Z794	Cytoplasm	keratin, type ii cytoskeletal 1b	['citrullination', 'coiled coil', 'intermediate filament', 'keratin', 'methylation', 'proteomics identification', 'reference proteome']	Other	Unclassified
Q07866	Cytoplasm|Nucleus	kinesin light chain 1 kinesin is a microtubule-associated force-producing protein that may play a role in organelle transport (pubmed:21385839). the light chain may function in coupling of cargo to the heavy chain or in the modulation of its atpase activity (by similarity)	['3d-structure', 'alternative splicing', 'calcium', 'cell adhesion', 'cell projection', 'coiled coil', 'cytoplasm', 'cytoplasmic vesicle', 'cytoskeleton', 'host-virus interaction', 'microtubule', 'motor protein', 'phosphoprotein', 'proteomics identification', 'reference proteome', 'repeat', 'tpr repeat']	Vesicle trafficking	Vesicle transport
Q969X1	Cell membrane|Lysosome/Vacuole	protein lifeguard 3 negatively regulates aortic matrix metalloproteinase-9 (mmp9) production and may play a protective role in vascular remodeling	['endosome', 'lysosome', 'membrane', 'phosphoprotein', 'proteomics identification', 'reference proteome', 'transmembrane', 'transmembrane helix']	Vesicle trafficking	Vesicle transport
P05455	Cytoplasm|Nucleus	lupus la protein binds to the 3' poly(u) terminus of nascent rna polymerase iii transcripts, protecting them from exonuclease digestion and facilitating their folding and maturation (pubmed:2470590, pubmed:3192525). in case of coxsackievirus b3 infection, binds to the viral internal ribosome entry site (ires) and stimulates the ires-mediated translation (pubmed:12384597)	['3d-structure', 'acetylation', 'nucleus', 'phosphoprotein', 'proteomics identification', 'reference proteome', 'rna-binding', 'systemic lupus erythematosus']	Other	Unclassified
O43561	Cell membrane|Lysosome/Vacuole	linker for activation of t-cells family member 1 required for tcr (t-cell antigen receptor)- and pre-tcr-mediated signaling, both in mature t-cells and during their development (pubmed:23514740, pubmed:25907557). involved in fcgr3 (low affinity immunoglobulin gamma fc region receptor iii)-mediated signaling in natural killer cells and fcer1 (high affinity immunoglobulin epsilon receptor)-mediated…	['adaptive immunity', 'alternative splicing', 'cell membrane', 'direct protein sequencing', 'immunity', 'lipoprotein', 'mast cell degranulation', 'membrane', 'palmitate', 'phosphoprotein', 'proteomics identification', 'reference proteome', 'signal-anchor', 'transmembrane', 'transmembrane helix', 'ubl conjugation']	Signaling	Kinase
P09382	Cytoplasm|Extracellular	galectin-1 lectin that binds beta-galactoside and a wide array of complex carbohydrates. plays a role in regulating apoptosis, cell proliferation and cell differentiation. inhibits cd45 protein phosphatase activity and therefore the dephosphorylation of lyn kinase. strong inducer of t-cell apoptosis. plays a negative role in th17 cell differentiation via activation of the receptor cd69 (pubmed:24…	['3d-structure', 'acetylation', 'apoptosis', 'cytoplasm', 'direct protein sequencing', 'extracellular matrix', 'lectin', 'phosphoprotein', 'proteomics identification', 'reference proteome', 'secreted']	Signaling	Kinase
P12236	Mitochondrion	adp/atp translocase 3 adp:atp antiporter that mediates import of adp into the mitochondrial matrix for atp synthesis, and export of atp out to fuel the cell (by similarity). cycles between the cytoplasmic-open state (c-state) and the matrix-open state (m-state): operates by the alternating access mechanism with a single substrate-binding site intermittently exposed to either the cytosolic (c-stat…	['acetylation', 'antiport', 'apoptosis', 'atp-binding', 'direct protein sequencing', 'host-virus interaction', 'membrane', 'methylation', 'mitochondrion', 'mitochondrion inner membrane', 'nucleotide-binding', 'proteomics identification', 'reference proteome', 'repeat', 'transmembrane', 'transmembrane helix', 'transport']	Metabolism	Energy
P26641	Cytoplasm	elongation factor 1-gamma probably plays a role in anchoring the complex to other cellular components	['3d-structure', 'acetylation', 'alternative splicing', 'direct protein sequencing', 'elongation factor', 'isopeptide bond', 'protein biosynthesis', 'proteomics identification', 'reference proteome', 'ubl conjugation']	Other	Unclassified
Q15006	Cytoplasm|Nucleus	er membrane protein complex subunit 2 part of the endoplasmic reticulum membrane protein complex (emc) that enables the energy-independent insertion into endoplasmic reticulum membranes of newly synthesized membrane proteins (pubmed:29242231, pubmed:29809151, pubmed:30415835, pubmed:32439656, pubmed:32459176, pubmed:33964204). preferentially accommodates proteins with transmembrane domains that a…	['3d-structure', 'acetylation', 'endoplasmic reticulum', 'membrane', 'proteomics identification', 'reference proteome', 'repeat', 'tpr repeat', 'ubl conjugation']	Other	Unclassified
Q7Z2K6	Endoplasmic reticulum	endoplasmic reticulum metallopeptidase 1 within the ovary, required for the organization of somatic cells and oocytes into discrete follicular structures	['acetylation', 'alternative splicing', 'disulfide bond', 'endoplasmic reticulum', 'glycoprotein', 'hydrolase', 'membrane', 'metal-binding', 'metalloprotease', 'protease', 'proteomics identification', 'reference proteome', 'transmembrane', 'transmembrane helix', 'zinc']	Protease	Protease
Q658Y4	Cytoplasm	protein fam91a1 as component of the wdr11 complex acts together with tbc1d23 to facilitate the golgin-mediated capture of vesicles generated using ap-1	['3d-structure', 'cytoplasmic vesicle', 'golgi apparatus', 'phosphoprotein', 'proteomics identification', 'reference proteome']	Vesicle trafficking	Vesicle transport
O60645	Cytoplasm	exocyst complex component 3 component of the exocyst complex involved in the docking of exocytic vesicles with fusion sites on the plasma membrane	['acetylation', 'cell projection', 'cytoplasm', 'exocytosis', 'golgi apparatus', 'protein transport', 'proteomics identification', 'reference proteome', 'transport']	Vesicle trafficking	Vesicle transport
P06241	Cytoplasm|Cell membrane|Lysosome/Vacuole	tyrosine-protein kinase fyn non-receptor tyrosine-protein kinase that plays a role in many biological processes including regulation of cell growth and survival, cell adhesion, integrin-mediated signaling, cytoskeletal remodeling, cell motility, immune response and axon guidance (pubmed:11536198, pubmed:15489916, pubmed:15557120, pubmed:16387660, pubmed:20100835, pubmed:7568038, pubmed:7822789). …	['3d-structure', 'adaptive immunity', 'alternative splicing', 'atp-binding', 'cell membrane', 'cytoplasm', 'developmental protein', 'host-virus interaction', 'immunity', 'kinase', 'lipoprotein', 'manganese', 'membrane', 'metal-binding', 'myristate', 'nucleotide-binding', 'nucleus', 'palmitate', 'phosphoprotein', 'proteomics identification', 'proto-oncogene', 'reference proteome', 'sh2 domain', 's…	Metabolism	General enzyme
Q9H4A6	Cytoplasm|Golgi apparatus	golgi phosphoprotein 3 phosphatidylinositol-4-phosphate-binding protein that links golgi membranes to the cytoskeleton and may participate in the tensile force required for vesicle budding from the golgi. thereby, may play a role in golgi membrane trafficking and could indirectly give its flattened shape to the golgi apparatus. may also bind to the coatomer to regulate golgi membrane trafficking.…	['3d-structure', 'cell membrane', 'disulfide bond', 'endosome', 'golgi apparatus', 'lipid-binding', 'membrane', 'mitochondrion', 'phosphoprotein', 'protein transport', 'proteomics identification', 'reference proteome', 'transport']	Vesicle trafficking	Vesicle transport
P63096	Cytoplasm|Cell membrane	guanine nucleotide-binding protein g(i) subunit alpha-1 guanine nucleotide-binding proteins (g proteins) function as transducers downstream of g protein-coupled receptors (gpcrs) in numerous signaling cascades (pubmed:18434541, pubmed:33762731, pubmed:34239069, pubmed:35610220, pubmed:37935376, pubmed:37935377, pubmed:37963465, pubmed:38552625, pubmed:8774883, pubmed:38918398, pubmed:40080544). t…	['3d-structure', 'adp-ribosylation', 'alternative splicing', 'cell cycle', 'cell division', 'cell membrane', 'cytoplasm', 'cytoskeleton', 'direct protein sequencing', 'disease variant', 'epilepsy', 'gtp-binding', 'host-virus interaction', 'hydrolase', 'intellectual disability', 'lipoprotein', 'magnesium', 'membrane', 'metal-binding', 'mitosis', 'myristate', 'nucleotide-binding', 'nucleus', 'palmi…	Other	Unclassified
P12081	Cytoplasm	histidine--trna ligase, cytoplasmic catalyzes the atp-dependent ligation of histidine to the 3'-end of its cognate trna, via the formation of an aminoacyl-adenylate intermediate (his-amp) (pubmed:29235198). plays a role in axon guidance (pubmed:26072516)	['3d-structure', 'acetylation', 'alternative splicing', 'aminoacyl-trna synthetase', 'atp-binding', 'charcot-marie-tooth disease', 'cytoplasm', 'deafness', 'disease variant', 'ligase', 'neurodegeneration', 'neuropathy', 'nucleotide-binding', 'phosphoprotein', 'protein biosynthesis', 'proteomics identification', 'reference proteome', 'retinitis pigmentosa', 'usher syndrome']	Metabolism	General enzyme
P13646	Cytoplasm	keratin, type i cytoskeletal 13 type 1 keratin (probable). maintains postnatal tongue mucosal cell homeostasis and tissue organization in response to mechanical stress, potentially via regulation of the g1/s phase cyclins ccne1 and ccne2 (by similarity)	['alternative splicing', 'coiled coil', 'direct protein sequencing', 'disease variant', 'glycoprotein', 'intermediate filament', 'keratin', 'methylation', 'phosphoprotein', 'proteomics identification', 'reference proteome']	Other	Unclassified
P08648	-	integrin alpha-5 integrin alpha-5/beta-1 (itga5:itgb1) is a receptor for fibronectin and fibrinogen. it recognizes the sequence r-g-d in its ligands. itga5:itgb1 binds to pla2g2a via a site (site 2) which is distinct from the classical ligand-binding site (site 1) and this induces integrin conformational changes and enhanced ligand binding to site 1 (pubmed:18635536, pubmed:25398877). itga5:itgb1…	['3d-structure', 'calcium', 'cell adhesion', 'cell junction', 'cell membrane', 'cleavage on pair of basic residues', 'direct protein sequencing', 'disulfide bond', 'glycoprotein', 'host cell receptor for virus entry', 'host-virus interaction', 'integrin', 'membrane', 'metal-binding', 'phosphoprotein', 'proteomics identification', 'receptor', 'reference proteome', 'repeat', 'signal', 'transmembran…	Other	Unclassified
Q92845	Cytoplasm|Nucleus	kinesin-associated protein 3 involved in tethering the chromosomes to the spindle pole and in chromosome movement. binds to the tail domain of the kif3a/kif3b heterodimer to form a heterotrimeric kif3 complex and may regulate the membrane binding of this complex (by similarity)	['alternative splicing', 'phosphoprotein', 'proteomics identification', 'reference proteome', 'repeat']	Other	Unclassified
Q3ZCW2	Cytoplasm	galectin-related protein does not bind lactose, and may not bind carbohydrates	['3d-structure', 'acetylation', 'lectin', 'phosphoprotein', 'proteomics identification', 'reference proteome']	Other	Unclassified
Q5SW96	Cytoplasm	low density lipoprotein receptor adapter protein 1 adapter protein (clathrin-associated sorting protein (clasp)) required for efficient endocytosis of the ldl receptor (ldlr) in polarized cells such as hepatocytes and lymphocytes, but not in non-polarized cells (fibroblasts). may be required for ldl binding and internalization but not for receptor clustering in coated pits. may facilitate the end…	['3d-structure', 'acetylation', 'atherosclerosis', 'cholesterol metabolism', 'cytoplasm', 'disease variant', 'endocytosis', 'hyperlipidemia', 'lipid metabolism', 'phosphoprotein', 'proteomics identification', 'reference proteome', 'steroid metabolism', 'sterol metabolism']	Lipid-related	Lipid binding
Q8N5I2	Cytoplasm|Cell membrane|Lysosome/Vacuole	arrestin domain-containing protein 1 functions as an adapter recruiting ubiquitin-protein ligases to their specific substrates (pubmed:23886940, pubmed:27462458). through an ubiquitination-dependent mechanism plays for instance a role in the incorporation of slc11a2 into extracellular vesicles (pubmed:27462458). more generally, plays a role in the extracellular transport of proteins between cells…	['cell membrane', 'membrane', 'proteomics identification', 'reference proteome', 'ubl conjugation']	Vesicle trafficking	Vesicle transport
P60228	Cytoplasm	eukaryotic translation initiation factor 3 subunit e component of the eukaryotic translation initiation factor 3 (eif-3) complex, which is required for several steps in the initiation of protein synthesis (pubmed:17581632, pubmed:25849773, pubmed:27462815). the eif-3 complex associates with the 40s ribosome and facilitates the recruitment of eif-1, eif-1a, eif-2:gtp:methionyl-trnai and eif-5 to f…	['3d-structure', 'acetylation', 'cytoplasm', 'direct protein sequencing', 'initiation factor', 'nucleus', 'phosphoprotein', 'protein biosynthesis', 'proteomics identification', 'reference proteome']	Other	Unclassified
Q9NVM1	Endoplasmic reticulum	protein eva-1 homolog b	['membrane', 'phosphoprotein', 'proteomics identification', 'reference proteome', 'transmembrane', 'transmembrane helix']	Other	Unclassified
Q92567	Cytoplasm	protein fam168a in cancer context, protects cells from induced-dna damage and apoptosis. acts, at least in part, through pi3k/akt/nfkb signaling pathway and by preventing polb degradation. decreases polb ubiquitation and stabilizes its protein levels	['acetylation', 'alternative splicing', 'methylation', 'proteomics identification', 'reference proteome']	Other	Unclassified
P98095	-	fibulin-2 its binding to fibronectin and some other ligands is calcium dependent. may act as an adapter that mediates the interaction between fbn1 and eln (pubmed:17255108)	['alternative splicing', 'calcium', 'disulfide bond', 'egf-like domain', 'extracellular matrix', 'glycoprotein', 'phosphoprotein', 'proteomics identification', 'reference proteome', 'repeat', 'secreted', 'signal']	Other	Unclassified
P02794	Cytoplasm|Cell membrane	ferritin heavy chain stores iron in a soluble, non-toxic, readily available form. important for iron homeostasis. has ferroxidase activity (pubmed:9003196). iron is taken up in the ferrous form and deposited as ferric hydroxides after oxidation (pubmed:9003196). also plays a role in delivery of iron to cells (by similarity). mediates iron uptake in capsule cells of the developing kidney (by simil…	['3d-structure', 'acetylation', 'cytoplasm', 'cytoplasmic vesicle', 'iron', 'iron storage', 'lysosome', 'metal-binding', 'neurodegeneration', 'oxidoreductase', 'phosphoprotein', 'proteomics identification', 'reference proteome']	Vesicle trafficking	Vesicle transport
P04066	Extracellular	tissue alpha-l-fucosidase alpha-l-fucosidase is responsible for hydrolyzing the alpha-1,6-linked fucose joined to the reducing-end n-acetylglucosamine of the carbohydrate moieties of glycoproteins	['3d-structure', 'disease variant', 'glycoprotein', 'glycosidase', 'hydrolase', 'lipid metabolism', 'lysosome', 'phosphoprotein', 'proteomics identification', 'reference proteome', 'signal']	Lipid-related	Lipid binding
Q9Y5P6	Cytoplasm	mannose-1-phosphate guanylyltransferase catalytic subunit beta catalytic subunit of the gmppa-gmppb mannose-1-phosphate guanylyltransferase complex (pubmed:33986552). catalyzes the formation of gdp-mannose, an essential precursor of glycan moieties of glycoproteins and glycolipids (pubmed:33986552). can catalyze the reverse reaction in vitro (pubmed:33986552). together with gmppa regulates gdp-al…	['3d-structure', 'alternative splicing', 'congenital muscular dystrophy', 'cytoplasm', 'disease variant', 'dystroglycanopathy', 'gtp-binding', 'limb-girdle muscular dystrophy', 'magnesium', 'metal-binding', 'nucleotide-binding', 'nucleotidyltransferase', 'proteomics identification', 'reference proteome', 'transferase']	Metabolism	General enzyme
Q9HC38	Cytoplasm	glyoxalase domain-containing protein 4	['3d-structure', 'alternative splicing', 'direct protein sequencing', 'mitochondrion', 'phosphoprotein', 'proteomics identification', 'reference proteome', 'repeat']	Other	Unclassified
Q96IJ6	Cytoplasm	mannose-1-phosphate guanylyltransferase regulatory subunit alpha regulatory subunit of the gmppa-gmppb mannose-1-phosphate guanylyltransferase complex; reduces the catalytic activity of gmppb when part of the complex (pubmed:24035193, pubmed:33986552). mediates allosteric feedback inhibition of gmppb catalytic activity upon binding gdp-alpha-d-mannose (pubmed:24035193, pubmed:33986552). together …	['3d-structure', 'alternative splicing', 'cytoplasm', 'disease variant', 'intellectual disability', 'proteomics identification', 'reference proteome']	Metabolism	General enzyme
Q9BX68	Mitochondrion	adenosine 5'-monophosphoramidase hint2 exhibits adenosine 5'-monophosphoramidase activity, hydrolyzing purine nucleotide phosphoramidates with a single phosphate group such as adenosine 5'monophosphoramidate (amp-nh2) to yield amp and nh2 (pubmed:16762638, pubmed:31990367). hydrolyzes adenosine 5'-o-p-nitrophenylphosphoramidate (amp-pna) (pubmed:16762638). hydrolyzes fluorogenic purine nucleoside…	['3d-structure', 'acetylation', 'apoptosis', 'hydrolase', 'lipid biosynthesis', 'lipid metabolism', 'mitochondrion', 'nucleotide-binding', 'proteomics identification', 'reference proteome', 'steroid biosynthesis', 'transit peptide']	Lipid-related	Lipid binding
P37235	Cytoplasm|Cell membrane	hippocalcin-like protein 1 may be involved in the calcium-dependent regulation of rhodopsin phosphorylation	['3d-structure', 'calcium', 'lipoprotein', 'membrane', 'metal-binding', 'myristate', 'proteomics identification', 'reference proteome', 'repeat']	Other	Unclassified
P20042	Cytoplasm|Nucleus	eukaryotic translation initiation factor 2 subunit 2 component of the eif2 complex that functions in the early steps of protein synthesis by forming a ternary complex with gtp and initiator trna (pubmed:31836389). this complex binds to a 40s ribosomal subunit, followed by mrna binding to form the 43s pre-initiation complex (43s pic). junction of the 60s ribosomal subunit to form the 80s initiatio…	['3d-structure', 'acetylation', 'cytoplasm', 'host-virus interaction', 'initiation factor', 'isopeptide bond', 'metal-binding', 'phosphoprotein', 'protein biosynthesis', 'proteomics identification', 'reference proteome', 'ubl conjugation', 'zinc', 'zinc-finger']	RNA metabolism	RNA processing
P35914	Mitochondrion	hydroxymethylglutaryl-coa lyase, mitochondrial mitochondrial 3-hydroxy-3-methylglutaryl-coa lyase that catalyzes a cation-dependent cleavage of (s)-3-hydroxy-3-methylglutaryl-coa into acetyl-coa and acetoacetate, a key step in ketogenesis. terminal step in leucine catabolism. ketone bodies (beta-hydroxybutyrate, acetoacetate and acetone) are essential as an alternative source of energy to glucose…	['3d-structure', 'acetylation', 'alternative splicing', 'disease variant', 'disulfide bond', 'lipid metabolism', 'lyase', 'metal-binding', 'mitochondrion', 'peroxisome', 'proteomics identification', 'reference proteome', 'transit peptide']	Lipid-related	Lipid binding
Q96J02	Cytoplasm	e3 ubiquitin-protein ligase itchy homolog acts as an acts as an e3 ubiquitin-protein ligase which accepts ubiquitin from an e2 ubiquitin-conjugating enzyme in the form of a thioester and then directly transfers the ubiquitin to targeted substrates (pubmed:11046148, pubmed:14602072, pubmed:15051726, pubmed:16387660, pubmed:17028573, pubmed:18718448, pubmed:18718449, pubmed:19116316, pubmed:1959225…	['3d-structure', 'acetylation', 'alternative splicing', 'antiviral defense', 'apoptosis', 'cell membrane', 'cytoplasm', 'direct protein sequencing', 'endosome', 'host-virus interaction', 'immunity', 'innate immunity', 'membrane', 'nucleus', 'phosphoprotein', 'proteomics identification', 'reference proteome', 'repeat', 'transferase', 'ubl conjugation', 'ubl conjugation pathway']	Vesicle trafficking	ESCRT
P08779	Cytoplasm	keratin, type i cytoskeletal 16 epidermis-specific type i keratin that plays a key role in skin. acts as a regulator of innate immunity in response to skin barrier breach: required for some inflammatory checkpoint for the skin barrier maintenance	['coiled coil', 'direct protein sequencing', 'disease variant', 'ectodermal dysplasia', 'intermediate filament', 'keratin', 'palmoplantar keratoderma', 'proteomics identification', 'reference proteome']	Other	Unclassified
P18428	Extracellular	lipopolysaccharide-binding protein plays a role in the innate immune response. binds to the lipid a moiety of bacterial lipopolysaccharides (lps), a glycolipid present in the outer membrane of all gram-negative bacteria (pubmed:24120359, pubmed:7517398). acts as an affinity enhancer for cd14, facilitating its association with lps. promotes the release of cytokines in response to bacterial lipopol…	['antibiotic', 'antimicrobial', 'direct protein sequencing', 'disulfide bond', 'glycoprotein', 'immunity', 'innate immunity', 'lipid transport', 'membrane', 'proteomics identification', 'reference proteome', 'secreted', 'signal', 'transport']	Lipid-related	Lipid binding
P04217	Extracellular	alpha-1b-glycoprotein	['alternative splicing', 'direct protein sequencing', 'disulfide bond', 'glycoprotein', 'immunoglobulin domain', 'proteomics identification', 'reference proteome', 'repeat', 'secreted', 'signal']	Other	Unclassified
P28288	Mitochondrion|Peroxisome	atp-binding cassette sub-family d member 3 broad substrate specificity atp-dependent transporter of the atp-binding cassette (abc) family that catalyzes the transport of long-chain fatty acids (lcfa)-coa, dicarboxylic acids-coa, long-branched-chain fatty acids-coa and bile acids from the cytosol to the peroxisome lumen for beta-oxydation (pubmed:11248239, pubmed:24333844, pubmed:25168382, pubmed:…	['3d-structure', 'acetylation', 'alternative splicing', 'atp-binding', 'glycoprotein', 'hydrolase', 'membrane', 'nucleotide-binding', 'peroxisome', 'phosphoprotein', 'proteomics identification', 'reference proteome', 'translocase', 'transmembrane', 'transmembrane helix', 'transport', 'ubl conjugation']	Metabolism	Energy
Q15067	Peroxisome	peroxisomal acyl-coenzyme a oxidase 1 involved in the initial and rate-limiting step of peroxisomal beta-oxidation of straight-chain saturated and unsaturated very-long-chain fatty acids (pubmed:15060085, pubmed:17458872, pubmed:17603022, pubmed:32169171, pubmed:33234382, pubmed:7876265). catalyzes the desaturation of fatty acyl-coas that have a saturated bond between c2 and c3 (2,3-saturated acy…	['acetylation', 'alternative splicing', 'deafness', 'disease variant', 'fad', 'fatty acid metabolism', 'flavoprotein', 'lipid metabolism', 'neuropathy', 'oxidoreductase', 'peroxisome', 'phosphoprotein', 'proteomics identification', 'reference proteome']	Metabolism	Redox
P05023	-	sodium/potassium-transporting atpase subunit alpha-1 this is the catalytic component of the active enzyme, which catalyzes the hydrolysis of atp coupled with the exchange of sodium and potassium ions across the plasma membrane. this action creates the electrochemical gradient of sodium and potassium ions, providing the energy for active transport of various nutrients (pubmed:29499166, pubmed:3038…	['3d-structure', 'acetylation', 'alternative splicing', 'atp-binding', 'cell membrane', 'cell projection', 'charcot-marie-tooth disease', 'direct protein sequencing', 'epilepsy', 'intellectual disability', 'ion transport', 'magnesium', 'membrane', 'metal-binding', 'neurodegeneration', 'neuropathy', 'nucleotide-binding', 'phosphoprotein', 'potassium', 'potassium transport', 'primary hypomagnesemia…	Metabolism	Energy
P19440	Cell membrane	glutathione hydrolase 1 proenzyme cleaves the gamma-glutamyl bond of extracellular glutathione (gamma-glu-cys-gly), glutathione conjugates (such as maresin conjugate (13r)-s-glutathionyl-(14s)-hydroxy-(4z,7z,9e,11e,16z,19z)-docosahexaenoate, mctr1) and other gamma-glutamyl compounds (such as leukotriene c4, ltc4) (pubmed:17924658, pubmed:21447318, pubmed:27791009). the metabolism of glutathione b…	['3d-structure', 'acyltransferase', 'alternative promoter usage', 'alternative splicing', 'cell membrane', 'direct protein sequencing', 'disease variant', 'disulfide bond', 'glutathione biosynthesis', 'glycoprotein', 'hydrolase', 'intellectual disability', 'lipid metabolism', 'membrane', 'protease', 'proteomics identification', 'reference proteome', 'sialic acid', 'signal-anchor', 'transferase', …	Protease	Protease
Q9Y223	Cytoplasm|Nucleus	bifunctional udp-n-acetylglucosamine 2-epimerase/n-acetylmannosamine kinase bifunctional enzyme that possesses both udp-n-acetylglucosamine 2-epimerase and n-acetylmannosamine kinase activities, and serves as the initiator of the biosynthetic pathway leading to the production of n-acetylneuraminic acid (neuac), a critical precursor in the synthesis of sialic acids. by catalyzing this pivotal and …	['3d-structure', 'allosteric enzyme', 'alternative splicing', 'atp-binding', 'cytoplasm', 'disease variant', 'hydrolase', 'kinase', 'metal-binding', 'multifunctional enzyme', 'nucleotide-binding', 'phosphoprotein', 'proteomics identification', 'reference proteome', 'transferase', 'zinc']	Metabolism	General enzyme
P34897	Mitochondrion	serine hydroxymethyltransferase, mitochondrial catalyzes the cleavage of serine to glycine accompanied with the production of 5,10-methylenetetrahydrofolate, an essential intermediate for purine biosynthesis (pubmed:24075985, pubmed:25619277, pubmed:29364879, pubmed:33015733). serine provides the major source of folate one-carbon in cells by catalyzing the transfer of one carbon from serine to te…	['3d-structure', 'acetylation', 'alternative splicing', 'cardiomyopathy', 'cytoplasm', 'disease variant', 'intellectual disability', 'membrane', 'mitochondrion', 'mitochondrion inner membrane', 'mitochondrion nucleoid', 'nucleus', 'one-carbon metabolism', 'phosphoprotein', 'proteomics identification', 'pyridoxal phosphate', 'reference proteome', 'transferase', 'transit peptide']	Proteostasis	Ubiquitin system
P30711	Cytoplasm	glutathione s-transferase theta-1 conjugation of reduced glutathione to a wide number of exogenous and endogenous hydrophobic electrophiles. acts on 1,2-epoxy-3-(4-nitrophenoxy)propane, phenethylisothiocyanate 4-nitrobenzyl chloride and 4-nitrophenethyl bromide. displays glutathione peroxidase activity with cumene hydroperoxide	['3d-structure', 'alternative splicing', 'cytoplasm', 'direct protein sequencing', 'proteomics identification', 'reference proteome', 'transferase']	Metabolism	General enzyme
Q06033	Extracellular	inter-alpha-trypsin inhibitor heavy chain h3 may act as a carrier of hyaluronan in serum or as a binding protein between hyaluronan and other matrix protein, including those on cell surfaces in tissues to regulate the localization, synthesis and degradation of hyaluronan which are essential to cells undergoing biological processes	['alternative splicing', 'direct protein sequencing', 'glycoprotein', 'protease inhibitor', 'proteoglycan', 'proteomics identification', 'reference proteome', 'secreted', 'serine protease inhibitor', 'signal']	Protease	Protease
Q8N1N4	Cytoplasm	keratin, type ii cytoskeletal 78	['alternative splicing', 'coiled coil', 'intermediate filament', 'keratin', 'proteomics identification', 'reference proteome']	Other	Unclassified
P53990	Cytoplasm	ist1 homolog escrt-iii-like protein involved in cytokinesis, nuclear envelope reassembly and endosomal tubulation (pubmed:19129479, pubmed:26040712, pubmed:28242692). is required for efficient abscission during cytokinesis (pubmed:19129479). involved in recruiting vps4a and/or vps4b to the midbody of dividing cells (pubmed:19129479, pubmed:19129480). during late anaphase, involved in nuclear enve…	['3d-structure', 'alternative splicing', 'cell cycle', 'cell division', 'cytoplasm', 'cytoplasmic vesicle', 'cytoskeleton', 'nucleus', 'phosphoprotein', 'proteomics identification', 'reference proteome']	Vesicle trafficking	ESCRT
Q8N9N7	Cytoplasm	leucine-rich repeat-containing protein 57	['leucine-rich repeat', 'lipoprotein', 'membrane', 'myristate', 'proteomics identification', 'reference proteome', 'repeat']	Other	Unclassified
O00187	Extracellular	mannan-binding lectin serine protease 2 precursor of a serum protease that activates the lectin pathway of the complement system, a cascade of proteins that leads to phagocytosis and breakdown of pathogens and signaling that strengthens the adaptive immune system (pubmed:11527969, pubmed:22691502). the lectin complement system is activated following association of lectins, such as mbl2, fcn1, fcn…	['3d-structure', 'alternative splicing', 'autocatalytic cleavage', 'calcium', 'complement pathway', 'direct protein sequencing', 'disease variant', 'disulfide bond', 'egf-like domain', 'hydrolase', 'hydroxylation', 'immunity', 'innate immunity', 'metal-binding', 'protease', 'proteomics identification', 'reference proteome', 'repeat', 'secreted', 'serine protease', 'signal', 'sushi']	Protease	Protease
Q66K74	-	microtubule-associated protein 1s microtubule-associated protein that mediates aggregation of mitochondria resulting in cell death and genomic destruction (magd). plays a role in anchoring the microtubule organizing center to the centrosomes. binds to dna. plays a role in apoptosis. involved in the formation of microtubule bundles (by similarity)	['alternative splicing', 'apoptosis', 'cytoplasm', 'cytoskeleton', 'dna-binding', 'microtubule', 'nucleus', 'phosphoprotein', 'proteomics identification', 'reference proteome']	Other	Unclassified
O43306	-	adenylate cyclase type 6 catalyzes the formation of the signaling molecule camp downstream of g protein-coupled receptors (pubmed:17110384, pubmed:17916776). functions in signaling cascades downstream of beta-adrenergic receptors in the heart and in vascular smooth muscle cells (pubmed:17916776). functions in signaling cascades downstream of the vasopressin receptor in the kidney and has a role i…	['alternative splicing', 'atp-binding', 'camp biosynthesis', 'cell membrane', 'cell projection', 'cilium', 'disease variant', 'glycoprotein', 'lyase', 'magnesium', 'manganese', 'membrane', 'metal-binding', 'nucleotide-binding', 'phosphoprotein', 'proteomics identification', 'reference proteome', 'repeat', 'transmembrane', 'transmembrane helix']	Signaling	Kinase
Q08554	Cell membrane	desmocollin-1 a component of desmosome cell-cell junctions which are required for positive regulation of cellular adhesion (by similarity). required for desmosome adhesion strength between the granular layers of the epidermis, as a result moderates epidermal proliferation and differentiation (by similarity). is therefore required to maintain postnatal epidermal barrier function and normal hair fo…	['3d-structure', 'alternative splicing', 'calcium', 'cell adhesion', 'cell junction', 'cell membrane', 'cleavage on pair of basic residues', 'direct protein sequencing', 'glycoprotein', 'membrane', 'metal-binding', 'phosphoprotein', 'proteomics identification', 'reference proteome', 'repeat', 'signal', 'transmembrane', 'transmembrane helix']	Other	Unclassified
P17813	Cell membrane	endoglin vascular endothelium glycoprotein that plays an important role in the regulation of angiogenesis (pubmed:21737454, pubmed:23300529). required for normal structure and integrity of adult vasculature (pubmed:7894484). regulates the migration of vascular endothelial cells (pubmed:17540773). required for normal extraembryonic angiogenesis and for embryonic heart development (by similarity). …	['3d-structure', 'alternative splicing', 'angiogenesis', 'cell adhesion', 'cell membrane', 'direct protein sequencing', 'disease variant', 'disulfide bond', 'glycoprotein', 'membrane', 'phosphoprotein', 'proteomics identification', 'reference proteome', 'signal', 'transmembrane', 'transmembrane helix']	Other	Unclassified
P42566	Cytoplasm|Lysosome/Vacuole	epidermal growth factor receptor substrate 15 involved in cell growth regulation. may be involved in the regulation of mitogenic signals and control of cell proliferation. involved in the internalization of ligand-inducible receptors of the receptor tyrosine kinase (rtk) type, in particular egfr. plays a role in the assembly of clathrin-coated pits (ccps). acts as a clathrin adapter required for …	['3d-structure', 'acetylation', 'alternative splicing', 'calcium', 'cell membrane', 'chromosomal rearrangement', 'coated pit', 'cytoplasm', 'endocytosis', 'endosome', 'host-virus interaction', 'membrane', 'metal-binding', 'phosphoprotein', 'protein transport', 'proteomics identification', 'proto-oncogene', 'reference proteome', 'repeat', 'sh3-binding', 'transport', 'ubl conjugation']	Vesicle trafficking	Vesicle transport
Q96C19	Cytoplasm	ef-hand domain-containing protein d2 may regulate b-cell receptor (bcr)-induced immature and primary b-cell apoptosis. plays a role as negative regulator of the canonical nf-kappa-b-activating branch. controls spontaneous apoptosis through the regulation of bcl2l1 abundance	['3d-structure', 'acetylation', 'calcium', 'direct protein sequencing', 'membrane', 'metal-binding', 'phosphoprotein', 'proteomics identification', 'reference proteome', 'repeat']	Other	Unclassified
Q8IZ81	Cytoplasm	elmo domain-containing protein 2 acts as a gtpase-activating protein (gap) toward guanine nucleotide exchange factors like arl2, arl3, arf1 and arf6, but not for gtpases outside the arf family. regulates ifn-related antiviral responses	['antiviral defense', 'gtpase activation', 'proteomics identification', 'reference proteome']	Other	Unclassified
Q96HE7	Endoplasmic reticulum	ero1-like protein alpha oxidoreductase involved in disulfide bond formation in the endoplasmic reticulum. efficiently reoxidizes p4hb/pdi, the enzyme catalyzing protein disulfide formation, in order to allow p4hb to sustain additional rounds of disulfide formation. following p4hb reoxidation, passes its electrons to molecular oxygen via fad, leading to the production of reactive oxygen species (r…	['3d-structure', 'apoptosis', 'cell projection', 'direct protein sequencing', 'disulfide bond', 'electron transport', 'endoplasmic reticulum', 'fad', 'flavoprotein', 'glycoprotein', 'golgi apparatus', 'membrane', 'oxidoreductase', 'phosphoprotein', 'proteomics identification', 'redox-active center', 'reference proteome', 'secreted', 'signal', 'transport']	Metabolism	Redox
Q96A65	Cytoplasm	exocyst complex component 4 component of the exocyst complex involved in the docking of exocytic vesicles with fusion sites on the plasma membrane	['3d-structure', 'acetylation', 'alternative splicing', 'cell projection', 'coiled coil', 'cytoplasm', 'cytoskeleton', 'direct protein sequencing', 'exocytosis', 'phosphoprotein', 'protein transport', 'proteomics identification', 'reference proteome', 'transport']	Vesicle trafficking	Vesicle transport
P10768	Cytoplasm	s-formylglutathione hydrolase serine hydrolase involved in the detoxification of formaldehyde	['3d-structure', 'acetylation', 'cytoplasm', 'cytoplasmic vesicle', 'direct protein sequencing', 'hydrolase', 'proteomics identification', 'reference proteome', 'serine esterase']	Vesicle trafficking	Vesicle transport
Q96KP1	Cytoplasm	exocyst complex component 2 component of the exocyst complex involved in the docking of exocytic vesicles with fusion sites on the plasma membrane	['acetylation', 'coiled coil', 'disease variant', 'exocytosis', 'intellectual disability', 'neurodegeneration', 'phosphoprotein', 'protein transport', 'proteomics identification', 'reference proteome', 'transport']	Vesicle trafficking	Vesicle transport
Q96AC1	Cytoplasm|Cell membrane	fermitin family homolog 2 scaffolding protein that enhances integrin activation mediated by tln1 and/or tln2, but activates integrins only weakly by itself. binds to membranes enriched in phosphoinositides. enhances integrin-mediated cell adhesion onto the extracellular matrix and cell spreading; this requires both its ability to interact with integrins and with phospholipid membranes. required f…	['3d-structure', 'alternative splicing', 'cell adhesion', 'cell junction', 'cell membrane', 'cell projection', 'cell shape', 'cytoplasm', 'cytoskeleton', 'lipid-binding', 'membrane', 'nucleus', 'phosphoprotein', 'proteomics identification', 'reference proteome', 'wnt signaling pathway']	Lipid-related	Lipid binding
Q9BVM4	Cytoplasm|Nucleus	gamma-glutamylaminecyclotransferase contributes to degradation of proteins cross-linked by transglutaminases by degrading the cross-link between a lysine and a glutamic acid residue. catalyzes the formation of 5-oxo-l-proline from l-gamma-glutamyl-l-epsilon-lysine. inactive with l-gamma-glutamyl-alpha-amino acid substrates such as l-gamma-glutamyl-l-alpha-cysteine and l-gamma-glutamyl-l-alpha-ala…	['3d-structure', 'lyase', 'proteomics identification', 'reference proteome']	Metabolism	General enzyme
P62879	Nucleus	guanine nucleotide-binding protein g(i)/g(s)/g(t) subunit beta-2 guanine nucleotide-binding proteins (g proteins) are involved as a modulator or transducer in various transmembrane signaling systems. the beta and gamma chains are required for the gtpase activity, for replacement of gdp by gtp, and for g protein-effector interaction	['3d-structure', 'acetylation', 'alternative splicing', 'cell membrane', 'cytoplasm', 'direct protein sequencing', 'disease variant', 'intellectual disability', 'membrane', 'phosphoprotein', 'proteomics identification', 'reference proteome', 'repeat', 'transducer', 'wd repeat']	Other	Unclassified
P13747	Cell membrane|Lysosome/Vacuole	hla class i histocompatibility antigen, alpha chain e non-classical major histocompatibility class ib molecule involved in immune self-nonself discrimination. in complex with b2m/beta-2-microglobulin binds nonamer self-peptides derived from the signal sequence of classical mhc class ia molecules (vl9 peptides - vmaprt[v/l][l/v/i/f]l) (pubmed:18083576, pubmed:18339401, pubmed:35705051, pubmed:3726…	['3d-structure', 'adaptive immunity', 'cell membrane', 'disulfide bond', 'glycoprotein', 'golgi apparatus', 'host-virus interaction', 'immunity', 'innate immunity', 'membrane', 'mhc i', 'phosphoprotein', 'proteomics identification', 'reference proteome', 'secreted', 'signal', 'transmembrane', 'transmembrane helix']	Stress	Chaperone
Q6P1A2	Endoplasmic reticulum	lysophospholipid acyltransferase 5 lysophospholipid o-acyltransferase (lplat) that catalyzes the reacylation step of the phospholipid remodeling process also known as the lands cycle (pubmed:18195019, pubmed:18772128, pubmed:18782225). catalyzes transfer of the fatty acyl chain from fatty acyl-coa to 1-acyl lysophospholipid to form various classes of phospholipids. converts 1-acyl lysophosphatidy…	['acetylation', 'acyltransferase', 'alternative splicing', 'endoplasmic reticulum', 'lipid biosynthesis', 'lipid metabolism', 'membrane', 'phospholipid biosynthesis', 'phospholipid metabolism', 'proteomics identification', 'reference proteome', 'transferase', 'transmembrane', 'transmembrane helix']	Metabolism	General enzyme
P10620	Endoplasmic reticulum	microsomal glutathione s-transferase 1 conjugation of reduced glutathione to a wide number of exogenous and endogenous hydrophobic electrophiles	['acetylation', 'alternative splicing', 'endoplasmic reticulum', 'membrane', 'mitochondrion', 'mitochondrion outer membrane', 'proteomics identification', 'reference proteome', 'transferase', 'transmembrane', 'transmembrane helix']	Metabolism	General enzyme
Q5T2T1	Cytoplasm|Cell membrane	maguk p55 subfamily member 7 acts as an important adapter that promotes epithelial cell polarity and tight junction formation via its interaction with dlg1. involved in the assembly of protein complexes at sites of cell-cell contact	['3d-structure', 'alternative splicing', 'cell junction', 'cell membrane', 'cytoplasm', 'membrane', 'phosphoprotein', 'proteomics identification', 'reference proteome', 'repeat', 'sh3 domain', 'tight junction']	Other	Unclassified
P53602	Cytoplasm	diphosphomevalonate decarboxylase catalyzes the atp dependent decarboxylation of (r)-5-diphosphomevalonate to form isopentenyl diphosphate (ipp). functions in the mevalonate (mva) pathway leading to isopentenyl diphosphate (ipp), a key precursor for the biosynthesis of isoprenoids and sterol synthesis	['3d-structure', 'acetylation', 'atp-binding', 'cholesterol biosynthesis', 'cholesterol metabolism', 'cytoplasm', 'disease variant', 'lipid biosynthesis', 'lipid metabolism', 'lyase', 'nucleotide-binding', 'phosphoprotein', 'proteomics identification', 'reference proteome', 'steroid biosynthesis', 'steroid metabolism', 'sterol biosynthesis', 'sterol metabolism']	Lipid-related	Lipid binding
O60313	Mitochondrion	dynamin-like gtpase opa1, mitochondrial dynamin-related gtpase that is essential for normal mitochondrial morphology by mediating fusion of the mitochondrial inner membranes, regulating cristae morphology and maintaining respiratory chain function (pubmed:16778770, pubmed:17709429, pubmed:20185555, pubmed:24616225, pubmed:28628083, pubmed:28746876, pubmed:31922487, pubmed:32228866, pubmed:3256773…	['3d-structure', 'acetylation', 'alternative splicing', 'apoptosis', 'cardiomyopathy', 'coiled coil', 'deafness', 'disease variant', 'disulfide bond', 'gtp-binding', 'hydrolase', 'lipid-binding', 'membrane', 'mitochondrion', 'mitochondrion inner membrane', 'neurodegeneration', 'nucleotide-binding', 'primary mitochondrial disease', 'proteomics identification', 'reference proteome', 'sensory transd…	Lipid-related	Lipid binding
P05121	Extracellular	plasminogen activator inhibitor 1 serine protease inhibitor. inhibits tmprss7 (pubmed:15853774). is a primary inhibitor of tissue-type plasminogen activator (plat) and urokinase-type plasminogen activator (plau). as plat inhibitor, it is required for fibrinolysis down-regulation and is responsible for the controlled degradation of blood clots (pubmed:17912461, pubmed:8481516, pubmed:9207454, pubm…	['3d-structure', 'alternative splicing', 'direct protein sequencing', 'glycoprotein', 'protease inhibitor', 'proteomics identification', 'reference proteome', 'secreted', 'serine protease inhibitor', 'signal']	Protease	Protease
Q15084	Endoplasmic reticulum	protein disulfide-isomerase a6 may function as a chaperone that inhibits aggregation of misfolded proteins (pubmed:12204115). negatively regulates the unfolded protein response (upr) through binding to upr sensors such as ern1, which in turn inactivates ern1 signaling (pubmed:24508390). may also regulate the upr via the eif2ak3 upr sensor (pubmed:24508390). plays a role in platelet aggregation an…	['3d-structure', 'alternative splicing', 'cell membrane', 'chaperone', 'direct protein sequencing', 'disulfide bond', 'endoplasmic reticulum', 'isomerase', 'membrane', 'phosphoprotein', 'proteomics identification', 'redox-active center', 'reference proteome', 'repeat', 'signal']	Stress	Chaperone
P16284	Cell membrane	platelet endothelial cell adhesion molecule cell adhesion molecule which is required for leukocyte transendothelial migration (tem) under most inflammatory conditions (pubmed:17580308, pubmed:19342684). tyr-690 plays a critical role in tem and is required for efficient trafficking of pecam1 to and from the lateral border recycling compartment (lbrc) and is also essential for the lbrc membrane to …	['3d-structure', 'alternative splicing', 'cell adhesion', 'cell junction', 'cell membrane', 'disulfide bond', 'glycoprotein', 'immunoglobulin domain', 'lipoprotein', 'membrane', 'palmitate', 'phagocytosis', 'phosphoprotein', 'proteomics identification', 'reference proteome', 'repeat', 'signal', 'transmembrane', 'transmembrane helix']	Other	Unclassified
O00592	Cell membrane	podocalyxin involved in the regulation of both adhesion and cell morphology and cancer progression. functions as an anti-adhesive molecule that maintains an open filtration pathway between neighboring foot processes in the podocyte by charge repulsion. acts as a pro-adhesive molecule, enhancing the adherence of cells to immobilized ligands, increasing the rate of migration and cell-cell contacts …	['alternative splicing', 'cell adhesion', 'cell membrane', 'cell projection', 'direct protein sequencing', 'glycoprotein', 'membrane', 'phosphoprotein', 'proteomics identification', 'reference proteome', 'signal', 'transmembrane', 'transmembrane helix']	Other	Unclassified
P49721	Cytoplasm|Nucleus	proteasome subunit beta type-2 non-catalytic component of the 20s core proteasome complex involved in the proteolytic degradation of most intracellular proteins. this complex plays numerous essential roles within the cell by associating with different regulatory particles. associated with two 19s regulatory particles, forms the 26s proteasome and thus participates in the atp-dependent degradation…	['3d-structure', 'acetylation', 'cytoplasm', 'direct protein sequencing', 'host-virus interaction', 'nucleus', 'proteasome', 'proteomics identification', 'reference proteome']	Proteostasis	Ubiquitin system
P49720	Cytoplasm|Nucleus	proteasome subunit beta type-3 non-catalytic component of the 20s core proteasome complex involved in the proteolytic degradation of most intracellular proteins. this complex plays numerous essential roles within the cell by associating with different regulatory particles. associated with two 19s regulatory particles, forms the 26s proteasome and thus participates in the atp-dependent degradation…	['3d-structure', 'acetylation', 'cytoplasm', 'direct protein sequencing', 'host-virus interaction', 'nucleus', 'proteasome', 'proteomics identification', 'reference proteome']	Proteostasis	Ubiquitin system
P62333	Nucleus	26s proteasome regulatory subunit 10b component of the 26s proteasome, a multiprotein complex involved in the atp-dependent degradation of ubiquitinated proteins. this complex plays a key role in the maintenance of protein homeostasis by removing misfolded or damaged proteins, which could impair cellular functions, and by removing proteins whose functions are no longer required. therefore, the pr…	['3d-structure', 'acetylation', 'atp-binding', 'cytoplasm', 'direct protein sequencing', 'nucleotide-binding', 'nucleus', 'phosphoprotein', 'proteasome', 'proteomics identification', 'reference proteome']	Proteostasis	Ubiquitin system
P18031	Endoplasmic reticulum	tyrosine-protein phosphatase non-receptor type 1 tyrosine-protein phosphatase which acts as a regulator of endoplasmic reticulum unfolded protein response. mediates dephosphorylation of eif2ak3/perk; inactivating the protein kinase activity of eif2ak3/perk. may play an important role in ckii- and p60c-src-induced signal transduction cascades. may regulate the efna5-epha3 signaling pathway which m…	['3d-structure', 'acetylation', 'direct protein sequencing', 'endoplasmic reticulum', 'hydrolase', 'membrane', 'oxidation', 'phosphoprotein', 'protein phosphatase', 'proteomics identification', 'reference proteome', 's-nitrosylation']	Signaling	Kinase
Q15257	Cytoplasm	serine/threonine-protein phosphatase 2a activator ppiases accelerate the folding of proteins. it catalyzes the cis-trans isomerization of proline imidic peptide bonds in oligopeptides (by similarity). acts as a regulatory subunit for serine/threonine-protein phosphatase 2a (pp2a) (pubmed:16916641, pubmed:36073231). modulates pp2a activity or substrate specificity, probably by inducing a conformat…	['3d-structure', 'acetylation', 'alternative splicing', 'atp-binding', 'cytoplasm', 'direct protein sequencing', 'disease variant', 'intellectual disability', 'isomerase', 'magnesium', 'metal-binding', 'neurodegeneration', 'nucleotide-binding', 'nucleus', 'parkinson disease', 'parkinsonism', 'proteomics identification', 'reference proteome', 'rotamase']	Metabolism	Energy
P26599	Nucleus	polypyrimidine tract-binding protein 1 plays a role in pre-mrna splicing and in the regulation of alternative splicing events. activates exon skipping of its own pre-mrna during muscle cell differentiation. binds to the polypyrimidine tract of introns. may promote rna looping when bound to two separate polypyrimidine tracts in the same pre-mrna. may promote the binding of u2 snrnp to pre-mrna. co…	['3d-structure', 'acetylation', 'activator', 'alternative splicing', 'direct protein sequencing', 'isopeptide bond', 'mrna processing', 'mrna splicing', 'nucleus', 'phosphoprotein', 'proteomics identification', 'reference proteome', 'repeat', 'repressor', 'rna-binding', 'ubl conjugation']	Signaling	Kinase
Q15286	Cell membrane|Lysosome/Vacuole	ras-related protein rab-35 the small gtpases rab are key regulators of intracellular membrane trafficking, from the formation of transport vesicles to their fusion with membranes. rabs cycle between an inactive gdp-bound form and an active gtp-bound form that is able to recruit to membranes different sets of downstream effectors directly responsible for vesicle formation, movement, tethering and …	['3d-structure', 'alternative splicing', 'cell membrane', 'coated pit', 'cytoplasmic vesicle', 'endosome', 'gtp-binding', 'hydrolase', 'lipoprotein', 'magnesium', 'membrane', 'metal-binding', 'nucleotide-binding', 'phosphoprotein', 'prenylation', 'protein transport', 'proteomics identification', 'reference proteome', 'transport']	Vesicle trafficking	Vesicle transport
P62829	Cytoplasm	large ribosomal subunit protein ul14 component of the large ribosomal subunit. the ribosome is a large ribonucleoprotein complex responsible for the synthesis of proteins in the cell	['3d-structure', 'cytoplasm', 'phosphoprotein', 'proteomics identification', 'reference proteome', 'ribonucleoprotein', 'ribosomal protein']	Translation	Ribosomal protein
P62888	Cytoplasm	large ribosomal subunit protein el30 component of the large ribosomal subunit (pubmed:23636399, pubmed:32669547). the ribosome is a large ribonucleoprotein complex responsible for the synthesis of proteins in the cell (pubmed:23636399, pubmed:32669547)	['3d-structure', 'acetylation', 'cytoplasm', 'isopeptide bond', 'phosphoprotein', 'proteomics identification', 'reference proteome', 'ribonucleoprotein', 'ribosomal protein', 'ubl conjugation']	Translation	Ribosomal protein
P35579	-	myosin-9 cellular myosin that appears to play a role in cytokinesis, cell shape, and specialized functions such as secretion and capping. required for cortical actin clearance prior to oocyte exocytosis (by similarity). promotes cell motility in conjunction with s100a4 (pubmed:16707441). during cell spreading, plays an important role in cytoskeleton reorganization, focal contact formation (in the…	['3d-structure', 'acetylation', 'actin-binding', 'alport syndrome', 'alternative splicing', 'atp-binding', 'calmodulin-binding', 'cataract', 'cell adhesion', 'cell membrane', 'cell shape', 'coiled coil', 'cytoplasm', 'cytoplasmic vesicle', 'cytoskeleton', 'deafness', 'direct protein sequencing', 'disease variant', 'host cell receptor for virus entry', 'membrane', 'methylation', 'motor protein', '…	Vesicle trafficking	Vesicle transport
Q96NY8	Cell membrane	nectin-4 seems to be involved in cell adhesion through trans-homophilic and -heterophilic interactions, the latter including specifically interactions with nectin1. does not act as receptor for alpha-herpesvirus entry into cells (microbial infection) acts as a receptor for measles virus	['3d-structure', 'alternative splicing', 'cell adhesion', 'cell junction', 'cell membrane', 'disease variant', 'disulfide bond', 'ectodermal dysplasia', 'glycoprotein', 'host cell receptor for virus entry', 'host-virus interaction', 'immunoglobulin domain', 'membrane', 'proteomics identification', 'receptor', 'reference proteome', 'repeat', 'secreted', 'signal', 'transmembrane', 'transmembrane he…	Other	Unclassified
Q92692	Cell membrane	nectin-2 modulator of t-cell signaling. can be either a costimulator of t-cell function, or a coinhibitor, depending on the receptor it binds to. upon binding to cd226, stimulates t-cell proliferation and cytokine production, including that of il2, il5, il10, il13, and ifng. upon interaction with pvrig, inhibits t-cell proliferation. these interactions are competitive (pubmed:26755705). probable …	['3d-structure', 'alternative splicing', 'cell adhesion', 'cell membrane', 'disulfide bond', 'glycoprotein', 'host cell receptor for virus entry', 'host-virus interaction', 'immunoglobulin domain', 'membrane', 'phosphoprotein', 'proteomics identification', 'receptor', 'reference proteome', 'repeat', 'signal', 'transmembrane', 'transmembrane helix']	Other	Unclassified
O43847	-	nardilysin cleaves peptide substrates on the n-terminus of arginine residues in dibasic pairs. is a critical activator of bace1- and adam17-mediated pro-neuregulin ectodomain shedding, involved in the positive regulation of axonal maturation and myelination. required for proper functioning of 2-oxoglutarate dehydrogenase (ogdh) (by similarity)	['alternative splicing', 'cell projection', 'hydrolase', 'metal-binding', 'metalloprotease', 'mitochondrion', 'phosphoprotein', 'protease', 'proteomics identification', 'reference proteome', 'signal', 'zinc']	Protease	Protease
Q6UX06	Extracellular	olfactomedin-4 may promote proliferation of pancreatic cancer cells by favoring the transition from the s to g2/m phase. in myeloid leukemic cell lines, inhibits cell growth and induces cell differentiation and apoptosis. may play a role in the inhibition of eif4ebp1 phosphorylation/deactivation. facilitates cell adhesion, most probably through interaction with cell surface lectins and cadherin	['cell adhesion', 'coiled coil', 'disulfide bond', 'glycoprotein', 'mitochondrion', 'proteomics identification', 'reference proteome', 'secreted', 'signal']	Other	Unclassified
P05164	Extracellular	myeloperoxidase part of the host defense system of polymorphonuclear leukocytes. it is responsible for microbicidal activity against a wide range of organisms. in the stimulated pmn, mpo catalyzes the production of hypohalous acids, primarily hypochlorous acid in physiologic situations, and other toxic intermediates that greatly enhance pmn microbicidal activity (pubmed:9922160). mediates the pro…	['3d-structure', 'alternative splicing', 'calcium', 'direct protein sequencing', 'disease variant', 'disulfide bond', 'glycoprotein', 'heme', 'hydrogen peroxide', 'iron', 'lysosome', 'metal-binding', 'oxidation', 'oxidoreductase', 'peroxidase', 'proteomics identification', 'reference proteome', 'signal']	Metabolism	Redox
Q6PCE3	Cytoplasm|Nucleus	glucose 1,6-bisphosphate synthase glucose 1,6-bisphosphate synthase using 1,3-bisphosphoglycerate as a phosphate donor and a series of 1-phosphate sugars, including glucose 1-phosphate, mannose 1-phosphate, ribose 1-phosphate and deoxyribose 1-phosphate, as acceptors (pubmed:17804405). in vitro, also exhibits very low phosphopentomutase and phosphoglucomutase activity which are most probably not …	['carbohydrate metabolism', 'cytoplasm', 'disease variant', 'glucose metabolism', 'intellectual disability', 'isomerase', 'magnesium', 'metal-binding', 'phosphoprotein', 'proteomics identification', 'reference proteome', 'transferase']	Metabolism	General enzyme
Q9H939	Cytoplasm	proline-serine-threonine phosphatase-interacting protein 2 binds to f-actin. may be involved in regulation of the actin cytoskeleton (by similarity)	['alternative splicing', 'coiled coil', 'cytoplasm', 'membrane', 'phosphoprotein', 'proteomics identification', 'reference proteome']	Other	Unclassified
P00747	Extracellular	plasminogen plasmin dissolves the fibrin of blood clots and acts as a proteolytic factor in a variety of other processes including embryonic development, tissue remodeling, tumor invasion, and inflammation. in ovulation, weakens the walls of the graafian follicle. it activates the urokinase-type plasminogen activator, collagenases and several complement zymogens, such as c1, c4 and c5 (pubmed:644…	['3d-structure', 'blood coagulation', 'cleavage on pair of basic residues', 'direct protein sequencing', 'disease variant', 'disulfide bond', 'fibrinolysis', 'glycoprotein', 'hemostasis', 'hydrolase', 'kringle', 'phosphoprotein', 'protease', 'proteomics identification', 'reference proteome', 'repeat', 'secreted', 'serine protease', 'signal', 'thrombophilia', 'tissue remodeling', 'zymogen']	Protease	Protease
P60891	Cytoplasm|Nucleus	ribose-phosphate pyrophosphokinase 1 catalyzes the synthesis of phosphoribosylpyrophosphate (prpp) that is essential for nucleotide synthesis	['3d-structure', 'alternative splicing', 'atp-binding', 'charcot-marie-tooth disease', 'deafness', 'direct protein sequencing', 'disease variant', 'gout', 'intellectual disability', 'kinase', 'magnesium', 'metal-binding', 'neurodegeneration', 'neuropathy', 'non-syndromic deafness', 'nucleotide biosynthesis', 'nucleotide-binding', 'proteomics identification', 'reference proteome', 'retinitis pigme…	Metabolism	General enzyme
O43242	Cytoplasm|Nucleus	26s proteasome non-atpase regulatory subunit 3 component of the 26s proteasome, a multiprotein complex involved in the atp-dependent degradation of ubiquitinated proteins. this complex plays a key role in the maintenance of protein homeostasis by removing misfolded or damaged proteins, which could impair cellular functions, and by removing proteins whose functions are no longer required. therefor…	['3d-structure', 'alternative splicing', 'isopeptide bond', 'phosphoprotein', 'proteasome', 'proteomics identification', 'reference proteome', 'ubl conjugation']	Proteostasis	Ubiquitin system
P53801	Cell membrane|Lysosome/Vacuole	pituitary tumor-transforming gene 1 protein-interacting protein may facilitate pttg1 nuclear translocation	['coiled coil', 'cytoplasm', 'glycoprotein', 'membrane', 'nucleus', 'phosphoprotein', 'proteomics identification', 'reference proteome', 'signal', 'transmembrane', 'transmembrane helix']	Other	Unclassified
P31930	Mitochondrion	cytochrome b-c1 complex subunit 1, mitochondrial component of the ubiquinol-cytochrome c oxidoreductase, a multisubunit transmembrane complex that is part of the mitochondrial electron transport chain which drives oxidative phosphorylation. the respiratory chain contains 3 multisubunit complexes succinate dehydrogenase (complex ii, cii), ubiquinol-cytochrome c oxidoreductase (cytochrome b-c1 comp…	['3d-structure', 'acetylation', 'direct protein sequencing', 'disease variant', 'electron transport', 'membrane', 'mitochondrion', 'mitochondrion inner membrane', 'neuropathy', 'parkinsonism', 'phosphoprotein', 'proteomics identification', 'reference proteome', 'respiratory chain', 'transit peptide', 'transport']	Protease	Protease
P11216	Cytoplasm	glycogen phosphorylase, brain form glycogen phosphorylase that regulates glycogen mobilization (pubmed:27402852). phosphorylase is an important allosteric enzyme in carbohydrate metabolism (pubmed:3346228). enzymes from different sources differ in their regulatory mechanisms and in their natural substrates (pubmed:3346228). however, all known phosphorylases share catalytic and structural properti…	['3d-structure', 'acetylation', 'allosteric enzyme', 'carbohydrate metabolism', 'direct protein sequencing', 'glycogen metabolism', 'glycosyltransferase', 'phosphoprotein', 'proteomics identification', 'pyridoxal phosphate', 'reference proteome', 'transferase']	Metabolism	General enzyme
Q13636	Lysosome/Vacuole|Golgi apparatus	ras-related protein rab-31 the small gtpases rab are key regulators of intracellular membrane trafficking, from the formation of transport vesicles to their fusion with membranes (pubmed:11784320). rabs cycle between an inactive gdp-bound form and an active gtp-bound form that is able to recruit to membranes different set of downstream effectors directly responsible for vesicle formation, movemen…	['3d-structure', 'cytoplasmic vesicle', 'endosome', 'golgi apparatus', 'gtp-binding', 'hydrolase', 'lipoprotein', 'membrane', 'nucleotide-binding', 'phosphoprotein', 'prenylation', 'proteomics identification', 'reference proteome']	Vesicle trafficking	Vesicle transport
P51606	Cytoplasm|Endoplasmic reticulum	n-acylglucosamine 2-epimerase catalyzes the interconversion of n-acetylglucosamine to n-acetylmannosamine (pubmed:10502668, pubmed:12499362, pubmed:9990133). involved in the n-glycolylneuraminic acid (neu5gc) degradation pathway: although human is not able to catalyze formation of neu5gc due to the inactive cmahp enzyme, neu5gc is present in food and must be degraded (pubmed:9990133)	['alternative initiation', 'alternative splicing', 'direct protein sequencing', 'isomerase', 'proteomics identification', 'reference proteome']	Other	Unclassified
Q8N392	Cytoplasm	rho gtpase-activating protein 18 rho gtpase activating protein that suppresses f-actin polymerization by inhibiting rho. rho gtpase activating proteins act by converting rho-type gtpases to an inactive gdp-bound state (pubmed:21865595). plays a key role in tissue tension and 3d tissue shape by regulating cortical actomyosin network formation. acts downstream of yap1 and inhibits actin polymerizat…	['alternative splicing', 'cytoplasm', 'gtpase activation', 'phosphoprotein', 'proteomics identification', 'reference proteome']	Other	Unclassified
P17081	Cell membrane|Lysosome/Vacuole	rho-related gtp-binding protein rhoq plasma membrane-associated small gtpase which cycles between an active gtp-bound and an inactive gdp-bound state. in active state binds to a variety of effector proteins to regulate cellular responses. involved in epithelial cell polarization processes. may play a role in cftr trafficking to the plasma membrane. causes the formation of thin, actin-rich surface…	['3d-structure', 'cell membrane', 'cytoplasm', 'gtp-binding', 'lipoprotein', 'membrane', 'methylation', 'nucleotide-binding', 'prenylation', 'proteomics identification', 'reference proteome']	Other	Unclassified
Q9BXJ9	Cytoplasm	n-alpha-acetyltransferase 15, nata auxiliary subunit auxillary subunit of n-terminal acetyltransferase complexes which display alpha (n-terminal) acetyltransferase (nat) activity (pubmed:15496142, pubmed:20154145, pubmed:29754825, pubmed:32042062). the nat activity may be important for vascular, hematopoietic and neuronal growth and development (pubmed:15496142). required to control retinal neova…	['3d-structure', 'acetylation', 'alternative splicing', 'angiogenesis', 'cytoplasm', 'developmental protein', 'differentiation', 'disease variant', 'intellectual disability', 'nucleus', 'phosphoprotein', 'proteomics identification', 'reference proteome', 'repeat', 'tpr repeat', 'transcription', 'transcription regulation']	Metabolism	General enzyme
Q9NX14	Mitochondrion	nadh dehydrogenase [ubiquinone] 1 beta subcomplex subunit 11, mitochondrial accessory subunit of the mitochondrial membrane respiratory chain nadh dehydrogenase (complex i), that is believed not to be involved in catalysis. complex i functions in the transfer of electrons from nadh to the respiratory chain. the immediate electron acceptor for the enzyme is believed to be ubiquinone	['3d-structure', 'alternative splicing', 'cardiomyopathy', 'disease variant', 'electron transport', 'membrane', 'mitochondrion', 'mitochondrion inner membrane', 'primary mitochondrial disease', 'proteomics identification', 'reference proteome', 'respiratory chain', 'transit peptide', 'transmembrane', 'transmembrane helix', 'transport']	Metabolism	Redox
Q04721	-	neurogenic locus notch homolog protein 2 functions as a receptor for membrane-bound ligands jagged-1 (jag1), jagged-2 (jag2) and delta-1 (dll1) to regulate cell-fate determination. upon ligand activation through the released notch intracellular domain (nicd) it forms a transcriptional activator complex with rbpj/rbpsuh and activates genes of the enhancer of split locus (pubmed:21378985, pubmed:21…	['3d-structure', 'activator', 'ank repeat', 'cell membrane', 'cytoplasm', 'developmental protein', 'differentiation', 'disease variant', 'disulfide bond', 'egf-like domain', 'glycoprotein', 'membrane', 'notch signaling pathway', 'nucleus', 'osteoporosis', 'phosphoprotein', 'proteomics identification', 'receptor', 'reference proteome', 'repeat', 'signal', 'transcription', 'transcription regulation…	Other	Unclassified
P68402	Cytoplasm	platelet-activating factor acetylhydrolase ib subunit alpha2 alpha2 catalytic subunit of the cytosolic type i platelet-activating factor (paf) acetylhydrolase (paf-ah (i)) heterotetrameric enzyme that catalyzes the hydrolyze of the acetyl group at the sn-2 position of paf and its analogs and modulates the action of paf. the activity and substrate specificity of paf-ah (i) are affected by its subu…	['3d-structure', 'acetylation', 'alternative splicing', 'cytoplasm', 'direct protein sequencing', 'hydrolase', 'lipid degradation', 'lipid metabolism', 'phosphoprotein', 'proteomics identification', 'reference proteome']	Lipid-related	Lipid binding
P25116	Cell membrane	proteinase-activated receptor 1 high affinity receptor that binds the activated thrombin, leading to calcium release from intracellular stores (pubmed:1672265, pubmed:8136362). the thrombin-activated receptor signaling pathway is mediated through ptx-insensitive g proteins, activation of phospholipase c resulting in the production of 1d-myo-inositol 1,4,5-trisphosphate (insp3) which binds to insp…	['3d-structure', 'blood coagulation', 'cell membrane', 'disulfide bond', 'g-protein coupled receptor', 'glycoprotein', 'hemostasis', 'membrane', 'phosphoprotein', 'proteomics identification', 'receptor', 'reference proteome', 'signal', 'transducer', 'transmembrane', 'transmembrane helix']	Other	Unclassified
Q6L8Q7	Mitochondrion	2',5'-phosphodiesterase 12 enzyme that cleaves 2',5'-phosphodiester bond linking adenosines of the 5'-triphosphorylated oligoadenylates, triphosphorylated oligoadenylates referred as 2-5a modulates the 2-5a system. degrades triphosphorylated 2-5a to produce amp and atp (pubmed:26055709). also cleaves 3',5'-phosphodiester bond of oligoadenylates (pubmed:21666256, pubmed:26055709, pubmed:30389976).…	['3d-structure', 'alternative splicing', 'exonuclease', 'hydrolase', 'magnesium', 'metal-binding', 'mitochondrion', 'mrna processing', 'nuclease', 'phosphoprotein', 'proteomics identification', 'reference proteome', 'transit peptide']	Other	Unclassified
P13667	Endoplasmic reticulum	protein disulfide-isomerase a4	['3d-structure', 'acetylation', 'direct protein sequencing', 'disulfide bond', 'endoplasmic reticulum', 'host-virus interaction', 'isomerase', 'proteomics identification', 'redox-active center', 'reference proteome', 'repeat', 'signal']	Other	Unclassified
O75051	-	plexin-a2 coreceptor for sema3a and sema6a. necessary for signaling by sema6a and class 3 semaphorins and subsequent remodeling of the cytoskeleton. plays a role in axon guidance, invasive growth and cell migration. class 3 semaphorins bind to a complex composed of a neuropilin and a plexin. the plexin modulates the affinity of the complex for specific semaphorins, and its cytoplasmic domain is r…	['3d-structure', 'alternative splicing', 'cell membrane', 'coiled coil', 'disulfide bond', 'glycoprotein', 'membrane', 'phosphoprotein', 'proteomics identification', 'reference proteome', 'repeat', 'signal', 'transmembrane', 'transmembrane helix']	Other	Unclassified
O14494	Cell membrane|Endoplasmic reticulum	phospholipid phosphatase 1 magnesium-independent phospholipid phosphatase of the plasma membrane that catalyzes the dephosphorylation of a variety of glycerolipid and sphingolipid phosphate esters including phosphatidate/pa, lysophosphatidate/lpa, diacylglycerol pyrophosphate/dgpp, sphingosine 1-phosphate/s1p and ceramide 1-phosphate/c1p (pubmed:10962286, pubmed:17379599, pubmed:9305923, pubmed:9…	['alternative splicing', 'cell membrane', 'glycoprotein', 'hydrolase', 'lipid metabolism', 'membrane', 'proteomics identification', 'reference proteome', 'transmembrane', 'transmembrane helix']	Lipid-related	Lipid binding
P28074	Cytoplasm|Nucleus	proteasome subunit beta type-5 component of the 20s core proteasome complex involved in the proteolytic degradation of most intracellular proteins. this complex plays numerous essential roles within the cell by associating with different regulatory particles. associated with two 19s regulatory particles, forms the 26s proteasome and thus participates in the atp-dependent degradation of ubiquitina…	['3d-structure', 'alternative splicing', 'cytoplasm', 'direct protein sequencing', 'host-virus interaction', 'hydrolase', 'nucleus', 'protease', 'proteasome', 'proteomics identification', 'reference proteome', 'threonine protease', 'zymogen']	Proteostasis	Ubiquitin system
P51149	Lysosome/Vacuole|Golgi apparatus	ras-related protein rab-7a the small gtpases rab are key regulators of intracellular membrane trafficking, from the formation of transport vesicles to their fusion with membranes. rabs cycle between an inactive gdp-bound form and an active gtp-bound form that is able to recruit to membranes different sets of downstream effectors directly responsible for vesicle formation, movement, tethering and …	['3d-structure', 'acetylation', 'autophagy', 'charcot-marie-tooth disease', 'cytoplasmic vesicle', 'disease variant', 'endosome', 'gtp-binding', 'host-virus interaction', 'hydrolase', 'isopeptide bond', 'lipid degradation', 'lipid droplet', 'lipid metabolism', 'lipoprotein', 'lysosome', 'membrane', 'methylation', 'mitochondrion', 'neurodegeneration', 'neuropathy', 'nucleotide-binding', 'phosphopr…	Vesicle trafficking	Vesicle transport
Q92900	-	regulator of nonsense transcripts 1 rna-dependent helicase required for nonsense-mediated decay (nmd) of aberrant mrnas containing premature stop codons and modulates the expression level of normal mrnas (pubmed:11163187, pubmed:16086026, pubmed:18172165, pubmed:21145460, pubmed:21419344, pubmed:24726324). is recruited to mrnas upon translation termination and undergoes a cycle of phosphorylation…	['3d-structure', 'alternative splicing', 'atp-binding', 'cytoplasm', 'helicase', 'host-virus interaction', 'hydrolase', 'metal-binding', 'methylation', 'nonsense-mediated mrna decay', 'nucleotide-binding', 'nucleus', 'phosphoprotein', 'proteomics identification', 'reference proteome', 'repeat', 'rna-binding', 'zinc', 'zinc-finger']	RNA metabolism	Helicase
P01111	Cell membrane|Lysosome/Vacuole	gtpase nras ras proteins bind gdp/gtp and possess intrinsic gtpase activity	['3d-structure', 'acetylation', 'cell membrane', 'disease variant', 'glycoprotein', 'golgi apparatus', 'gtp-binding', 'hydrolase', 'isopeptide bond', 'lipoprotein', 'membrane', 'methylation', 'nucleotide-binding', 'palmitate', 'phosphoprotein', 'prenylation', 'proteomics identification', 'proto-oncogene', 'reference proteome', 'ubl conjugation']	Other	Unclassified
P31350	Cytoplasm	ribonucleoside-diphosphate reductase subunit m2 provides the precursors necessary for dna synthesis. catalyzes the biosynthesis of deoxyribonucleotides from the corresponding ribonucleotides. inhibits wnt signaling	['3d-structure', 'alternative splicing', 'cytoplasm', 'deoxyribonucleotide synthesis', 'iron', 'metal-binding', 'nucleus', 'oxidoreductase', 'phosphoprotein', 'proteomics identification', 'reference proteome', 'ubl conjugation']	Metabolism	Redox
P62987	Cytoplasm|Nucleus	ubiquitin-ribosomal protein el40 fusion protein exists either covalently attached to another protein, or free (unanchored). when covalently bound, it is conjugated to target proteins via an isopeptide bond either as a monomer (monoubiquitin), a polymer linked via different lys residues of the ubiquitin (polyubiquitin chains) or a linear polymer linked via the initiator met of the ubiquitin (linea…	['3d-structure', 'adp-ribosylation', 'cytoplasm', 'direct protein sequencing', 'isopeptide bond', 'methylation', 'nucleus', 'phosphoprotein', 'proteomics identification', 'reference proteome', 'ribonucleoprotein', 'ribosomal protein', 'ubl conjugation']	Proteostasis	Ubiquitin system
Q13555	Cytoplasm|Cell membrane	calcium/calmodulin-dependent protein kinase type ii subunit gamma calcium/calmodulin-dependent protein kinase that functions autonomously after ca(2+)/calmodulin-binding and autophosphorylation, and is involved in sarcoplasmic reticulum ca(2+) transport in skeletal muscle and may function in dendritic spine and synapse formation and neuronal plasticity (pubmed:16690701). in slow-twitch muscles, i…	['3d-structure', 'alternative splicing', 'atp-binding', 'calmodulin-binding', 'developmental protein', 'differentiation', 'intellectual disability', 'kinase', 'membrane', 'neurogenesis', 'nucleotide-binding', 'phosphoprotein', 'proteomics identification', 'reference proteome', 'sarcoplasmic reticulum', 'serine/threonine-protein kinase', 'transferase']	Metabolism	General enzyme
P11279	Cell membrane|Lysosome/Vacuole	lysosome-associated membrane glycoprotein 1 lysosomal membrane glycoprotein which plays an important role in lysosome biogenesis, lysosomal ph regulation, autophagy and cholesterol homeostasis (pubmed:37390818). acts as an important regulator of lysosomal lumen ph regulation by acting as a direct inhibitor of the proton channel tmem175, facilitating lysosomal acidification for optimal hydrolase a…	['3d-structure', 'alternative splicing', 'cell membrane', 'direct protein sequencing', 'disulfide bond', 'endosome', 'glycoprotein', 'host cell receptor for virus entry', 'host-virus interaction', 'lysosome', 'membrane', 'proteomics identification', 'receptor', 'reference proteome', 'signal', 'transmembrane', 'transmembrane helix']	Vesicle trafficking	Vesicle transport
Q14210	Cell membrane	lymphocyte antigen 6d may act as a specification marker at earliest stage specification of lymphocytes between b- and t-cell development. marks the earliest stage of b-cell specification	['cell adhesion', 'cell membrane', 'direct protein sequencing', 'disulfide bond', 'glycoprotein', 'gpi-anchor', 'lipoprotein', 'membrane', 'proteomics identification', 'reference proteome', 'signal']	Other	Unclassified
Q12907	Cell membrane|Endoplasmic reticulum|Lysosome/Vacuole	vesicular integral-membrane protein vip36 plays a role as an intracellular lectin in the early secretory pathway. interacts with n-acetyl-d-galactosamine and high-mannose type glycans and may also bind to o-linked glycans. involved in the transport and sorting of glycoproteins carrying high mannose-type glycans (by similarity)	['calcium', 'disulfide bond', 'endoplasmic reticulum', 'glycoprotein', 'golgi apparatus', 'lectin', 'membrane', 'metal-binding', 'protein transport', 'proteomics identification', 'reference proteome', 'signal', 'transmembrane', 'transmembrane helix', 'transport']	Other	Unclassified
P35232	Mitochondrion|Endoplasmic reticulum	prohibitin 1 protein with pleiotropic attributes mediated in a cell-compartment- and tissue-specific manner, which include the plasma membrane-associated cell signaling functions, mitochondrial chaperone, and transcriptional co-regulator of transcription factors in the nucleus (pubmed:11302691, pubmed:20959514, pubmed:28017329, pubmed:31522117). plays a role in adipose tissue and glucose homeosta…	['3d-structure', 'acetylation', 'alternative splicing', 'cell membrane', 'coiled coil', 'cytoplasm', 'direct protein sequencing', 'dna synthesis', 'host-virus interaction', 'membrane', 'mitochondrion', 'mitochondrion inner membrane', 'nucleus', 'phosphoprotein', 'proteomics identification', 'proto-oncogene', 'reference proteome']	Signaling	Kinase
Q08209	Cytoplasm	protein phosphatase 3 catalytic subunit alpha calcium-dependent, calmodulin-stimulated protein phosphatase which plays an essential role in the transduction of intracellular ca(2+)-mediated signals (pubmed:15671020, pubmed:18838687, pubmed:19154138, pubmed:23468591, pubmed:30254215). many of the substrates contain a pxixit motif and/or a lxvp motif (pubmed:17498738, pubmed:17502104, pubmed:223437…	['3d-structure', 'acetylation', 'alternative splicing', 'calmodulin-binding', 'cell membrane', 'cell projection', 'craniosynostosis', 'cytoplasm', 'disease variant', 'dwarfism', 'epilepsy', 'hydrolase', 'intellectual disability', 'iron', 'membrane', 'metal-binding', 'nitration', 'phosphoprotein', 'protein phosphatase', 'proteomics identification', 'reference proteome', 'synapse', 'zinc']	Vesicle trafficking	Vesicle transport
O00487	Nucleus	ubiquitin c-terminal hydrolase psmd14 component of the 26s proteasome, a multiprotein complex involved in the atp-dependent degradation of ubiquitinated proteins. this complex plays a key role in the maintenance of protein homeostasis by removing misfolded or damaged proteins, which could impair cellular functions, and by removing proteins whose functions are no longer required. therefore, the pr…	['3d-structure', 'autophagy', 'direct protein sequencing', 'dna damage', 'dna repair', 'er-golgi transport', 'hydrolase', 'metal-binding', 'metalloprotease', 'phosphoprotein', 'protease', 'proteasome', 'proteomics identification', 'reference proteome', 'thiol protease', 'transport', 'ubl conjugation pathway', 'zinc']	Proteostasis	Ubiquitin system
O00764	Cytoplasm|Nucleus	pyridoxal kinase catalyzes the phosphorylation of the dietary vitamin b6 vitamers pyridoxal (pl), pyridoxine (pn) and pyridoxamine (pm) to form pyridoxal 5'-phosphate (plp), pyridoxine 5'-phosphate (pnp) and pyridoxamine 5'-phosphate (pmp), respectively (probable) (pubmed:10987144, pubmed:17766369, pubmed:19351586, pubmed:31187503, pubmed:9099727). plp is the active form of vitamin b6, and acts a…	['3d-structure', 'acetylation', 'alternative splicing', 'atp-binding', 'charcot-marie-tooth disease', 'cobalt', 'cytoplasm', 'disease variant', 'kinase', 'magnesium', 'manganese', 'metal-binding', 'neurodegeneration', 'neuropathy', 'nucleotide-binding', 'phosphoprotein', 'proteomics identification', 'reference proteome', 'sodium', 'transferase', 'zinc']	Metabolism	General enzyme
P01833	Cell membrane	polymeric immunoglobulin receptor mediates selective transcytosis of polymeric iga and igm across mucosal epithelial cells. binds polymeric iga and igm at the basolateral surface of epithelial cells. the complex is then transported across the cell to be secreted at the apical surface. during this process, a cleavage occurs that separates the extracellular (known as the secretory component) from t…	['3d-structure', 'cell membrane', 'direct protein sequencing', 'disulfide bond', 'glycoprotein', 'immunoglobulin domain', 'membrane', 'phosphoprotein', 'proteomics identification', 'reference proteome', 'repeat', 'secreted', 'signal', 'transmembrane', 'transmembrane helix']	Other	Unclassified
Q13113	Cell membrane	pdzk1-interacting protein 1 auxiliary protein of electrogenic na(+)-coupled sugar symporter slc5a2/sglt2 and slc5a1/sglt1 (pubmed:34880493, pubmed:37217492, pubmed:38057552). essential for the transporter activity of slc5a2/sglt2 but not slc5a1/sglt1 (pubmed:37217492)	['3d-structure', 'cell membrane', 'membrane', 'phosphoprotein', 'proteomics identification', 'reference proteome', 'transmembrane', 'transmembrane helix']	Transport	Transporter
Q9Y263	Cytoplasm|Nucleus	phospholipase a-2-activating protein plays a role in protein ubiquitination, sorting and degradation through its association with vcp (pubmed:27753622). involved in ubiquitin-mediated membrane proteins trafficking to late endosomes in an escrt-dependent manner, and hence plays a role in synaptic vesicle recycling (by similarity). may play a role in macroautophagy, regulating for instance the clea…	['3d-structure', 'acetylation', 'cytoplasm', 'developmental protein', 'disease variant', 'intellectual disability', 'neurogenesis', 'nucleus', 'phosphoprotein', 'proteomics identification', 'reference proteome', 'repeat', 'synapse', 'wd repeat']	Vesicle trafficking	ESCRT
P48556	Cytoplasm|Nucleus	26s proteasome non-atpase regulatory subunit 8 component of the 26s proteasome, a multiprotein complex involved in the atp-dependent degradation of ubiquitinated proteins. this complex plays a key role in the maintenance of protein homeostasis by removing misfolded or damaged proteins, which could impair cellular functions, and by removing proteins whose functions are no longer required. therefor…	['3d-structure', 'isopeptide bond', 'phosphoprotein', 'proteasome', 'proteomics identification', 'reference proteome', 'ubl conjugation']	Proteostasis	Ubiquitin system
P06454	Nucleus	prothymosin alpha prothymosin alpha may mediate immune function by conferring resistance to certain opportunistic infections	['3d-structure', 'acetylation', 'alternative splicing', 'direct protein sequencing', 'isopeptide bond', 'nucleus', 'phosphoprotein', 'proteomics identification', 'reference proteome', 'ubl conjugation']	Other	Unclassified
P20339	Cell membrane|Lysosome/Vacuole|Golgi apparatus	ras-related protein rab-5a the small gtpases rab are key regulators of intracellular membrane trafficking, from the formation of transport vesicles to their fusion with membranes. rabs cycle between an inactive gdp-bound form and an active gtp-bound form that is able to recruit to membranes different sets of downstream effectors directly responsible for vesicle formation, movement, tethering and …	['3d-structure', 'alternative splicing', 'cell membrane', 'cell projection', 'cytoplasm', 'cytoplasmic vesicle', 'endocytosis', 'endosome', 'glycoprotein', 'gtp-binding', 'hydrolase', 'lipoprotein', 'magnesium', 'membrane', 'metal-binding', 'nucleotide-binding', 'phagocytosis', 'phosphoprotein', 'prenylation', 'protein transport', 'proteomics identification', 'reference proteome', 'transport']	Vesicle trafficking	Vesicle transport
Q09028	Cytoplasm|Nucleus	histone-binding protein rbbp4 core histone-binding subunit that may target chromatin assembly factors, chromatin remodeling factors and histone deacetylases to their histone substrates in a manner that is regulated by nucleosomal dna (pubmed:10866654). component of the chromatin assembly factor 1 (caf-1) complex, which is required for chromatin assembly following dna replication and dna repair (p…	['3d-structure', 'acetylation', 'alternative splicing', 'cell cycle', 'chaperone', 'chromatin regulator', 'chromosome', 'direct protein sequencing', 'dna damage', 'dna repair', 'dna replication', 'isopeptide bond', 'nucleus', 'phosphoprotein', 'proteomics identification', 'reference proteome', 'repeat', 'repressor', 'telomere', 'transcription', 'transcription regulation', 'ubl conjugation', 'wd r…	Stress	Chaperone
O43665	Cytoplasm|Cell membrane	regulator of g-protein signaling 10 regulates g protein-coupled receptor signaling cascades, including signaling downstream of the muscarinic acetylcholine receptor chrm2. inhibits signal transduction by increasing the gtpase activity of g protein alpha subunits, thereby driving them into their inactive gdp-bound form (pubmed:10608901, pubmed:11443111, pubmed:18434541, pubmed:8774883, pubmed:9353…	['3d-structure', 'alternative splicing', 'cytoplasm', 'gtpase activation', 'lipoprotein', 'nucleus', 'palmitate', 'phosphoprotein', 'proteomics identification', 'reference proteome', 'signal transduction inhibitor']	Transport	Transporter
O00214	Cytoplasm|Extracellular	galectin-8 beta-galactoside-binding lectin that acts as a sensor of membrane damage caused by infection and restricts the proliferation of infecting pathogens by targeting them for autophagy (pubmed:22246324, pubmed:28077878). detects membrane rupture by binding beta-galactoside ligands located on the lumenal side of the endosome membrane; these ligands becoming exposed to the cytoplasm following…	['3d-structure', 'alternative splicing', 'autophagy', 'cytoplasm', 'cytoplasmic vesicle', 'lectin', 'proteomics identification', 'reference proteome', 'repeat']	Vesicle trafficking	Vesicle transport
Q9Y608	Cytoplasm	leucine-rich repeat flightless-interacting protein 2 may function as activator of the canonical wnt signaling pathway, in association with dvl3, upstream of ctnnb1/beta-catenin. positively regulates toll-like receptor (tlr) signaling in response to agonist probably by competing with the negative flii regulator for myd88-binding	['alternative splicing', 'coiled coil', 'direct protein sequencing', 'phosphoprotein', 'proteomics identification', 'reference proteome', 'wnt signaling pathway']	Other	Unclassified
O15230	-	laminin subunit alpha-5 binding to cells via a high affinity receptor, laminin is thought to mediate the attachment, migration and organization of cells into tissues during embryonic development by interacting with other extracellular matrix components. plays a role in the regulation of skeletogenesis, through a mechanism that involves integrin-mediated signaling and ptk2b/pyk2 (pubmed:33242826)	['3d-structure', 'alternative splicing', 'basement membrane', 'cell adhesion', 'coiled coil', 'disease variant', 'disulfide bond', 'extracellular matrix', 'glycoprotein', 'laminin egf-like domain', 'proteomics identification', 'reference proteome', 'repeat', 'secreted', 'signal']	Other	Unclassified
Q8NE86	Mitochondrion	calcium uniporter protein, mitochondrial channel-forming and calcium-conducting subunit of the mitochondrial inner membrane calcium uniporter complex (uniplex), which mediates calcium uptake into the mitochondrial matrix (pubmed:21685886, pubmed:21685888, pubmed:22822213, pubmed:22829870, pubmed:22904319, pubmed:23101630, pubmed:23178883, pubmed:23755363, pubmed:24332854, pubmed:24560927, pubmed:…	['3d-structure', 'acetylation', 'alternative splicing', 'calcium', 'calcium channel', 'calcium transport', 'coiled coil', 'glutathionylation', 'ion channel', 'ion transport', 'membrane', 'mitochondrion', 'mitochondrion inner membrane', 'phosphoprotein', 'proteomics identification', 'reference proteome', 'transit peptide', 'transmembrane', 'transmembrane helix', 'transport']	Vesicle trafficking	Vesicle transport
P22307	Endoplasmic reticulum|Peroxisome	sterol carrier protein 2 plays a crucial role in the peroxisomal oxidation of branched-chain fatty acids (pubmed:10706581). catalyzes the last step of the peroxisomal beta-oxidation of branched chain fatty acids and the side chain of the bile acid intermediates di- and trihydroxycoprostanic acids (dhca and thca) (pubmed:10706581). also active with medium and long straight chain 3-oxoacyl-coas. st…	['3d-structure', 'acetylation', 'acyltransferase', 'alternative promoter usage', 'alternative splicing', 'cytoplasm', 'direct protein sequencing', 'endoplasmic reticulum', 'lipid metabolism', 'lipid transport', 'lipid-binding', 'mitochondrion', 'peroxisome', 'phosphoprotein', 'proteomics identification', 'reference proteome', 'transferase', 'transport']	Metabolism	General enzyme
P55209	Cytoplasm|Nucleus	nucleosome assembly protein 1-like 1 histone chaperone that plays a role in the nuclear import of h2a-h2b and nucleosome assembly (pubmed:20002496, pubmed:21211722, pubmed:26841755). also participates in several important dna repair mechanisms: greatly enhances ercc6-mediated chromatin remodeling which is essential for transcription-coupled nucleotide excision dna repair (pubmed:28369616). also s…	['3d-structure', 'acetylation', 'alternative splicing', 'chaperone', 'chromosome', 'cytoplasm', 'lipoprotein', 'methylation', 'neurogenesis', 'nucleus', 'phosphoprotein', 'prenylation', 'proteomics identification', 'reference proteome']	Stress	Chaperone
P61970	Cytoplasm	nuclear transport factor 2 mediates the import of gdp-bound ran from the cytoplasm into the nucleus which is essential for the function of ran in cargo receptor-mediated nucleocytoplasmic transport. thereby, plays indirectly a more general role in cargo receptor-mediated nucleocytoplasmic transport. interacts with gdp-bound ran in the cytosol, recruits it to the nuclear pore complex via its inter…	['3d-structure', 'acetylation', 'cytoplasm', 'direct protein sequencing', 'membrane', 'mrna transport', 'nuclear pore complex', 'nucleus', 'protein transport', 'proteomics identification', 'reference proteome', 'translocation', 'transport']	Other	Unclassified
Q9UQ80	Cytoplasm|Nucleus	proliferation-associated protein 2g4 may play a role in a erbb3-regulated signal transduction pathway. seems be involved in growth regulation. acts a corepressor of the androgen receptor (ar) and is regulated by the erbb3 ligand neuregulin-1/heregulin (hrg). inhibits transcription of some e2f1-regulated promoters, probably by recruiting histone acetylase (hat) activity. binds rna. associates with…	['3d-structure', 'acetylation', 'alternative splicing', 'cytoplasm', 'direct protein sequencing', 'isopeptide bond', 'nucleus', 'phosphoprotein', 'proteomics identification', 'reference proteome', 'repressor', 'ribonucleoprotein', 'rna-binding', 'rrna processing', 'transcription', 'transcription regulation', 'translation regulation', 'ubl conjugation']	Other	Unclassified
Q9NRQ2	Cytoplasm	phospholipid scramblase 4 catalyzes metal ion-induced atp-independent rapid bidirectional and non-specific movement of phospholipids (lipid scrambling or lipid flip-flop) between the inner and outer leaflet of the plasma membrane and participates in the redistribution of phospholipids between membrane leaflets (pubmed:23089641). metal ions bind to the calcium-binding site and induce conformation …	['3d-structure', 'alternative splicing', 'calcium', 'cell membrane', 'lipoprotein', 'membrane', 'nucleus', 'palmitate', 'phosphoprotein', 'proteomics identification', 'reference proteome', 'repeat', 'sh3-binding', 'transmembrane', 'transmembrane helix']	Lipid-related	Lipid binding
Q8IUC4	Cytoplasm|Cell membrane	rhophilin-2 binds specifically to gtp-rho. may function in a rho pathway to limit stress fiber formation and/or increase the turnover of f-actin structures in the absence of high levels of rhoa activity	['3d-structure', 'alternative splicing', 'coiled coil', 'cytoplasm', 'phosphoprotein', 'proteomics identification', 'reference proteome']	Other	Unclassified
Q01650	Cell membrane	large neutral amino acids transporter small subunit 1 the heterodimer with slc3a2 functions as a sodium-independent, high-affinity transporter that mediates uptake of large neutral amino acids such as phenylalanine, tyrosine, leucine, histidine, methionine, tryptophan, valine, isoleucine and alanine (pubmed:10049700, pubmed:10574970, pubmed:11557028, pubmed:11564694, pubmed:12117417, pubmed:12225…	['3d-structure', 'amino-acid transport', 'cell membrane', 'direct protein sequencing', 'disulfide bond', 'isopeptide bond', 'lysosome', 'membrane', 'phosphoprotein', 'proteomics identification', 'reference proteome', 'transmembrane', 'transmembrane helix', 'transport', 'ubl conjugation']	Transport	Transporter
P23368	Mitochondrion	nad-dependent malic enzyme, mitochondrial nad-dependent mitochondrial malic enzyme that catalyzes the oxidative decarboxylation of malate to pyruvate	['3d-structure', 'acetylation', 'allosteric enzyme', 'alternative splicing', 'direct protein sequencing', 'metal-binding', 'mitochondrion', 'nad', 'oxidoreductase', 'proteomics identification', 'reference proteome', 'transit peptide']	Metabolism	Redox
Q765P7	-	protein mtss 2 involved in plasma membrane dynamics. potentiated pdgf-mediated formation of membrane ruffles and lamellipodia in fibroblasts, acting via rac1 activation (pubmed:14752106). may function in actin bundling (pubmed:14752106)	['actin-binding', 'alternative splicing', 'cell projection', 'coiled coil', 'cytoplasm', 'disease variant', 'intellectual disability', 'phosphoprotein', 'proteomics identification', 'reference proteome']	Other	Unclassified
O60936	-	nucleolar protein 3 may be involved in rna splicing functions as an apoptosis repressor that blocks multiple modes of cell death. inhibits extrinsic apoptotic pathways through two different ways. firstly by interacting with fas and fadd upon fas activation blocking death-inducing signaling complex (disc) assembly (by similarity). secondly by interacting with casp8 in a mitochondria localization- …	['3d-structure', 'alternative splicing', 'apoptosis', 'calcium', 'cytoplasm', 'disease variant', 'lipoprotein', 'membrane', 'metal-binding', 'mitochondrion', 'mrna processing', 'mrna splicing', 'myristate', 'nucleus', 'phosphoprotein', 'proteomics identification', 'reference proteome', 'sarcoplasmic reticulum', 'ubl conjugation']	Other	Unclassified
P61916	-	npc intracellular cholesterol transporter 2 intracellular cholesterol transporter which acts in concert with npc1 and plays an important role in the egress of cholesterol from the lysosomal compartment (pubmed:11125141, pubmed:15937921, pubmed:17018531, pubmed:18772377, pubmed:29580834). unesterified cholesterol that has been released from ldls in the lumen of the late endosomes/lysosomes is tran…	['3d-structure', 'acetylation', 'alternative splicing', 'cholesterol metabolism', 'direct protein sequencing', 'disease variant', 'disulfide bond', 'endoplasmic reticulum', 'glycoprotein', 'lipid metabolism', 'lipid transport', 'lysosome', 'niemann-pick disease', 'proteomics identification', 'reference proteome', 'secreted', 'signal', 'steroid metabolism', 'sterol metabolism', 'transport']	Vesicle trafficking	Vesicle transport
Q02218	-	2-oxoglutarate dehydrogenase complex component e1 2-oxoglutarate dehydrogenase (e1o) component of the 2-oxoglutarate dehydrogenase complex (ogdhc) (pubmed:24495017, pubmed:25210035, pubmed:28435050). participates in the first step, rate limiting for the overall conversion of 2-oxoglutarate to succinyl-coa and co(2) catalyzed by the whole ogdhc (pubmed:24495017, pubmed:25210035, pubmed:28435050). …	['3d-structure', 'acetylation', 'alternative splicing', 'calcium', 'glycolysis', 'isopeptide bond', 'magnesium', 'metal-binding', 'mitochondrion', 'nucleus', 'oxidoreductase', 'phosphoprotein', 'proteomics identification', 'reference proteome', 'thiamine pyrophosphate', 'transit peptide', 'ubl conjugation']	Metabolism	Redox
P12004	-	dna sliding clamp pcna confers dna tethering and processivity to dna polymerases and other proteins (pubmed:24695737, pubmed:24939902, pubmed:35585232). auxiliary protein of dna polymerase delta and epsilon, is involved in the control of dna replication by increasing the polymerases' processivity during elongation of the leading strand (pubmed:35585232). induces a robust stimulatory effect on the…	['3d-structure', 'acetylation', 'deafness', 'direct protein sequencing', 'disease variant', 'disulfide bond', 'dna damage', 'dna repair', 'dna replication', 'dna-binding', 'dwarfism', 'host-virus interaction', 'isopeptide bond', 'methylation', 'neurodegeneration', 'nucleus', 'phosphoprotein', 'proteomics identification', 'reference proteome', 'ubl conjugation']	Proteostasis	Ubiquitin system
P42785	-	lysosomal pro-x carboxypeptidase cleaves c-terminal amino acids linked to proline in peptides such as angiotensin ii, iii and des-arg9-bradykinin. this cleavage occurs at acidic ph, but enzymatic activity is retained with some substrates at neutral ph	['3d-structure', 'alternative splicing', 'carboxypeptidase', 'direct protein sequencing', 'disulfide bond', 'glycoprotein', 'hydrolase', 'lysosome', 'protease', 'proteomics identification', 'reference proteome', 'signal', 'zymogen']	Protease	Protease
Q13951	-	core-binding factor subunit beta forms the heterodimeric complex core-binding factor (cbf) with runx family proteins (runx1, runx2, and runx3). runx members modulate the transcription of their target genes through recognizing the core consensus binding sequence 5'-tgtggt-3', or very rarely, 5'-tgcggt-3', within their regulatory regions via their runt domain, while cbfb is a non-dna-binding regula…	['3d-structure', 'alternative splicing', 'chromosomal rearrangement', 'disease variant', 'dwarfism', 'nucleus', 'phosphoprotein', 'proteomics identification', 'proto-oncogene', 'reference proteome']	Proteostasis	Ubiquitin system
P43686	-	26s proteasome regulatory subunit 6b component of the 26s proteasome, a multiprotein complex involved in the atp-dependent degradation of ubiquitinated proteins. this complex plays a key role in the maintenance of protein homeostasis by removing misfolded or damaged proteins, which could impair cellular functions, and by removing proteins whose functions are no longer required. therefore, the pro…	['3d-structure', 'acetylation', 'alternative splicing', 'atp-binding', 'cytoplasm', 'direct protein sequencing', 'nucleotide-binding', 'nucleus', 'phosphoprotein', 'proteasome', 'proteomics identification', 'reference proteome']	Proteostasis	Ubiquitin system
Q9HBL7	-	plasminogen receptor (kt) receptor for plasminogen. regulates urokinase plasminogen activator-dependent and stimulates tissue-type plasminogen activator-dependent cell surface plasminogen activation. proposed to be part of a local catecholaminergic cell plasminogen activation system that regulates neuroendocrine prohormone processing. involved in regulation of inflammatory response; regulates mon…	['cell membrane', 'chemotaxis', 'inflammatory response', 'membrane', 'plasminogen activation', 'proteomics identification', 'reference proteome', 'transmembrane', 'transmembrane helix']	Signaling	Kinase
P25786	-	proteasome subunit alpha type-1 component of the 20s core proteasome complex involved in the proteolytic degradation of most intracellular proteins. this complex plays numerous essential roles within the cell by associating with different regulatory particles. associated with two 19s regulatory particles, forms the 26s proteasome and thus participates in the atp-dependent degradation of ubiquitin…	['3d-structure', 'acetylation', 'alternative splicing', 'cytoplasm', 'direct protein sequencing', 'glycoprotein', 'immunity', 'isopeptide bond', 'nucleus', 'phosphoprotein', 'proteasome', 'proteomics identification', 'reference proteome', 'ubl conjugation']	Proteostasis	Ubiquitin system
P46779	-	large ribosomal subunit protein el28 component of the large ribosomal subunit (pubmed:12962325, pubmed:23636399, pubmed:32669547). the ribosome is a large ribonucleoprotein complex responsible for the synthesis of proteins in the cell (pubmed:12962325, pubmed:23636399, pubmed:32669547)	['3d-structure', 'acetylation', 'alternative splicing', 'cytoplasm', 'direct protein sequencing', 'isopeptide bond', 'phosphoprotein', 'proteomics identification', 'reference proteome', 'ribonucleoprotein', 'ribosomal protein', 'ubl conjugation']	Translation	Ribosomal protein
P30154	-	serine/threonine-protein phosphatase 2a 65 kda regulatory subunit a beta isoform the pr65 subunit of protein phosphatase 2a serves as a scaffolding molecule to coordinate the assembly of the catalytic subunit and a variable regulatory b subunit	['3d-structure', 'acetylation', 'alternative splicing', 'proteomics identification', 'reference proteome', 'repeat']	Other	Unclassified
P51648	-	aldehyde dehydrogenase family 3 member a2 catalyzes the oxidation of medium and long chain aliphatic aldehydes to fatty acids. active on a variety of saturated and unsaturated aliphatic aldehydes between 6 and 24 carbons in length (pubmed:18035827, pubmed:18182499, pubmed:22633490, pubmed:25047030, pubmed:9133646, pubmed:9662422). responsible for conversion of the sphingosine 1-phosphate (s1p) de…	['3d-structure', 'alternative splicing', 'direct protein sequencing', 'disease variant', 'endoplasmic reticulum', 'fatty acid metabolism', 'ichthyosis', 'intellectual disability', 'lipid metabolism', 'membrane', 'microsome', 'nad', 'oxidoreductase', 'phosphoprotein', 'proteomics identification', 'reference proteome', 'transmembrane', 'transmembrane helix']	Metabolism	Redox
Q9HDC9	-	adipocyte plasma membrane-associated protein exhibits strong arylesterase activity with beta-naphthyl acetate and phenyl acetate. may play a role in adipocyte differentiation	['acetylation', 'alternative splicing', 'glycoprotein', 'membrane', 'phosphoprotein', 'proteomics identification', 'reference proteome', 'signal-anchor', 'transmembrane', 'transmembrane helix']	Other	Unclassified
Q9H0B6	-	kinesin light chain 2 kinesin is a microtubule-associated force-producing protein that plays a role in organelle transport. the light chain functions in coupling of cargo to the heavy chain or in the modulation of its atpase activity (probable). through binding with plekhm2 and arl8b, recruits kinesin-1 to lysosomes and hence direct lysosomes movement toward microtubule plus ends (pubmed:22172677)	['3d-structure', 'alternative splicing', 'coiled coil', 'cytoplasm', 'cytoskeleton', 'hereditary spastic paraplegia', 'lysosome', 'membrane', 'microtubule', 'motor protein', 'neurodegeneration', 'neuropathy', 'phosphoprotein', 'proteomics identification', 'reference proteome', 'repeat', 'tpr repeat']	Metabolism	Energy
P11047	-	laminin subunit gamma-1 binding to cells via a high affinity receptor, laminin is thought to mediate the attachment, migration and organization of cells into tissues during embryonic development by interacting with other extracellular matrix components. as a subunit of laminin-1 (also known as laminin-111 or ehs laminin), it is involved in the stimulation of agrin-induced receptor clustering thro…	['3d-structure', 'basement membrane', 'cell adhesion', 'coiled coil', 'disulfide bond', 'extracellular matrix', 'glycoprotein', 'laminin egf-like domain', 'phosphoprotein', 'proteomics identification', 'reference proteome', 'repeat', 'secreted', 'signal']	Other	Unclassified
Q9NS15	-	latent-transforming growth factor beta-binding protein 3 key regulator of transforming growth factor beta (tgfb1, tgfb2 and tgfb3) that controls tgf-beta activation by maintaining it in a latent state during storage in extracellular space. associates specifically via disulfide bonds with the latency-associated peptide (lap), which is the regulatory chain of tgf-beta, and regulates integrin-depend…	['alternative splicing', 'amelogenesis imperfecta', 'disease variant', 'disulfide bond', 'dwarfism', 'egf-like domain', 'extracellular matrix', 'glycoprotein', 'growth factor binding', 'proteomics identification', 'reference proteome', 'repeat', 'secreted', 'signal']	Other	Unclassified
Q9UHA4	-	ragulator complex protein lamtor3 as part of the ragulator complex it is involved in amino acid sensing and activation of mtorc1, a signaling complex promoting cell growth in response to growth factors, energy levels, and amino acids (pubmed:20381137, pubmed:22980980, pubmed:28935770, pubmed:29107538, pubmed:29123114, pubmed:29158492, pubmed:30181260). activated by amino acids through a mechanism…	['3d-structure', 'alternative splicing', 'endosome', 'membrane', 'proteomics identification', 'reference proteome']	Vesicle trafficking	Vesicle transport
Q9HD67	-	unconventional myosin-x myosins are actin-based motor molecules with atpase activity. unconventional myosins serve in intracellular movements. myo10 binds to actin filaments and actin bundles and functions as a plus end-directed motor. moves with higher velocity and takes larger steps on actin bundles than on single actin filaments (pubmed:27580874). the tail domain binds to membranous compartmen…	['3d-structure', 'acetylation', 'actin-binding', 'alternative promoter usage', 'alternative splicing', 'atp-binding', 'calmodulin-binding', 'cell membrane', 'cell projection', 'coiled coil', 'cytoplasm', 'cytoskeleton', 'membrane', 'motor protein', 'myosin', 'nucleotide-binding', 'phosphoprotein', 'proteomics identification', 'reference proteome', 'repeat', 'transport']	Metabolism	Energy
Q9Y2J8	-	protein-arginine deiminase type-2 catalyzes the deimination of arginine residues of proteins	['3d-structure', 'alternative splicing', 'calcium', 'cytoplasm', 'hydrolase', 'metal-binding', 'proteomics identification', 'reference proteome']	Other	Unclassified
Q63HN8	-	e3 ubiquitin-protein ligase rnf213 atypical e3 ubiquitin ligase that can catalyze ubiquitination of both proteins and lipids, and which is involved in various processes, such as lipid metabolism, angiogenesis and cell-autonomous immunity (pubmed:21799892, pubmed:26126547, pubmed:26278786, pubmed:26766444, pubmed:30705059, pubmed:32139119, pubmed:34012115). acts as a key immune sensor by catalyzin…	['3d-structure', 'alternative splicing', 'angiogenesis', 'atp-binding', 'chromosomal rearrangement', 'coiled coil', 'cytoplasm', 'disease variant', 'hydrolase', 'immunity', 'isopeptide bond', 'lipid droplet', 'lipid metabolism', 'metal-binding', 'multifunctional enzyme', 'nucleotide-binding', 'phosphoprotein', 'proteomics identification', 'proto-oncogene', 'reference proteome', 'transferase', 'ub…	Proteostasis	Ubiquitin system
P18124	-	large ribosomal subunit protein ul30 component of the large ribosomal subunit (pubmed:12962325, pubmed:23636399, pubmed:32669547). the ribosome is a large ribonucleoprotein complex responsible for the synthesis of proteins in the cell (pubmed:12962325, pubmed:23636399, pubmed:32669547). binds to g-rich structures in 28s rrna and in mrnas (pubmed:12962325). plays a regulatory role in the translati…	['3d-structure', 'acetylation', 'cytoplasm', 'direct protein sequencing', 'phosphoprotein', 'proteomics identification', 'reference proteome', 'repeat', 'ribonucleoprotein', 'ribosomal protein', 'rna-binding']	Translation	Ribosomal protein
Q9UG63	-	atp-binding cassette sub-family f member 2	['acetylation', 'alternative splicing', 'atp-binding', 'nucleotide-binding', 'phosphoprotein', 'proteomics identification', 'reference proteome', 'repeat']	Other	Unclassified
P35611	-	alpha-adducin membrane-cytoskeleton-associated protein that promotes the assembly of the spectrin-actin network. binds to calmodulin	['acetylation', 'actin-binding', 'alternative splicing', 'calmodulin-binding', 'cell membrane', 'cytoplasm', 'cytoskeleton', 'direct protein sequencing', 'membrane', 'phosphoprotein', 'proteomics identification', 'reference proteome']	Other	Unclassified
P06396	-	gelsolin calcium-regulated, actin-modulating protein that binds to the plus (or barbed) ends of actin monomers or filaments, preventing monomer exchange (end-blocking or capping). it can promote the assembly of monomers into filaments (nucleation) as well as sever filaments already formed (pubmed:19666512). plays a role in ciliogenesis (pubmed:20393563)	['3d-structure', 'acetylation', 'actin capping', 'actin-binding', 'alternative initiation', 'alternative splicing', 'amyloid', 'amyloidosis', 'calcium', 'cilium biogenesis/degradation', 'corneal dystrophy', 'cytoplasm', 'cytoskeleton', 'direct protein sequencing', 'disease variant', 'disulfide bond', 'metal-binding', 'phosphoprotein', 'proteomics identification', 'reference proteome', 'repeat', '…	Other	Unclassified
Q8TEQ6	-	gem-associated protein 5 the smn complex catalyzes the assembly of small nuclear ribonucleoproteins (snrnps), the building blocks of the spliceosome, and thereby plays an important role in the splicing of cellular pre-mrnas (pubmed:16857593, pubmed:18984161, pubmed:20513430, pubmed:33963192). most spliceosomal snrnps contain a common set of sm proteins snrpb, snrpd1, snrpd2, snrpd3, snrpe, snrpf …	['3d-structure', 'coiled coil', 'cytoplasm', 'direct protein sequencing', 'disease variant', 'isopeptide bond', 'mrna processing', 'mrna splicing', 'nucleus', 'phosphoprotein', 'protein biosynthesis', 'proteomics identification', 'reference proteome', 'repeat', 'rna-binding', 'translation regulation', 'ubl conjugation', 'wd repeat']	RNA metabolism	RNA processing
P55259	-	pancreatic secretory granule membrane major glycoprotein gp2 functions as an intestinal m-cell transcytotic receptor specific for type-i-piliated bacteria that participates in the mucosal immune response toward these bacteria. at the apical membrane of m-cells it binds fimh, a protein of the bacteria type i pilus tip. internalizes bound bacteria, like e.coli and s.typhimurium, from the lumen of t…	['3d-structure', 'alternative splicing', 'cell membrane', 'cytoplasmic vesicle', 'disulfide bond', 'egf-like domain', 'endosome', 'glycoprotein', 'gpi-anchor', 'immunity', 'innate immunity', 'lipoprotein', 'membrane', 'proteomics identification', 'receptor', 'reference proteome', 'secreted', 'signal']	Vesicle trafficking	Vesicle transport
O94925	-	glutaminase kidney isoform, mitochondrial catalyzes the first reaction in the primary pathway for the renal catabolism of glutamine. plays a role in maintaining acid-base homeostasis. regulates the levels of the neurotransmitter glutamate, the main excitatory neurotransmitter in the brain (pubmed:30239721, pubmed:30575854, pubmed:30970188) lacks catalytic activity	['3d-structure', 'acetylation', 'alternative splicing', 'ank repeat', 'cataract', 'cytoplasm', 'direct protein sequencing', 'disease variant', 'epilepsy', 'hydrolase', 'mitochondrion', 'phosphoprotein', 'proteomics identification', 'reference proteome', 'repeat', 'transit peptide']	Other	Unclassified
P30511	-	hla class i histocompatibility antigen, alpha chain f non-classical major histocompatibility class ib molecule postulated to play a role in immune surveillance, immune tolerance and inflammation. functions in two forms, as a heterotrimeric complex with b2m/beta-2 microglobulin and a peptide (peptide-bound hla-f-b2m) and as an open conformer (oc) devoid of peptide and b2m (peptide-free oc). in com…	['3d-structure', 'alternative splicing', 'cell membrane', 'disulfide bond', 'endosome', 'glycoprotein', 'immunity', 'lysosome', 'membrane', 'mhc i', 'proteomics identification', 'reference proteome', 'signal', 'transmembrane', 'transmembrane helix']	Vesicle trafficking	Vesicle transport
Q13418	-	scaffold protein ilk scaffold protein which mediates protein-protein interactions during a range of cellular events including focal adhesion assembly, cell adhesion and cell migration (pubmed:17420447, pubmed:20005845, pubmed:30367047, pubmed:32528174). regulates integrin-mediated signal transduction by contributing to inside-out integrin activation (by similarity). recruits parva and lims1/pitch…	['3d-structure', 'acetylation', 'alternative splicing', 'ank repeat', 'atp-binding', 'cell junction', 'cell membrane', 'cell projection', 'cytoplasm', 'cytoskeleton', 'magnesium', 'membrane', 'metal-binding', 'nucleotide-binding', 'nucleus', 'phosphoprotein', 'proteomics identification', 'reference proteome', 'repeat']	Other	Unclassified
P17936	-	insulin-like growth factor-binding protein 3 multifunctional protein that plays a critical role in regulating the availability of igfs such as igf1 and igf2 to their receptors and thereby regulates igf-mediated cellular processes including proliferation, differentiation, and apoptosis in a cell-type specific manner (pubmed:10874028, pubmed:19556345). also exhibits igf-independent antiproliferativ…	['3d-structure', 'alternative splicing', 'apoptosis', 'direct protein sequencing', 'disulfide bond', 'glycoprotein', 'growth factor binding', 'nucleus', 'phosphoprotein', 'proteomics identification', 'reference proteome', 'secreted', 'signal']	Other	Unclassified
P16144	-	integrin beta-4 integrin alpha-6/beta-4 is a receptor for laminin. plays a critical structural role in the hemidesmosome of epithelial cells. is required for the regulation of keratinocyte polarity and motility. itga6:itgb4 binds to nrg1 (via egf domain) and this binding is essential for nrg1-erbb signaling (pubmed:20682778). itga6:itgb4 binds to igf1 and this binding is essential for igf1 signal…	['3d-structure', 'alternative splicing', 'calcium', 'cell adhesion', 'cell junction', 'cell membrane', 'direct protein sequencing', 'disease variant', 'disulfide bond', 'egf-like domain', 'epidermolysis bullosa', 'glycoprotein', 'integrin', 'lipoprotein', 'magnesium', 'membrane', 'metal-binding', 'palmitate', 'phosphoprotein', 'proteomics identification', 'receptor', 'reference proteome', 'repeat…	Other	Unclassified
Q14739	-	delta(14)-sterol reductase lbr catalyzes the reduction of the c14-unsaturated bond of lanosterol, as part of the metabolic pathway leading to cholesterol biosynthesis (pubmed:12618959, pubmed:16784888, pubmed:21327084, pubmed:27336722, pubmed:9630650). plays a critical role in myeloid cell cholesterol biosynthesis which is essential to both myeloid cell growth and functional maturation (by simila…	['3d-structure', 'acetylation', 'cholesterol biosynthesis', 'cholesterol metabolism', 'cytoplasm', 'disease variant', 'dna-binding', 'dwarfism', 'endoplasmic reticulum', 'lipid biosynthesis', 'lipid metabolism', 'membrane', 'nucleus', 'oxidoreductase', 'phosphoprotein', 'proteomics identification', 'receptor', 'reference proteome', 'steroid biosynthesis', 'steroid metabolism', 'sterol biosynthesi…	Metabolism	Redox
P24043	-	laminin subunit alpha-2 binding to cells via a high affinity receptor, laminin is thought to mediate the attachment, migration and organization of cells into tissues during embryonic development by interacting with other extracellular matrix components	['3d-structure', 'basement membrane', 'cell adhesion', 'coiled coil', 'congenital muscular dystrophy', 'direct protein sequencing', 'disease variant', 'disulfide bond', 'extracellular matrix', 'glycoprotein', 'laminin egf-like domain', 'limb-girdle muscular dystrophy', 'proteomics identification', 'reference proteome', 'repeat', 'secreted', 'signal']	Other	Unclassified
Q8TDZ2	-	[f-actin]-monooxygenase mical1 monooxygenase that promotes depolymerization of f-actin by mediating oxidation of specific methionine residues on actin to form methionine-sulfoxide, resulting in actin filament disassembly and preventing repolymerization (pubmed:29343822). in the absence of actin, it also functions as a nadph oxidase producing h(2)o(2) (pubmed:21864500, pubmed:26845023, pubmed:2934…	['3d-structure', 'actin-binding', 'alternative splicing', 'coiled coil', 'cytoplasm', 'cytoskeleton', 'endosome', 'fad', 'flavoprotein', 'lim domain', 'membrane', 'metal-binding', 'monooxygenase', 'nadp', 'oxidoreductase', 'phosphoprotein', 'proteomics identification', 'reference proteome', 'zinc']	Vesicle trafficking	Vesicle transport
P42285	-	exosome rna helicase mtr4 catalyzes the atp-dependent unwinding of rna duplexes with a single-stranded 3' rna extension (pubmed:27871484, pubmed:29844170, pubmed:29906447). central subunit of many protein complexes, namely tramp-like, nuclear exosome targeting (next) and poly(a) tail exosome targeting (paxt) (pubmed:21855801, pubmed:27871484, pubmed:29844170). next functions as an rna exosome cof…	['3d-structure', 'acetylation', 'atp-binding', 'direct protein sequencing', 'dna damage', 'helicase', 'hydrolase', 'isopeptide bond', 'mrna processing', 'mrna splicing', 'nucleotide-binding', 'nucleus', 'phosphoprotein', 'proteomics identification', 'reference proteome', 'rrna processing', 'spliceosome', 'ubl conjugation']	RNA metabolism	Helicase
Q9UM54	-	unconventional myosin-vi myosins are actin-based motor molecules with atpase activity (by similarity). unconventional myosins serve in intracellular movements (by similarity). myosin 6 is a reverse-direction motor protein that moves towards the minus-end of actin filaments (pubmed:10519557). has slow rate of actin-activated adp release due to weak atp binding (by similarity). functions in a varie…	['3d-structure', 'actin-binding', 'alternative splicing', 'atp-binding', 'calmodulin-binding', 'cardiomyopathy', 'cell membrane', 'cell projection', 'coated pit', 'cytoplasm', 'cytoplasmic vesicle', 'deafness', 'disease variant', 'endocytosis', 'endosome', 'golgi apparatus', 'hearing', 'membrane', 'motor protein', 'myosin', 'non-syndromic deafness', 'nucleotide-binding', 'nucleus', 'phosphoprotei…	Vesicle trafficking	Vesicle transport
Q12965	-	unconventional myosin-ie actin-based motor molecule with atpase activity (pubmed:11940582, pubmed:36316095). unconventional myosins serve in intracellular movements. their highly divergent tails bind to membranous compartments, which are then moved relative to actin filaments. binds to membranes containing anionic phospholipids via its tail domain. involved in clathrin-mediated endocytosis and in…	['actin-binding', 'atp-binding', 'calmodulin-binding', 'cell junction', 'cytoplasm', 'cytoplasmic vesicle', 'cytoskeleton', 'disease variant', 'lipid-binding', 'motor protein', 'myosin', 'nucleotide-binding', 'phosphoprotein', 'proteomics identification', 'reference proteome', 'sh3 domain']	Vesicle trafficking	Vesicle transport
Q969H8	-	myeloid-derived growth factor bone marrow-derived monocyte and paracrine-acting protein that promotes cardiac myocyte survival and adaptive angiogenesis for cardiac protection and/or repair after myocardial infarction (mi). stimulates endothelial cell proliferation through a mapk1/3-, stat3- and ccnd1-mediated signaling pathway. inhibits cardiac myocyte apoptosis in a pi3k/akt-dependent signaling…	['3d-structure', 'angiogenesis', 'apoptosis', 'direct protein sequencing', 'endoplasmic reticulum', 'golgi apparatus', 'proteomics identification', 'reference proteome', 'secreted', 'signal']	Other	Unclassified
Q969V3	-	bos complex subunit ncln component of the multi-pass translocon (mpt) complex that mediates insertion of multi-pass membrane proteins into the lipid bilayer of membranes (pubmed:32820719, pubmed:36261522). the mpt complex takes over after the sec61 complex: following membrane insertion of the first few transmembrane segments of proteins by the sec61 complex, the mpt complex occludes the lateral g…	['3d-structure', 'alternative splicing', 'endoplasmic reticulum', 'glycoprotein', 'membrane', 'proteomics identification', 'reference proteome', 'signal', 'transmembrane', 'transmembrane helix']	Lipid-related	Lipid binding
P13473	-	lysosome-associated membrane glycoprotein 2 lysosomal membrane glycoprotein which plays an important role in lysosome biogenesis, lysosomal ph regulation and autophagy (pubmed:11082038, pubmed:18644871, pubmed:24880125, pubmed:27628032, pubmed:36586411, pubmed:37390818, pubmed:8662539). acts as an important regulator of lysosomal lumen ph regulation by acting as a direct inhibitor of the proton c…	['3d-structure', 'alternative splicing', 'autophagy', 'cell membrane', 'cytoplasmic vesicle', 'direct protein sequencing', 'disease variant', 'disulfide bond', 'endosome', 'glycogen storage disease', 'glycoprotein', 'lysosome', 'membrane', 'proteomics identification', 'reference proteome', 'signal', 'transmembrane', 'transmembrane helix']	Vesicle trafficking	Vesicle transport
P42704	-	leucine-rich ppr motif-containing protein, mitochondrial may play a role in rna metabolism in both nuclei and mitochondria. in the nucleus binds to hnrpa1-associated poly(a) mrnas and is part of nmrnp complexes at late stages of mrna maturation which are possibly associated with nuclear mrna export. positively modulates nuclear export of mrnas containing the eif4e sensitivity element (4ese) by bi…	['3d-structure', 'acetylation', 'autophagy', 'direct protein sequencing', 'disease variant', 'dna-binding', 'leigh syndrome', 'membrane', 'mitochondrion', 'mrna transport', 'nucleus', 'phosphoprotein', 'primary mitochondrial disease', 'proteomics identification', 'reference proteome', 'repeat', 'rna-binding', 'transcription', 'transcription regulation', 'transit peptide', 'transport']	Other	Unclassified
Q08431	-	lactadherin plays an important role in the maintenance of intestinal epithelial homeostasis and the promotion of mucosal healing. promotes vegf-dependent neovascularization (by similarity). contributes to phagocytic removal of apoptotic cells in many tissues. specific ligand for the alpha-v/beta-3 and alpha-v/beta-5 receptors. also binds to phosphatidylserine-enriched cell surfaces in a receptor-…	['alternative splicing', 'amyloid', 'angiogenesis', 'cell adhesion', 'cytoplasmic vesicle', 'direct protein sequencing', 'disulfide bond', 'egf-like domain', 'fertilization', 'glycoprotein', 'membrane', 'phosphoprotein', 'proteomics identification', 'reference proteome', 'repeat', 'secreted', 'signal']	Vesicle trafficking	Vesicle transport
P46734	-	dual specificity mitogen-activated protein kinase kinase 3 dual specificity kinase. is activated by cytokines and environmental stress in vivo. catalyzes the concomitant phosphorylation of a threonine and a tyrosine residue in the map kinase p38. part of a signaling cascade that begins with the activation of the adrenergic receptor adra1b and leads to the activation of mapk14	['acetylation', 'alternative splicing', 'atp-binding', 'disease variant', 'kinase', 'nucleotide-binding', 'phosphoprotein', 'proteomics identification', 'reference proteome', 'serine/threonine-protein kinase', 'transferase', 'tyrosine-protein kinase']	Metabolism	General enzyme
O15439	-	atp-binding cassette sub-family c member 4 atp-dependent transporter of the atp-binding cassette (abc) family that actively extrudes physiological compounds and xenobiotics from cells (pubmed:11856762, pubmed:12523936, pubmed:15364914, pubmed:38886124, pubmed:40138312). transports a range of endogenous molecules that have a key role in cellular communication and signaling, including cyclic nucleo…	['3d-structure', 'alternative splicing', 'atp-binding', 'cell membrane', 'disease variant', 'glycoprotein', 'lipid transport', 'magnesium', 'membrane', 'metal-binding', 'nucleotide-binding', 'phosphoprotein', 'proteomics identification', 'reference proteome', 'repeat', 'translocase', 'transmembrane', 'transmembrane helix', 'transport']	Transport	Transporter
[truncated: 2,038 more rows]
