# Supplementary material for: Machine-Learning Prediction of Extracellular Vesicle Protein Sorting Expands the Characterization of Secretory Functions in Mucor circinelloides
Source: J Fungi (Basel). 2026 Jun 17;12(6):442. doi: 10.3390/jof12060442 (PMC13301921; doi:10.3390/jof12060442)
Supplement: Supplementary file 1 [file jof-12-00442-s001.zip › Table S6_orthogroups_EV_validation.xlsx]

## Sheet: Orthogroups_EVpredicted
Orthogroup	Mucor circinelloides EV_predicted	Histoplasma capsulatum EV_detected
OG0000000	EPB89614	EEH03275, EEH04966, EEH05473, EEH05497, EEH06159, EEH06165, EEH07456, EEH08009, EEH08356, EEH09841, EEH10940, EEH11284, EEH11297
OG0000001	EPB86220	EEH02580, EEH05338, EEH05581, EEH06023, EEH06488, EEH06489, EEH07157, EEH07310, EEH08042, EEH08685, EEH09899, EEH10803
OG0000002	EPB84972	EEH05846, EEH06242, EEH07117, EEH07870, EEH09161, EEH10197, EEH10478, EEH11142
OG0000003		EEH03093, EEH05941, EEH07874, EEH08455, EEH09099, EEH10347, EEH10863, EEH11125
OG0000004	EPB90743	EEH02899, EEH02945, EEH03396, EEH04127, EEH05080, EEH09231, EEH10063
OG0000005	EPB86214, EPB86615, EPB87199, EPB87909, EPB88240, EPB90087, EPB92344	EEH06895
OG0000006	EPB83451	EEH03200, EEH03251, EEH05914, EEH05916, EEH07144, EEH10288
OG0000007	EPB86402	EEH02752, EEH04088, EEH07753, EEH10433, EEH10458
OG0000008	EPB86041, EPB87640, EPB90705, EPB91332, EPB92765	EEH06317
OG0000009	EPB80933, EPB82307, EPB84624, EPB90036, EPB90628	EEH07104
OG0000010	EPB83986, EPB85313, EPB90240	EEH06090, EEH07504, EEH11347
OG0000011		EEH03988, EEH06635, EEH07383, EEH10043, EEH11247, EEH11370
OG0000012	EPB90455	EEH02944, EEH04206, EEH08907, EEH09730, EEH10757
OG0000013	EPB82265, EPB85625, EPB85964, EPB88925, EPB90033	EEH05010
OG0000014	EPB82930, EPB85651, EPB86839, EPB90520	EEH08163, EEH08213
OG0000015	EPB90347	EEH05161, EEH05286, EEH07124, EEH10322
OG0000016	EPB89298, EPB91430	EEH07511, EEH07818, EEH09369
OG0000017	EPB86422, EPB90596	EEH04857, EEH06411, EEH08630
OG0000018	EPB91004	EEH02637, EEH03661, EEH08845, EEH10084
OG0000019	EPB92871	EEH03127, EEH05103, EEH07588, EEH09809
OG0000020	EPB85376, EPB89199, EPB91066, EPB92362	EEH08478
OG0000021	EPB91408, EPB92564	EEH03071, EEH03454, EEH11371
OG0000022	EPB84555, EPB89917	EEH04785, EEH10837, EEH10944
OG0000023		EEH02912, EEH06343, EEH07655, EEH09703, EEH10595
OG0000024	EPB88077	EEH05333, EEH06003, EEH11149, EEH11576
OG0000025	EPB85772, EPB90426, EPB92388	EEH04767, EEH05652
OG0000026	EPB82333, EPB82703, EPB83074, EPB91067	EEH03856
OG0000027	EPB81591, EPB81954, EPB91314, EPB91582	EEH02941
OG0000028	EPB81296, EPB84385, EPB84794, EPB87086	EEH09668
OG0000029	EPB86339	EEH06530, EEH08158, EEH08207, EEH08727
OG0000030	EPB81583, EPB81759, EPB82374	EEH05900, EEH06573
OG0000031	EPB83257, EPB91468, EPB93072	EEH11728
OG0000032	EPB82818, EPB88587, EPB91082	EEH03794
OG0000033	EPB85455, EPB86335	EEH06535, EEH06561
OG0000034	EPB90070	EEH04118, EEH06438, EEH07617
OG0000035	EPB84042, EPB86824, EPB87136	EEH06649
OG0000036		EEH03027, EEH03270, EEH06731, EEH11095
OG0000037	EPB88128	EEH07220, EEH09857, EEH11537
OG0000038	EPB81110	EEH03986, EEH09108, EEH10813
OG0000039	EPB86488, EPB91560, EPB92128	EEH10871
OG0000040	EPB90907, EPB92718	EEH09740, EEH11085
OG0000041		EEH03263, EEH04499, EEH04818, EEH09966
OG0000042	EPB85064, EPB88762	EEH04180, EEH05782
OG0000043	EPB83571	EEH02673, EEH04111, EEH06514
OG0000044	EPB85246, EPB91902, EPB92797	EEH03810
OG0000045	EPB84855	EEH03518, EEH03778, EEH07446
OG0000046	EPB83953, EPB87236	EEH03793, EEH07292
OG0000047		EEH03002, EEH08081, EEH09762, EEH10538
OG0000048	EPB86153, EPB86324	EEH02722, EEH02890
OG0000049	EPB87980, EPB89363	EEH02805, EEH05937
OG0000050	EPB82056, EPB92524	EEH09882, EEH09883
OG0000051	EPB88054, EPB89622, EPB91827	EEH10445
OG0000052	EPB81288	EEH06754, EEH09072, EEH09497
OG0000053	EPB88478	EEH07390, EEH08875, EEH09145
OG0000054	EPB92360	EEH05188, EEH08668, EEH09061
OG0000055	EPB82810, EPB89518, EPB91608	EEH08304
OG0000056	EPB80979, EPB84554, EPB86388	EEH07830
OG0000057	EPB88705, EPB90057, EPB90191	EEH08408
OG0000058	EPB83547	EEH05227, EEH05608, EEH07414
OG0000059	EPB87762	EEH05583, EEH06179, EEH06789
OG0000060	EPB83283, EPB84450, EPB92638, EPB92639
OG0000061	EPB82456, EPB85415, EPB85591, EPB87860
OG0000062	EPB81149, EPB82588, EPB84125, EPB85886
OG0000063	EPB82251	EEH08342, EEH11748
OG0000064	EPB89583	EEH06646, EEH10905
OG0000065	EPB88333	EEH02933, EEH03098
OG0000066	EPB86437	EEH02610, EEH04825
OG0000067	EPB88420, EPB91635	EEH10762
OG0000068	EPB82181, EPB84272	EEH11387
OG0000069		EEH03139, EEH08063, EEH11714
OG0000070	EPB91817, EPB92690	EEH10652
OG0000071	EPB89375	EEH10597, EEH11002
OG0000072		EEH05571, EEH09835, EEH10929
OG0000073	EPB87556	EEH07993, EEH10993
OG0000074		EEH02710, EEH03674, EEH11442
OG0000075	EPB86664, EPB92750	EEH10805
OG0000076	EPB85099	EEH11607, EEH11629
OG0000077	EPB84434, EPB90131	EEH10633
OG0000078	EPB86516	EEH06696, EEH11418
OG0000079		EEH05832, EEH09985, EEH11027
OG0000080		EEH03927, EEH07214, EEH11491
OG0000081	EPB85979, EPB89035	EEH10601
OG0000082	EPB92964	EEH07895, EEH10629
OG0000083	EPB89975	EEH04721, EEH10188
OG0000084	EPB90074, EPB90491	EEH04722
OG0000085	EPB84069, EPB90976	EEH04794
OG0000086		EEH04904, EEH05920, EEH10238
OG0000087	EPB82777	EEH04992, EEH09336
OG0000088	EPB89534	EEH04956, EEH08767
OG0000089	EPB86922, EPB87946	EEH04495
OG0000090	EPB85635	EEH04435, EEH06408
OG0000091	EPB91358	EEH04284, EEH06269
OG0000092	EPB81251, EPB85194	EEH04422
OG0000093	EPB83878, EPB88749	EEH04211
OG0000094	EPB89717, EPB91897	EEH04058
OG0000095	EPB83489, EPB87156	EEH03542
OG0000096	EPB87432	EEH03556, EEH08291
OG0000097	EPB83752, EPB88039	EEH03301
OG0000098	EPB86090	EEH03497, EEH10013
OG0000099	EPB86415, EPB88116	EEH03490
OG0000100	EPB85708, EPB89045	EEH03103
OG0000101	EPB85630	EEH03062, EEH09185
OG0000102		EEH02873, EEH08183, EEH08233
OG0000103		EEH02951, EEH07370, EEH07795
OG0000104	EPB83435, EPB92111	EEH02796
OG0000105	EPB86155	EEH05856, EEH10246
OG0000106		EEH08377, EEH09768, EEH10218
OG0000107	EPB90267	EEH08607, EEH10198
OG0000108	EPB86176, EPB90305	EEH10109
OG0000109	EPB86175	EEH07103, EEH10113
OG0000110	EPB81009, EPB81998	EEH09224
OG0000111	EPB83001, EPB88228	EEH08771
OG0000112	EPB88907	EEH06057, EEH08871
OG0000113	EPB83924, EPB92146	EEH09337
OG0000114	EPB84413, EPB91508	EEH08670
OG0000115	EPB84771, EPB91310	EEH09554
OG0000116	EPB92986	EEH07890, EEH08102
OG0000117	EPB84143	EEH08189, EEH08240
OG0000118	EPB92081	EEH08161, EEH08211
OG0000119	EPB81650, EPB89019	EEH08373
OG0000120	EPB82626, EPB86357	EEH07926
OG0000121	EPB81649	EEH05257, EEH08423
OG0000122	EPB83427, EPB84634	EEH08370
OG0000123	EPB82105, EPB88962	EEH07787
OG0000124	EPB82652, EPB91338	EEH07675
OG0000125	EPB82580, EPB87560	EEH07494
OG0000126	EPB82904, EPB85250	EEH07304
OG0000127	EPB88397, EPB90754	EEH07231
OG0000128	EPB82176, EPB87908	EEH06120
OG0000129	EPB89642	EEH05578, EEH06102
OG0000130	EPB83025, EPB91744	EEH06072
OG0000131	EPB88599, EPB90150	EEH05547
OG0000132	EPB86298, EPB92320	EEH05779
OG0000133	EPB86724, EPB92443	EEH05501
OG0000134	EPB84371, EPB86755	EEH05361
OG0000135	EPB83786, EPB84784, EPB92772
OG0000136	EPB81507, EPB86295, EPB90727
OG0000137	EPB81088, EPB89874, EPB90195
OG0000138	EPB83242, EPB83952, EPB88838
OG0000139	EPB85020, EPB85021, EPB86920
OG0000140	EPB83253, EPB84052, EPB85769
OG0000141	EPB82625	EEH04522
OG0000142	EPB86036	EEH05682
OG0000143	EPB82842	EEH10723
OG0000144	EPB81843	EEH05260
OG0000145	EPB90564	EEH10533
OG0000146	EPB83824	EEH11401
OG0000147	EPB89280	EEH09510
OG0000148	EPB86801	EEH04724
OG0000149	EPB90103	EEH06122
OG0000150	EPB85257	EEH10602
OG0000151	EPB84747	EEH11088
OG0000152	EPB82565	EEH05124
OG0000153	EPB91784	EEH04398
OG0000154	EPB86128	EEH03815
OG0000155	EPB87495	EEH06288
OG0000156	EPB84549	EEH02793
OG0000157	EPB83817	EEH08794
OG0000158		EEH02506, EEH02519
OG0000159	EPB88154	EEH10645
OG0000160	EPB88389	EEH11577
OG0000161		EEH07332, EEH11374
OG0000162	EPB83403	EEH11542
OG0000163	EPB86278	EEH11277
OG0000164	EPB85088	EEH10800
OG0000165	EPB85236	EEH10841
OG0000166	EPB84935	EEH11024
OG0000167	EPB84665	EEH11188
OG0000168	EPB83613	EEH11028
OG0000169	EPB82974	EEH11382
OG0000170		EEH05463, EEH10698
OG0000171	EPB91833	EEH10902
OG0000172	EPB92142	EEH11167
OG0000173	EPB85108	EEH10936
OG0000174	EPB87990	EEH11055
OG0000175		EEH05050, EEH11474
OG0000176	EPB83923	EEH10687
OG0000177		EEH02985, EEH11712
OG0000178		EEH08599, EEH11633
OG0000179	EPB86716	EEH10680
OG0000180	EPB85578	EEH10804
OG0000181	EPB83008	EEH10650
OG0000182	EPB82984	EEH10969
OG0000183		EEH08271, EEH11531
OG0000184	EPB85349	EEH04938
OG0000185	EPB90288	EEH04900
OG0000186	EPB92580	EEH05091
OG0000187	EPB87158	EEH04876
OG0000188	EPB86460	EEH04853
OG0000189	EPB88050	EEH04842
OG0000190		EEH05081, EEH09686
OG0000191	EPB81774	EEH04850
OG0000192	EPB91550	EEH04775
OG0000193	EPB90875	EEH04828
OG0000194		EEH04492, EEH06216
OG0000195	EPB90228	EEH04541
OG0000196	EPB91159	EEH04570
OG0000197	EPB90636	EEH04532
OG0000198		EEH04310, EEH07019
OG0000199	EPB82635	EEH04123
OG0000200		EEH04179, EEH05935
OG0000201	EPB86286	EEH04348
OG0000202		EEH03912, EEH05855
OG0000203	EPB91519	EEH04084
OG0000204	EPB87231	EEH03572
OG0000205	EPB89351	EEH03609
OG0000206	EPB89047	EEH03816
OG0000207	EPB83411	EEH03736
OG0000208	EPB86586	EEH03812
OG0000209	EPB87701	EEH03422
OG0000210	EPB88541	EEH03417
OG0000211		EEH03442, EEH06468
OG0000212	EPB83712	EEH03354
OG0000213	EPB86492	EEH03333
OG0000214	EPB87849	EEH03319
OG0000215	EPB87178	EEH03324
OG0000216	EPB91612	EEH03155
OG0000217	EPB90479	EEH03254
OG0000218		EEH03141, EEH05550
OG0000219	EPB87500	EEH03180
OG0000220		EEH03084, EEH05454
OG0000221		EEH03028, EEH08466
OG0000222	EPB84077	EEH03088
OG0000223	EPB82263	EEH02972
OG0000224	EPB92007	EEH02940
OG0000225		EEH02906, EEH09331
OG0000226	EPB85298	EEH02902
OG0000227	EPB85507	EEH02929
OG0000228	EPB88052	EEH02930
OG0000229	EPB89973	EEH02849
OG0000230		EEH02812, EEH08340
OG0000231	EPB84212	EEH09782
OG0000232	EPB85961	EEH09936
OG0000233	EPB88016	EEH10050
OG0000234	EPB83052	EEH09794
OG0000235	EPB83797	EEH09699
OG0000236		EEH05325, EEH09854
OG0000237	EPB81362	EEH09954
OG0000238	EPB90703	EEH10519
OG0000239	EPB87829	EEH10328
OG0000240	EPB90614	EEH10476
OG0000241		EEH06752, EEH09678
OG0000242	EPB90685	EEH02725
OG0000243	EPB90603	EEH02668
OG0000244	EPB84793	EEH02687
OG0000245	EPB84987	EEH02615
OG0000246	EPB87107	EEH08842
OG0000247	EPB81957	EEH09477
OG0000248	EPB83320	EEH08774
OG0000249	EPB84718	EEH09008
OG0000250		EEH07765, EEH09010
OG0000251		EEH05664, EEH08876
OG0000252		EEH08973, EEH09159
OG0000253	EPB91886	EEH08661
OG0000254	EPB85430	EEH09040
OG0000255	EPB89615	EEH09245
OG0000256	EPB83704	EEH08804
OG0000257	EPB90190	EEH08744
OG0000258	EPB88790	EEH08690
OG0000259		EEH07513, EEH09124
OG0000260		EEH05136, EEH09350
OG0000261		EEH07121, EEH09332
OG0000262	EPB90627	EEH09131
OG0000263	EPB89348	EEH08858
OG0000264	EPB83445	EEH09352
OG0000265	EPB89825	EEH09164
OG0000266	EPB81865	EEH08994
OG0000267	EPB86792	EEH09319
OG0000268	EPB92998	EEH09436
OG0000269	EPB92546	EEH09113
OG0000270		EEH08169, EEH08219
OG0000271		EEH08308, EEH08522
OG0000272		EEH08180, EEH08230
OG0000273	EPB90807	EEH07826
OG0000274		EEH08176, EEH08226
OG0000275		EEH08167, EEH08217
OG0000276	EPB85810	EEH07952
OG0000277	EPB86770	EEH08109
OG0000278	EPB86883	EEH08409
OG0000279		EEH06671, EEH07893
OG0000280	EPB86368	EEH08618
OG0000281	EPB89733	EEH07994
OG0000282	EPB85185	EEH07898
OG0000283	EPB83444	EEH08136
OG0000284	EPB85749	EEH08392
OG0000285	EPB90895	EEH07901
OG0000286	EPB89381	EEH08421
OG0000287	EPB91845	EEH07915
OG0000288	EPB91755	EEH02546
OG0000289	EPB87244	EEH07808
OG0000290	EPB87275	EEH07793
OG0000291	EPB87735	EEH07631
OG0000292	EPB83999	EEH07081
OG0000293	EPB92292	EEH07505
OG0000294	EPB87975	EEH07131
OG0000295	EPB86434	EEH07723
OG0000296	EPB88318	EEH07351
OG0000297	EPB90662	EEH07275
OG0000298	EPB81642	EEH07385
OG0000299		EEH06582, EEH06902
OG0000300	EPB90284	EEH06601
OG0000301	EPB87296	EEH07050
OG0000302	EPB91530	EEH06818
OG0000303	EPB87871	EEH06877
OG0000304	EPB85045	EEH06647
OG0000305	EPB93110	EEH06604
OG0000306	EPB93081	EEH06546
OG0000307		EEH05480, EEH06920
OG0000308	EPB88372	EEH06500
OG0000309		EEH05560, EEH06324
OG0000310	EPB92835	EEH06152
OG0000311	EPB86109	EEH06157
OG0000312		EEH05978, EEH06294
OG0000313	EPB82623	EEH06475
OG0000314	EPB86497	EEH06454
OG0000315	EPB81498	EEH06435
OG0000316	EPB88495	EEH06372
OG0000317	EPB89775	EEH06002
OG0000318	EPB84028	EEH06261
OG0000319	EPB89507	EEH05968
OG0000320	EPB89118	EEH06292
OG0000321	EPB83779	EEH05970
OG0000322	EPB81758	EEH06311
OG0000323	EPB89409	EEH06020
OG0000324	EPB93108	EEH05617
OG0000325	EPB92276	EEH05776
OG0000326	EPB81228	EEH05829
OG0000327	EPB84874	EEH05640
OG0000328	EPB86263	EEH05858
OG0000329	EPB91531	EEH05337
OG0000330	EPB83458	EEH05181
OG0000331	EPB87897	EEH05397
OG0000332	EPB84532	EEH05390
OG0000333	EPB86345	EEH05302
OG0000334	EPB91241	EEH05133
OG0000335	EPB91837	EEH05117
OG0000336	EPB81376	EEH05267
OG0000337	EPB81637	EEH05251
OG0000338	EPB86877	EEH05343
OG0000339	EPB88916	EEH05258
OG0000340	EPB83611	EEH05506
OG0000341	EPB83143, EPB92956
OG0000342	EPB85317, EPB92909
OG0000343	EPB83327, EPB92359
OG0000344	EPB84044, EPB92225
OG0000345	EPB91394, EPB92238
OG0000346	EPB84946, EPB91127
OG0000347	EPB84834, EPB90968
OG0000348	EPB81244, EPB90391
OG0000349	EPB83047, EPB90306
OG0000350	EPB81798, EPB89690
OG0000351	EPB81639, EPB89246
OG0000352	EPB82976, EPB89065
OG0000353	EPB86530, EPB89036
OG0000354	EPB84646, EPB87523
OG0000355	EPB85386, EPB86786
OG0000356	EPB85076, EPB86609
OG0000357	EPB82344, EPB85870
OG0000358	EPB82596, EPB85696
OG0000359	EPB81258, EPB84703
OG0000360	EPB81965, EPB84375
OG0000361	EPB81997, EPB83087
OG0000362	EPB82550, EPB83011
OG0000363	EPB81452, EPB82368
OG0000364	EPB81536, EPB81679
OG0000365	EPB82064
OG0000366		EEH08877
OG0000367		EEH04737
OG0000368	EPB84642
OG0000369		EEH03347
OG0000370	EPB91831
OG0000371	EPB88504
OG0000372	EPB87262
OG0000373		EEH07552
OG0000374		EEH08335
OG0000375	EPB85427
OG0000376		EEH09476
OG0000377	EPB82274
OG0000378		EEH04472
OG0000379		EEH03065
OG0000380	EPB89168
OG0000381	EPB84931
OG0000382		EEH03384
OG0000383	EPB87598
OG0000384	EPB92553
OG0000385		EEH06340
OG0000386		EEH10747
OG0000387		EEH10282
OG0000388	EPB87400
OG0000389		EEH08326
OG0000390		EEH11177
OG0000391	EPB92092
OG0000392		EEH05952
OG0000393		EEH03045
OG0000394		EEH11420
OG0000395		EEH09070
OG0000396		EEH09354
OG0000397		EEH11172
OG0000398	EPB87710
OG0000399		EEH05587
OG0000400		EEH10447
OG0000401		EEH04291
OG0000402		EEH04207
OG0000403	EPB81800
OG0000404		EEH10130
OG0000405	EPB88317
OG0000406		EEH07977
OG0000407		EEH09661
OG0000408		EEH07709
OG0000409		EEH04697
OG0000410		EEH10586
OG0000411		EEH03938
OG0000412		EEH08604
OG0000413		EEH11352
OG0000414	EPB83701
OG0000415		EEH10891
OG0000416	EPB89540
OG0000417		EEH03689
OG0000418		EEH10134
OG0000419		EEH10329
OG0000420		EEH10578
OG0000421		EEH11068
OG0000422		EEH03268
OG0000423	EPB90423
OG0000424		EEH11334
OG0000425		EEH06574
OG0000426	EPB81733
OG0000427		EEH08799
OG0000428		EEH03439
OG0000429		EEH09186
OG0000430	EPB87662
OG0000431		EEH05360
OG0000432	EPB82776
OG0000433	EPB89420
OG0000434		EEH04482
OG0000435	EPB90682
OG0000436		EEH10968
OG0000437		EEH06453
OG0000438		EEH05947
OG0000439		EEH10477
OG0000440	EPB87387
OG0000441		EEH03720
OG0000442	EPB83709
OG0000443		EEH07336
OG0000444		EEH04543
OG0000445		EEH08464
OG0000446		EEH07213
OG0000447		EEH05661
OG0000448		EEH11137
OG0000449		EEH04934
OG0000450		EEH06836
OG0000451		EEH07028
OG0000452		EEH06692
OG0000453	EPB85482
OG0000454		EEH07164
OG0000455	EPB80973
OG0000456		EEH09774
OG0000457		EEH04255
OG0000458		EEH09644
OG0000459		EEH09861
OG0000460	EPB89959
OG0000461		EEH09096
OG0000462		EEH10649
OG0000463		EEH08852
OG0000464	EPB86052
OG0000465	EPB92251
OG0000466		EEH06458
OG0000467		EEH09626
OG0000468		EEH09427
OG0000469		EEH05490
OG0000470		EEH10437
OG0000471		EEH09438
OG0000472		EEH07150
OG0000473		EEH08508
OG0000474		EEH10810
OG0000475		EEH11645
OG0000476		EEH02692
OG0000477		EEH03746
OG0000478		EEH06250
OG0000479	EPB88435
OG0000480		EEH10914
OG0000481		EEH10850
OG0000482		EEH04668
OG0000483	EPB90613
OG0000484	EPB89812
OG0000485		EEH09801
OG0000486		EEH02677
OG0000487		EEH03892
OG0000488		EEH05051
OG0000489		EEH10098
OG0000490		EEH04855
OG0000491		EEH02794
OG0000492		EEH11319
OG0000493		EEH09480
OG0000494	EPB92257
OG0000495	EPB88670
OG0000496		EEH11583
OG0000497		EEH11235
OG0000498		EEH06744
OG0000499		EEH05439
OG0000500	EPB90772
OG0000501	EPB86688
OG0000502	EPB91987
OG0000503	EPB84750
OG0000504	EPB92070
OG0000505		EEH03930
OG0000506	EPB90708
OG0000507	EPB91714
OG0000508		EEH08750
OG0000509	EPB83848
OG0000510	EPB85065
OG0000511		EEH07087
OG0000512		EEH06712
OG0000513		EEH05973
OG0000514		EEH04222
OG0000515		EEH03456
OG0000516	EPB82243
OG0000517		EEH07041
OG0000518		EEH11548
OG0000519		EEH04801
OG0000520		EEH05548
OG0000521	EPB82471
OG0000522		EEH05089
OG0000523		EEH10734
OG0000524	EPB81312
OG0000525		EEH06590
OG0000526		EEH07372
OG0000527		EEH09537
OG0000528		EEH04465
OG0000529		EEH08742
OG0000530		EEH11584
OG0000531		EEH08931
OG0000532	EPB83841
OG0000533		EEH09990
OG0000534		EEH11515
OG0000535		EEH08141
OG0000536		EEH08264
OG0000537		EEH05611
OG0000538		EEH10539
OG0000539	EPB82890
OG0000540		EEH02847
OG0000541		EEH08738
OG0000542		EEH09574
OG0000543		EEH09714
OG0000544		EEH10317
OG0000545		EEH03805
OG0000546		EEH10272
OG0000547		EEH05663
OG0000548		EEH10156
OG0000549		EEH06320
OG0000550		EEH02788
OG0000551		EEH08762
OG0000552		EEH06313
OG0000553	EPB92230
OG0000554		EEH06237
OG0000555		EEH05436
OG0000556		EEH10632
OG0000557		EEH05822
OG0000558	EPB89126
OG0000559		EEH10372
OG0000560		EEH06295
OG0000561	EPB90549
OG0000562		EEH11639
OG0000563		EEH04823
OG0000564	EPB90810
OG0000565		EEH09908
OG0000566		EEH05209
OG0000567		EEH04893
OG0000568	EPB91090
OG0000569	EPB91328
OG0000570	EPB86654
OG0000571		EEH05976
OG0000572		EEH07618
OG0000573		EEH05413
OG0000574	EPB81171
OG0000575	EPB90383
OG0000576		EEH08274
OG0000577		EEH06519
OG0000578		EEH02735
OG0000579		EEH07831
OG0000580		EEH03690
OG0000581		EEH11413
OG0000582		EEH05602
OG0000583		EEH11209
OG0000584	EPB83497
OG0000585		EEH04410
OG0000586	EPB88160
OG0000587		EEH11525
OG0000588		EEH09575
OG0000589		EEH09535
OG0000590		EEH04468
OG0000591		EEH07539
OG0000592	EPB89761
OG0000593		EEH04144
OG0000594		EEH03255
OG0000595		EEH05109
OG0000596	EPB91165
OG0000597		EEH11213
OG0000598		EEH07668
OG0000599		EEH06773
OG0000600		EEH05627
OG0000601		EEH07683
OG0000602		EEH05011
OG0000603	EPB89198
OG0000604		EEH11419
OG0000605		EEH05057
OG0000606		EEH08760
OG0000607		EEH08770
OG0000608		EEH11108
OG0000609		EEH04456
OG0000610	EPB91299
OG0000611		EEH05319
OG0000612		EEH09389
OG0000613	EPB81509
OG0000614	EPB83100
OG0000615		EEH04219
OG0000616	EPB81949
OG0000617		EEH11067
OG0000618		EEH06171
OG0000619		EEH02973
OG0000620		EEH05396
OG0000621		EEH11234
OG0000622		EEH03652
OG0000623	EPB87720
OG0000624		EEH08105
OG0000625		EEH11432
OG0000626	EPB83644
OG0000627		EEH03118
OG0000628		EEH10559
OG0000629		EEH08060
OG0000630		EEH09180
OG0000631		EEH07838
OG0000632		EEH04389
OG0000633		EEH05930
OG0000634	EPB85725
OG0000635		EEH11269
OG0000636		EEH07659
OG0000637		EEH08115
OG0000638		EEH09573
OG0000639		EEH07460
OG0000640		EEH10637
OG0000641	EPB88864
OG0000642		EEH05299
OG0000643		EEH08452
OG0000644		EEH09716
OG0000645		EEH03307
OG0000646		EEH06146
OG0000647		EEH04187
OG0000648		EEH04275
OG0000649		EEH06174
OG0000650		EEH09120
OG0000651		EEH03374
OG0000652		EEH07433
OG0000653		EEH06199
OG0000654	EPB88570
OG0000655		EEH10387
OG0000656	EPB88066
OG0000657		EEH07065
OG0000658		EEH07146
OG0000659		EEH02607
OG0000660	EPB91474
OG0000661		EEH06996
OG0000662		EEH04103
OG0000663		EEH11214
OG0000664	EPB90002
OG0000665		EEH03082
OG0000666		EEH09094
OG0000667	EPB81986
OG0000668		EEH05376
OG0000669	EPB83414
OG0000670	EPB88425
OG0000671		EEH05810
OG0000672		EEH08315
OG0000673		EEH06348
OG0000674	EPB85259
OG0000675		EEH06061
OG0000676		EEH03619
OG0000677		EEH07364
OG0000678	EPB81375
OG0000679		EEH02895
OG0000680	EPB91633
OG0000681	EPB91254
OG0000682		EEH10056
OG0000683	EPB88134
OG0000684	EPB82120
OG0000685		EEH04137
OG0000686	EPB91871
OG0000687		EEH04914
OG0000688	EPB89880
OG0000689	EPB85736
OG0000690		EEH10029
OG0000691	EPB82707
OG0000692		EEH10656
OG0000693	EPB81727
OG0000694		EEH04778
OG0000695		EEH10058
OG0000696		EEH07931
OG0000697		EEH11593
OG0000698	EPB81769
OG0000699	EPB83437
OG0000700		EEH06364
OG0000701		EEH03932
OG0000702		EEH10954
OG0000703		EEH06464
OG0000704	EPB92451
OG0000705		EEH03128
OG0000706		EEH07274
OG0000707	EPB90186
OG0000708		EEH05079
OG0000709		EEH03944
OG0000710		EEH07811
OG0000711		EEH04673
OG0000712	EPB82491
OG0000713	EPB83512
OG0000714		EEH09189
OG0000715		EEH10971
OG0000716		EEH09077
OG0000717	EPB86655
OG0000718		EEH11202
OG0000719		EEH09820
OG0000720		EEH11106
OG0000721	EPB84021
OG0000722		EEH02742
OG0000723		EEH04836
OG0000724		EEH09458
OG0000725		EEH08314
OG0000726	EPB92952
OG0000727		EEH09560
OG0000728	EPB83164
OG0000729		EEH08465
OG0000730		EEH03189
OG0000731		EEH02815
OG0000732	EPB81336
OG0000733		EEH05472
OG0000734		EEH11427
OG0000735	EPB89277
OG0000736		EEH03101
OG0000737	EPB91627
OG0000738		EEH03758
OG0000739		EEH04373
OG0000740		EEH02691
OG0000741		EEH11212
OG0000742	EPB89806
OG0000743		EEH09347
OG0000744		EEH06670
OG0000745	EPB91801
OG0000746		EEH06750
OG0000747		EEH03597
OG0000748		EEH04231
OG0000749		EEH07645
OG0000750		EEH11065
OG0000751		EEH10417
OG0000752		EEH09225
OG0000753		EEH08143
OG0000754	EPB81508
OG0000755		EEH11651
OG0000756		EEH03969
OG0000757		EEH05143
OG0000758		EEH06555
OG0000759	EPB87273
OG0000760		EEH06622
OG0000761		EEH04536
OG0000762	EPB82127
OG0000763		EEH06420
OG0000764		EEH10570
OG0000765		EEH07206
OG0000766		EEH09565
OG0000767		EEH06558
OG0000768		EEH11574
OG0000769		EEH02669
OG0000770		EEH05034
OG0000771		EEH06404
OG0000772		EEH04910
OG0000773	EPB92482
OG0000774		EEH06085
OG0000775		EEH03971
OG0000776		EEH08398
OG0000777	EPB82217
OG0000778	EPB91692
OG0000779	EPB83794
OG0000780		EEH06285
OG0000781		EEH05016
OG0000782		EEH09987
OG0000783	EPB81750
OG0000784		EEH10207
OG0000785	EPB86266
OG0000786		EEH11111
OG0000787		EEH07569
OG0000788	EPB91982
OG0000789		EEH03202
OG0000790	EPB86179
OG0000791		EEH09544
OG0000792		EEH06930
OG0000793	EPB84740
OG0000794		EEH03423
OG0000795		EEH07032
OG0000796		EEH10838
OG0000797		EEH06360
OG0000798		EEH03752
OG0000799	EPB88812
OG0000800		EEH06993
OG0000801		EEH09576
OG0000802		EEH04485
OG0000803		EEH04066
OG0000804	EPB91320
OG0000805		EEH10916
OG0000806	EPB81308
OG0000807		EEH07834
OG0000808		EEH09084
OG0000809		EEH07603
OG0000810		EEH09952
OG0000811		EEH04483
OG0000812		EEH08148
OG0000813		EEH08058
OG0000814		EEH04657
OG0000815	EPB82642
OG0000816		EEH07444
OG0000817		EEH02777
OG0000818	EPB92773
OG0000819		EEH09556
OG0000820		EEH10345
OG0000821		EEH10237
OG0000822		EEH10000
OG0000823	EPB84486
OG0000824		EEH03020
OG0000825		EEH05636
OG0000826	EPB81889
OG0000827		EEH04251
OG0000828		EEH03579
OG0000829		EEH05012
OG0000830		EEH10604
OG0000831	EPB87579
OG0000832		EEH10088
OG0000833		EEH06585
OG0000834		EEH08012
OG0000835	EPB86709
OG0000836		EEH04113
OG0000837		EEH03109
OG0000838		EEH04114
OG0000839		EEH04186
OG0000840	EPB88609
OG0000841		EEH11461
OG0000842		EEH09321
OG0000843		EEH11435
OG0000844	EPB89527
OG0000845	EPB92147
OG0000846		EEH04134
OG0000847	EPB91220
OG0000848		EEH03470
OG0000849		EEH05380
OG0000850		EEH06787
OG0000851		EEH09948
OG0000852	EPB82979
OG0000853		EEH03123
OG0000854		EEH03012
OG0000855	EPB86511
OG0000856	EPB84795
OG0000857		EEH06629
OG0000858		EEH11506
OG0000859	EPB88965
OG0000860		EEH06289
OG0000861		EEH03107
OG0000862		EEH09610
OG0000863		EEH04030
OG0000864		EEH03473
OG0000865		EEH05816
OG0000866	EPB81107
OG0000867		EEH05399
OG0000868		EEH05210
OG0000869		EEH09733
OG0000870		EEH03465
OG0000871		EEH08949
OG0000872		EEH04703
OG0000873		EEH03728
OG0000874		EEH04386
OG0000875	EPB88846
OG0000876		EEH06275
OG0000877		EEH10719
OG0000878		EEH11090
OG0000879		EEH05956
OG0000880	EPB92493
OG0000881		EEH11667
OG0000882		EEH09227
OG0000883		EEH10882
OG0000884		EEH07455
OG0000885		EEH10949
OG0000886		EEH10608
OG0000887	EPB82619
OG0000888		EEH08897
OG0000889	EPB90052
OG0000890	EPB89927
OG0000891	EPB82963
OG0000892		EEH05955
OG0000893	EPB86193
OG0000894		EEH07525
OG0000895		EEH09536
OG0000896		EEH05987
OG0000897		EEH09780
OG0000898		EEH05240
OG0000899		EEH06399
OG0000900		EEH05241
OG0000901		EEH10563
OG0000902		EEH02841
OG0000903		EEH02957
OG0000904		EEH10033
OG0000905	EPB85290
OG0000906		EEH07803
OG0000907	EPB87872
OG0000908		EEH03785
OG0000909		EEH02978
OG0000910		EEH05803
OG0000911		EEH04349
OG0000912	EPB89162
OG0000913		EEH10777
OG0000914		EEH03066
OG0000915		EEH06821
OG0000916		EEH05265
OG0000917		EEH08926
OG0000918		EEH08439
OG0000919		EEH06780
OG0000920		EEH02585
OG0000921	EPB88816
OG0000922	EPB83740
OG0000923		EEH03493
OG0000924		EEH10395
OG0000925		EEH10135
OG0000926		EEH10108
OG0000927		EEH10764
OG0000928		EEH03813
OG0000929		EEH09282
OG0000930		EEH10129
OG0000931		EEH08307
OG0000932		EEH02707
OG0000933	EPB81782
OG0000934		EEH09963
OG0000935		EEH07481
OG0000936	EPB86923
OG0000937		EEH08601
OG0000938		EEH09555
OG0000939		EEH05508
OG0000940		EEH02688
OG0000941		EEH07000
OG0000942		EEH05024
OG0000943		EEH08292
OG0000944	EPB86002
OG0000945	EPB92299
OG0000946		EEH11280
OG0000947		EEH02724
OG0000948		EEH06790
OG0000949		EEH07789
OG0000950		EEH11281
OG0000951		EEH06727
OG0000952		EEH02551
OG0000953		EEH03911
OG0000954	EPB86314
OG0000955		EEH11298
OG0000956		EEH07400
OG0000957		EEH10176
OG0000958		EEH04504
OG0000959		EEH07814
OG0000960		EEH04844
OG0000961	EPB83871
OG0000962		EEH02597
OG0000963		EEH02759
OG0000964		EEH03259
OG0000965		EEH11051
OG0000966		EEH10102
OG0000967		EEH06648
OG0000968		EEH11682
OG0000969		EEH09867
OG0000970		EEH07544
OG0000971	EPB83684
OG0000972		EEH04674
OG0000973	EPB89216
OG0000974		EEH08834
OG0000975	EPB84418
OG0000976		EEH10263
OG0000977		EEH07002
OG0000978		EEH09488
OG0000979		EEH06424
OG0000980	EPB89342
OG0000981		EEH07903
OG0000982		EEH08814
OG0000983		EEH04478
OG0000984	EPB87739
OG0000985		EEH06620
OG0000986		EEH03591
OG0000987		EEH11245
OG0000988		EEH11304
OG0000989		EEH05492
OG0000990		EEH03913
OG0000991		EEH04177
OG0000992	EPB89429
OG0000993		EEH07175
OG0000994	EPB88804
OG0000995		EEH08832
OG0000996	EPB81227
OG0000997		EEH10313
OG0000998		EEH02686
OG0000999		EEH06799
OG0001000	EPB87451
OG0001001		EEH07566
OG0001002		EEH03433
OG0001003	EPB85503
OG0001004		EEH10243
OG0001005		EEH02571
OG0001006		EEH09320
OG0001007		EEH03866
OG0001008		EEH10791
OG0001009		EEH07909
OG0001010		EEH06487
OG0001011		EEH05104
OG0001012	EPB90433
OG0001013		EEH04796
OG0001014		EEH09042
OG0001015		EEH09739
OG0001016		EEH08526
OG0001017		EEH11662
OG0001018	EPB83728
OG0001019		EEH08961
OG0001020		EEH09175
OG0001021		EEH05540
OG0001022		EEH07623
OG0001023		EEH08516
OG0001024		EEH07964
OG0001025	EPB89780
OG0001026	EPB86031
OG0001027		EEH10547
OG0001028		EEH04259
OG0001029	EPB86908
OG0001030	EPB88168
OG0001031		EEH04800
OG0001032		EEH04946
OG0001033	EPB90279
OG0001034	EPB88496
OG0001035		EEH04042
OG0001036		EEH10493
OG0001037		EEH06812
OG0001038		EEH04239
OG0001039	EPB84348
OG0001040		EEH08802
OG0001041		EEH08895
OG0001042		EEH03080
OG0001043		EEH09866
OG0001044	EPB91893
OG0001045	EPB84215
OG0001046		EEH05326
OG0001047		EEH06401
OG0001048		EEH05813
OG0001049		EEH04350
OG0001050		EEH11404
OG0001051		EEH05582
OG0001052	EPB81236
OG0001053	EPB89599
OG0001054	EPB82059
OG0001055		EEH05028
OG0001056		EEH09136
OG0001057		EEH02604
OG0001058	EPB86423
OG0001059		EEH06312
OG0001060	EPB81791
OG0001061	EPB85993
OG0001062	EPB92514
OG0001063	EPB87938
OG0001064		EEH07018
OG0001065		EEH05083
OG0001066	EPB81786
OG0001067		EEH07324
OG0001068		EEH02843
OG0001069	EPB87994
OG0001070		EEH07648
OG0001071		EEH06259
OG0001072		EEH08647
OG0001073	EPB90495
OG0001074		EEH05145
OG0001075		EEH10995
OG0001076		EEH10353
OG0001077		EEH08764
OG0001078		EEH08277
OG0001079		EEH04892
OG0001080	EPB91681
OG0001081		EEH07807
OG0001082		EEH08096
OG0001083		EEH02667
OG0001084		EEH08677
OG0001085	EPB81753
OG0001086		EEH03851
OG0001087	EPB85874
OG0001088		EEH03495
OG0001089	EPB87239
OG0001090		EEH07650
OG0001091		EEH03260
OG0001092		EEH05577
OG0001093		EEH09018
OG0001094	EPB90695
OG0001095		EEH05510
OG0001096	EPB89870
OG0001097	EPB86650
OG0001098		EEH03983
OG0001099		EEH09689
OG0001100	EPB84220
OG0001101		EEH09572
OG0001102		EEH04340
OG0001103		EEH10007
OG0001104		EEH10044
OG0001105	EPB88363
OG0001106		EEH10451
OG0001107	EPB92917
OG0001108		EEH03142
OG0001109		EEH11017
OG0001110		EEH10694
OG0001111		EEH03373
OG0001112	EPB91834
OG0001113		EEH06666
OG0001114		EEH06030
OG0001115		EEH10523
OG0001116		EEH05039
OG0001117		EEH11013
OG0001118		EEH08693
OG0001119	EPB88664
OG0001120		EEH09325
OG0001121		EEH03192
OG0001122		EEH10934
OG0001123		EEH09028
OG0001124		EEH04833
OG0001125	EPB91836
OG0001126		EEH10394
OG0001127		EEH05977
OG0001128		EEH03339
OG0001129		EEH06117
OG0001130	EPB86746
OG0001131		EEH05671
OG0001132		EEH08880

## Sheet: Orthogroups_Mucor_proteome
Orthogroup	Histoplasma capsulatum EV_detected	Mucor circinelloides proteome
OG0000000		EPB80915, EPB80931, EPB80951, EPB80977, EPB81005, EPB81120, EPB81257, EPB81297, EPB81305, EPB81367, EPB81552, EPB81626, EPB81726, EPB82308, EPB82313, EPB82369, EPB82395, EPB82590, EPB82760, EPB82943, EPB83318, EPB83392, EPB83397, EPB83537, EPB83778, EPB83819, EPB83865, EPB84004, EPB84005, EPB84081, EPB84082, EPB84168, EPB84301, EPB84362, EPB84363, EPB84372, EPB84476, EPB84629, EPB84739, EPB84788,…
OG0000001		EPB80935, EPB81029, EPB81097, EPB81158, EPB81159, EPB81207, EPB81496, EPB81706, EPB82015, EPB82208, EPB82326, EPB82472, EPB82582, EPB82871, EPB82874, EPB82875, EPB83042, EPB83349, EPB83596, EPB83608, EPB83671, EPB83826, EPB83831, EPB83832, EPB83839, EPB83846, EPB84108, EPB84306, EPB84322, EPB84389, EPB84412, EPB84433, EPB84463, EPB84469, EPB84475, EPB84530, EPB85097, EPB85310, EPB85362, EPB85363,…
OG0000002		EPB80954, EPB80970, EPB80987, EPB81315, EPB81410, EPB81424, EPB81609, EPB82041, EPB82224, EPB82225, EPB82297, EPB82427, EPB83172, EPB83220, EPB83454, EPB84224, EPB84642, EPB84694, EPB84832, EPB84838, EPB84857, EPB84858, EPB84998, EPB85010, EPB85012, EPB85196, EPB85275, EPB85304, EPB85381, EPB85382, EPB85435, EPB85703, EPB86484, EPB86485, EPB86728, EPB87009, EPB87219, EPB87220, EPB87880, EPB87896,…
OG0000003		EPB81360, EPB81656, EPB81691, EPB82048, EPB82058, EPB82231, EPB82418, EPB82621, EPB82627, EPB83525, EPB83527, EPB83592, EPB83874, EPB84163, EPB84538, EPB84605, EPB84913, EPB85133, EPB85336, EPB85818, EPB85914, EPB85933, EPB85947, EPB86160, EPB86636, EPB86717, EPB86814, EPB86938, EPB87119, EPB87297, EPB87393, EPB87444, EPB87655, EPB87813, EPB88030, EPB88387, EPB88611, EPB88743, EPB88883, EPB88940,…
OG0000004		EPB81425, EPB81512, EPB81699, EPB81725, EPB82020, EPB82406, EPB82438, EPB82477, EPB82982, EPB83081, EPB83302, EPB84223, EPB84355, EPB84460, EPB84461, EPB84923, EPB85302, EPB85303, EPB85450, EPB85608, EPB86006, EPB86035, EPB86805, EPB86809, EPB86826, EPB87048, EPB87049, EPB87245, EPB87645, EPB87646, EPB88049, EPB89155, EPB89352, EPB89476, EPB89514, EPB89669, EPB89713, EPB89968, EPB90219, EPB91015,…
OG0000005	EEH09544	EPB81254, EPB81278, EPB81538, EPB81677, EPB82117, EPB82793, EPB83058, EPB83278, EPB83584, EPB84379, EPB84552, EPB84584, EPB84719, EPB84827, EPB85063, EPB85717, EPB85905, EPB85978, EPB86274, EPB86395, EPB86924, EPB86999, EPB87087, EPB87322, EPB87433, EPB87667, EPB87926, EPB87971, EPB88366, EPB88442, EPB88945, EPB89146, EPB89428, EPB89535, EPB89654, EPB89988, EPB90141, EPB90142, EPB90329, EPB91073,…
OG0000006		EPB80934, EPB80959, EPB80976, EPB80989, EPB80990, EPB80991, EPB80993, EPB81349, EPB81550, EPB81752, EPB81869, EPB81903, EPB81932, EPB81985, EPB83022, EPB83173, EPB83447, EPB83715, EPB83716, EPB84003, EPB84342, EPB84630, EPB84964, EPB85139, EPB85252, EPB85301, EPB85666, EPB85930, EPB86021, EPB86105, EPB87105, EPB87237, EPB87398, EPB87454, EPB87527, EPB87635, EPB87868, EPB88152, EPB88331, EPB88446,…
OG0000007		EPB81929, EPB83245, EPB83332, EPB83449, EPB83667, EPB83668, EPB83721, EPB83857, EPB83995, EPB83996, EPB84364, EPB84813, EPB85372, EPB85390, EPB85719, EPB85720, EPB85752, EPB86019, EPB86061, EPB86310, EPB86411, EPB86541, EPB86613, EPB87451, EPB87462, EPB87684, EPB87685, EPB87821, EPB87822, EPB88542, EPB88793, EPB89337, EPB89693, EPB89729, EPB89738, EPB89739, EPB90120, EPB90321, EPB90408, EPB90736,…
OG0000008	EEH04703	EPB81067, EPB81427, EPB81456, EPB81586, EPB81687, EPB81802, EPB82338, EPB82649, EPB82832, EPB82966, EPB83243, EPB83399, EPB84284, EPB84682, EPB84686, EPB85446, EPB86101, EPB86140, EPB86287, EPB86633, EPB86804, EPB87085, EPB87369, EPB87977, EPB88194, EPB88385, EPB88681, EPB88703, EPB88794, EPB89312, EPB89362, EPB89478, EPB89886, EPB89955, EPB90071, EPB90175, EPB90250, EPB91348, EPB91461, EPB91647,…
OG0000009	EEH11095	EPB81396, EPB81458, EPB81461, EPB81628, EPB81834, EPB82157, EPB82531, EPB82655, EPB82742, EPB82970, EPB83005, EPB83296, EPB83518, EPB84027, EPB84083, EPB84775, EPB85146, EPB85277, EPB85795, EPB85799, EPB86341, EPB86987, EPB87399, EPB87689, EPB88437, EPB88474, EPB88815, EPB88995, EPB89104, EPB89493, EPB89913, EPB90118, EPB90619, EPB90738, EPB90938, EPB91115, EPB91156, EPB91213, EPB91239, EPB91700,…
OG0000010		EPB81049, EPB81927, EPB82352, EPB82978, EPB83161, EPB83313, EPB83564, EPB84483, EPB85544, EPB85577, EPB85677, EPB85921, EPB86039, EPB86115, EPB86433, EPB86445, EPB86446, EPB86551, EPB87188, EPB87257, EPB87780, EPB87781, EPB87948, EPB88362, EPB88407, EPB88416, EPB88417, EPB88419, EPB88426, EPB89279, EPB89412, EPB89414, EPB89562, EPB89612, EPB89674, EPB89744, EPB89868, EPB90350, EPB90360, EPB90802,…
OG0000011	EEH03661	EPB81345, EPB81419, EPB81901, EPB81928, EPB82389, EPB82510, EPB82643, EPB83035, EPB83069, EPB83219, EPB83750, EPB84015, EPB84141, EPB84227, EPB84843, EPB85061, EPB85152, EPB85231, EPB85598, EPB85656, EPB86114, EPB86469, EPB86758, EPB87240, EPB87367, EPB87950, EPB88479, EPB88583, EPB88738, EPB88983, EPB89511, EPB89594, EPB89673, EPB90100, EPB90508, EPB90651, EPB90879, EPB91086, EPB91317, EPB91504,…
OG0000012		EPB80999, EPB81137, EPB81138, EPB83214, EPB83443, EPB83448, EPB83475, EPB84268, EPB84269, EPB84280, EPB84344, EPB84345, EPB84348, EPB84349, EPB84354, EPB86067, EPB86686, EPB87064, EPB87065, EPB87238, EPB88012, EPB88209, EPB88725, EPB88752, EPB89361, EPB89723, EPB89726, EPB89787, EPB90216, EPB90218, EPB90220, EPB90443, EPB90446, EPB90449, EPB90451, EPB90956, EPB90984, EPB91061, EPB91704, EPB91918,…
OG0000013	EEH07019	EPB80921, EPB81225, EPB81641, EPB82001, EPB82012, EPB82177, EPB82630, EPB82645, EPB82947, EPB83094, EPB83256, EPB83337, EPB83461, EPB83866, EPB84316, EPB84452, EPB84550, EPB85092, EPB85345, EPB85457, EPB85597, EPB85837, EPB85884, EPB86024, EPB86736, EPB87166, EPB87256, EPB87881, EPB87978, EPB88145, EPB88207, EPB88452, EPB88523, EPB88601, EPB88922, EPB89273, EPB89291, EPB89355, EPB89381, EPB89725,…
OG0000014		EPB81186, EPB81334, EPB81368, EPB81570, EPB81751, EPB81773, EPB81804, EPB81924, EPB82256, EPB82398, EPB82989, EPB83187, EPB83440, EPB83487, EPB84020, EPB84171, EPB84182, EPB84183, EPB84184, EPB85167, EPB85316, EPB85365, EPB85369, EPB85711, EPB86253, EPB86634, EPB87015, EPB87383, EPB88062, EPB88063, EPB88257, EPB88375, EPB88544, EPB88618, EPB88898, EPB88969, EPB89590, EPB89839, EPB90463, EPB90787,…
OG0000015		EPB81123, EPB81525, EPB81792, EPB81821, EPB82024, EPB82592, EPB82845, EPB83295, EPB83329, EPB84090, EPB84216, EPB84279, EPB84294, EPB85034, EPB85550, EPB85589, EPB85806, EPB86096, EPB86323, EPB86499, EPB86635, EPB86960, EPB87890, EPB87984, EPB87988, EPB88096, EPB88162, EPB88534, EPB88724, EPB88948, EPB89301, EPB89468, EPB89802, EPB89945, EPB90170, EPB90221, EPB90286, EPB90528, EPB91480, EPB91618,…
OG0000016	EEH04492	EPB81126, EPB81128, EPB81214, EPB81277, EPB81457, EPB81615, EPB81799, EPB82147, EPB82460, EPB82574, EPB82650, EPB82855, EPB83031, EPB83521, EPB83710, EPB84002, EPB84518, EPB85405, EPB85753, EPB86977, EPB87071, EPB87161, EPB87725, EPB88009, EPB88460, EPB88461, EPB88597, EPB88774, EPB89004, EPB89121, EPB89626, EPB89848, EPB89902, EPB90149, EPB90309, EPB90544, EPB90763, EPB91209, EPB91308, EPB91824,…
OG0000017	EEH07000	EPB80918, EPB81010, EPB81353, EPB81369, EPB81599, EPB81760, EPB82140, EPB82549, EPB82980, EPB83178, EPB83179, EPB83356, EPB83483, EPB83720, EPB83722, EPB83872, EPB84451, EPB84510, EPB84917, EPB85078, EPB85249, EPB85373, EPB85633, EPB85746, EPB86566, EPB86568, EPB86667, EPB86675, EPB86745, EPB86994, EPB87669, EPB88138, EPB88634, EPB89262, EPB89760, EPB89778, EPB90256, EPB90661, EPB91469, EPB91518,…
OG0000018	EEH10478	EPB81034, EPB81603, EPB81689, EPB81887, EPB82500, EPB82561, EPB82709, EPB82959, EPB83506, EPB83526, EPB84173, EPB84318, EPB84561, EPB85232, EPB85335, EPB85358, EPB85545, EPB85995, EPB86419, EPB86438, EPB86554, EPB87135, EPB87622, EPB87763, EPB88118, EPB88188, EPB88511, EPB88961, EPB89057, EPB89354, EPB89419, EPB89482, EPB90047, EPB90494, EPB90633, EPB91216, EPB91556, EPB92269, EPB92429, EPB92543,…
OG0000019		EPB80972, EPB81083, EPB81979, EPB81980, EPB82047, EPB82823, EPB82824, EPB83402, EPB84178, EPB84179, EPB84317, EPB84416, EPB84660, EPB84962, EPB84963, EPB85006, EPB85274, EPB85474, EPB85602, EPB85603, EPB85855, EPB86309, EPB86404, EPB86542, EPB87548, EPB87743, EPB89325, EPB89359, EPB90177, EPB90302, EPB90361, EPB90522, EPB91261, EPB91262, EPB91382, EPB91862, EPB91974, EPB92879, EPB93046, EPB93122,…
OG0000020	EEH09028	EPB80920, EPB81056, EPB81361, EPB81455, EPB81905, EPB82017, EPB82539, EPB82575, EPB83293, EPB84312, EPB84331, EPB84417, EPB84736, EPB85604, EPB85797, EPB86004, EPB86068, EPB86095, EPB86113, EPB86522, EPB86658, EPB86886, EPB86927, EPB87440, EPB88085, EPB88115, EPB88130, EPB88239, EPB88402, EPB88902, EPB89122, EPB90226, EPB90229, EPB90230, EPB90464, EPB91680, EPB91906, EPB92009, EPB92044, EPB92962
OG0000021	EEH07830	EPB80979, EPB81014, EPB81040, EPB81238, EPB81290, EPB81598, EPB81941, EPB82446, EPB82544, EPB83267, EPB83746, EPB83956, EPB84148, EPB84325, EPB84326, EPB84407, EPB84554, EPB85039, EPB85715, EPB86011, EPB86388, EPB86662, EPB86663, EPB87057, EPB87470, EPB87824, EPB87913, EPB88471, EPB88803, EPB89148, EPB89170, EPB90203, EPB90339, EPB90387, EPB90746, EPB91583, EPB92099, EPB92113, EPB92988
OG0000022		EPB80932, EPB81043, EPB81197, EPB81971, EPB82456, EPB83106, EPB83433, EPB84010, EPB84327, EPB84590, EPB85263, EPB85391, EPB85414, EPB85415, EPB85423, EPB85591, EPB85823, EPB86230, EPB86266, EPB86696, EPB87329, EPB87336, EPB87591, EPB87859, EPB87860, EPB87899, EPB88350, EPB88826, EPB89357, EPB90123, EPB90606, EPB90612, EPB91421, EPB91632, EPB91728, EPB92102, EPB92421, EPB92473, EPB92948
OG0000023		EPB81229, EPB81321, EPB82018, EPB82464, EPB83175, EPB83879, EPB84359, EPB84859, EPB85216, EPB85285, EPB85432, EPB85998, EPB86282, EPB86439, EPB86571, EPB86783, EPB86851, EPB87420, EPB87845, EPB88151, EPB88789, EPB88935, EPB89087, EPB89536, EPB89827, EPB90292, EPB90958, EPB91126, EPB91302, EPB91557, EPB91983, EPB91984, EPB92122, EPB92590, EPB92601, EPB92790, EPB92796, EPB92798, EPB93106
OG0000024		EPB81215, EPB81276, EPB81944, EPB82115, EPB82304, EPB82530, EPB82694, EPB83239, EPB83643, EPB83777, EPB84001, EPB84261, EPB84368, EPB84609, EPB85030, EPB85525, EPB86265, EPB86347, EPB86369, EPB86856, EPB87276, EPB88571, EPB88773, EPB88814, EPB88830, EPB88976, EPB89271, EPB89637, EPB89751, EPB89814, EPB89822, EPB90598, EPB91033, EPB91157, EPB91428, EPB92098
OG0000025		EPB81720, EPB82124, EPB82125, EPB83032, EPB83083, EPB83163, EPB83896, EPB85020, EPB85021, EPB85091, EPB85235, EPB85573, EPB85861, EPB85938, EPB86235, EPB86920, EPB87007, EPB87054, EPB87081, EPB87197, EPB87481, EPB87482, EPB87875, EPB88081, EPB89633, EPB89919, EPB89978, EPB90277, EPB90381, EPB90419, EPB90424, EPB90673, EPB91124, EPB91257, EPB92076
OG0000026	EEH10764	EPB81008, EPB81087, EPB82028, EPB82214, EPB82295, EPB82952, EPB83290, EPB83340, EPB83786, EPB84209, EPB84409, EPB84526, EPB84784, EPB85427, EPB86538, EPB86878, EPB87027, EPB87028, EPB87242, EPB87258, EPB87716, EPB88377, EPB88557, EPB89658, EPB89659, EPB89660, EPB89794, EPB90839, EPB91521, EPB91977, EPB92030, EPB92136, EPB92772
OG0000027		EPB81533, EPB81646, EPB81682, EPB81830, EPB82113, EPB82589, EPB83118, EPB83151, EPB83263, EPB83675, EPB84251, EPB84398, EPB84906, EPB85991, EPB85992, EPB86272, EPB87354, EPB87553, EPB88104, EPB88480, EPB88577, EPB88796, EPB89465, EPB89781, EPB89984, EPB90019, EPB90115, EPB90374, EPB90813, EPB90908, EPB91386, EPB91683, EPB92422, EPB92597
OG0000028	EEH02847	EPB82767, EPB82773, EPB83211, EPB83282, EPB83766, EPB84136, EPB84455, EPB85487, EPB85722, EPB86608, EPB86719, EPB87263, EPB87342, EPB87488, EPB87981, EPB88384, EPB88833, EPB88974, EPB89365, EPB89479, EPB89862, EPB90521, EPB90923, EPB91256, EPB91562, EPB91699, EPB91715, EPB91945, EPB92803, EPB92838, EPB92899, EPB92929
OG0000029	EEH06174	EPB81378, EPB82814, EPB83442, EPB83499, EPB83726, EPB83730, EPB84283, EPB84323, EPB84377, EPB84968, EPB84969, EPB84970, EPB85469, EPB85470, EPB85858, EPB86337, EPB86594, EPB86595, EPB86944, EPB86989, EPB87957, EPB88011, EPB88320, EPB88343, EPB89257, EPB89524, EPB89648, EPB90715, EPB91342, EPB91472, EPB92775, EPB92785
OG0000030	EEH10645	EPB82606, EPB82723, EPB82956, EPB83099, EPB83325, EPB83708, EPB83829, EPB84030, EPB84211, EPB84356, EPB84570, EPB84611, EPB84900, EPB85904, EPB86144, EPB86749, EPB87760, EPB87835, EPB88154, EPB88605, EPB88900, EPB89053, EPB89269, EPB89298, EPB89315, EPB89532, EPB90417, EPB91404, EPB91430, EPB92035, EPB92876
OG0000031	EEH11284	EPB81168, EPB81499, EPB81745, EPB82350, EPB82522, EPB82566, EPB82732, EPB82770, EPB83702, EPB84620, EPB84763, EPB85037, EPB85096, EPB85159, EPB85199, EPB85461, EPB85519, EPB86017, EPB86033, EPB86458, EPB86598, EPB86627, EPB87179, EPB87770, EPB88259, EPB89645, EPB90461, EPB92577, EPB92640, EPB92932, EPB92943
OG0000032		EPB80965, EPB81030, EPB81041, EPB81047, EPB81057, EPB81111, EPB81188, EPB81433, EPB81634, EPB82786, EPB83476, EPB83767, EPB83935, EPB83979, EPB84738, EPB86182, EPB86199, EPB86200, EPB86254, EPB86297, EPB87267, EPB87315, EPB87965, EPB89320, EPB89382, EPB89722, EPB90439, EPB90440, EPB90447, EPB92215, EPB92395, EPB92759
OG0000033	EEH10317	EPB81806, EPB82171, EPB82902, EPB83858, EPB83958, EPB84478, EPB84700, EPB84701, EPB84702, EPB85990, EPB86424, EPB86527, EPB87848, EPB88180, EPB88411, EPB88810, EPB89510, EPB89712, EPB90310, EPB90392, EPB90624, EPB90804, EPB91190, EPB92001, EPB92353, EPB92483, EPB92488, EPB92763, EPB92968
OG0000034		EPB81142, EPB81184, EPB81241, EPB81412, EPB81437, EPB81444, EPB81569, EPB82087, EPB82309, EPB83336, EPB83676, EPB85116, EPB85117, EPB85355, EPB85371, EPB85636, EPB86057, EPB87246, EPB87520, EPB88153, EPB88328, EPB88401, EPB89128, EPB90498, EPB90532, EPB90830, EPB91485, EPB91540, EPB92168, EPB92526
OG0000035	EEH02607	EPB81527, EPB81528, EPB82359, EPB82360, EPB82862, EPB84186, EPB85523, EPB85941, EPB86258, EPB86539, EPB87467, EPB87834, EPB88167, EPB88594, EPB89043, EPB90158, EPB90322, EPB90468, EPB90845, EPB91031, EPB91041, EPB91904, EPB91960, EPB91964, EPB92402, EPB92563, EPB92694, EPB93035
OG0000036		EPB80917, EPB80956, EPB81136, EPB81426, EPB81623, EPB81955, EPB82634, EPB83048, EPB83051, EPB83586, EPB83587, EPB84006, EPB84966, EPB84967, EPB84971, EPB85179, EPB85197, EPB85929, EPB86040, EPB86519, EPB86860, EPB87800, EPB87823, EPB87921, EPB87982, EPB88807, EPB89934, EPB92757, EPB92758
OG0000037		EPB81144, EPB81252, EPB82097, EPB82428, EPB82585, EPB82698, EPB82741, EPB82847, EPB83428, EPB83833, EPB84841, EPB85268, EPB85537, EPB86145, EPB86146, EPB86147, EPB86260, EPB87041, EPB87325, EPB88782, EPB90133, EPB91110, EPB91272, EPB91420, EPB91455, EPB92224, EPB92459, EPB92946
OG0000038		EPB80942, EPB81511, EPB82478, EPB82479, EPB83331, EPB83536, EPB85067, EPB85068, EPB86252, EPB86682, EPB87316, EPB87452, EPB87604, EPB87712, EPB88582, EPB89102, EPB89780, EPB90061, EPB90078, EPB90143, EPB90151, EPB90152, EPB90353, EPB90700, EPB90909, EPB91014, EPB91062, EPB92089
OG0000039	EEH06895	EPB81119, EPB82409, EPB82964, EPB83694, EPB83718, EPB85486, EPB87199, EPB87215, EPB87224, EPB87909, EPB88090, EPB88240, EPB88788, EPB88869, EPB88870, EPB89185, EPB89232, EPB89573, EPB90709, EPB90710, EPB90972, EPB91129, EPB91278, EPB92344, EPB93129
OG0000040	EEH06085	EPB81081, EPB81124, EPB81401, EPB81882, EPB82533, EPB82573, EPB82782, EPB82829, EPB84474, EPB85102, EPB86079, EPB86391, EPB86988, EPB87402, EPB88004, EPB88548, EPB88712, EPB88828, EPB88941, EPB89022, EPB89931, EPB89979, EPB91847, EPB91870, EPB92802
OG0000041	EEH04206	EPB81112, EPB81825, EPB82755, EPB83093, EPB83229, EPB84062, EPB84566, EPB84655, EPB84672, EPB85738, EPB85824, EPB86213, EPB86907, EPB87425, EPB87469, EPB87502, EPB87884, EPB88914, EPB88982, EPB90205, EPB90247, EPB90455, EPB90707, EPB92040
OG0000042	EEH06242	EPB81291, EPB82187, EPB82473, EPB82790, EPB83581, EPB83590, EPB84523, EPB84575, EPB85237, EPB85910, EPB86012, EPB86863, EPB87321, EPB87953, EPB88619, EPB88851, EPB89214, EPB91112, EPB92232, EPB92509, EPB92556, EPB92562, EPB92699, EPB92970
OG0000043	EEH07104	EPB80933, EPB81707, EPB82307, EPB83007, EPB83305, EPB83691, EPB84624, EPB85956, EPB86026, EPB86049, EPB86099, EPB87328, EPB87714, EPB89289, EPB89297, EPB89755, EPB89907, EPB90036, EPB90628, EPB91350, EPB91666, EPB92130, EPB92174, EPB92356
OG0000044		EPB81213, EPB82336, EPB82383, EPB82424, EPB82800, EPB83145, EPB83166, EPB83395, EPB84825, EPB85019, EPB85212, EPB85456, EPB85787, EPB86152, EPB86812, EPB87283, EPB87597, EPB88371, EPB89422, EPB89444, EPB89908, EPB90801, EPB91322, EPB91879
OG0000045	EEH06646	EPB81364, EPB82061, EPB83508, EPB84485, EPB84506, EPB84944, EPB85043, EPB85201, EPB85547, EPB86573, EPB86578, EPB87437, EPB88199, EPB88559, EPB88968, EPB89583, EPB89884, EPB90348, EPB90411, EPB91617, EPB92430, EPB92975
OG0000046	EEH02752, EEH10458	EPB81738, EPB82729, EPB83104, EPB83194, EPB83591, EPB85125, EPB85539, EPB85866, EPB85907, EPB85911, EPB86558, EPB87567, EPB87698, EPB87935, EPB89360, EPB89698, EPB89833, EPB90415, EPB91228, EPB91433, EPB92891
OG0000047		EPB81885, EPB82633, EPB82697, EPB83700, EPB84792, EPB85132, EPB86013, EPB87089, EPB88169, EPB88374, EPB88550, EPB88604, EPB88744, EPB88747, EPB89641, EPB89694, EPB90014, EPB90280, EPB90702, EPB91609, EPB91953, EPB91963, EPB92680
OG0000048	EEH04825	EPB81610, EPB81611, EPB82687, EPB82688, EPB82689, EPB83353, EPB83556, EPB83817, EPB85284, EPB85670, EPB85881, EPB88306, EPB88307, EPB88308, EPB89553, EPB90296, EPB91253, EPB91513, EPB91779, EPB92048, EPB92904
OG0000049	EEH06401	EPB81301, EPB82695, EPB82748, EPB82854, EPB83033, EPB83494, EPB86476, EPB87208, EPB87522, EPB88276, EPB88284, EPB88447, EPB88536, EPB89060, EPB90095, EPB90275, EPB91339, EPB91459, EPB91482, EPB91484, EPB91496
OG0000050		EPB83455, EPB83744, EPB84066, EPB84394, EPB84513, EPB84515, EPB85919, EPB86244, EPB86428, EPB87356, EPB87357, EPB87506, EPB87947, EPB88325, EPB88643, EPB88771, EPB89195, EPB89202, EPB89383, EPB89608, EPB92993, EPB93019
OG0000051		EPB80914, EPB81099, EPB82988, EPB82999, EPB83000, EPB83530, EPB83919, EPB84115, EPB84851, EPB85215, EPB86106, EPB88200, EPB89445, EPB89452, EPB89453, EPB89454, EPB89470, EPB89495, EPB89500, EPB89561, EPB90129, EPB91668
OG0000052		EPB81072, EPB81480, EPB81669, EPB82353, EPB82489, EPB83519, EPB83838, EPB84018, EPB84715, EPB85848, EPB85854, EPB86151, EPB86291, EPB87805, EPB87825, EPB88739, EPB90755, EPB91559, EPB91592, EPB91878, EPB92571
OG0000053	EEH11419	EPB82227, EPB84243, EPB84244, EPB85141, EPB85142, EPB85143, EPB86524, EPB86773, EPB87504, EPB88759, EPB88760, EPB88856, EPB88949, EPB90107, EPB90108, EPB91292, EPB92060, EPB92922, EPB93036
OG0000054	EEH07994	EPB81108, EPB81580, EPB82076, EPB82708, EPB84852, EPB85168, EPB85271, EPB86660, EPB86714, EPB88897, EPB89733, EPB90104, EPB90145, EPB90483, EPB90969, EPB91793, EPB92013, EPB92074, EPB92635
OG0000055	EEH05361	EPB82212, EPB82466, EPB83019, EPB83394, EPB84371, EPB84879, EPB85046, EPB85328, EPB85393, EPB85920, EPB86755, EPB87144, EPB89263, EPB89438, EPB89521, EPB90346, EPB91673, EPB91905, EPB92163
OG0000056		EPB81608, EPB82184, EPB82185, EPB82505, EPB82736, EPB82792, EPB83333, EPB85939, EPB87866, EPB87867, EPB88890, EPB89160, EPB89670, EPB90930, EPB91331, EPB91475, EPB91925, EPB92840, EPB93005, EPB93116
OG0000057		EPB80924, EPB80925, EPB80926, EPB80928, EPB80937, EPB80971, EPB80983, EPB80984, EPB81000, EPB81600, EPB83068, EPB83681, EPB84124, EPB86020, EPB86417, EPB87066, EPB87528, EPB87634, EPB88996, EPB90438
OG0000058	EEH11125	EPB83212, EPB83897, EPB85118, EPB85154, EPB85294, EPB85733, EPB85821, EPB86855, EPB86874, EPB87734, EPB88217, EPB89048, EPB90613, EPB91217, EPB91233, EPB91305, EPB91481, EPB91752
OG0000059	EEH10347	EPB81052, EPB81856, EPB82254, EPB82675, EPB83010, EPB83775, EPB84699, EPB85882, EPB86374, EPB87371, EPB88048, EPB88246, EPB89505, EPB89847, EPB90610, EPB90905, EPB92088, EPB92222
OG0000060	EEH08478	EPB83470, EPB84014, EPB84070, EPB84076, EPB84422, EPB84691, EPB85018, EPB85376, EPB85698, EPB87546, EPB87706, EPB87807, EPB88610, EPB88915, EPB89179, EPB89199, EPB91066, EPB92362
OG0000061		EPB82022, EPB82420, EPB83317, EPB83672, EPB83902, EPB84391, EPB85205, EPB85607, EPB87288, EPB87509, EPB88519, EPB89181, EPB90676, EPB92293, EPB92294, EPB92782, EPB92783, EPB92784, EPB93015
OG0000062		EPB81536, EPB81679, EPB82259, EPB83655, EPB84040, EPB85529, EPB85530, EPB87773, EPB88413, EPB89079, EPB89240, EPB89539, EPB90437, EPB90855, EPB90856, EPB91498, EPB91686, EPB92338, EPB92547
OG0000063		EPB81302, EPB81822, EPB81898, EPB81946, EPB82111, EPB82328, EPB83988, EPB84559, EPB84668, EPB85555, EPB87594, EPB87711, EPB88448, EPB89768, EPB89835, EPB90312, EPB91733, EPB92108, EPB92621
OG0000064	EEH04310	EPB81187, EPB82293, EPB83719, EPB84305, EPB84651, EPB85773, EPB86319, EPB86624, EPB86730, EPB87025, EPB87954, EPB88877, EPB89276, EPB90795, EPB91172, EPB92126, EPB92994
OG0000065	EEH07150	EPB83131, EPB83274, EPB83406, EPB83551, EPB85394, EPB87221, EPB88111, EPB88117, EPB88232, EPB88347, EPB89024, EPB89459, EPB89928, EPB90193, EPB90194, EPB90563, EPB91222
OG0000066	EEH06424	EPB83960, EPB83962, EPB84652, EPB85071, EPB85761, EPB86748, EPB87550, EPB87582, EPB88344, EPB89293, EPB90136, EPB90393, EPB90588, EPB90679, EPB91096, EPB91343, EPB91920
OG0000067		EPB81585, EPB81627, EPB82246, EPB82345, EPB83112, EPB83181, EPB83430, EPB83637, EPB85923, EPB86087, EPB86356, EPB86896, EPB89565, EPB91285, EPB92019, EPB92383, EPB92712, EPB92980
OG0000068		EPB82209, EPB82516, EPB82772, EPB83024, EPB85513, EPB85756, EPB86850, EPB88204, EPB89364, EPB89704, EPB89705, EPB90368, EPB90505, EPB91823, EPB92739, EPB92741, EPB92896, EPB92897
OG0000069		EPB81352, EPB82270, EPB82520, EPB82572, EPB82900, EPB83314, EPB83885, EPB84599, EPB85219, EPB85569, EPB88827, EPB89207, EPB90063, EPB91181, EPB91208, EPB91488, EPB92345, EPB92637
OG0000070	EEH11088	EPB81693, EPB81897, EPB82068, EPB82180, EPB82873, EPB84558, EPB84747, EPB85261, EPB89475, EPB89740, EPB90579, EPB90889, EPB91012, EPB91276, EPB92172, EPB92836
OG0000071	EEH10058	EPB82714, EPB82715, EPB82716, EPB82807, EPB82921, EPB85315, EPB85687, EPB85885, EPB86154, EPB86167, EPB87508, EPB87636, EPB89943, EPB90759, EPB90783, EPB91264
OG0000072		EPB80913, EPB81466, EPB81549, EPB82283, EPB84204, EPB84817, EPB85217, EPB85401, EPB86768, EPB89100, EPB90631, EPB91091, EPB91200, EPB92569, EPB92978, EPB92991, EPB93040
OG0000073		EPB81190, EPB81655, EPB82249, EPB83064, EPB83604, EPB84023, EPB85856, EPB87137, EPB88300, EPB89064, EPB89278, EPB89854, EPB91185, EPB91218, EPB91286, EPB91884, EPB92645
OG0000074		EPB81256, EPB82106, EPB85678, EPB85727, EPB86130, EPB86222, EPB86705, EPB87808, EPB88215, EPB88409, EPB88526, EPB88990, EPB89306, EPB90730, EPB91016, EPB92398, EPB92510
OG0000075		EPB82315, EPB84425, EPB84431, EPB85065, EPB86080, EPB86949, EPB87050, EPB87616, EPB87617, EPB88510, EPB89869, EPB90085, EPB90578, EPB91318, EPB92120, EPB92202, EPB92466
OG0000076		EPB82432, EPB82434, EPB82744, EPB82868, EPB85716, EPB85872, EPB88185, EPB88353, EPB89007, EPB89774, EPB90287, EPB90369, EPB91719, EPB91985, EPB91986, EPB92062, EPB92244
OG0000077		EPB81169, EPB83788, EPB86500, EPB86955, EPB87104, EPB88047, EPB88456, EPB88470, EPB88852, EPB89010, EPB91004, EPB91507, EPB91516, EPB91548, EPB91742, EPB91820
OG0000078		EPB81027, EPB83745, EPB84116, EPB84623, EPB84973, EPB85341, EPB85767, EPB86521, EPB87683, EPB88042, EPB88327, EPB88740, EPB89777, EPB89924, EPB90584, EPB92633
OG0000079		EPB82198, EPB84576, EPB85679, EPB86426, EPB86898, EPB87453, EPB88873, EPB89457, EPB89999, EPB90470, EPB90630, EPB91436, EPB91705, EPB92116, EPB92209, EPB92361
OG0000080	EEH10533	EPB81597, EPB83451, EPB83651, EPB84196, EPB84521, EPB84601, EPB84924, EPB86294, EPB86550, EPB87827, EPB89447, EPB90041, EPB90564, EPB91670, EPB92583
OG0000081		EPB81383, EPB81716, EPB83021, EPB83308, EPB83401, EPB84659, EPB85928, EPB89233, EPB89356, EPB91009, EPB91063, EPB91064, EPB91546, EPB91629, EPB92503, EPB93064
OG0000082		EPB81038, EPB81163, EPB82085, EPB82657, EPB83462, EPB83528, EPB83823, EPB86242, EPB87394, EPB88141, EPB88579, EPB89664, EPB90518, EPB90799, EPB90851, EPB92334
OG0000083	EEH03816	EPB81853, EPB82403, EPB83625, EPB85453, EPB85640, EPB85807, EPB86117, EPB88923, EPB89047, EPB89127, EPB89147, EPB90035, EPB90196, EPB92731
OG0000084	EEH09565	EPB81233, EPB81451, EPB82011, EPB82825, EPB85180, EPB85528, EPB87892, EPB89584, EPB91077, EPB91543, EPB91772, EPB92622, EPB92859, EPB93020
OG0000085		EPB81125, EPB82321, EPB82435, EPB83764, EPB83828, EPB84594, EPB84653, EPB85840, EPB88720, EPB89111, EPB89142, EPB89288, EPB90112, EPB92322, EPB93053
OG0000086		EPB81024, EPB81996, EPB83294, EPB84338, EPB85176, EPB86902, EPB87308, EPB87923, EPB89450, EPB89587, EPB89796, EPB89871, EPB90493, EPB91309, EPB92217
OG0000087	EEH06317, EEH11401	EPB81372, EPB81531, EPB81684, EPB82863, EPB83824, EPB85568, EPB86041, EPB87640, EPB89981, EPB90705, EPB91332, EPB92765
OG0000088	EEH04088	EPB81521, EPB81631, EPB85957, EPB86487, EPB86777, EPB86778, EPB87313, EPB87413, EPB87659, EPB90706, EPB91140, EPB91141, EPB92868
OG0000089	EEH07494	EPB81046, EPB81768, EPB81770, EPB82580, EPB83316, EPB83474, EPB84490, EPB84764, EPB84829, EPB87560, EPB90245, EPB90254, EPB92595
OG0000090	EEH06237	EPB81013, EPB81339, EPB81910, EPB83559, EPB83922, EPB84440, EPB84681, EPB89029, EPB90817, EPB91721, EPB91757, EPB91832, EPB92856
OG0000091		EPB81973, EPB82968, EPB83500, EPB86908, EPB87448, EPB90625, EPB91123, EPB91163, EPB91198, EPB91465, EPB91528, EPB91717, EPB92302, EPB93062
OG0000092		EPB80941, EPB82766, EPB82821, EPB82865, EPB82866, EPB83199, EPB83585, EPB85721, EPB86104, EPB86591, EPB87153, EPB90355, EPB92501, EPB92502
OG0000093		EPB82851, EPB83361, EPB83364, EPB83410, EPB83890, EPB86138, EPB86533, EPB86668, EPB86921, EPB91324, EPB91773, EPB91947, EPB91961, EPB92237
OG0000094		EPB81089, EPB82958, EPB83505, EPB83717, EPB83734, EPB83940, EPB84399, EPB84956, EPB87068, EPB87430, EPB87882, EPB88279, EPB89607, EPB91355
OG0000095	EEH08042	EPB83748, EPB84043, EPB84146, EPB84930, EPB86220, EPB87076, EPB90187, EPB90915, EPB91226, EPB91653, EPB92347, EPB92505
OG0000096	EEH08392	EPB82552, EPB83241, EPB84366, EPB85749, EPB87492, EPB87628, EPB88227, EPB88302, EPB89316, EPB90086, EPB91613, EPB92034
OG0000097	EEH11298	EPB81045, EPB81104, EPB81900, EPB82240, EPB83115, EPB83427, EPB84059, EPB87150, EPB87443, EPB88256, EPB88361, EPB91687
OG0000098	EEH04180, EEH05782	EPB82220, EPB83431, EPB85064, EPB88315, EPB88527, EPB88762, EPB89327, EPB90964, EPB91192, EPB91193, EPB91775
OG0000099	EEH02899	EPB81708, EPB81888, EPB83606, EPB84869, EPB85668, EPB86028, EPB86165, EPB89818, EPB90357, EPB91059, EPB92240, EPB92755
OG0000100	EEH09703	EPB81850, EPB83742, EPB85056, EPB85101, EPB85147, EPB85791, EPB86579, EPB86926, EPB87678, EPB88558, EPB91202, EPB92068
OG0000101	EEH10433	EPB83268, EPB83801, EPB84403, EPB85158, EPB88268, EPB88269, EPB89055, EPB90499, EPB91889, EPB91923, EPB92046, EPB92153
OG0000102	EEH07552	EPB81991, EPB82080, EPB82182, EPB82415, EPB87391, EPB88342, EPB88487, EPB88652, EPB90525, EPB90697, EPB92538, EPB92764
OG0000103		EPB80963, EPB82442, EPB83373, EPB83471, EPB84754, EPB85582, EPB87143, EPB88450, EPB88931, EPB89052, EPB89792, EPB92675, EPB93061
OG0000104		EPB83079, EPB86081, EPB86082, EPB87260, EPB87317, EPB87318, EPB88097, EPB88121, EPB91425, EPB91426, EPB92723, EPB92724, EPB93004
OG0000105		EPB81407, EPB84068, EPB85641, EPB86118, EPB86264, EPB86268, EPB86304, EPB86325, EPB89563, EPB90363, EPB91121, EPB91205, EPB92809
OG0000106		EPB81061, EPB84021, EPB85386, EPB86673, EPB86786, EPB87526, EPB88103, EPB88515, EPB89483, EPB90162, EPB90904, EPB91443, EPB92804
OG0000107		EPB81028, EPB81414, EPB83532, EPB86520, EPB87408, EPB87570, EPB87942, EPB87964, EPB88280, EPB89114, EPB89610, EPB91359, EPB92655
OG0000108		EPB84199, EPB85359, EPB85829, EPB88878, EPB88927, EPB89503, EPB89718, EPB90495, EPB90519, EPB90780, EPB91795, EPB92555, EPB92559
OG0000109		EPB81976, EPB82598, EPB84293, EPB84952, EPB85465, EPB87310, EPB88022, EPB88305, EPB88655, EPB91821, EPB92029, EPB92453, EPB92596
OG0000110		EPB82215, EPB83641, EPB84192, EPB86234, EPB86317, EPB87187, EPB87253, EPB88386, EPB89977, EPB91125, EPB91664, EPB92171, EPB92314
OG0000111		EPB82234, EPB82870, EPB83159, EPB83362, EPB83480, EPB84568, EPB85209, EPB85648, EPB86139, EPB87803, EPB89139, EPB91160, EPB91875
OG0000112		EPB81535, EPB81680, EPB82453, EPB83386, EPB83807, EPB84334, EPB87115, EPB87427, EPB89141, EPB89958, EPB90300, EPB90325, EPB91854
OG0000113		EPB81922, EPB82201, EPB83156, EPB83740, EPB86240, EPB86534, EPB88615, EPB88616, EPB91709, EPB91710, EPB91711, EPB91712, EPB91713
OG0000114		EPB82210, EPB84585, EPB85498, EPB85790, EPB86276, EPB86844, EPB88339, EPB88436, EPB88849, EPB89816, EPB90344, EPB90867, EPB91212
OG0000115		EPB81059, EPB81232, EPB83260, EPB83645, EPB83755, EPB83912, EPB84033, EPB84698, EPB86628, EPB88165, EPB88182, EPB88290, EPB88973
OG0000116		EPB80964, EPB81341, EPB82277, EPB82975, EPB83183, EPB83450, EPB84304, EPB86053, EPB89252, EPB90303, EPB92143, EPB92611
OG0000117	EEH07310	EPB82204, EPB83122, EPB85281, EPB86957, EPB86973, EPB88453, EPB89490, EPB90467, EPB90862, EPB92730, EPB92873
OG0000118	EEH05976	EPB82542, EPB83769, EPB83941, EPB84411, EPB84746, EPB87477, EPB89630, EPB90384, EPB90947, EPB91248, EPB91336
OG0000119	EEH11728	EPB82261, EPB83257, EPB85481, EPB86044, EPB86045, EPB86050, EPB86402, EPB87314, EPB91468, EPB92940, EPB93072
OG0000120	EEH10936	EPB84303, EPB84473, EPB85108, EPB85816, EPB87700, EPB90048, EPB90126, EPB91183, EPB91321, EPB91442, EPB92822
OG0000121	EEH11576	EPB81082, EPB81422, EPB81659, EPB83223, EPB85025, EPB85222, EPB89073, EPB90681, EPB90682, EPB92600, EPB92860
OG0000122	EEH09476	EPB81423, EPB85463, EPB85940, EPB87647, EPB87879, EPB88061, EPB89161, EPB89484, EPB91517, EPB92053, EPB93117
OG0000123	EEH08845	EPB82006, EPB82461, EPB83357, EPB84032, EPB84501, EPB88676, EPB88913, EPB89256, EPB89290, EPB90753, EPB91611
OG0000124	EEH07124	EPB82491, EPB82685, EPB83171, EPB83944, EPB84819, EPB87850, EPB87851, EPB87863, EPB87864, EPB88451, EPB89015
OG0000125		EPB82896, EPB83292, EPB86733, EPB87287, EPB88695, EPB89158, EPB89159, EPB89168, EPB89350, EPB90481, EPB92417, EPB93006
OG0000126		EPB81084, EPB84535, EPB87128, EPB87289, EPB87718, EPB88064, EPB88072, EPB89498, EPB89936, EPB90261, EPB91039, EPB93132
OG0000127		EPB82410, EPB82411, EPB82920, EPB85059, EPB85156, EPB85157, EPB89068, EPB91263, EPB91473, EPB92242, EPB92935, EPB92958
OG0000128		EPB81633, EPB82423, EPB82922, EPB85113, EPB85600, EPB86315, EPB86351, EPB86352, EPB87910, EPB89471, EPB91265, EPB92870
OG0000129		EPB81664, EPB82071, EPB83250, EPB84110, EPB85266, EPB87986, EPB88148, EPB88661, EPB89970, EPB90223, EPB91277, EPB92678
OG0000130		EPB81844, EPB81975, EPB82954, EPB83363, EPB85354, EPB87945, EPB88997, EPB89205, EPB91118, EPB91762, EPB92154, EPB92522
OG0000131		EPB82906, EPB84255, EPB85509, EPB85945, EPB86572, EPB86648, EPB87358, EPB87505, EPB87558, EPB87627, EPB87927, EPB90931
OG0000132		EPB81546, EPB81547, EPB81619, EPB82514, EPB82659, EPB84201, EPB87124, EPB87719, EPB88360, EPB88806, EPB88942, EPB90699
OG0000133	EEH04284	EPB80980, EPB80981, EPB81280, EPB81741, EPB83955, EPB84130, EPB85980, EPB90260, EPB90674, EPB91358
OG0000134	EEH02912	EPB81020, EPB81160, EPB82175, EPB87309, EPB87345, EPB89056, EPB90213, EPB90814, EPB91649, EPB93039
OG0000135	EEH07903	EPB81579, EPB81621, EPB82148, EPB82780, EPB84531, EPB85675, EPB88274, EPB88750, EPB89284, EPB92874
OG0000136	EEH08335	EPB81809, EPB82799, EPB83540, EPB83808, EPB83809, EPB85527, EPB89435, EPB90552, EPB91856, EPB92428
OG0000137		EPB83013, EPB83423, EPB83907, EPB84856, EPB85047, EPB86761, EPB87162, EPB88662, EPB92094, EPB92614, EPB92977
OG0000138		EPB81294, EPB81418, EPB81453, EPB81918, EPB85402, EPB86198, EPB86296, EPB87545, EPB91822, EPB91869, EPB93134
OG0000139		EPB81558, EPB82803, EPB84157, EPB85247, EPB86110, EPB87989, EPB89028, EPB89603, EPB91381, EPB91760, EPB93002
OG0000140		EPB82859, EPB85942, EPB86196, EPB87353, EPB87972, EPB89531, EPB90072, EPB90116, EPB90944, EPB92325, EPB93082
OG0000141		EPB81026, EPB82882, EPB83324, EPB84491, EPB88545, EPB89390, EPB89427, EPB90119, EPB90121, EPB90283, EPB92774
OG0000142		EPB80938, EPB81032, EPB81260, EPB82540, EPB83328, EPB83391, EPB87082, EPB87583, EPB89292, EPB91993, EPB92662
OG0000143		EPB81281, EPB81346, EPB83283, EPB84421, EPB84448, EPB84450, EPB85017, EPB90796, EPB92020, EPB92638, EPB92639
OG0000144		EPB81176, EPB84217, EPB84468, EPB84797, EPB85339, EPB86173, EPB86625, EPB87303, EPB87962, EPB90264, EPB92230
OG0000145		EPB81199, EPB82054, EPB83070, EPB83482, EPB84717, EPB86328, EPB87090, EPB88850, EPB90291, EPB91397, EPB92017
OG0000146		EPB81262, EPB84458, EPB84978, EPB86913, EPB87574, EPB88846, EPB89009, EPB90295, EPB90454, EPB91225, EPB91679
OG0000147		EPB80947, EPB80948, EPB81006, EPB83588, EPB86221, EPB86543, EPB88630, EPB88917, EPB88918, EPB88919, EPB91371
OG0000148		EPB81033, EPB82750, EPB84367, EPB84941, EPB85685, EPB85686, EPB88644, EPB89699, EPB90950, EPB90959, EPB91373
OG0000149		EPB81803, EPB85214, EPB86332, EPB86827, EPB86828, EPB86885, EPB87478, EPB88576, EPB88716, EPB89405, EPB90128
OG0000150		EPB81616, EPB82146, EPB88359, EPB88382, EPB88463, EPB89804, EPB90764, EPB91907, EPB91944, EPB92878
OG0000151	EEH02944	EPB81348, EPB81356, EPB81643, EPB82098, EPB84886, EPB88951, EPB89321, EPB90832, EPB91695
OG0000152	EEH05413	EPB81931, EPB82693, EPB84573, EPB88862, EPB89567, EPB90760, EPB90963, EPB92426, EPB92928
OG0000153	EEH06649	EPB84042, EPB85996, EPB86729, EPB86824, EPB87136, EPB87496, EPB89605, EPB90278, EPB93112
OG0000154	EEH03098	EPB81223, EPB81881, EPB83359, EPB85407, EPB88829, EPB89225, EPB89631, EPB91551, EPB91597
OG0000155	EEH05081	EPB82883, EPB82884, EPB85853, EPB86689, EPB87441, EPB88561, EPB88614, EPB89786, EPB92669
OG0000156	EEH04673	EPB85036, EPB88041, EPB88043, EPB88682, EPB89820, EPB90173, EPB92184, EPB92185, EPB92579
OG0000157	EEH04398	EPB81936, EPB85370, EPB87230, EPB87311, EPB87312, EPB88332, EPB88333, EPB88659, EPB91784
OG0000158	EEH04231	EPB83045, EPB83888, EPB84480, EPB85230, EPB86305, EPB88321, EPB89533, EPB91335, EPB92769
OG0000159	EEH03324	EPB81337, EPB83226, EPB83422, EPB85292, EPB86513, EPB87088, EPB87178, EPB87575, EPB91075
OG0000160	EEH09354	EPB82032, EPB82639, EPB84649, EPB85086, EPB87327, EPB88157, EPB88289, EPB89611, EPB92207
OG0000161	EEH06090	EPB81279, EPB81285, EPB83986, EPB85313, EPB85553, EPB86218, EPB89575, EPB89866, EPB90240
OG0000162		EPB85340, EPB85504, EPB87861, EPB88044, EPB89551, EPB90982, EPB91143, EPB91439, EPB92084, EPB93078
OG0000163		EPB82833, EPB83396, EPB83966, EPB86653, EPB86941, EPB89697, EPB91394, EPB91490, EPB92238, EPB93080
OG0000164		EPB81258, EPB82876, EPB83338, EPB84289, EPB84703, EPB86744, EPB87045, EPB92280, EPB92517, EPB92851
OG0000165		EPB81015, EPB85809, EPB85820, EPB86552, EPB87070, EPB87524, EPB87902, EPB89480, EPB90134, EPB92814
OG0000166		EPB81283, EPB83993, EPB84019, EPB84335, EPB87157, EPB88045, EPB89027, EPB89302, EPB92381, EPB92529
OG0000167		EPB81962, EPB82903, EPB86764, EPB87395, EPB87985, EPB88627, EPB90200, EPB90222, EPB92331, EPB92333
OG0000168		EPB82269, EPB82614, EPB84492, EPB85535, EPB86092, EPB89194, EPB89829, EPB89857, EPB91672, EPB92227
OG0000169		EPB81080, EPB81240, EPB83252, EPB83558, EPB84084, EPB84085, EPB89499, EPB90009, EPB91020, EPB91414
OG0000170		EPB81746, EPB81800, EPB87414, EPB88133, EPB88428, EPB88497, EPB88528, EPB89011, EPB89012, EPB91180
OG0000171		EPB81815, EPB82677, EPB83231, EPB84428, EPB84828, EPB85177, EPB87530, EPB89296, EPB89340, EPB89690
OG0000172		EPB82033, EPB83253, EPB84052, EPB84053, EPB84145, EPB85769, EPB85770, EPB86799, EPB89420, EPB89421
OG0000173	EEH09899	EPB81044, EPB82173, EPB82789, EPB85725, EPB86582, EPB89129, EPB90266, EPB90983
OG0000174	EEH09882	EPB82056, EPB82965, EPB83236, EPB86765, EPB90249, EPB90592, EPB91005, EPB92524
OG0000175	EEH05051	EPB87639, EPB87710, EPB88805, EPB88912, EPB89808, EPB91569, EPB92378, EPB92379
OG0000176	EEH03200, EEH03251	EPB83792, EPB85774, EPB85775, EPB89504, EPB89893, EPB90011, EPB92446
OG0000177	EEH03020	EPB83381, EPB83413, EPB85502, EPB86207, EPB87566, EPB87612, EPB88334, EPB88880
OG0000178	EEH09113	EPB81222, EPB81417, EPB83370, EPB86355, EPB86537, EPB86576, EPB91307, EPB92546
OG0000179	EEH08012	EPB81801, EPB84581, EPB85811, EPB86289, EPB87165, EPB88277, EPB91525, EPB92271
OG0000180	EEH06057	EPB81147, EPB81604, EPB83382, EPB85081, EPB86553, EPB86569, EPB88907, EPB91449
OG0000181	EEH06311	EPB81758, EPB82091, EPB83891, EPB84235, EPB84252, EPB87995, EPB91572, EPB91939
OG0000182	EEH05935	EPB83534, EPB87380, EPB88316, EPB90371, EPB90404, EPB90744, EPB91035, EPB92260
OG0000183		EPB81883, EPB85750, EPB86964, EPB87618, EPB91092, EPB92079, EPB92157, EPB92354, EPB93135
OG0000184		EPB82485, EPB84646, EPB85792, EPB87523, EPB88373, EPB90756, EPB91491, EPB91593, EPB93066
OG0000185		EPB81330, EPB81404, EPB81476, EPB82601, EPB82743, EPB83974, EPB86475, EPB87005, EPB92886
OG0000186		EPB81575, EPB81582, EPB81835, EPB81842, EPB83424, EPB84854, EPB87679, EPB87754, EPB92808
OG0000187		EPB81578, EPB83605, EPB84075, EPB86177, EPB86834, EPB90821, EPB91522, EPB92534, EPB92748
OG0000188		EPB82156, EPB82535, EPB82983, EPB83930, EPB84650, EPB86545, EPB86889, EPB91576, EPB92552
OG0000189		EPB81042, EPB83136, EPB84454, EPB87295, EPB87838, EPB88503, EPB89317, EPB91598, EPB92558
OG0000190		EPB82288, EPB83968, EPB86223, EPB88170, EPB89448, EPB89850, EPB91620, EPB91631, EPB92107
OG0000191		EPB83803, EPB83963, EPB86210, EPB86969, EPB87767, EPB89948, EPB90168, EPB90394, EPB92147
OG0000192		EPB82131, EPB83918, EPB87493, EPB89676, EPB89785, EPB90207, EPB90925, EPB91018, EPB92031
OG0000193		EPB82550, EPB83011, EPB83609, EPB84865, EPB85655, EPB85712, EPB86107, EPB90477, EPB91936
OG0000194		EPB81460, EPB82319, EPB85403, EPB85552, EPB85948, EPB85949, EPB86048, EPB89935, EPB91846
OG0000195		EPB81868, EPB83006, EPB85162, EPB85213, EPB87151, EPB90130, EPB90352, EPB90422, EPB90890
OG0000196		EPB82888, EPB84608, EPB84658, EPB84751, EPB84796, EPB84907, EPB86649, EPB88337, EPB90054
OG0000197		EPB81906, EPB82219, EPB82518, EPB83339, EPB83810, EPB84441, EPB88572, EPB89206, EPB89568
OG0000198		EPB82737, EPB83599, EPB84456, EPB84818, EPB85149, EPB85665, EPB88590, EPB89867
OG0000199	EEH10637	EPB81266, EPB84551, EPB87761, EPB88220, EPB90057, EPB90191, EPB91418
OG0000200	EEH04657	EPB81988, EPB83861, EPB84000, EPB84287, EPB90666, EPB91179, EPB91759
OG0000201	EEH04251	EPB82299, EPB82809, EPB86677, EPB90888, EPB91544, EPB91545, EPB92406
OG0000202	EEH04259	EPB84980, EPB85660, EPB87349, EPB90716, EPB90718, EPB91451, EPB93028
OG0000203	EEH10328	EPB86584, EPB86645, EPB86646, EPB87829, EPB88603, EPB89817, EPB90083
OG0000204	EEH02688	EPB83632, EPB87069, EPB87878, EPB88535, EPB88871, EPB90459, EPB92400
OG0000205	EEH09480	EPB81102, EPB82229, EPB83192, EPB84610, EPB86219, EPB87588, EPB91662
OG0000206	EEH07144	EPB81269, EPB85900, EPB87362, EPB87915, EPB89143, EPB89223, EPB90842
OG0000207		EPB84676, EPB86320, EPB86998, EPB87304, EPB87680, EPB88173, EPB88174, EPB92933
OG0000208		EPB81295, EPB81632, EPB82891, EPB87279, EPB87581, EPB88213, EPB89294, EPB93027
OG0000209		EPB84994, EPB85476, EPB85737, EPB88055, EPB88060, EPB89627, EPB92450, EPB93051
OG0000210		EPB82660, EPB83143, EPB86494, EPB91818, EPB92688, EPB92689, EPB92956, EPB92982
OG0000211		EPB82372, EPB83598, EPB83690, EPB84133, EPB86435, EPB88592, EPB91052, EPB92884
OG0000212		EPB84949, EPB86549, EPB89939, EPB90225, EPB90794, EPB91495, EPB92672, EPB92905
OG0000213		EPB88688, EPB88689, EPB90967, EPB92038, EPB92039, EPB92708, EPB92709, EPB92710
OG0000214		EPB81004, EPB81189, EPB82719, EPB83023, EPB87154, EPB87227, EPB89754, EPB92194
OG0000215		EPB80911, EPB80953, EPB81919, EPB83969, EPB86043, EPB88176, EPB89655, EPB92027
OG0000216		EPB88078, EPB88939, EPB89193, EPB89373, EPB89859, EPB90482, EPB91969, EPB92026
OG0000217		EPB81065, EPB82740, EPB83191, EPB84508, EPB84870, EPB86623, EPB89322, EPB91412
OG0000218		EPB82007, EPB87243, EPB87708, EPB88140, EPB89982, EPB90370, EPB90961, EPB91235
OG0000219		EPB81157, EPB81872, EPB84791, EPB85533, EPB86514, EPB88406, EPB90081, EPB90870
OG0000220		EPB81219, EPB81220, EPB81271, EPB81272, EPB83348, EPB83683, EPB88543, EPB90831
OG0000221		EPB81501, EPB82248, EPB82414, EPB83343, EPB83579, EPB86590, EPB86747, EPB90574
OG0000222		EPB80944, EPB81670, EPB81718, EPB83168, EPB85332, EPB86820, EPB88731, EPB90241
OG0000223		EPB81343, EPB81639, EPB83771, EPB84677, EPB84908, EPB88937, EPB89182, EPB89246
OG0000224		EPB81073, EPB81778, EPB82354, EPB84638, EPB84988, EPB86909, EPB87299
OG0000225	EEH05914	EPB82749, EPB88494, EPB89180, EPB89268, EPB90320, EPB92989
OG0000226	EEH04796	EPB82114, EPB84321, EPB84814, EPB88105, EPB89186, EPB89395
OG0000227	EEH10218	EPB82250, EPB85538, EPB87917, EPB90975, EPB92075, EPB92620
OG0000228	EEH10803	EPB82040, EPB82898, EPB83385, EPB87416, EPB89636, EPB89763
OG0000229	EEH04721	EPB81107, EPB81166, EPB83393, EPB85276, EPB85777, EPB89975
OG0000230	EEH04855	EPB81838, EPB82839, EPB85895, EPB87741, EPB88391, EPB90571
OG0000231	EEH05080	EPB81813, EPB82493, EPB84606, EPB85844, EPB88187, EPB92365
OG0000232	EEH04785	EPB83495, EPB84555, EPB89917, EPB90430, EPB91333, EPB92766
OG0000233	EEH04966	EPB81921, EPB83903, EPB84064, EPB85238, EPB90516, EPB93068
OG0000234	EEH04992, EEH09336	EPB81651, EPB81652, EPB82777, EPB86303, EPB90789
OG0000235	EEH03609	EPB82258, EPB82724, EPB83269, EPB83467, EPB85728, EPB89351
OG0000236	EEH03373	EPB84663, EPB88899, EPB89685, EPB90147, EPB90202, EPB90819
OG0000237	EEH10188	EPB81075, EPB82492, EPB82987, EPB85283, EPB88254, EPB89116
OG0000238	EEH10050	EPB81247, EPB81755, EPB83055, EPB83886, EPB89077, EPB90337
OG0000239	EEH09966	EPB84889, EPB86597, EPB87731, EPB87732, EPB91747, EPB92818
OG0000240	EEH08880	EPB82137, EPB82779, EPB86005, EPB89926, EPB91245, EPB91246
OG0000241	EEH08163, EEH08213	EPB82930, EPB85651, EPB86839, EPB89394, EPB90520
OG0000242	EEH06530, EEH08158, EEH08207	EPB86339, EPB87020, EPB89779, EPB90768
OG0000243	EEH08180, EEH08230	EPB81100, EPB84037, EPB84337, EPB84776, EPB90659
OG0000244	EEH08109	EPB82783, EPB86770, EPB86919, EPB88070, EPB88680, EPB90176
OG0000245	EEH07481	EPB82161, EPB82622, EPB83420, EPB83421, EPB88210, EPB92324
OG0000246	EEH06072	EPB81622, EPB83025, EPB89248, EPB89560, EPB91133, EPB91744
OG0000247	EEH05396	EPB85454, EPB89372, EPB89632, EPB91396, EPB92144, EPB92841
OG0000248		EPB82371, EPB84695, EPB86432, EPB86629, EPB91078, EPB92816, EPB92883
OG0000249		EPB83280, EPB83917, EPB84693, EPB89861, EPB90912, EPB92794, EPB92810
OG0000250		EPB81338, EPB83117, EPB87615, EPB92264, EPB92397, EPB92658, EPB92744
OG0000251		EPB81493, EPB82023, EPB84089, EPB87138, EPB87691, EPB90841, EPB92720
OG0000252		EPB81127, EPB86700, EPB87067, EPB87865, EPB88972, EPB92114, EPB92617
OG0000253		EPB81037, EPB83086, EPB85874, EPB86961, EPB87774, EPB90410, EPB92416
OG0000254		EPB81529, EPB81686, EPB81832, EPB84972, EPB86652, EPB89318, EPB92346
OG0000255		EPB84467, EPB85166, EPB85934, EPB86047, EPB90504, EPB92073, EPB92134
OG0000256		EPB83066, EPB83195, EPB84958, EPB89834, EPB90815, EPB91563, EPB92124
OG0000257		EPB82002, EPB85419, EPB87675, EPB88686, EPB90823, EPB91523, EPB91914
OG0000258		EPB84569, EPB85352, EPB90098, EPB91260, EPB91460, EPB91492, EPB91959
OG0000259		EPB81370, EPB81559, EPB85264, EPB85671, EPB86479, EPB90475, EPB91786
OG0000260		EPB81096, EPB82672, EPB82673, EPB88358, EPB89488, EPB89889, EPB91737
OG0000261		EPB81630, EPB82074, EPB82972, EPB83623, EPB85353, EPB87876, EPB91385
OG0000262		EPB82860, EPB84758, EPB85802, EPB87970, EPB89406, EPB91153, EPB91297
OG0000263		EPB82079, EPB83646, EPB83910, EPB84587, EPB85674, EPB89578, EPB90997
OG0000264		EPB88150, EPB90409, EPB90433, EPB90690, EPB90769, EPB90770, EPB90781
OG0000265		EPB81785, EPB86472, EPB86954, EPB87058, EPB87660, EPB88660, EPB90793
OG0000266		EPB83077, EPB83277, EPB83711, EPB84299, EPB85551, EPB89870, EPB90791
OG0000267		EPB81244, EPB82945, EPB83959, EPB84311, EPB86548, EPB90102, EPB90391
OG0000268		EPB81964, EPB83465, EPB84831, EPB86757, EPB87434, EPB88281, EPB90273
OG0000269		EPB81541, EPB81674, EPB85367, EPB85763, EPB87107, EPB87544, EPB89736
OG0000270		EPB81710, EPB85626, EPB88713, EPB89021, EPB89303, EPB89481, EPB89719
OG0000271		EPB81333, EPB82188, EPB83649, EPB87642, EPB88847, EPB88998, EPB89410
OG0000272		EPB84996, EPB85593, EPB85594, EPB85968, EPB85970, EPB88769, EPB89165
OG0000273		EPB81208, EPB81209, EPB81210, EPB84752, EPB86567, EPB86818, EPB88753
OG0000274		EPB80943, EPB83736, EPB84123, EPB85319, EPB85320, EPB86150, EPB88430
OG0000275		EPB81303, EPB84029, EPB84560, EPB86416, EPB88110, EPB88663
OG0000276	EEH10993	EPB85916, EPB87556, EPB88405, EPB88950, EPB91337
OG0000277	EEH11418	EPB81063, EPB81688, EPB86516, EPB86715, EPB88475
OG0000278	EEH11177	EPB81446, EPB85804, EPB87600, EPB90527, EPB90640
OG0000279	EEH05010	EPB82265, EPB85625, EPB85964, EPB88925, EPB90033
OG0000280	EEH04187	EPB84837, EPB87562, EPB87672, EPB89261, EPB90153
OG0000281	EEH04422	EPB81251, EPB83216, EPB85194, EPB88707, EPB91347
OG0000282	EEH03815	EPB82153, EPB84678, EPB86128, EPB90657, EPB93060
OG0000283	EEH03128	EPB81661, EPB83825, EPB85614, EPB88159, EPB91227
OG0000284	EEH03118	EPB85187, EPB85873, EPB88184, EPB88889, EPB93083
OG0000285	EEH03123	EPB81389, EPB84597, EPB86823, EPB87888, EPB87889
OG0000286	EEH09963	EPB86394, EPB88640, EPB89400, EPB91249, EPB92037
OG0000287	EEH02604	EPB81795, EPB82454, EPB87261, EPB89916, EPB92299
OG0000288	EEH08770	EPB82010, EPB84470, EPB87688, EPB88001, EPB90935
OG0000289	EEH09227	EPB81640, EPB84482, EPB87723, EPB88938, EPB89089
OG0000290	EEH09189	EPB83238, EPB85466, EPB86461, EPB87497, EPB90480
OG0000291	EEH08926	EPB81854, EPB82949, EPB84798, EPB85831, EPB88820
OG0000292	EEH09537	EPB83565, EPB88721, EPB90068, EPB91024, EPB91279
OG0000293	EEH08661	EPB81793, EPB83027, EPB86602, EPB89151, EPB91886
OG0000294	EEH09556	EPB84562, EPB84648, EPB84993, EPB85793, EPB92525
OG0000295	EEH08764	EPB83249, EPB83900, EPB84429, EPB85583, EPB88649
OG0000296	EEH08670	EPB82690, EPB84413, EPB88778, EPB91508, EPB92770
OG0000297	EEH08176, EEH08226	EPB85459, EPB90139, EPB91069, EPB93115
OG0000298	EEH08274	EPB83116, EPB84047, EPB86301, EPB90654, EPB93070
OG0000299	EEH07400	EPB81820, EPB83855, EPB84105, EPB87812, EPB88164
OG0000300	EEH07631	EPB81709, EPB86111, EPB87735, EPB91848, EPB92812
OG0000301	EEH07117	EPB85935, EPB88776, EPB89169, EPB90167, EPB90647
OG0000302	EEH07655	EPB83170, EPB87992, EPB89154, EPB89929, EPB91873
OG0000303	EEH06635	EPB81323, EPB84877, EPB87331, EPB90082, EPB92415
OG0000304	EEH06023	EPB84016, EPB84117, EPB90858, EPB91903, EPB91915
OG0000305	EEH06324	EPB81523, EPB86676, EPB88245, EPB90917, EPB92261
OG0000306	EEH06289	EPB85234, EPB88198, EPB88530, EPB91515, EPB92125
OG0000307	EEH06117	EPB83062, EPB87012, EPB87201, EPB90878, EPB91658
OG0000308	EEH05338	EPB82057, EPB84193, EPB86966, EPB87170, EPB88958
OG0000309	EEH05333	EPB82373, EPB84799, EPB85637, EPB85830, EPB88077
OG0000310		EPB85127, EPB85282, EPB88606, EPB90257, EPB91234, EPB93010
OG0000311		EPB88728, EPB88892, EPB89300, EPB91494, EPB92999, EPB93087
OG0000312		EPB85618, EPB85897, EPB86535, EPB90714, EPB90989, EPB92952
OG0000313		EPB83549, EPB85488, EPB87650, EPB88822, EPB89749, EPB92960
OG0000314		EPB82908, EPB83342, EPB85587, EPB87466, EPB88934, EPB93031
OG0000315		EPB89769, EPB89770, EPB89771, EPB92865, EPB92866, EPB92867
OG0000316		EPB81566, EPB85575, EPB87100, EPB87648, EPB91429, EPB92827
OG0000317		EPB84872, EPB86448, EPB87307, EPB88506, EPB90733, EPB92801
OG0000318		EPB81606, EPB83509, EPB83948, EPB85475, EPB87663, EPB92650
OG0000319		EPB83895, EPB88532, EPB91524, EPB91776, EPB91860, EPB92749
OG0000320		EPB84931, EPB87337, EPB87671, EPB88224, EPB92419, EPB92771
OG0000321		EPB84726, EPB86064, EPB86172, EPB87013, EPB90602, EPB92696
OG0000322		EPB82670, EPB83577, EPB87022, EPB89891, EPB92572, EPB92631
OG0000323		EPB82078, EPB84031, EPB86277, EPB87738, EPB91989, EPB92364
OG0000324		EPB81947, EPB85559, EPB86245, EPB86807, EPB89953, EPB92391
OG0000325		EPB82504, EPB84415, EPB86042, EPB86174, EPB88980, EPB92414
OG0000326		EPB82555, EPB83479, EPB84050, EPB84078, EPB85524, EPB92413
OG0000327		EPB83154, EPB84128, EPB85536, EPB87116, EPB87584, EPB92226
OG0000328		EPB81132, EPB82892, EPB82893, EPB82894, EPB83270, EPB92272
OG0000329		EPB82637, EPB84044, EPB89328, EPB90632, EPB92033, EPB92225
OG0000330		EPB83597, EPB83789, EPB85710, EPB86376, EPB89851, EPB92148
OG0000331		EPB82064, EPB84313, EPB89343, EPB89345, EPB90635, EPB92151
OG0000332		EPB81475, EPB83804, EPB86003, EPB88378, EPB89086, EPB92137
OG0000333		EPB81532, EPB81683, EPB86965, EPB89980, EPB91535, EPB91934
OG0000334		EPB82632, EPB83932, EPB85986, EPB87568, EPB87769, EPB91789
OG0000335		EPB85181, EPB85245, EPB88700, EPB91090, EPB91800, EPB91816
OG0000336		EPB84017, EPB85778, EPB86293, EPB87826, EPB88647, EPB91685
OG0000337		EPB81467, EPB83186, EPB88400, EPB89592, EPB91151, EPB91708
OG0000338		EPB83119, EPB83130, EPB88520, EPB90192, EPB90844, EPB91595
OG0000339		EPB83287, EPB88214, EPB89039, EPB90336, EPB91044, EPB91364
OG0000340		EPB83063, EPB84194, EPB86967, EPB87171, EPB88723, EPB91182
OG0000341		EPB83014, EPB83684, EPB86008, EPB86418, EPB89680, EPB90668
OG0000342		EPB82696, EPB82924, EPB85700, EPB88149, EPB90538, EPB90691
OG0000343		EPB84589, EPB87911, EPB88083, EPB88537, EPB89076, EPB90607
OG0000344		EPB86387, EPB86422, EPB89883, EPB90189, EPB90596, EPB90620
OG0000345		EPB81151, EPB82126, EPB82986, EPB87483, EPB88671, EPB90366
OG0000346		EPB80955, EPB83197, EPB83200, EPB83201, EPB88866, EPB89721
OG0000347		EPB82682, EPB84297, EPB84509, EPB84822, EPB86665, EPB89613
OG0000348		EPB82976, EPB83153, EPB85220, EPB89065, EPB89222, EPB89473
OG0000349		EPB82272, EPB82683, EPB86831, EPB87400, EPB88219, EPB89216
OG0000350		EPB81326, EPB82118, EPB82327, EPB82501, EPB84948, EPB89109
OG0000351		EPB81494, EPB84035, EPB84724, EPB85361, EPB87727, EPB88853
OG0000352		EPB82710, EPB82905, EPB88622, EPB88623, EPB88624, EPB88625
OG0000353		EPB85764, EPB87182, EPB87183, EPB87184, EPB87185, EPB87186
OG0000354		EPB81776, EPB82065, EPB83244, EPB84358, EPB85253, EPB86493
OG0000355		EPB81999, EPB82213, EPB83016, EPB83341, EPB84430, EPB85974
OG0000356		EPB84860, EPB88109, EPB90692, EPB92085, EPB92560
OG0000357		EPB81542, EPB81673, EPB83987, EPB85090, EPB87108
OG0000358		EPB81896, EPB82196, EPB82335, EPB83882, EPB84557
OG0000359	EEH09099	EPB82195, EPB82230, EPB82745, EPB82955
OG0000360	EEH07874	EPB82752, EPB86712, EPB88365, EPB92288
OG0000361	EEH09809	EPB83844, EPB84426, EPB86952, EPB87052
OG0000362	EEH05136	EPB84038, EPB85676, EPB89715, EPB91243
OG0000363	EEH11537	EPB88128, EPB90675, EPB90861, EPB91282
OG0000364	EEH10863	EPB81667, EPB83089, EPB88125, EPB89178
OG0000365	EEH11593	EPB83616, EPB86398, EPB86848, EPB86892
OG0000366	EEH11583	EPB81365, EPB81939, EPB84725, EPB86270
OG0000367	EEH10837	EPB86879, EPB88608, EPB89661, EPB89662
OG0000368	EEH10810	EPB81371, EPB82864, EPB85731, EPB85876
OG0000369	EEH11607, EEH11629	EPB81064, EPB85099, EPB92290
OG0000370	EEH11347	EPB81958, EPB83372, EPB90543, EPB91751
OG0000371	EEH08599, EEH11633	EPB84097, EPB86452, EPB92023
OG0000372	EEH10680	EPB86716, EPB89523, EPB89741, EPB92981
OG0000373	EEH11149	EPB86046, EPB88745, EPB89526, EPB92434
OG0000374	EEH11404	EPB81245, EPB89525, EPB90570, EPB90792
OG0000375	EEH10804	EPB85578, EPB89125, EPB90006, EPB92747
OG0000376	EEH11531	EPB88684, EPB91477, EPB92823, EPB92959
OG0000377	EEH04946	EPB87083, EPB87573, EPB89097, EPB89566
OG0000378	EEH04893	EPB81893, EPB89720, EPB91085, EPB92726
OG0000379	EEH04495	EPB85558, EPB86922, EPB87946, EPB92634
OG0000380	EEH04291	EPB83574, EPB84773, EPB86188, EPB88003
OG0000381	EEH03856	EPB82333, EPB82703, EPB83074, EPB89923
OG0000382	EEH03938	EPB82700, EPB85902, EPB88831, EPB91743
OG0000383	EEH03930	EPB83146, EPB85590, EPB89904, EPB93018
OG0000384	EEH03912	EPB84036, EPB87726, EPB89098, EPB92050
OG0000385	EEH03866	EPB84009, EPB84661, EPB85098, EPB85495
OG0000386	EEH03542	EPB83489, EPB87156, EPB88612, EPB89026
OG0000387	EEH03812	EPB86586, EPB88005, EPB90428, EPB92942
OG0000388	EEH03263	EPB88015, EPB89387, EPB90298, EPB92743
OG0000389	EEH02972	EPB82263, EPB84785, EPB88376, EPB90874
OG0000390	EEH02722, EEH02890	EPB83002, EPB86153, EPB86324
OG0000391	EEH02941	EPB81591, EPB81954, EPB91314, EPB91582
OG0000392	EEH02849	EPB85843, EPB86348, EPB89949, EPB89973
OG0000393	EEH02796	EPB81696, EPB83435, EPB84928, EPB92111
OG0000394	EEH09668	EPB83842, EPB84385, EPB84794, EPB87086
OG0000395	EEH10013	EPB84943, EPB86090, EPB87557, EPB90239
OG0000396	EEH05832, EEH09985	EPB81429, EPB86142, EPB88549
OG0000397	EEH09186	EPB85782, EPB86800, EPB88895, EPB89724
OG0000398	EEH09536	EPB83905, EPB83933, EPB83934, EPB84329
OG0000399	EEH09175	EPB83946, EPB88434, EPB92648, EPB92649
OG0000400	EEH09560	EPB83731, EPB85189, EPB85190, EPB92603
OG0000401	EEH08601	EPB84096, EPB86453, EPB91601, EPB92024
OG0000402	EEH07895	EPB85218, EPB86052, EPB91802, EPB92964
OG0000403	EEH08167, EEH08217	EPB84152, EPB86127, EPB87514
OG0000404	EEH08304	EPB82810, EPB88486, EPB89518, EPB91608
OG0000405	EEH07831	EPB84100, EPB88024, EPB92348, EPB92642
OG0000406	EEH08115	EPB84947, EPB90053, EPB90573, EPB90911
OG0000407	EEH08508	EPB81812, EPB84180, EPB84847, EPB90941
OG0000408	EEH07213	EPB81763, EPB90208, EPB92220, EPB92528
OG0000409	EEH07231	EPB85334, EPB88025, EPB88397, EPB90754
OG0000410	EEH06799	EPB83601, EPB88906, EPB89156, EPB92908
OG0000411	EEH05480, EEH06920	EPB84981, EPB89006, EPB91139
OG0000412	EEH06343	EPB84177, EPB87599, EPB88203, EPB92997
OG0000413	EEH05900	EPB81583, EPB81759, EPB82374, EPB91682
OG0000414	EEH05497	EPB81079, EPB84169, EPB84670, EPB85397
OG0000415		EPB85129, EPB85642, EPB88946, EPB91532, EPB93131
OG0000416		EPB81705, EPB85976, EPB86442, EPB89985, EPB93097
OG0000417		EPB81491, EPB83983, EPB87449, EPB90140, EPB93114
OG0000418		EPB84517, EPB84522, EPB88075, EPB92705, EPB92786
OG0000419		EPB82558, EPB85869, EPB86313, EPB88069, EPB92893
OG0000420		EPB81829, EPB84743, EPB85031, EPB85889, EPB92781
OG0000421		EPB83514, EPB87234, EPB90327, EPB91578, EPB92677
OG0000422		EPB83869, EPB86644, EPB86846, EPB87779, EPB92659
OG0000423		EPB82527, EPB88355, EPB88991, EPB89757, EPB92692
OG0000424		EPB81647, EPB83973, EPB88679, EPB91083, EPB92654
OG0000425		EPB83148, EPB85288, EPB89489, EPB91076, EPB92515
OG0000426		EPB85120, EPB86091, EPB92189, EPB92382, EPB92463
OG0000427		EPB85378, EPB88562, EPB90626, EPB91197, EPB92363
OG0000428		EPB81327, EPB86120, EPB88580, EPB90407, EPB92235
OG0000429		EPB81780, EPB83312, EPB88395, EPB89743, EPB92255
OG0000430		EPB83531, EPB84150, EPB85004, EPB87396, EPB92330
OG0000431		EPB83756, EPB85586, EPB87031, EPB91942, EPB92104
OG0000432		EPB80929, EPB86968, EPB88490, EPB90169, EPB92059
OG0000433		EPB85126, EPB86358, EPB91536, EPB91660, EPB91916
OG0000434		EPB83815, EPB85172, EPB90825, EPB91538, EPB91900
OG0000435		EPB84780, EPB87580, EPB91011, EPB91625, EPB91882
OG0000436		EPB84915, EPB86478, EPB89323, EPB89952, EPB91814
OG0000437		EPB82541, EPB84604, EPB86580, EPB91533, EPB91732
OG0000438		EPB82524, EPB87457, EPB87458, EPB90334, EPB91748
OG0000439		EPB86870, EPB88888, EPB89647, EPB89909, EPB91738
OG0000440		EPB81624, EPB81625, EPB84381, EPB90354, EPB91703
OG0000441		EPB81997, EPB83087, EPB89954, EPB90843, EPB91675
OG0000442		EPB82367, EPB82451, EPB86895, EPB89461, EPB91726
OG0000443		EPB88843, EPB90425, EPB91238, EPB91483, EPB91503
OG0000444		EPB82895, EPB87494, EPB87874, EPB89920, EPB91374
OG0000445		EPB83224, EPB83228, EPB87450, EPB90490, EPB91378
OG0000446		EPB86841, EPB87038, EPB87862, EPB89753, EPB91447
OG0000447		EPB81911, EPB85695, EPB86246, EPB90500, EPB91456
OG0000448		EPB81098, EPB81320, EPB83997, EPB89265, EPB91325
OG0000449		EPB83594, EPB84909, EPB86763, EPB89964, EPB91203
OG0000450		EPB83351, EPB84225, EPB84975, EPB91168, EPB91229
OG0000451		EPB82303, EPB82583, EPB82679, EPB86184, EPB91101
OG0000452		EPB82778, EPB83273, EPB84899, EPB86065, EPB91145
OG0000453		EPB83991, EPB83992, EPB86802, EPB88775, EPB91087
OG0000454		EPB80927, EPB84546, EPB87112, EPB87605, EPB90993
OG0000455		EPB81766, EPB82251, EPB85868, EPB90502, EPB91048
OG0000456		EPB81698, EPB82380, EPB86122, EPB87419, EPB91070
OG0000457		EPB83927, EPB84395, EPB87344, EPB87916, EPB90805
OG0000458		EPB81507, EPB85567, EPB86295, EPB89845, EPB90727
OG0000459		EPB81182, EPB82021, EPB83881, EPB88867, EPB90523
OG0000460		EPB84493, EPB87602, EPB88714, EPB88751, EPB90535
OG0000461		EPB82096, EPB86774, EPB87360, EPB89621, EPB90389
OG0000462		EPB83463, EPB83490, EPB86060, EPB89885, EPB90432
OG0000463		EPB83432, EPB85447, EPB88292, EPB90317, EPB90427
OG0000464		EPB81534, EPB81681, EPB83046, EPB83047, EPB90306
OG0000465		EPB82928, EPB83034, EPB86214, EPB86615, EPB90087
OG0000466		EPB83980, EPB86018, EPB86029, EPB88425, EPB90073
OG0000467		EPB84195, EPB84735, EPB87172, EPB88722, EPB90040
OG0000468		EPB81895, EPB85314, EPB86168, EPB86463, EPB90016
OG0000469		EPB80916, EPB84175, EPB89991, EPB89992, EPB89994
OG0000470		EPB81880, EPB87250, EPB87280, EPB88237, EPB89910
OG0000471		EPB81942, EPB82992, EPB85326, EPB85489, EPB89752
OG0000472		EPB83185, EPB85781, EPB88894, EPB89115, EPB89591
OG0000473		EPB81992, EPB85183, EPB85449, EPB85468, EPB89463
OG0000474		EPB83298, EPB87387, EPB88313, EPB88947, EPB89166
OG0000475		EPB87410, EPB87411, EPB87578, EPB88635, EPB88636
OG0000476		EPB81249, EPB86740, EPB87626, EPB88346, EPB88512
OG0000477		EPB82317, EPB83497, EPB84770, EPB85828, EPB88496
OG0000478		EPB82813, EPB83779, EPB86380, EPB87993, EPB88341
OG0000479		EPB81966, EPB83076, EPB84281, EPB87898, EPB88298
OG0000480		EPB81439, EPB82236, EPB87218, EPB88243, EPB88261
OG0000481		EPB82731, EPB83877, EPB84254, EPB84296, EPB88106
OG0000482		EPB85950, EPB86215, EPB86216, EPB87499, EPB87801
OG0000483		EPB84893, EPB86695, EPB86779, EPB86796, EPB87376
OG0000484		EPB81397, EPB81481, EPB84982, EPB85713, EPB85765
OG0000485		EPB81379, EPB82141, EPB82160, EPB83533, EPB84541
OG0000486		EPB82330, EPB82587, EPB83306, EPB84118, EPB84262
OG0000487		EPB81933, EPB81995, EPB82933, EPB83096, EPB83100
OG0000488	EEH10084	EPB84443, EPB84527, EPB85364
OG0000489	EEH05941	EPB83095, EPB89136, EPB89879
OG0000490		EPB84093, EPB84137, EPB84753, EPB90524
OG0000491	EEH08455	EPB84447, EPB84528, EPB86136
OG0000492		EPB82014, EPB83724, EPB88166, EPB91071
OG0000493		EPB86762, EPB87517, EPB91527, EPB92252
OG0000494	EEH08949	EPB81155, EPB84592, EPB89067
OG0000495	EEH05916	EPB82781, EPB90148, EPB92762
OG0000496	EEH09350	EPB81513, EPB83785, EPB85989
OG0000497	EEH04532	EPB83630, EPB88008, EPB90636
OG0000498	EEH03913	EPB81165, EPB86574, EPB92253
OG0000499	EEH07332, EEH11374	EPB81406, EPB82846
OG0000500	EEH10762	EPB88420, EPB91635, EPB92071
OG0000501	EEH11172	EPB87096, EPB89989, EPB90031
OG0000502	EEH10747	EPB81409, EPB84142, EPB85931
OG0000503	EEH11352	EPB89957, EPB90299, EPB90901
OG0000504	EEH10656	EPB81935, EPB86503, EPB90853
OG0000505	EEH11028	EPB83613, EPB86981, EPB92985
OG0000506	EEH05463, EEH10698	EPB84012, EPB92944
OG0000507	EEH10902	EPB87906, EPB88595, EPB91833
OG0000508	EEH11111	EPB89477, EPB92042, EPB92477
OG0000509	EEH10944	EPB81818, EPB83985, EPB89604
OG0000510	EEH10633	EPB84434, EPB86108, EPB90131
OG0000511	EEH11667	EPB81703, EPB81878, EPB87752
OG0000512	EEH11574	EPB83663, EPB88356, EPB90748
OG0000513	EEH11002	EPB82885, EPB88335, EPB89375
OG0000514	EEH10871	EPB86488, EPB91560, EPB92128
OG0000515	EEH11435	EPB90294, EPB91921, EPB92778
OG0000516	EEH10971	EPB82306, EPB82923, EPB84088
OG0000517	EEH11334	EPB83237, EPB89220, EPB91730
OG0000518	EEH11234	EPB83569, EPB84410, EPB88499
OG0000519	EEH04844	EPB81811, EPB84288, EPB90940
OG0000520	EEH04876	EPB81331, EPB86333, EPB87158
OG0000521	EEH04801	EPB81540, EPB81675, EPB87106
OG0000522	EEH04767	EPB85772, EPB90426, EPB92388
OG0000523	EEH04668	EPB85628, EPB87030, EPB91476
OG0000524	EEH04522	EPB81385, EPB82625, EPB90347
OG0000525	EEH04485	EPB82886, EPB88336, EPB92643
OG0000526	EEH04435, EEH06408	EPB85635, EPB89598
OG0000527	EEH04410	EPB81781, EPB86257, EPB92531
OG0000528	EEH04186	EPB85033, EPB86299, EPB86300
OG0000529	EEH04211	EPB83125, EPB83878, EPB88749
OG0000530	EEH04179	EPB82564, EPB87098, EPB87809
OG0000531	EEH04349	EPB84929, EPB89110, EPB89358
OG0000532	EEH04348	EPB83794, EPB86286, EPB89249
OG0000533	EEH04103	EPB81354, EPB84104, EPB84866
OG0000534	EEH03746	EPB86657, EPB91976, EPB92623
OG0000535	EEH03810	EPB85246, EPB91902, EPB92797
OG0000536	EEH03793	EPB81721, EPB87196, EPB87903
OG0000537	EEH03794	EPB82818, EPB88587, EPB91082
OG0000538	EEH03301	EPB83752, EPB88039, EPB92387
OG0000539	EEH03384	EPB81322, EPB85860, EPB91877
OG0000540	EEH03155	EPB81289, EPB87503, EPB91612
OG0000541	EEH03141	EPB84095, EPB84098, EPB86450
OG0000542	EEH03142	EPB84094, EPB84099, EPB86449
OG0000543	EEH03107	EPB84848, EPB87638, EPB92729
OG0000544	EEH03109	EPB83358, EPB84164, EPB86692
OG0000545	EEH02945	EPB82457, EPB82940, EPB89061
OG0000546	EEH02951, EEH07370	EPB86784, EPB88357
OG0000547	EEH02805, EEH05937	EPB87980, EPB89363
OG0000548	EEH10246	EPB87390, EPB88657, EPB90696
OG0000549	EEH10272	EPB83102, EPB87983, EPB90402
OG0000550	EEH10129	EPB82852, EPB86750, EPB87415
OG0000551	EEH10063	EPB87384, EPB92205, EPB92987
OG0000552	EEH10445	EPB88054, EPB89622, EPB91827
OG0000553	EEH09626	EPB85085, EPB86498, EPB90358
OG0000554	EEH09762	EPB90138, EPB90617, EPB90900
OG0000555	EEH10523	EPB82170, EPB84404, EPB86882
OG0000556	EEH10288	EPB87343, EPB88206, EPB90214
OG0000557	EEH09573	EPB86781, EPB86884, EPB87338
OG0000558	EEH09820	EPB83082, EPB83633, EPB84621
OG0000559	EEH09867	EPB88498, EPB89396, EPB92805
OG0000560	EEH09861	EPB81817, EPB87339, EPB89286
OG0000561	EEH10029	EPB87510, EPB90761, EPB90762
OG0000562	EEH09678	EPB85839, EPB88482, EPB88801
OG0000563	EEH02673	EPB86556, EPB90314, EPB92912
OG0000564	EEH02687	EPB84380, EPB84793, EPB90435
OG0000565	EEH02580	EPB81589, EPB82929, EPB89230
OG0000566	EEH09224	EPB81009, EPB81998, EPB88127
OG0000567	EEH08762	EPB87674, EPB89204, EPB90235
OG0000568	EEH09535	EPB83380, EPB87717, EPB92449
OG0000569	EEH09159	EPB81555, EPB90003, EPB90671
OG0000570	EEH08877	EPB81381, EPB87542, EPB92277
OG0000571	EEH08875, EEH09145	EPB82391, EPB88478
OG0000572	EEH05188, EEH08668, EEH09061	EPB92360
OG0000573	EEH09225	EPB89644, EPB89865, EPB93003
OG0000574	EEH07890, EEH08102	EPB90835, EPB92986
OG0000575	EEH07926	EPB81060, EPB82626, EPB86357
OG0000576	EEH07893	EPB82069, EPB82791, EPB83582
OG0000577	EEH08342	EPB82387, EPB88484, EPB90773
OG0000578	EEH07931	EPB83880, EPB87127, EPB88748
OG0000579	EEH07807	EPB81859, EPB85693, EPB87658
OG0000580	EEH07455	EPB89455, EPB89640, EPB92850
OG0000581	EEH07220	EPB85936, EPB88569, EPB90653
OG0000582	EEH07433	EPB85420, EPB85944, EPB86444
OG0000583	EEH07157	EPB84139, EPB91146, EPB92550
OG0000584	EEH07723	EPB86434, EPB91051, EPB92567
OG0000585	EEH07456	EPB82502, EPB91132, EPB92848
OG0000586	EEH07065	EPB81851, EPB81974, EPB92043
OG0000587	EEH06752	EPB81350, EPB83167, EPB92536
OG0000588	EEH06165	EPB83697, EPB89247, EPB92371
OG0000589	EEH06003	EPB81311, EPB89472, EPB89963
OG0000590	EEH06250	EPB83061, EPB86900, EPB88236
OG0000591	EEH06030	EPB84420, EPB87368, EPB87586
OG0000592	EEH06294	EPB82880, EPB90866, EPB93079
OG0000593	EEH06312	EPB87930, EPB91453, EPB91454
OG0000594	EEH06404	EPB83898, EPB86832, EPB92754
OG0000595	EEH06372	EPB83570, EPB84895, EPB88495
OG0000596	EEH05987	EPB82570, EPB82916, EPB89946
OG0000597	EEH06364	EPB81202, EPB81374, EPB84940
OG0000598	EEH06102	EPB81666, EPB83091, EPB89541
OG0000599	EEH06453	EPB88943, EPB91388, EPB93045
OG0000600	EEH06292	EPB81459, EPB86016, EPB89118
OG0000601	EEH05978	EPB87794, EPB88575, EPB91745
OG0000602	EEH05547	EPB88255, EPB88599, EPB90150
OG0000603	EEH05779	EPB84656, EPB86298, EPB92320
OG0000604	EEH05582	EPB83989, EPB87682, EPB92117
OG0000605	EEH05548	EPB82897, EPB88954, EPB91654
OG0000606	EEH05829	EPB81228, EPB86631, EPB89329
OG0000607	EEH05397	EPB81950, EPB84892, EPB90688
OG0000608	EEH05326	EPB87555, EPB88403, EPB91319
OG0000609	EEH05133	EPB85706, EPB90541, EPB91241
OG0000610		EPB82617, EPB84767, EPB86593, EPB93077
OG0000611		EPB81200, EPB84226, EPB85471, EPB93105
OG0000612		EPB81218, EPB81273, EPB87370, EPB93059
OG0000613		EPB82197, EPB83883, EPB86722, EPB93009
OG0000614		EPB83738, EPB85174, EPB85440, EPB92936
OG0000615		EPB84644, EPB84974, EPB89386, EPB92951
OG0000616		EPB81263, EPB82144, EPB91996, EPB93128
OG0000617		EPB81635, EPB83614, EPB83780, EPB92984
OG0000618		EPB83374, EPB84618, EPB91899, EPB93017
OG0000619		EPB86737, EPB89005, EPB91135, EPB92973
OG0000620		EPB85202, EPB85203, EPB88211, EPB92923
OG0000621		EPB82302, EPB82640, EPB91599, EPB92864
OG0000622		EPB82107, EPB83044, EPB92127, EPB92857
OG0000623		EPB85374, EPB85574, EPB89275, EPB92852
OG0000624		EPB82548, EPB83624, EPB85317, EPB92909
OG0000625		EPB92245, EPB92436, EPB92447, EPB92780
OG0000626		EPB85688, EPB85822, EPB91287, EPB92924
OG0000627		EPB84486, EPB89085, EPB92112, EPB92830
OG0000628		EPB81877, EPB88992, EPB89105, EPB92721
OG0000629		EPB86647, EPB88094, EPB88248, EPB92660
OG0000630		EPB80962, EPB89896, EPB91362, EPB92676
OG0000631		EPB83018, EPB84772, EPB91100, EPB92736
OG0000632		EPB86237, EPB89191, EPB91128, EPB92636
OG0000633		EPB84222, EPB91106, EPB92005, EPB92553
OG0000634		EPB84640, EPB87751, EPB91678, EPB92565
OG0000635		EPB81849, EPB86680, EPB92164, EPB92581
OG0000636		EPB84674, EPB87608, EPB88465, EPB92618
OG0000637		EPB81319, EPB83109, EPB90323, EPB92561
OG0000638		EPB84151, EPB86126, EPB89773, EPB92513
OG0000639		EPB86243, EPB87409, EPB92063, EPB92589
OG0000640		EPB80997, EPB90441, EPB90445, EPB92604
OG0000641		EPB86510, EPB90097, EPB92394, EPB92626
OG0000642		EPB84497, EPB84815, EPB88263, EPB92500
OG0000643		EPB84635, EPB84830, EPB86903, EPB92511
OG0000644		EPB82567, EPB84408, EPB89974, EPB92630
OG0000645		EPB85112, EPB88381, EPB92139, EPB92568
OG0000646		EPB81783, EPB89239, EPB92286, EPB92376
OG0000647		EPB84333, EPB85632, EPB87624, EPB92380
OG0000648		EPB87817, EPB88763, EPB92190, EPB92462
OG0000649		EPB86713, EPB88492, EPB89069, EPB92467
OG0000650		EPB86194, EPB90179, EPB90545, EPB92366
OG0000651		EPB90186, EPB90359, EPB91403, EPB92448
OG0000652		EPB82112, EPB86529, EPB88999, EPB92431
OG0000653		EPB86976, EPB87401, EPB91210, EPB92291
OG0000654		EPB85801, EPB86531, EPB89000, EPB92297
OG0000655		EPB81884, EPB85926, EPB92131, EPB92283
OG0000656		EPB84782, EPB85682, EPB87901, EPB92337
OG0000657		EPB83242, EPB83952, EPB88838, EPB92105
OG0000658		EPB84239, EPB88379, EPB88656, EPB92138
OG0000659		EPB87202, EPB90882, EPB90885, EPB92192
OG0000660		EPB83147, EPB88687, EPB89990, EPB92028
OG0000661		EPB83304, EPB87737, EPB89960, EPB91988
OG0000662		EPB88147, EPB89374, EPB90643, EPB91970
OG0000663		EPB88901, EPB90146, EPB91537, EPB91894
OG0000664		EPB87365, EPB90458, EPB91852, EPB91853
OG0000665		EPB84051, EPB85659, EPB86031, EPB91835
OG0000666		EPB85741, EPB88573, EPB90237, EPB91777
OG0000667		EPB84779, EPB86193, EPB89338, EPB91790
OG0000668		EPB87791, EPB88156, EPB90816, EPB91868
OG0000669		EPB82647, EPB86754, EPB89506, EPB91676
OG0000670		EPB88018, EPB89403, EPB90341, EPB91729
OG0000671		EPB81743, EPB81747, EPB81748, EPB91766
OG0000672		EPB83054, EPB85062, EPB89762, EPB91636
OG0000673		EPB83503, EPB85561, EPB91542, EPB91637
OG0000674		EPB82747, EPB83492, EPB87596, EPB91457
OG0000675		EPB83041, EPB83419, EPB84112, EPB91268
OG0000676		EPB83017, EPB89075, EPB89176, EPB91111
OG0000677		EPB81399, EPB85512, EPB86437, EPB91055
OG0000678		EPB89326, EPB89391, EPB89434, EPB91072
OG0000679		EPB83414, EPB83772, EPB88600, EPB90919
OG0000680		EPB84954, EPB87374, EPB89628, EPB90914
OG0000681		EPB83576, EPB86014, EPB88944, EPB90918
OG0000682		EPB83813, EPB85173, EPB87529, EPB90992
OG0000683		EPB84247, EPB84248, EPB85077, EPB90933
OG0000684		EPB87922, EPB89586, EPB89601, EPB90757
OG0000685		EPB82429, EPB82433, EPB85617, EPB90713
OG0000686		EPB89307, EPB89415, EPB89888, EPB90637
OG0000687		EPB85639, EPB88146, EPB89574, EPB90642
OG0000688		EPB85508, EPB85701, EPB88879, EPB90539
OG0000689		EPB82758, EPB85084, EPB87549, EPB90561
OG0000690		EPB83853, EPB85130, EPB87595, EPB90397
OG0000691		EPB87061, EPB89093, EPB90017, EPB90380
OG0000692		EPB85862, EPB87472, EPB87854, EPB90386
OG0000693		EPB81485, EPB83491, EPB89237, EPB90319
OG0000694		EPB83929, EPB87346, EPB89346, EPB90209
OG0000695		EPB82653, EPB83158, EPB86343, EPB90274
OG0000696		EPB85511, EPB86158, EPB87277, EPB90184
OG0000697		EPB81088, EPB85135, EPB89874, EPB90195
OG0000698		EPB81248, EPB88641, EPB89062, EPB90094
OG0000699		EPB81347, EPB89063, EPB89951, EPB90066
OG0000700		EPB81335, EPB82051, EPB86397, EPB90059
OG0000701		EPB80967, EPB80968, EPB90044, EPB90045
OG0000702		EPB83696, EPB88038, EPB89903, EPB90013
OG0000703		EPB82967, EPB86239, EPB89200, EPB90005
OG0000704		EPB83207, EPB84250, EPB84314, EPB90010
OG0000705		EPB86835, EPB87559, EPB89231, EPB89950
OG0000706		EPB81794, EPB84722, EPB87677, EPB89876
OG0000707		EPB85305, EPB87904, EPB88813, EPB89863
OG0000708		EPB81506, EPB82926, EPB87388, EPB89309
OG0000709		EPB81021, EPB81145, EPB81771, EPB89314
OG0000710		EPB81530, EPB81685, EPB86365, EPB89319
OG0000711		EPB81300, EPB86929, EPB87095, EPB89213
OG0000712		EPB83065, EPB84414, EPB85041, EPB89003
OG0000713		EPB85388, EPB86163, EPB86791, EPB88977
OG0000714		EPB84619, EPB85089, EPB88564, EPB88986
OG0000715		EPB87998, EPB88278, EPB88613, EPB88909
OG0000716		EPB82914, EPB83658, EPB84876, EPB88825
OG0000717		EPB82129, EPB82130, EPB88783, EPB88784
OG0000718		EPB83300, EPB83301, EPB83303, EPB88797
OG0000719		EPB81602, EPB81852, EPB83593, EPB88730
OG0000720		EPB82536, EPB83251, EPB85188, EPB88650
OG0000721		EPB87468, EPB87484, EPB87485, EPB88585
OG0000722		EPB85311, EPB86997, EPB87799, EPB88617
OG0000723		EPB82325, EPB82554, EPB85952, EPB88216
OG0000724		EPB83572, EPB86280, EPB87293, EPB88144
OG0000725		EPB82044, EPB86228, EPB86914, EPB88132
OG0000726		EPB81164, EPB82322, EPB86991, EPB87919
OG0000727		EPB82843, EPB83097, EPB83762, EPB87853
OG0000728		EPB85647, EPB86429, EPB87018, EPB87804
OG0000729		EPB82467, EPB84617, EPB86212, EPB87489
OG0000730		EPB82604, EPB82605, EPB82734, EPB87359
OG0000731		EPB81174, EPB84302, EPB84596, EPB87190
OG0000732		EPB83426, EPB84167, EPB86656, EPB86726
OG0000733		EPB81430, EPB85898, EPB86143, EPB86536
OG0000734		EPB81149, EPB82588, EPB84125, EPB85886
OG0000735		EPB82417, EPB83515, EPB83773, EPB84524
OG0000736		EPB80912, EPB80940, EPB81434, EPB82282
OG0000737		EPB81576, EPB86769, EPB89313
OG0000738		EPB81861, EPB91419, EPB91607
OG0000739	EEH03093	EPB85327, EPB88690
OG0000740	EEH10313	EPB81284, EPB84500
OG0000741	EEH02637	EPB84539, EPB89264
OG0000742	EEH11142	EPB81866, EPB82278
OG0000743	EEH05846	EPB82128, EPB87841
OG0000744	EEH08370	EPB84634, EPB86904
OG0000745	EEH02793	EPB84189, EPB84549
OG0000746	EEH04066	EPB86806, EPB91813
OG0000747	EEH02895	EPB81206, EPB91154
OG0000748	EEH05571, EEH10929	EPB84285
OG0000749	EEH02985	EPB85654, EPB91113
OG0000750	EEH04818	EPB89878, EPB92061
OG0000751	EEH03071	EPB91408, EPB92564
OG0000752	EEH11748	EPB89117, EPB89555
OG0000753	EEH10968	EPB89353, EPB92221
OG0000754	EEH11420	EPB82608, EPB87816
OG0000755	EEH11387	EPB82181, EPB84272
OG0000756	EEH10850	EPB84444, EPB90338
OG0000757	EEH11714	EPB84073, EPB85800
OG0000758	EEH10547	EPB84884, EPB86899
OG0000759	EEH10652	EPB91817, EPB92690
OG0000760	EEH10719	EPB85835, EPB91805
OG0000761	EEH11506	EPB88539, EPB88911
OG0000762	EEH11277	EPB86278, EPB89034
OG0000763	EEH11024	EPB84935, EPB86693
OG0000764	EEH10805	EPB86664, EPB92750
OG0000765	EEH11413	EPB81951, EPB84891
OG0000766	EEH10813	EPB81110, EPB85739
OG0000767	EEH11382	EPB82974, EPB84129
OG0000768	EEH05161, EEH05286, EEH10905
OG0000769	EEH11245	EPB84165, EPB90211
OG0000770	EEH11370	EPB81191, EPB91883
OG0000771	EEH10934	EPB82692, EPB87536
OG0000772	EEH11055	EPB85669, EPB87990
OG0000773	EEH11108	EPB91175, EPB91812
OG0000774	EEH10595	EPB84536, EPB85748
OG0000775	EEH10687	EPB83923, EPB90515
OG0000776	EEH10995	EPB84556, EPB93037
OG0000777	EEH10891	EPB81390, EPB89940
OG0000778	EEH10601	EPB85979, EPB89035
OG0000779	EEH11645	EPB81899, EPB82242
OG0000780	EEH10608	EPB83754, EPB86512
OG0000781	EEH11281	EPB84102, EPB84582
OG0000782	EEH11085	EPB90907, EPB92718
OG0000783	EEH04778	EPB84504, EPB86431
OG0000784	EEH05050	EPB81068, EPB85661
OG0000785	EEH05079	EPB83868, EPB92072
OG0000786	EEH04722	EPB90074, EPB90491
OG0000787	EEH04892	EPB87180, EPB87193
OG0000788	EEH04934	EPB84295, EPB88107
OG0000789	EEH04794	EPB84069, EPB90976
OG0000790	EEH05039	EPB81662, EPB91116
OG0000791	EEH04904, EEH05920	EPB83795
OG0000792	EEH05028	EPB84405, EPB87428
OG0000793	EEH04857	EPB84951, EPB91136
OG0000794	EEH04910	EPB83787, EPB92776
OG0000795	EEH04956	EPB90135, EPB90589
OG0000796	EEH04465	EPB81398, EPB87694
OG0000797	EEH04483	EPB85329, EPB85581
OG0000798	EEH04144	EPB84514, EPB85783
OG0000799	EEH04134	EPB84406, EPB93113
OG0000800	EEH04113	EPB88964, EPB92083
OG0000801	EEH04340	EPB82136, EPB88087
OG0000802	EEH04219	EPB82512, EPB84759
OG0000803	EEH03988	EPB86197, EPB92321
OG0000804	EEH04058	EPB89717, EPB91897
OG0000805	EEH03932	EPB90018, EPB92499
OG0000806	EEH03971	EPB83812, EPB86790
OG0000807	EEH03892	EPB81823, EPB85554
OG0000808	EEH03813	EPB81253, EPB91060
OG0000809	EEH03579	EPB82702, EPB83763
OG0000810	EEH03619	EPB83990, EPB92119
OG0000811	EEH03758	EPB85890, EPB89609
OG0000812	EEH03422	EPB87701, EPB92410
OG0000813	EEH03339	EPB81665, EPB87974
OG0000814	EEH03396	EPB84339, EPB92377
OG0000815	EEH03490	EPB86415, EPB88116
OG0000816	EEH03495	EPB81704, EPB88100
OG0000817	EEH03333	EPB83504, EPB86492
OG0000818	EEH03260	EPB83796, EPB87766
OG0000819	EEH03275	EPB81938, EPB85691
OG0000820	EEH03259	EPB84727, EPB85557
OG0000821	EEH03180	EPB87500, EPB88966
OG0000822	EEH03012	EPB81031, EPB87696
OG0000823	EEH03045	EPB85278, EPB91935
OG0000824	EEH03028	EPB83705, EPB93125
OG0000825	EEH03103	EPB85708, EPB89045
OG0000826	EEH02906, EEH09331	EPB83864
OG0000827	EEH02841	EPB82658, EPB93121
OG0000828	EEH02794	EPB87644, EPB87730
OG0000829	EEH09952	EPB81113, EPB87534
OG0000830	EEH09782	EPB84212, EPB89014
OG0000831	EEH09716	EPB84516, EPB91819
OG0000832	EEH10198	EPB81736, EPB88874
OG0000833	EEH10056	EPB85479, EPB85888
OG0000834	EEH10263	EPB84499, EPB87078
OG0000835	EEH10102	EPB81788, EPB90114
OG0000836	EEH10451	EPB82820, EPB92399
OG0000837	EEH10109	EPB86176, EPB90305
OG0000838	EEH09780	EPB85462, EPB86455
OG0000839	EEH10477	EPB85477, EPB92233
OG0000840	EEH09689	EPB82545, EPB90183
OG0000841	EEH10538	EPB87422, EPB93120
OG0000842	EEH09714	EPB83439, EPB89840
OG0000843	EEH10519	EPB87958, EPB91908
OG0000844	EEH10437	EPB88172, EPB90593
OG0000845	EEH10156	EPB81833, EPB85796
OG0000846	EEH02742	EPB83134, EPB92158
OG0000847	EEH02724	EPB85293, EPB86267
OG0000848	EEH02725	EPB81053, EPB90685
OG0000849	EEH02691	EPB86066, EPB91570
OG0000850	EEH08685	EPB81697, EPB91656
OG0000851	EEH08727	EPB81012, EPB83560
OG0000852	EEH08767	EPB85672, EPB89534
OG0000853	EEH08693	EPB86316, EPB86471
OG0000854	EEH09120	EPB83425, EPB91194
OG0000855	EEH08771	EPB83001, EPB88228
OG0000856	EEH07765, EEH09010	EPB83205
OG0000857	EEH09389	EPB89706, EPB91345
OG0000858	EEH09072	EPB81701, EPB90198
OG0000859	EEH09337	EPB83924, EPB92146
OG0000860	EEH09458	EPB81408, EPB83626
OG0000861	EEH09070	EPB82812, EPB89512
OG0000862	EEH07513, EEH09124	EPB91316
OG0000863	EEH08814	EPB85813, EPB92036
OG0000864	EEH08802	EPB88392, EPB91646
OG0000865	EEH09369	EPB87931, EPB90921
OG0000866	EEH08961	EPB83235, EPB84324
OG0000867	EEH09427	EPB83485, EPB84511
OG0000868	EEH09554	EPB84771, EPB91310
OG0000869	EEH09319	EPB85392, EPB86792
OG0000870	EEH09084	EPB83961, EPB89282
OG0000871	EEH09436	EPB82738, EPB92998
OG0000872	EEH08973	EPB81891, EPB87319
OG0000873	EEH02571	EPB83976, EPB84721
OG0000874	EEH08169, EEH08219	EPB92888
OG0000875	EEH08063	EPB82009, EPB90049
OG0000876	EEH08189, EEH08240	EPB84143
OG0000877	EEH08161, EEH08211	EPB92081
OG0000878	EEH08183, EEH08233	EPB88466
OG0000879	EEH08315	EPB82008, EPB91844
OG0000880	EEH08373	EPB81650, EPB89019
OG0000881	EEH08307	EPB81420, EPB92576
OG0000882	EEH08271	EPB85846, EPB90492
OG0000883	EEH08143	EPB84840, EPB91809
OG0000884	EEH07818	EPB84122, EPB90373
OG0000885	EEH08148	EPB82646, EPB85344
OG0000886	EEH08604	EPB91458, EPB92686
OG0000887	EEH08340	EPB84045, EPB92082
OG0000888	EEH08423	EPB87016, EPB90304
OG0000889	EEH08409	EPB86883, EPB88726
OG0000890	EEH08141	EPB81329, EPB90436
OG0000891	EEH07898	EPB81638, EPB85185
OG0000892	EEH07901	EPB83862, EPB90895
OG0000893	EEH08060	EPB83793, EPB85151
OG0000894	EEH08314	EPB89554, EPB89856
OG0000895	EEH02551	EPB89219, EPB89709
OG0000896	EEH07511	EPB88084, EPB91149
OG0000897	EEH07623	EPB87815, EPB92570
OG0000898	EEH07668	EPB82086, EPB85072
OG0000899	EEH07787	EPB82105, EPB88962
OG0000900	EEH07675	EPB82652, EPB91338
OG0000901	EEH07383	EPB84749, EPB85128
OG0000902	EEH07446	EPB81654, EPB85385
OG0000903	EEH07566	EPB81471, EPB84439
OG0000904	EEH07795	EPB81438, EPB81742
OG0000905	EEH07304	EPB82904, EPB85250
OG0000906	EEH07292	EPB83953, EPB87236
OG0000907	EEH07121	EPB90132, EPB91849
OG0000908	EEH07617	EPB83937, EPB91909
OG0000909	EEH07544	EPB85233, EPB90664
OG0000910	EEH07803	EPB81636, EPB83781
OG0000911	EEH07385	EPB87181, EPB87404
OG0000912	EEH07444	EPB83821, EPB88181
OG0000913	EEH06780	EPB87386, EPB89606
OG0000914	EEH06902	EPB87670, EPB88178
OG0000915	EEH07018	EPB82255, EPB86641
OG0000916	EEH06996	EPB85434, EPB90365
OG0000917	EEH06561	EPB85455, EPB86335
OG0000918	EEH06535	EPB81765, EPB87687
OG0000919	EEH06731	EPB87251, EPB90576
OG0000920	EEH06712	EPB92064, EPB92409
OG0000921	EEH06648	EPB82109, EPB87123
OG0000922	EEH06159	EPB88896, EPB91534
OG0000923	EEH06285	EPB82664, EPB87937
OG0000924	EEH06454	EPB81242, EPB86497
OG0000925	EEH06399	EPB84057, EPB90672
OG0000926	EEH06313	EPB86382, EPB87284
OG0000927	EEH06411	EPB83334, EPB89996
OG0000928	EEH05955	EPB83635, EPB90852
OG0000929	EEH05803	EPB82494, EPB84107
OG0000930	EEH05952	EPB82853, EPB84820
OG0000931	EEH05587	EPB87611, EPB88390
OG0000932	EEH05581	EPB85009, EPB88016
OG0000933	EEH05664	EPB87956, EPB90026
OG0000934	EEH05611	EPB89890, EPB91088
OG0000935	EEH05337	EPB87968, EPB91531
OG0000936	EEH05501	EPB86724, EPB92443
OG0000937	EEH05454	EPB83230, EPB86570
OG0000938	EEH05257	EPB83453, EPB84087
OG0000939	EEH05209	EPB81860, EPB83417
OG0000940	EEH05267	EPB81376, EPB89370
OG0000941	EEH05240	EPB82849, EPB85548
OG0000942	EEH05241	EPB86583, EPB88654
OG0000943	EEH05360	EPB81086, EPB92733
OG0000944		EPB86191, EPB88489, EPB93126
OG0000945		EPB83638, EPB86709, EPB93095
OG0000946		EPB86506, EPB89245, EPB92967
OG0000947		EPB89238, EPB90857, EPB92992
OG0000948		EPB83701, EPB91137, EPB92949
OG0000949		EPB83180, EPB92711, EPB92938
OG0000950		EPB82935, EPB83677, EPB93063
OG0000951		EPB84959, EPB88131, EPB93104
OG0000952		EPB87690, EPB90473, EPB93021
OG0000953		EPB87265, EPB90471, EPB92966
OG0000954		EPB91040, EPB92401, EPB93042
OG0000955		EPB83198, EPB88734, EPB93047
OG0000956		EPB88904, EPB89439, EPB92911
OG0000957		EPB86364, EPB91754, EPB92907
OG0000958		EPB87951, EPB92585, EPB92791
OG0000959		EPB88928, EPB91529, EPB92858
OG0000960		EPB82331, EPB82961, EPB92900
OG0000961		EPB81477, EPB89897, EPB92875
OG0000962		EPB82039, EPB91782, EPB92779
OG0000963		EPB81156, EPB84591, EPB92829
OG0000964		EPB82680, EPB83911, EPB92821
OG0000965		EPB83345, EPB85808, EPB92815
OG0000966		EPB82739, EPB84267, EPB92813
OG0000967		EPB85042, EPB91688, EPB92903
OG0000968		EPB86561, EPB91334, EPB92767
OG0000969		EPB81198, EPB90562, EPB92685
OG0000970		EPB81332, EPB91739, EPB92665
OG0000971		EPB85155, EPB90928, EPB92752
OG0000972		EPB85692, EPB90403, EPB92738
OG0000973		EPB86062, EPB92197, EPB92683
OG0000974		EPB83945, EPB86868, EPB92575
OG0000975		EPB86725, EPB87795, EPB92442
OG0000976		EPB81917, EPB83768, EPB92355
OG0000977		EPB82314, EPB89619, EPB92475
OG0000978		EPB89838, EPB90077, EPB92367
OG0000979		EPB83511, EPB85803, EPB92296
OG0000980		EPB90466, EPB92350, EPB92351
OG0000981		EPB89853, EPB92178, EPB92285
OG0000982		EPB85972, EPB87959, EPB92306
OG0000983		EPB84419, EPB90474, EPB92223
OG0000984		EPB90536, EPB91895, EPB92300
OG0000985		EPB82651, EPB82990, EPB92213
OG0000986		EPB85087, EPB91438, EPB92180
OG0000987		EPB85585, EPB89008, EPB92103
OG0000988		EPB82361, EPB83469, EPB92214
OG0000989		EPB83642, EPB86671, EPB92101
OG0000990		EPB85409, EPB89162, EPB92041
OG0000991		EPB81826, EPB84365, EPB92078
OG0000992		EPB86336, EPB88756, EPB91982
OG0000993		EPB89190, EPB91566, EPB92056
OG0000994		EPB81265, EPB86088, EPB92000
OG0000995		EPB87855, EPB88079, EPB91967
OG0000996		EPB81375, EPB84231, EPB91938
OG0000997		EPB84845, EPB90595, EPB91865
OG0000998		EPB83538, EPB85296, EPB91859
OG0000999		EPB83867, EPB86346, EPB91801
OG0001000		EPB84942, EPB90238, EPB91831
OG0001001		EPB83113, EPB87147, EPB91828
OG0001002		EPB85564, EPB90597, EPB91863
OG0001003		EPB90594, EPB91681, EPB91867
OG0001004		EPB84803, EPB85833, EPB91806
OG0001005		EPB82499, EPB87756, EPB91758
OG0001006		EPB82599, EPB88565, EPB91690
OG0001007		EPB81515, EPB88388, EPB91706
OG0001008		EPB83472, EPB85426, EPB91674
OG0001009		EPB82356, EPB88099, EPB91761
OG0001010		EPB81465, EPB84807, EPB91746
OG0001011		EPB88421, EPB88438, EPB91634
OG0001012		EPB81590, EPB90971, EPB91640
OG0001013		EPB87233, EPB88860, EPB91579
OG0001014		EPB84809, EPB90513, EPB91659
OG0001015		EPB90004, EPB90978, EPB91502
OG0001016		EPB90887, EPB91104, EPB91391
OG0001017		EPB82484, EPB82665, EPB91431
OG0001018		EPB82470, EPB86911, EPB91450
OG0001019		EPB88458, EPB90765, EPB91375
OG0001020		EPB83003, EPB90330, EPB91415
OG0001021		EPB81956, EPB88694, EPB91384
OG0001022		EPB87666, EPB88443, EPB91356
OG0001023		EPB85499, EPB88056, EPB91313
OG0001024		EPB84240, EPB87034, EPB91360
OG0001025		EPB87936, EPB89224, EPB91290
OG0001026		EPB85977, EPB86423, EPB91315
OG0001027		EPB85300, EPB85652, EPB91237
OG0001028		EPB81505, EPB82927, EPB91266
OG0001029		EPB85404, EPB90008, EPB91250
OG0001030		EPB82907, EPB85342, EPB91206
OG0001031		EPB83375, EPB87142, EPB91117
OG0001032		EPB87412, EPB90991, EPB91147
OG0001033		EPB82199, EPB83887, EPB91176
OG0001034		EPB85160, EPB86842, EPB91022
OG0001035		EPB84716, EPB85460, EPB91068
OG0001036		EPB80919, EPB85751, EPB90910
OG0001037		EPB83914, EPB87445, EPB90955
OG0001038		EPB87132, EPB87657, EPB90920
OG0001039		EPB81255, EPB84119, EPB90850
OG0001040		EPB82629, EPB85175, EPB90864
OG0001041		EPB82642, EPB84737, EPB90797
OG0001042		EPB84755, EPB86007, EPB90667
OG0001043		EPB83822, EPB87229, EPB90629
OG0001044		EPB83254, EPB87072, EPB90605
OG0001045		EPB81464, EPB86940, EPB90656
OG0001046		EPB82611, EPB90517, EPB90558
OG0001047		EPB81448, EPB86780, EPB90572
OG0001048		EPB82384, EPB85768, EPB90583
OG0001049		EPB86530, EPB89036, EPB90506
OG0001050		EPB82581, EPB89927, EPB90510
OG0001051		EPB82211, EPB84026, EPB90345
OG0001052		EPB85747, EPB88758, EPB90301
OG0001053		EPB85437, EPB90127, EPB90351
OG0001054		EPB85333, EPB86821, EPB90242
OG0001055		EPB86881, EPB87194, EPB90188
OG0001056		EPB81231, EPB88291, EPB90154
OG0001057		EPB87973, EPB90088, EPB90089
OG0001058		EPB82287, EPB86483, EPB90067
OG0001059		EPB82169, EPB86880, EPB90117
OG0001060		EPB85983, EPB86233, EPB90021
OG0001061		EPB85963, EPB88924, EPB90034
OG0001062		EPB83805, EPB86532, EPB89966
OG0001063		EPB82444, EPB82445, EPB89800
OG0001064		EPB83321, EPB89790, EPB89791
OG0001065		EPB83072, EPB84863, EPB89756
OG0001066		EPB81727, EPB87046, EPB89679
OG0001067		EPB82759, EPB89218, EPB89710
OG0001068		EPB82733, EPB87715, EPB89672
OG0001069		EPB81180, EPB83050, EPB89589
OG0001070		EPB84160, EPB85644, EPB89595
OG0001071		EPB85560, EPB85571, EPB89569
OG0001072		EPB89579, EPB89580, EPB89582
OG0001073		EPB86797, EPB89066, EPB89538
OG0001074		EPB81211, EPB85433, EPB89442
OG0001075		EPB83265, EPB84232, EPB89462
OG0001076		EPB86923, EPB89430, EPB89431
OG0001077		EPB89392, EPB89433, EPB89436
OG0001078		EPB81978, EPB87539, EPB89371
OG0001079		EPB87385, EPB89038, EPB89304
OG0001080		EPB86072, EPB86607, EPB89310
OG0001081		EPB83246, EPB86603, EPB89331
OG0001082		EPB84154, EPB85864, EPB89211
OG0001083		EPB84159, EPB86943, EPB89210
OG0001084		EPB86735, EPB86928, EPB89212
OG0001085		EPB82192, EPB85880, EPB89226
OG0001086		EPB84155, EPB87056, EPB89171
OG0001087		EPB88324, EPB88574, EPB89173
OG0001088		EPB83634, EPB86203, EPB89119
OG0001089		EPB82346, EPB83078, EPB89113
OG0001090		EPB84221, EPB86704, EPB88885
OG0001091		EPB81648, EPB82349, EPB88855
OG0001092		EPB82706, EPB83589, EPB88802
OG0001093		EPB82579, EPB84092, EPB88787
OG0001094		EPB81543, EPB81672, EPB88733
OG0001095		EPB85383, EPB86217, EPB88719
OG0001096		EPB82150, EPB82784, EPB88540
OG0001097		EPB83954, EPB85649, EPB88457
OG0001098		EPB81572, EPB81573, EPB88476
OG0001099		EPB84401, EPB88326, EPB88383
OG0001100		EPB82831, EPB87606, EPB88368
OG0001101		EPB82459, EPB82939, EPB88352
OG0001102		EPB81085, EPB84603, EPB88319
OG0001103		EPB85619, EPB86094, EPB88317
OG0001104		EPB82537, EPB88120, EPB88301
OG0001105		EPB84402, EPB86350, EPB88230
OG0001106		EPB81557, EPB84571, EPB88258
OG0001107		EPB81907, EPB83602, EPB88225
OG0001108		EPB84298, EPB84823, EPB88226
OG0001109		EPB81234, EPB83210, EPB88195
OG0001110		EPB84126, EPB86610, EPB88163
OG0001111		EPB82944, EPB83713, EPB88114
OG0001112		EPB82619, EPB86010, EPB88019
OG0001113		EPB85834, EPB87894, EPB87897
OG0001114		EPB81122, EPB82390, EPB87771
OG0001115		EPB82648, EPB85723, EPB87758
OG0001116		EPB83412, EPB86408, EPB87664
OG0001117		EPB84246, EPB86073, EPB87632
OG0001118		EPB81712, EPB86211, EPB87547
OG0001119		EPB82226, EPB86931, EPB87543
OG0001120		EPB81243, EPB83631, EPB87426
OG0001121		EPB86056, EPB86103, EPB87461
OG0001122		EPB82222, EPB83142, EPB87471
OG0001123		EPB82458, EPB86504, EPB87241
OG0001124		EPB85015, EPB85436, EPB87008
OG0001125		EPB81196, EPB84384, EPB86978
OG0001126		EPB83732, EPB85191, EPB87001
OG0001127		EPB82596, EPB85696, EPB87019
OG0001128		EPB82515, EPB83791, EPB86862
OG0001129		EPB84986, EPB86815, EPB86816
OG0001130		EPB83830, EPB84932, EPB86687
OG0001131		EPB81440, EPB84937, EPB86697
OG0001132		EPB82364, EPB83664, EPB86502
OG0001133		EPB82728, EPB83913, EPB86403
OG0001134		EPB81814, EPB83522, EPB86202
OG0001135		EPB81131, EPB85658, EPB85917
OG0001136		EPB81940, EPB85689, EPB85877
OG0001137		EPB83481, EPB83759, EPB85704
OG0001138		EPB82358, EPB85515, EPB85516
OG0001139		EPB81692, EPB81786, EPB85207
OG0001140		EPB80936, EPB84111, EPB84888
OG0001141		EPB81470, EPB84438, EPB84885
OG0001142		EPB81377, EPB82528, EPB84868
OG0001143		EPB83139, EPB84578, EPB84593
OG0001144		EPB82912, EPB84446, EPB84529
OG0001145		EPB83038, EPB83909, EPB84213
OG0001146		EPB82616, EPB83854, EPB84134
OG0001147		EPB82026, EPB83498, EPB83723
OG0001148		EPB81605, EPB83101, EPB83678
OG0001149		EPB81106, EPB81500, EPB83578
OG0001150	EEH08907	EPB89688
OG0001151		EPB82013, EPB87382
OG0001152		EPB81134, EPB82775
OG0001153		EPB82991, EPB92212
OG0001154	EEH06489	EPB83379
OG0001155	EEH04373	EPB86776
OG0001156		EPB87131, EPB88294
OG0001157	EEH08421	EPB92045
OG0001158	EEH07870	EPB92632
OG0001159	EEH05260	EPB81843
OG0001160	EEH10723	EPB82842
OG0001161	EEH03518	EPB84855
OG0001162	EEH03778	EPB86027
OG0001163	EEH05490	EPB92539
OG0001164	EEH06288	EPB87495
OG0001165	EEH10841	EPB85236
OG0001166	EEH02933	EPB89311
OG0001167	EEH09883	EPB83390
OG0001168	EEH03192	EPB88705
OG0001169	EEH04541	EPB90228
OG0001170	EEH06692	EPB81912
OG0001171	EEH03674	EPB88089
OG0001172	EEH05124	EPB82565
OG0001173	EEH03127	EPB83951
OG0001174	EEH04042	EPB84783
OG0001175	EEH06818	EPB91530
OG0001176	EEH05103	EPB92871
OG0001177	EEH07588	EPB82910
OG0001178	EEH05617	EPB93108
OG0001179	EEH09835	EPB81325
OG0001180	EEH11712	EPB88250
OG0001181	EEH04499	EPB90824
OG0001182	EEH03454	EPB87442
OG0001183	EEH02506, EEH02519
OG0001184	EEH11577	EPB88389
OG0001185	EEH11427	EPB87047
OG0001186	EEH11137	EPB91400
OG0001187	EEH11515	EPB84835
OG0001188	EEH10632	EPB83925
OG0001189	EEH11542	EPB83403
OG0001190	EEH10800	EPB85088
OG0001191	EEH11304	EPB90698
OG0001192	EEH11106	EPB81483
OG0001193	EEH11682	EPB87955
OG0001194	EEH10602	EPB85257
OG0001195	EEH11371	EPB82977
OG0001196	EEH11442	EPB89334
OG0001197	EEH10838	EPB92284
OG0001198	EEH11188	EPB84665
OG0001199	EEH10570	EPB81700
OG0001200	EEH10940	EPB82563
OG0001201	EEH11090	EPB93103
OG0001202	EEH10559	EPB92919
OG0001203	EEH11235	EPB84990
OG0001204	EEH11297	EPB84842
OG0001205	EEH11213	EPB91594
OG0001206	EEH11167	EPB92142
OG0001207	EEH11639	EPB84666
OG0001208	EEH11067	EPB88288
OG0001209	EEH11247	EPB92170
OG0001210	EEH11461	EPB82953
OG0001211	EEH11214	EPB87883
OG0001212	EEH11432	EPB83376
OG0001213	EEH10649	EPB89793
OG0001214	EEH10882	EPB83735
OG0001215	EEH11212	EPB84462
OG0001216	EEH11269	EPB83165
OG0001217	EEH11319	EPB88396
OG0001218	EEH11548	EPB84274
OG0001219	EEH10694	EPB90313
OG0001220	EEH10791	EPB81960
OG0001221	EEH10629	EPB82607
OG0001222	EEH11202	EPB85295
OG0001223	EEH11525	EPB87533
OG0001224	EEH10650	EPB83008
OG0001225	EEH10757	EPB82027
OG0001226	EEH10969	EPB82984
OG0001227	EEH04737	EPB90638
OG0001228	EEH04938	EPB85349
OG0001229	EEH04823	EPB83845
OG0001230	EEH05083	EPB92844
OG0001231	EEH04914	EPB82763
OG0001232	EEH04900	EPB90288
OG0001233	EEH05091	EPB92580
OG0001234	EEH04724	EPB86801
OG0001235	EEH04833	EPB84383
OG0001236	EEH04853	EPB86460
OG0001237	EEH05104	EPB85054
OG0001238	EEH04842	EPB88050
OG0001239	EEH05109	EPB92745
OG0001240	EEH05011	EPB82221
OG0001241	EEH04836	EPB82523
OG0001242	EEH04850	EPB81774
OG0001243	EEH05012	EPB86359
OG0001244	EEH04775	EPB91550
OG0001245	EEH04828	EPB90875
OG0001246	EEH04674	EPB89965
OG0001247	EEH04536	EPB84074
OG0001248	EEH04472	EPB83059
OG0001249	EEH04478	EPB85480
OG0001250	EEH04570	EPB91159
OG0001251	EEH04482	EPB86125
OG0001252	EEH04118	EPB91765
OG0001253	EEH04123	EPB82635
OG0001254	EEH04207	EPB91427
OG0001255	EEH04177	EPB89153
OG0001256	EEH04389	EPB81644
OG0001257	EEH04137	EPB91526
OG0001258	EEH03969	EPB90774
OG0001259	EEH03911	EPB89520
OG0001260	EEH04111	EPB83571
OG0001261	EEH04084	EPB91519
OG0001262	EEH03986	EPB83737
OG0001263	EEH03944	EPB91931
OG0001264	EEH03851	EPB83566
OG0001265	EEH03591	EPB85306
OG0001266	EEH03572	EPB87231
OG0001267	EEH03805	EPB82104
OG0001268	EEH03728	EPB88875
OG0001269	EEH03736	EPB83411
OG0001270	EEH03720	EPB82421
OG0001271	EEH03556	EPB87432
OG0001272	EEH03597	EPB92920
OG0001273	EEH03439	EPB91107
OG0001274	EEH03417	EPB88541
OG0001275	EEH03442	EPB90577
OG0001276	EEH03354	EPB83712
OG0001277	EEH03374	EPB87117
OG0001278	EEH03470	EPB87900
OG0001279	EEH03319	EPB87849
OG0001280	EEH03347	EPB82062
OG0001281	EEH03268	EPB87920
OG0001282	EEH03254	EPB90479
OG0001283	EEH03202	EPB88554
OG0001284	EEH03270	EPB87272
OG0001285	EEH03255	EPB88270
OG0001286	EEH03139	EPB89969
OG0001287	EEH03027	EPB84174
OG0001288	EEH03065	EPB86170
OG0001289	EEH03066	EPB91326
OG0001290	EEH03082	EPB87952
OG0001291	EEH03062	EPB89229
OG0001292	EEH03080	EPB85178
OG0001293	EEH03088	EPB84077
OG0001294	EEH02873	EPB91187
OG0001295	EEH02973	EPB89217
OG0001296	EEH02940	EPB92007
OG0001297	EEH02978	EPB81118
OG0001298	EEH02957	EPB85913
OG0001299	EEH02902	EPB85298
OG0001300	EEH02929	EPB85507
OG0001301	EEH02930	EPB88052
OG0001302	EEH02788	EPB90080
OG0001303	EEH10043	EPB91170
OG0001304	EEH10237	EPB84276
OG0001305	EEH10088	EPB89576
OG0001306	EEH09990	EPB81945
OG0001307	EEH09572	EPB86699
OG0001308	EEH09576	EPB81805
OG0001309	EEH10098	EPB82918
OG0001310	EEH09801	EPB87693
OG0001311	EEH09936	EPB85961
OG0001312	EEH10197	EPB90988
OG0001313	EEH09866	EPB88757
OG0001314	EEH10243	EPB84615
OG0001315	EEH10322	EPB90670
OG0001316	EEH09794	EPB83052
OG0001317	EEH09768	EPB84340
OG0001318	EEH10130	EPB83543
OG0001319	EEH09699	EPB83797
OG0001320	EEH09730	EPB87120
OG0001321	EEH10387	EPB92641
OG0001322	EEH10113	EPB82713
OG0001323	EEH05325, EEH09854
OG0001324	EEH10447	EPB86979
OG0001325	EEH09740	EPB92243
OG0001326	EEH10207	EPB86946
OG0001327	EEH09954	EPB81362
OG0001328	EEH09610	EPB83541
OG0001329	EEH09841	EPB90929
OG0001330	EEH09774	EPB86767
OG0001331	EEH09948	EPB92846
OG0001332	EEH10000	EPB83851
OG0001333	EEH09574	EPB92698
OG0001334	EEH10238	EPB88524
OG0001335	EEH10395	EPB83319
OG0001336	EEH10539	EPB85074
OG0001337	EEH10394	EPB83836
OG0001338	EEH09686	EPB88768
OG0001339	EEH10044	EPB89402
OG0001340	EEH10476	EPB90614
OG0001341	EEH09575	EPB92906
OG0001342	EEH02777	EPB88472
OG0001343	EEH02707	EPB88859
OG0001344	EEH02735	EPB86249
OG0001345	EEH02710	EPB92732
OG0001346	EEH02686	EPB81740
OG0001347	EEH02669	EPB89634
OG0001348	EEH02668	EPB90603
OG0001349	EEH02667	EPB88767
OG0001350	EEH02692	EPB87259
OG0001351	EEH02597	EPB92335
OG0001352	EEH02615	EPB84987
OG0001353	EEH02585	EPB92161
OG0001354	EEH09321	EPB89860
OG0001355	EEH08842	EPB85079
OG0001356	EEH09477	EPB81957
OG0001357	EEH08871	EPB88717
OG0001358	EEH09018	EPB85448
OG0001359	EEH08774	EPB83320
OG0001360	EEH09008	EPB84718
OG0001361	EEH08897	EPB86400
OG0001362	EEH09108	EPB81413
OG0001363	EEH08876	EPB86808
OG0001364	EEH08760	EPB84310
OG0001365	EEH08738	EPB90269
OG0001366	EEH09161	EPB91701
OG0001367	EEH09040	EPB85430
OG0001368	EEH09510	EPB89280
OG0001369	EEH09438	EPB86509
OG0001370	EEH09245	EPB89615
OG0001371	EEH09231	EPB90743
OG0001372	EEH08804	EPB83704
OG0001373	EEH09096	EPB93101
OG0001374	EEH09488	EPB86322
OG0001375	EEH08744	EPB90190
OG0001376	EEH08690	EPB88790
OG0001377	EEH09320	EPB85350
OG0001378	EEH09180	EPB86852
OG0001379	EEH09185	EPB85630
OG0001380	EEH08895	EPB82802
OG0001381	EEH09131	EPB90627
OG0001382	EEH09282	EPB84679
OG0001383	EEH08858	EPB89348
OG0001384	EEH09352	EPB83445
OG0001385	EEH09164	EPB89825
OG0001386	EEH08799	EPB87830
OG0001387	EEH08994	EPB81865
OG0001388	EEH09497	EPB85841
OG0001389	EEH08832	EPB81982
OG0001390	EEH08834	EPB87126
OG0001391	EEH08277	EPB82166
OG0001392	EEH08081	EPB89938
OG0001393	EEH07993	EPB87656
OG0001394	EEH08308	EPB85325
OG0001395	EEH08522	EPB82053
OG0001396	EEH07909	EPB82067
OG0001397	EEH08326	EPB81594
OG0001398	EEH08292	EPB87134
OG0001399	EEH08452	EPB91296
OG0001400	EEH08264	EPB81735
OG0001401	EEH07826	EPB90807
OG0001402	EEH08466	EPB85312
OG0001403	EEH08398	EPB83695
OG0001404	EEH07834	EPB91604
OG0001405	EEH07952	EPB85810
OG0001406	EEH07838	EPB92439
OG0001407	EEH08618	EPB86368
OG0001408	EEH08607	EPB90267
OG0001409	EEH08009	EPB86311
OG0001410	EEH08291	EPB92983
OG0001411	EEH08136	EPB83444
OG0001412	EEH08408	EPB90051
OG0001413	EEH08356	EPB87614
OG0001414	EEH08377	EPB85827
OG0001415	EEH07964	EPB86936
OG0001416	EEH08058	EPB93092
OG0001417	EEH08630	EPB88607
OG0001418	EEH08516	EPB90735
OG0001419	EEH08526	EPB85865
OG0001420	EEH07915	EPB91845
OG0001421	EEH08439	EPB82016
OG0001422	EEH02546	EPB91755
OG0001423	EEH07808	EPB87244
OG0001424	EEH07603	EPB87228
OG0001425	EEH07146	EPB88770
OG0001426	EEH07793	EPB87275
OG0001427	EEH07814	EPB85621
OG0001428	EEH07214	EPB81442
OG0001429	EEH07336	EPB89843
OG0001430	EEH07648	EPB84756
OG0001431	EEH07709	EPB84442
OG0001432	EEH07753	EPB90099
OG0001433	EEH07460	EPB89947
OG0001434	EEH07274	EPB83261
OG0001435	EEH07811	EPB90779
OG0001436	EEH07618	EPB90739
OG0001437	EEH07164	EPB84957
OG0001438	EEH07504	EPB87792
OG0001439	EEH07081	EPB83999
OG0001440	EEH07525	EPB81514
OG0001441	EEH07505	EPB92292
OG0001442	EEH07131	EPB87975
OG0001443	EEH07087	EPB87705
OG0001444	EEH07645	EPB83383
OG0001445	EEH07351	EPB88318
OG0001446	EEH07103	EPB86175
OG0001447	EEH07390	EPB87740
OG0001448	EEH07683	EPB81846
OG0001449	EEH07414	EPB83547
OG0001450	EEH07275	EPB90662
OG0001451	EEH06519	EPB89149
OG0001452	EEH06629	EPB89080
OG0001453	EEH06836	EPB82365
OG0001454	EEH06585	EPB84542
OG0001455	EEH06666	EPB81384
OG0001456	EEH06790	EPB84253
OG0001457	EEH07028	EPB81314
OG0001458	EEH06601	EPB90284
OG0001459	EEH06514	EPB86371
OG0001460	EEH07050	EPB87296
OG0001461	EEH06821	EPB85114
OG0001462	EEH07032	EPB90876
OG0001463	EEH06622	EPB90927
OG0001464	EEH06671	EPB92369
OG0001465	EEH06488	EPB87480
OG0001466	EEH06696	EPB83539
OG0001467	EEH06487	EPB86840
OG0001468	EEH06789	EPB87762
OG0001469	EEH06573	EPB89803
OG0001470	EEH06727	EPB89858
OG0001471	EEH06750	EPB91655
OG0001472	EEH06787	EPB87757
OG0001473	EEH07041	EPB90922
OG0001474	EEH06877	EPB87871
OG0001475	EEH06670	EPB85121
OG0001476	EEH06590	EPB89449
OG0001477	EEH06558	EPB88706
OG0001478	EEH06647	EPB85045
OG0001479	EEH06754	EPB85946
OG0001480	EEH06582	EPB86256
OG0001481	EEH06604	EPB93110
OG0001482	EEH06546	EPB93081
OG0001483	EEH06744	EPB84054
OG0001484	EEH07002	EPB84622
OG0001485	EEH06620	EPB83404
OG0001486	EEH06500	EPB88372
OG0001487	EEH06420	EPB87554
OG0001488	EEH06152	EPB92835
OG0001489	EEH06157	EPB86109
OG0001490	EEH06259	EPB83685
OG0001491	EEH06468	EPB84905
OG0001492	EEH06475	EPB82623
OG0001493	EEH06464	EPB89877
OG0001494	EEH06348	EPB87464
OG0001495	EEH06295	EPB86377
OG0001496	EEH06340	EPB82805
OG0001497	EEH06122	EPB90103
OG0001498	EEH06458	EPB81318
OG0001499	EEH06061	EPB84955
OG0001500	EEH06360	EPB82203
OG0001501	EEH06435	EPB81498
OG0001502	EEH06438	EPB82145
OG0001503	EEH06146	EPB92549
OG0001504	EEH06002	EPB89775
OG0001505	EEH06120	EPB82176
OG0001506	EEH06261	EPB84028
OG0001507	EEH06171	EPB83248
OG0001508	EEH05968	EPB89507
OG0001509	EEH05970	EPB82049
OG0001510	EEH05977	EPB81205
OG0001511	EEH06020	EPB89409
OG0001512	EEH06179	EPB83818
OG0001513	EEH05973	EPB90847
OG0001514	EEH05956	EPB88380
OG0001515	EEH05671	EPB87651
OG0001516	EEH05608	EPB85115
OG0001517	EEH05652	EPB92751
OG0001518	EEH05602	EPB81848
OG0001519	EEH05856	EPB86155
OG0001520	EEH05583	EPB87641
OG0001521	EEH05776	EPB92276
OG0001522	EEH05661	EPB83354
OG0001523	EEH05636	EPB87893
OG0001524	EEH05813	EPB87271
OG0001525	EEH05578	EPB89642
OG0001526	EEH05550	EPB81268
OG0001527	EEH05627	EPB92826
OG0001528	EEH05930	EPB91756
OG0001529	EEH05663	EPB82186
OG0001530	EEH05640	EPB84874
OG0001531	EEH05858	EPB86263
OG0001532	EEH05682	EPB86036
OG0001533	EEH05181	EPB83458
OG0001534	EEH05299	EPB86386
OG0001535	EEH05473	EPB83434
OG0001536	EEH05390	EPB84532
OG0001537	EEH05302	EPB86345
OG0001538	EEH05117	EPB91837
OG0001539	EEH05251	EPB81637
OG0001540	EEH05343	EPB86877
OG0001541	EEH05258	EPB88916
OG0001542	EEH05506	EPB83611
OG0001543	EEH05472	EPB85812
OG0001544	EEH05143	EPB88551
OG0001545	EEH05265	EPB84273
OG0001546	EEH05510	EPB84938
OG0001547	EEH05227	EPB86241
OG0001548	EEH05399	EPB86015
OG0001549	EEH05376	EPB91606
OG0001550		EPB89385, EPB92950
OG0001551		EPB81307, EPB93008
OG0001552		EPB85186, EPB93084
OG0001553		EPB84839, EPB92947
OG0001554		EPB89081, EPB93085
OG0001555		EPB81761, EPB93014
OG0001556		EPB91023, EPB93127
OG0001557		EPB86462, EPB93044
OG0001558		EPB92093, EPB92976
OG0001559		EPB82280, EPB93111
OG0001560		EPB89145, EPB93026
OG0001561		EPB87590, EPB93093
OG0001562		EPB90110, EPB92963
OG0001563		EPB87122, EPB93076
OG0001564		EPB81308, EPB93007
OG0001565		EPB84278, EPB92957
OG0001566		EPB86373, EPB92996
OG0001567		EPB92862, EPB93055
OG0001568		EPB86372, EPB93043
OG0001569		EPB92437, EPB93118
OG0001570		EPB89274, EPB92853
OG0001571		EPB82298, EPB92789
OG0001572		EPB86381, EPB92869
OG0001573		EPB89901, EPB92882
OG0001574		EPB92682, EPB92800
OG0001575		EPB82300, EPB92787
OG0001576		EPB81886, EPB92916
OG0001577		EPB88905, EPB92910
OG0001578		EPB81563, EPB92845
OG0001579		EPB84654, EPB92872
OG0001580		EPB88329, EPB92792
OG0001581		EPB91876, EPB92877
OG0001582		EPB87603, EPB92664
OG0001583		EPB87252, EPB92737
OG0001584		EPB92141, EPB92674
OG0001585		EPB87324, EPB92702
OG0001586		EPB88908, EPB92647
OG0001587		EPB84871, EPB92713
OG0001588		EPB84007, EPB92703
OG0001589		EPB92014, EPB92695
OG0001590		EPB86407, EPB92707
OG0001591		EPB91084, EPB92653
OG0001592		EPB87713, EPB92533
OG0001593		EPB84583, EPB92519
OG0001594		EPB83661, EPB92551
OG0001595		EPB88260, EPB92530
OG0001596		EPB82667, EPB92628
OG0001597		EPB85894, EPB92541
OG0001598		EPB85124, EPB92542
OG0001599		EPB82257, EPB92498
OG0001600		EPB91872, EPB92504
OG0001601		EPB83307, EPB92598
OG0001602		EPB85918, EPB92557
OG0001603		EPB85842, EPB92496
OG0001604		EPB89197, EPB92518
OG0001605		EPB83133, EPB92548
OG0001606		EPB92311, EPB92384
OG0001607		EPB90865, EPB92465
OG0001608		EPB81544, EPB92482
OG0001609		EPB85331, EPB92407
OG0001610		EPB82597, EPB92454
OG0001611		EPB92132, EPB92357
OG0001612		EPB92456, EPB92458
OG0001613		EPB83327, EPB92359
OG0001614		EPB82756, EPB92358
OG0001615		EPB84080, EPB92486
OG0001616		EPB91645, EPB92480
OG0001617		EPB86124, EPB92318
OG0001618		EPB90949, EPB92270
OG0001619		EPB84616, EPB92313
OG0001620		EPB87976, EPB92250
OG0001621		EPB82973, EPB92268
OG0001622		EPB87996, EPB92298
OG0001623		EPB81173, EPB92258
OG0001624		EPB86637, EPB92310
OG0001625		EPB85240, EPB92231
OG0001626		EPB82848, EPB92278
OG0001627		EPB86975, EPB92336
OG0001628		EPB85534, EPB92228
OG0001629		EPB84055, EPB92162
OG0001630		EPB82822, EPB92195
OG0001631		EPB82889, EPB92169
OG0001632		EPB83802, EPB92155
OG0001633		EPB85576, EPB92133
OG0001634		EPB91001, EPB92188
OG0001635		EPB89826, EPB92183
OG0001636		EPB86672, EPB92100
OG0001637		EPB88122, EPB92211
OG0001638		EPB89900, EPB92198
OG0001639		EPB87768, EPB92160
OG0001640		EPB87631, EPB92208
OG0001641		EPB89389, EPB92123
OG0001642		EPB85490, EPB92193
OG0001643		EPB91026, EPB92095
OG0001644		EPB86486, EPB92012
OG0001645		EPB83405, EPB92022
OG0001646		EPB81827, EPB92077
OG0001647		EPB82969, EPB91987
OG0001648		EPB90090, EPB92091
OG0001649		EPB89625, EPB91913
OG0001650		EPB86766, EPB91954
OG0001651		EPB86470, EPB91978
OG0001652		EPB81193, EPB91881
OG0001653		EPB81405, EPB91966
OG0001654		EPB86273, EPB91932
OG0001655		EPB88669, EPB91929
OG0001656		EPB81479, EPB91912
OG0001657		EPB86290, EPB91951
OG0001658		EPB87610, EPB91946
OG0001659		EPB84034, EPB91842
OG0001660		EPB85069, EPB91850
OG0001661		EPB81230, EPB91791
OG0001662		EPB89564, EPB91851
OG0001663		EPB88701, EPB91799
OG0001664		EPB85501, EPB91840
OG0001665		EPB87473, EPB91792
OG0001666		EPB87418, EPB91796
OG0001667		EPB90818, EPB91834
OG0001668		EPB90297, EPB91780
OG0001669		EPB85505, EPB91768
OG0001670		EPB84109, EPB91815
OG0001671		EPB81660, EPB91843
OG0001672		EPB87563, EPB91689
OG0001673		EPB81304, EPB91702
OG0001674		EPB86412, EPB91714
OG0001675		EPB90032, EPB91648
OG0001676		EPB84236, EPB91571
OG0001677		EPB89599, EPB91568
OG0001678		EPB87232, EPB91577
OG0001679		EPB83761, EPB91650
OG0001680		EPB85029, EPB91581
OG0001681		EPB87235, EPB91580
OG0001682		EPB89054, EPB91641
OG0001683		EPB82291, EPB91575
OG0001684		EPB87833, EPB91643
OG0001685		EPB82721, EPB91600
OG0001686		EPB84873, EPB91479
OG0001687		EPB86751, EPB91487
OG0001688		EPB86326, EPB91505
OG0001689		EPB91380, EPB91552
OG0001690		EPB85943, EPB91463
OG0001691		EPB85954, EPB91402
OG0001692		EPB86420, EPB91416
OG0001693		EPB85170, EPB91434
OG0001694		EPB87347, EPB91401
OG0001695		EPB81767, EPB91441
OG0001696		EPB83860, EPB91435
OG0001697		EPB86588, EPB91398
OG0001698		EPB87389, EPB91376
OG0001699		EPB85400, EPB91369
OG0001700		EPB90719, EPB91452
OG0001701		EPB88633, EPB91406
OG0001702		EPB90378, EPB91312
OG0001703		EPB83418, EPB91267
OG0001704		EPB88267, EPB91329
OG0001705		EPB89407, EPB91298
OG0001706		EPB86331, EPB91354
OG0001707		EPB84579, EPB91327
OG0001708		EPB82190, EPB91351
OG0001709		EPB87828, EPB91341
OG0001710		EPB82191, EPB91352
OG0001711		EPB84922, EPB91199
OG0001712		EPB90137, EPB91244
OG0001713		EPB90766, EPB91207
OG0001714		EPB84731, EPB91191
OG0001715		EPB81310, EPB91195
OG0001716		EPB88755, EPB91204
OG0001717		EPB91108, EPB91240
OG0001718		EPB81336, EPB91169
OG0001719		EPB84228, EPB91167
OG0001720		EPB81463, EPB91164
OG0001721		EPB88394, EPB91148
OG0001722		EPB89875, EPB91114
OG0001723		EPB82534, EPB91155
OG0001724		EPB85014, EPB91162
OG0001725		EPB87777, EPB91134
OG0001726		EPB81509, EPB91177
OG0001727		EPB84230, EPB91166
OG0001728		EPB87551, EPB91093
OG0001729		EPB82835, EPB91109
OG0001730		EPB88399, EPB91150
OG0001731		EPB84946, EPB91127
OG0001732		EPB81393, EPB91065
OG0001733		EPB82355, EPB91054
OG0001734		EPB84202, EPB91025
OG0001735		EPB81036, EPB91027
OG0001736		EPB89629, EPB90998
OG0001737		EPB87630, EPB91047
OG0001738		EPB88113, EPB91043
OG0001739		EPB84041, EPB90980
OG0001740		EPB87094, EPB90924
OG0001741		EPB84067, EPB90987
OG0001742		EPB84834, EPB90968
OG0001743		EPB86581, EPB90957
OG0001744		EPB87407, EPB90952
OG0001745		EPB83915, EPB90954
OG0001746		EPB86361, EPB90966
OG0001747		EPB83473, EPB90899
OG0001748		EPB83144, EPB90877
OG0001749		EPB90550, EPB90859
OG0001750		EPB82189, EPB90846
OG0001751		EPB84786, EPB90873
OG0001752		EPB84787, EPB90872
OG0001753		EPB84789, EPB90871
OG0001754		EPB88620, EPB90810
OG0001755		EPB85584, EPB90771
OG0001756		EPB85847, EPB90822
OG0001757		EPB82413, EPB90812
OG0001758		EPB85580, EPB90776
OG0001759		EPB85616, EPB90712
OG0001760		EPB90046, EPB90725
OG0001761		EPB85051, EPB90726
OG0001762		EPB86009, EPB90669
OG0001763		EPB86495, EPB90686
OG0001764		EPB88596, EPB90729
OG0001765		EPB86858, EPB90684
OG0001766		EPB81914, EPB90599
OG0001767		EPB84131, EPB90645
OG0001768		EPB82073, EPB90646
OG0001769		EPB90101, EPB90650
OG0001770		EPB83355, EPB90660
OG0001771		EPB89417, EPB90639
OG0001772		EPB82584, EPB90600
OG0001773		EPB82482, EPB90533
OG0001774		EPB87006, EPB90526
OG0001775		EPB87286, EPB90559
OG0001776		EPB87306, EPB90569
OG0001777		EPB86464, EPB90534
OG0001778		EPB82712, EPB90551
OG0001779		EPB86227, EPB90478
OG0001780		EPB87140, EPB90503
OG0001781		EPB80998, EPB90442
OG0001782		EPB86481, EPB90413
OG0001783		EPB83751, EPB90367
OG0001784		EPB82498, EPB90379
OG0001785		EPB82216, EPB90412
OG0001786		EPB83957, EPB90390
OG0001787		EPB83073, EPB90385
OG0001788		EPB86743, EPB90400
OG0001789		EPB87168, EPB90398
OG0001790		EPB88218, EPB90356
OG0001791		EPB89678, EPB90307
OG0001792		EPB86866, EPB90311
OG0001793		EPB84373, EPB90326
OG0001794		EPB87129, EPB90262
OG0001795		EPB83084, EPB90232
OG0001796		EPB83160, EPB90272
OG0001797		EPB87619, EPB90259
OG0001798		EPB88071, EPB90268
OG0001799		EPB88704, EPB90244
OG0001800		EPB83311, EPB90271
OG0001801		EPB81874, EPB90178
OG0001802		EPB84153, EPB90181
OG0001803		EPB83863, EPB90160
OG0001804		EPB83129, EPB90156
OG0001805		EPB85417, EPB90161
OG0001806		EPB83127, EPB90157
OG0001807		EPB83150, EPB90076
OG0001808		EPB81103, EPB90109
OG0001809		EPB88462, EPB90084
OG0001810		EPB83687, EPB90075
OG0001811		EPB89058, EPB90096
OG0001812		EPB82801, EPB90043
OG0001813		EPB81613, EPB90000
OG0001814		EPB81386, EPB90058
OG0001815		EPB88696, EPB90001
OG0001816		EPB85982, EPB90022
OG0001817		EPB85985, EPB90020
OG0001818		EPB84197, EPB90027
OG0001819		EPB86742, EPB89959
OG0001820		EPB89234, EPB89942
OG0001821		EPB83806, EPB89967
OG0001822		EPB84533, EPB89937
OG0001823		EPB88139, EPB89983
OG0001824		EPB84537, EPB89932
OG0001825		EPB86935, EPB89972
OG0001826		EPB87002, EPB89899
OG0001827		EPB87003, EPB89898
OG0001828		EPB83075, EPB89922
OG0001829		EPB86183, EPB89905
OG0001830		EPB88632, EPB89912
OG0001831		EPB83665, EPB89918
OG0001832		EPB84669, EPB89873
OG0001833		EPB85343, EPB89895
OG0001834		EPB87607, EPB89921
OG0001835		EPB81762, EPB89823
OG0001836		EPB86427, EPB89809
OG0001837		EPB82603, EPB89832
OG0001838		EPB84369, EPB89821
OG0001839		EPB84741, EPB89830
OG0001840		EPB83486, EPB89745
OG0001841		EPB89528, EPB89783
OG0001842		EPB83673, EPB89747
OG0001843		EPB81146, EPB89657
OG0001844		EPB88844, EPB89695
OG0001845		EPB83920, EPB89617
OG0001846		EPB83057, EPB89653
OG0001847		EPB87924, EPB89588
OG0001848		EPB82437, EPB89570
OG0001849		EPB85871, EPB89508
OG0001850		EPB85458, EPB89547
OG0001851		EPB83850, EPB89585
OG0001852		EPB86853, EPB89492
OG0001853		EPB82963, EPB89486
OG0001854		EPB88777, EPB89464
OG0001855		EPB82108, EPB89451
OG0001856		EPB81212, EPB89443
OG0001857		EPB81179, EPB89460
OG0001858		EPB84896, EPB89502
OG0001859		EPB81961, EPB89411
OG0001860		EPB86000, EPB89418
OG0001861		EPB81071, EPB89408
OG0001862		EPB87269, EPB89426
OG0001863		EPB89258, EPB89378
OG0001864		EPB85572, EPB89384
OG0001865		EPB86974, EPB89324
OG0001866		EPB85531, EPB89341
OG0001867		EPB85258, EPB89305
OG0001868		EPB87392, EPB89308
OG0001869		EPB83347, EPB89330
OG0001870		EPB89281, EPB89335
OG0001871		EPB81058, EPB89332
OG0001872		EPB81816, EPB89287
OG0001873		EPB83080, EPB89283
OG0001874		EPB87585, EPB89295
OG0001875		EPB83429, EPB89255
OG0001876		EPB86857, EPB89270
OG0001877		EPB82521, EPB89209
OG0001878		EPB86984, EPB89196
OG0001879		EPB82997, EPB89188
OG0001880		EPB82412, EPB89241
OG0001881		EPB82093, EPB89235
OG0001882		EPB89074, EPB89175
OG0001883		EPB85754, EPB89130
OG0001884		EPB82776, EPB89144
OG0001885		EPB82271, EPB89163
OG0001886		EPB83800, EPB89135
OG0001887		EPB82425, EPB89157
OG0001888		EPB83281, EPB89174
OG0001889		EPB85771, EPB89131
OG0001890		EPB87852, EPB89172
OG0001891		EPB82348, EPB89164
OG0001892		EPB88645, EPB89140
OG0001893		EPB88412, EPB89078
OG0001894		EPB87266, EPB89095
OG0001895		EPB84079, EPB89096
OG0001896		EPB85734, EPB89091
OG0001897		EPB81562, EPB89108
OG0001898		EPB85057, EPB89107
OG0001899		EPB85410, EPB89070
OG0001900		EPB81791, EPB89018
OG0001901		EPB83067, EPB89002
OG0001902		EPB82095, EPB89013
OG0001903		EPB82154, EPB89042
OG0001904		EPB81649, EPB89017
OG0001905		EPB86055, EPB89030
OG0001906		EPB88766, EPB89041
OG0001907		EPB85893, EPB88975
OG0001908		EPB87925, EPB88957
OG0001909		EPB87515, EPB88981
OG0001910		EPB83310, EPB88886
OG0001911		EPB83950, EPB88818
OG0001912		EPB86133, EPB88842
OG0001913		EPB84875, EPB88824
OG0001914		EPB85493, EPB88821
OG0001915		EPB87703, EPB88840
OG0001916		EPB81824, EPB88741
OG0001917		EPB85269, EPB88781
OG0001918		EPB84024, EPB88791
OG0001919		EPB85270, EPB88780
OG0001920		EPB87724, EPB88792
OG0001921		EPB81497, EPB88702
OG0001922		EPB88667, EPB88715
OG0001923		EPB82088, EPB88685
OG0001924		EPB88053, EPB88638
OG0001925		EPB86204, EPB88677
OG0001926		EPB87576, EPB88642
OG0001927		EPB86205, EPB88678
OG0001928		EPB81204, EPB88651
OG0001929		EPB88135, EPB88570
OG0001930		EPB84218, EPB88533
OG0001931		EPB81153, EPB88529
OG0001932		EPB83137, EPB88502
OG0001933		EPB81312, EPB88454
OG0001934		EPB82401, EPB88501
OG0001935		EPB87939, EPB88441
OG0001936		EPB85776, EPB88440
OG0001937		EPB84198, EPB88369
OG0001938		EPB85027, EPB88345
OG0001939		EPB88066, EPB88348
OG0001940		EPB82455, EPB88349
OG0001941		EPB83335, EPB88351
OG0001942		EPB82334, EPB88367
OG0001943		EPB83529, EPB88303
OG0001944		EPB86501, EPB88286
OG0001945		EPB83459, EPB88282
OG0001946		EPB87133, EPB88296
OG0001947		EPB81845, EPB88304
OG0001948		EPB83053, EPB88231
OG0001949		EPB86626, EPB88266
OG0001950		EPB87211, EPB88275
OG0001951		EPB83234, EPB88235
OG0001952		EPB88233, EPB88234
OG0001953		EPB87465, EPB88223
OG0001954		EPB86473, EPB88192
OG0001955		EPB84484, EPB88193
OG0001956		EPB80994, EPB88208
OG0001957		EPB86100, EPB88179
OG0001958		EPB85615, EPB88161
OG0001959		EPB84459, EPB88191
OG0001960		EPB82985, EPB88126
OG0001961		EPB81392, EPB88123
OG0001962		EPB83388, EPB88129
OG0001963		EPB86843, EPB88136
OG0001964		EPB81391, EPB88124
OG0001965		EPB85286, EPB88037
OG0001966		EPB86208, EPB88082
OG0001967		EPB81518, EPB88074
OG0001968		EPB87652, EPB88093
OG0001969		EPB88067, EPB88073
OG0001970		EPB88057, EPB88058
OG0001971		EPB85838, EPB88068
OG0001972		EPB86795, EPB88020
OG0001973		EPB83169, EPB87991
OG0001974		EPB81298, EPB88028
OG0001975		EPB81772, EPB88000
OG0001976		EPB81299, EPB88029
OG0001977		EPB86288, EPB88026
OG0001978		EPB87847, EPB88014
OG0001979		EPB81702, EPB87941
OG0001980		EPB85832, EPB87929
OG0001981		EPB81162, EPB87918
OG0001982		EPB84636, EPB87907
OG0001983		EPB86703, EPB87818
OG0001984		EPB85073, EPB87836
OG0001985		EPB82439, EPB87814
OG0001986		EPB82046, EPB87820
OG0001987		EPB81808, EPB87832
OG0001988		EPB87745, EPB87746
OG0001989		EPB81959, EPB87797
OG0001990		EPB86836, EPB87778
OG0001991		EPB87163, EPB87775
OG0001992		EPB81836, EPB87755
OG0001993		EPB81121, EPB87772
OG0001994		EPB84961, EPB87765
OG0001995		EPB81724, EPB87681
OG0001996		EPB82019, EPB87665
OG0001997		EPB84309, EPB87643
OG0001998		EPB82788, EPB87661
[truncated: 3,571 more rows]
